# Supplementary material for: Prediction and analysis of three gene families related to leaf rust (Puccinia triticina) resistance in wheat (Triticum aestivum L.)
Source: BMC Plant Biol. 2017 Jun 20;17:108. doi: 10.1186/s12870-017-1056-9 (PMC5477749; doi:10.1186/s12870-017-1056-9)
Supplement: Supplementary file 1 — Summary of the family classification of the ABC, NLR and START proteins in wheat and their predicted InterPro domains as well as the description for each InterPro identifier. (XLSX 141 kb) [file 12870_2017_1056_MOESM1_ESM.xlsx]

## Sheet: ABC
Summary of predicted domains in the ABC family proteins
ProteinID	Class	Sequence len (aa)	Domain no.	InterproID(count)
Traes_1AL_2BED66D7F.1	I	231	7	IPR002541(1),IPR003557(6)
Traes_1AL_3564C0828.1	A	953	4	IPR027417(2),IPR003439(1),IPR003593(1)
Traes_1AL_65E83FAC2.2	E	626	9	IPR027417(3),IPR003439(2),IPR013283(3),IPR003593(1)
Traes_1AL_6CD69EE7E.1	I	370	1	IPR003339(1)
Traes_1AL_8E5FC342D.1	Gwbc	276	2	IPR027417(1),IPR003439(1)
Traes_1AL_A46B5ED96.2	Gwbc	688	4	IPR027417(2),IPR003439(1),IPR003593(1)
Traes_1AL_A54B21BC1.2	I	280	4	IPR011993(2),IPR012466(2)
Traes_1AL_AAB83FA9B.1	A	964	4	IPR027417(2),IPR003439(1),IPR003593(1)
Traes_1AL_D9F29F40C.1	A	750	4	IPR027417(2),IPR003439(1),IPR003593(1)
Traes_1AL_F6CEE3985.2	B	1265	12	IPR011527(4),IPR027417(4),IPR003439(2),IPR003593(2)
Traes_1AS_29390877C.1	C	168	3	IPR027417(2),IPR003439(1)
Traes_1AS_3610062CB.2	B	1286	12	IPR011527(4),IPR027417(4),IPR003439(2),IPR003593(2)
Traes_1AS_4142897F4.1	I	63	3	IPR002541(1),IPR003557(2)
Traes_1AS_462C8AC79.2	C	89	3	IPR027417(2),IPR003439(1)
Traes_1AS_49D9971F6.1	Gwbc	115	3	IPR027417(2),IPR003439(1)
Traes_1AS_8471FABF2.1	I	94	5	IPR003557(4),IPR002541(1)
Traes_1AS_8D33AB43B.1	D	594	5	IPR011527(2),IPR027417(2),IPR003439(1)
Traes_1AS_A23BA47E3.1	D	217	2	IPR027417(2)
Traes_1AS_B9D8170A7.1	Gwbc	700	5	IPR027417(2),IPR003439(1),IPR003593(1),IPR013525(1)
Traes_1AS_EB5297361.1	Gwbc	553	3	IPR027417(1),IPR003439(1),IPR013525(1)
Traes_1BL_001395045.1	E	599	16	IPR007209(1),IPR013283(6),IPR017896(1),IPR027417(5),IPR003439(2),IPR003593(1)
Traes_1BL_137EA1D05.1	I	280	4	IPR011993(2),IPR012466(2)
Traes_1BL_2964F774E.1	A	965	4	IPR027417(2),IPR003439(1),IPR003593(1)
Traes_1BL_2D138EB1D.1	Gwbc	175	3	IPR027417(2),IPR003439(1)
Traes_1BL_333C033D6.1	A	934	4	IPR027417(2),IPR003439(1),IPR003593(1)
Traes_1BL_57819993D.1	Gwbc	438	4	IPR027417(2),IPR003439(1),IPR003593(1)
Traes_1BL_75A695F75.1	I	240	7	IPR002541(1),IPR003557(6)
Traes_1BL_82052052C.1	Gwbc	716	4	IPR027417(1),IPR003439(1),IPR003593(1),IPR013525(1)
Traes_1BL_835B86EA6.1	F	416	6	IPR027417(3),IPR003439(2),IPR003593(1)
Traes_1BL_8F3E42C0A.1	I	394	1	IPR003339(1)
Traes_1BL_9FCB31A4D.1	A	855	4	IPR027417(2),IPR003439(1),IPR003593(1)
Traes_1BL_D21E2A0BE.1	C	1284	12	IPR011527(4),IPR027417(4),IPR003439(2),IPR003593(2)
Traes_1BL_DD4D515A2.1	B	1265	12	IPR011527(4),IPR027417(4),IPR003439(2),IPR003593(2)
Traes_1BS_3B3922571.1	Gwbc	694	5	IPR027417(2),IPR003439(1),IPR003593(1),IPR013525(1)
Traes_1BS_6C40DD844.1	B	1286	12	IPR011527(4),IPR027417(4),IPR003439(2),IPR003593(2)
Traes_1BS_7026E8984.2	D	1327	11	IPR011527(4),IPR027417(4),IPR003439(2),IPR003593(1)
Traes_1BS_A4FD92A761.1	Gwbc	689	3	IPR027417(1),IPR003593(1),IPR013525(1)
Traes_1DL_099BB52C8.2	I	253	1	IPR003339(1)
Traes_1DL_270192E9F.1	I	173	5	IPR003557(4),IPR002541(1)
Traes_1DL_29A1022CF.1	E	599	15	IPR007209(1),IPR013283(6),IPR017896(1),IPR027417(4),IPR003439(2),IPR003593(1)
Traes_1DL_29F70492C.1	Gwbc	832	4	IPR027417(2),IPR003439(1),IPR003593(1)
Traes_1DL_2A6212947.1	Gwbc	192	3	IPR027417(2),IPR003439(1)
Traes_1DL_3A63240351.1	F	416	6	IPR027417(3),IPR003439(2),IPR003593(1)
Traes_1DL_56C09DCA8.1	A	822	4	IPR027417(2),IPR003439(1),IPR003593(1)
Traes_1DL_944C8D478.1	C	1284	12	IPR011527(4),IPR027417(4),IPR003439(2),IPR003593(2)
Traes_1DL_A6FE85E09.1	A	805	4	IPR027417(2),IPR003439(1),IPR003593(1)
Traes_1DL_F7B852321.1	B	1265	12	IPR011527(4),IPR027417(4),IPR003439(2),IPR003593(2)
Traes_1DS_0176B897D.1	Gwbc	689	3	IPR027417(1),IPR003593(1),IPR013525(1)
Traes_1DS_0CB6BB053.1	Gwbc	800	5	IPR027417(2),IPR003439(1),IPR003593(1),IPR013525(1)
Traes_1DS_9C041C718.1	B	1286	12	IPR011527(4),IPR027417(4),IPR003439(2),IPR003593(2)
Traes_1DS_D8A151F6E.2	D	1325	10	IPR011527(4),IPR027417(3),IPR003439(2),IPR003593(1)
Traes_2AL_0A38A0EFC.1	C	1630	12	IPR011527(4),IPR027417(4),IPR003439(2),IPR003593(2)
Traes_2AL_264152164.1	Gwbc	493	3	IPR027417(1),IPR003439(1),IPR003593(1)
Traes_2AL_2F9F6DB1A.2	C	850	7	IPR003439(2),IPR011527(2),IPR027417(2),IPR003593(1)
Traes_2AL_3E22C39F2.1	E	604	14	IPR007209(1),IPR013283(6),IPR017896(1),IPR027417(3),IPR003439(2),IPR003593(1)
Traes_2AL_3F304D4AF.2	B	1038	9	IPR011527(5),IPR027417(2),IPR003439(1),IPR003593(1)
Traes_2AL_50899F7A7.1	B	160	2	IPR027417(1),IPR003439(1)
Traes_2AL_9A7C0C781.1	I	138	3	IPR027417(2),IPR003439(1)
Traes_2AL_9C8ACA6B9.1	C	1322	12	IPR011527(4),IPR027417(4),IPR003439(2),IPR003593(2)
Traes_2AL_A5C58C23A.1	I	105	4	IPR003557(4)
Traes_2AL_A63E7E7D1.1	Gwbc	777	4	IPR027417(1),IPR003439(1),IPR003593(1),IPR013525(1)
Traes_2AL_A9EE98787.1	I	240	7	IPR002541(1),IPR003557(6)
Traes_2AL_CB95E606C.1	B	1366	13	IPR011527(5),IPR027417(4),IPR003439(2),IPR003593(2)
Traes_2AL_DC1F10E33.1	C	160	3	IPR027417(2),IPR003439(1)
Traes_2AL_FAA384931.2	Gpdr	1475	13	IPR029481(1),IPR034001(1),IPR027417(3),IPR003439(2),IPR003593(2),IPR013525(2),IPR013581(1),IPR034003(1)
Traes_2AS_08E32574A.1	C	186	3	IPR027417(2),IPR003439(1)
Traes_2AS_0CABCA673.1	C	780	9	IPR027417(4),IPR003439(2),IPR011527(2),IPR003593(1)
Traes_2AS_1CBBCBAA2.2	C	1495	12	IPR011527(4),IPR027417(4),IPR003439(2),IPR003593(2)
Traes_2AS_1E8BDB2C6.4	B	1121	12	IPR011527(4),IPR027417(4),IPR003439(2),IPR003593(2)
Traes_2AS_33A368576.1	C	817	9	IPR027417(4),IPR003439(2),IPR011527(2),IPR003593(1)
Traes_2AS_537A8D6B5.2	Gwbc	1039	4	IPR027417(2),IPR003439(1),IPR003593(1)
Traes_2AS_6A15EE669.1	B	334	5	IPR011527(2),IPR027417(2),IPR003439(1)
Traes_2AS_7581E280A.1	B	1124	12	IPR011527(4),IPR027417(4),IPR003439(2),IPR003593(2)
Traes_2AS_9CD650EBE.1	B	315	5	IPR011527(1),IPR027417(2),IPR003439(1),IPR003593(1)
Traes_2AS_BEC52D89E.2	Gwbc	315	4	IPR027417(2),IPR003439(1),IPR003593(1)
Traes_2AS_DEFD5468C.1	Gwbc	230	1	IPR003439(1)
Traes_2AS_FE3FAFAE1.1	C	498	3	IPR027417(1),IPR003439(1),IPR003593(1)
Traes_2BL_025BB7A01.1	C	283	3	IPR027417(2),IPR003439(1)
Traes_2BL_05498B97F.1	B	1271	13	IPR011527(5),IPR027417(4),IPR003439(2),IPR003593(2)
Traes_2BL_072A80CA0.1	Gwbc	694	4	IPR027417(1),IPR003439(1),IPR003593(1),IPR013525(1)
Traes_2BL_1395C82D5.1	C	158	3	IPR027417(2),IPR003439(1)
Traes_2BL_1F6C61302.1	C	333	5	IPR011527(1),IPR027417(2),IPR003439(1),IPR003593(1)
Traes_2BL_22C06B972.1	B	135	3	IPR027417(2),IPR003439(1)
Traes_2BL_2E1918E7F.2	C	875	7	IPR027417(3),IPR011527(2),IPR003439(1),IPR003593(1)
Traes_2BL_33DC8A10D.1	B	399	4	IPR027417(2),IPR003439(1),IPR003593(1)
Traes_2BL_4D8465D5D.2	Gpdr	1428	12	IPR029481(1),IPR034001(1),IPR027417(5),IPR003439(2),IPR013525(2),IPR013581(1)
Traes_2BL_6FFD5A5E0.1	C	1215	8	IPR011527(4),IPR027417(2),IPR003439(1),IPR003593(1)
Traes_2BL_76BE4AAF8.1	I	224	5	IPR027417(2),IPR005895(1),IPR003439(1),IPR003593(1)
Traes_2BL_7BFBA8CBF.1	E	604	14	IPR007209(1),IPR013283(6),IPR017896(1),IPR027417(3),IPR003593(2),IPR003439(1)
Traes_2BL_A02F232C4.1	C	492	4	IPR011527(1),IPR027417(2),IPR003439(1)
Traes_2BL_A77ABD51C.2	Gwbc	716	4	IPR027417(1),IPR003439(1),IPR003593(1),IPR013525(1)
Traes_2BL_B00E958BC.1	I	74	3	IPR003557(3)
Traes_2BL_C4457E395.1	C	386	5	IPR011527(1),IPR027417(2),IPR003439(1),IPR003593(1)
Traes_2BL_E81E303BA.1	B	155	2	IPR027417(1),IPR003439(1)
Traes_2BL_E96E50135.1	B	1264	12	IPR011527(4),IPR027417(4),IPR003439(2),IPR003593(2)
Traes_2BL_FA664B7C6.1	I	321	2	IPR003453(1),IPR030802(1)
Traes_2BS_0D3F0D59A.1	B	214	2	IPR027417(1),IPR003439(1)
Traes_2BS_16858EC30.1	B	511	5	IPR011527(2),IPR027417(2),IPR003439(1)
Traes_2BS_1ABE92B8A.2	Gwbc	568	2	IPR027417(1),IPR013525(1)
Traes_2BS_6252055D2.1	B	1161	12	IPR011527(4),IPR027417(4),IPR003439(2),IPR003593(2)
Traes_2BS_65C9C0F08.1	C	1504	12	IPR011527(4),IPR027417(4),IPR003439(2),IPR003593(2)
Traes_2BS_762E4C62C.1	Gwbc	201	1	IPR003439(1)
Traes_2BS_7C8D6844C.1	B	1162	12	IPR011527(4),IPR027417(4),IPR003439(2),IPR003593(2)
Traes_2BS_7E82A5E2A.1	Gwbc	649	5	IPR027417(2),IPR003439(1),IPR003593(1),IPR013525(1)
Traes_2BS_AA32B83E2.1	I	145	5	IPR002541(1),IPR003557(4)
Traes_2BS_C52A9FD78.1	C	1195	11	IPR011527(4),IPR027417(3),IPR003439(2),IPR003593(2)
Traes_2BS_C57F6F3AD.1	Gwbc	983	4	IPR027417(2),IPR003439(1),IPR003593(1)
Traes_2BS_C6941CC6A1.1	C	1304	12	IPR011527(4),IPR027417(4),IPR003439(2),IPR003593(2)
Traes_2DL_25E97E7A7.1	B	226	3	IPR027417(2),IPR003439(1)
Traes_2DL_3A61FACE7.2	C	1283	12	IPR011527(4),IPR027417(4),IPR003439(2),IPR003593(2)
Traes_2DL_5182AED32.1	C	185	3	IPR027417(2),IPR003439(1)
Traes_2DL_5E8337198.1	C	58	2	IPR027417(1),IPR003439(1)
Traes_2DL_5F40C7E14.1	C	1629	12	IPR011527(4),IPR027417(4),IPR003439(2),IPR003593(2)
Traes_2DL_71A41640C.1	C	232	3	IPR027417(1),IPR003439(1),IPR003593(1)
Traes_2DL_AADC2EA0F.1	E	604	14	IPR007209(1),IPR013283(6),IPR017896(1),IPR027417(3),IPR003439(2),IPR003593(1)
Traes_2DL_B0DF9C2A0.2	I	228	5	IPR027417(2),IPR005895(1),IPR003439(1),IPR003593(1)
Traes_2DL_BC7793987.1	B	68	2	IPR027417(1),IPR003439(1)
Traes_2DL_BEFA5F419.2	Gwbc	774	4	IPR027417(2),IPR003439(1),IPR013525(1)
Traes_2DL_E566C63F1.1	B	899	9	IPR011527(5),IPR027417(2),IPR003439(1),IPR003593(1)
Traes_2DL_E79ECCBC9.1	C	1258	12	IPR011527(4),IPR027417(4),IPR003439(2),IPR003593(2)
Traes_2DS_0BF065EE7.2	B	122	2	IPR027417(1),IPR003439(1)
Traes_2DS_1D70960E8.1	I	76	2	IPR003557(2)
Traes_2DS_1E247C42B.1	C	816	9	IPR027417(4),IPR003439(2),IPR011527(2),IPR003593(1)
Traes_2DS_317F5B87A.1	Gpdr	259	3	IPR034003(1),IPR027417(1),IPR003439(1)
Traes_2DS_44A7F70FB.1	C	668	6	IPR011527(2),IPR027417(2),IPR003439(1),IPR003593(1)
Traes_2DS_51F698FD8.1	C	82	2	IPR027417(1),IPR003439(1)
Traes_2DS_677AECF17.1	Gpdr	582	6	IPR034003(1),IPR027417(2),IPR003439(1),IPR003593(1),IPR013525(1)
Traes_2DS_6BA6FE981.2	B	1258	12	IPR011527(4),IPR027417(4),IPR003439(2),IPR003593(2)
Traes_2DS_6CC925A22.1	Gpdr	373	6	IPR029481(1),IPR034001(1),IPR027417(3),IPR003439(1)
Traes_2DS_A8B23EC52.1	Gwbc	617	4	IPR027417(2),IPR003439(1),IPR003593(1)
Traes_2DS_B2C2BB0CF.1	I	119	4	IPR002541(1),IPR003557(3)
Traes_2DS_C1B756730.2	B	466	5	IPR011527(2),IPR027417(2),IPR003439(1)
Traes_2DS_E2D47A54E.2	C	1329	12	IPR011527(4),IPR027417(4),IPR003439(2),IPR003593(2)
Traes_3AL_100F4B2F4.1	F	416	6	IPR027417(3),IPR003439(2),IPR003593(1)
Traes_3AL_2743B535D.2	I	217	1	IPR000825(1)
Traes_3AL_32C9EEC67.1	B	514	5	IPR011527(1),IPR027417(2),IPR003439(1),IPR003593(1)
Traes_3AL_410279DC6.2	I	271	4	IPR027417(2),IPR003439(1),IPR003593(1)
Traes_3AL_504F7F2BB.1	B	992	11	IPR011527(3),IPR027417(4),IPR003439(2),IPR003593(2)
Traes_3AL_5F34921C3.1	B	1152	11	IPR011527(3),IPR027417(4),IPR003439(2),IPR003593(2)
Traes_3AL_68C8F32D8.2	D	1322	11	IPR011527(4),IPR027417(4),IPR003439(2),IPR003593(1)
Traes_3AL_6BB20CF42.1	B	1225	11	IPR011527(3),IPR027417(4),IPR003439(2),IPR003593(2)
Traes_3AL_7CB04FA8C.1	Gpdr	1296	12	IPR027417(4),IPR003439(2),IPR003593(2),IPR013525(2),IPR013581(1),IPR034003(1)
Traes_3AL_9221B79A1.1	C	781	8	IPR027417(4),IPR011527(2),IPR003439(1),IPR003593(1)
Traes_3AL_9A8C62E7A.1	D	144	3	IPR027417(2),IPR003439(1)
Traes_3AL_9E1DC3D43.1	Gpdr	1281	11	IPR034001(1),IPR003439(2),IPR003593(2),IPR027417(2),IPR013525(2),IPR013581(1),IPR034003(1)
Traes_3AL_A2BE176A9.1	B	814	9	IPR003593(2),IPR027417(3),IPR011527(3),IPR003439(1)
Traes_3AL_AA2B2E395.1	B	1149	11	IPR011527(3),IPR027417(4),IPR003439(2),IPR003593(2)
Traes_3AL_C037AF452.2	B	1148	11	IPR011527(3),IPR027417(4),IPR003439(2),IPR003593(2)
Traes_3AL_C3A46A4FB.1	B	1263	12	IPR011527(4),IPR027417(4),IPR003439(2),IPR003593(2)
Traes_3AL_D19BE3FD1.2	C	1476	12	IPR011527(4),IPR027417(4),IPR003439(2),IPR003593(2)
Traes_3AL_D4303D3AD1.1	I	240	7	IPR002541(1),IPR003557(6)
Traes_3AL_D6ED281BC.1	Gpdr	1152	9	IPR027417(3),IPR013525(2),IPR013581(1),IPR034003(1),IPR003439(1),IPR003593(1)
Traes_3AL_D7E2ECB10.1	I	150	3	IPR027417(2),IPR003439(1)
Traes_3AL_DFF456747.1	I	288	2	IPR012466(2)
Traes_3AL_EEA2DF5E4.1	Gwbc	1093	10	IPR027417(4),IPR013525(2),IPR013581(1),IPR034003(1),IPR003439(1),IPR003593(1)
Traes_3AL_EF19996B2.1	B	1066	10	IPR027417(4),IPR003439(2),IPR003593(2),IPR011527(2)
Traes_3AS_01D9DAFC2.1	I	80	1	IPR000825(1)
Traes_3AS_2A8DE2D3A.2	Gwbc	1239	12	IPR003439(2),IPR027417(5),IPR013525(2),IPR013581(1),IPR034003(1),IPR003593(1)
Traes_3AS_38993748F.1	C	626	5	IPR011527(1),IPR027417(2),IPR003439(1),IPR003593(1)
Traes_3AS_8F8996330.1	C	78	2	IPR027417(1),IPR003439(1)
Traes_3AS_B7FEC8871.2	D	690	9	IPR011527(2),IPR027417(5),IPR003439(1),IPR003593(1)
Traes_3AS_BB185F2EB.1	Gwbc	612	4	IPR027417(1),IPR003439(1),IPR003593(1),IPR013525(1)
Traes_3AS_E18F065A3.1	I	207	1	IPR000825(1)
Traes_3AS_EA57ECD4C.1	C	128	3	IPR027417(2),IPR003439(1)
Traes_3AS_F0EAD2C11.1	B	1151	12	IPR011527(4),IPR027417(4),IPR003439(2),IPR003593(2)
Traes_3AS_FD018268B.1	C	838	7	IPR027417(3),IPR011527(2),IPR003439(1),IPR003593(1)
Traes_3B_036F8EC27.1	B	434	6	IPR011527(2),IPR027417(2),IPR003439(1),IPR003593(1)
Traes_3B_064551019.2	C	1463	11	IPR011527(4),IPR027417(4),IPR003593(2),IPR003439(1)
Traes_3B_0BFC46912.1	Gpdr	554	2	IPR027417(1),IPR013525(1)
Traes_3B_0CD91DCF2.1	D	281	4	IPR027417(3),IPR003439(1)
Traes_3B_159FAA97E.1	I	274	4	IPR027417(2),IPR003439(1),IPR003593(1)
Traes_3B_292E8BD00.1	C	963	10	IPR027417(4),IPR003439(2),IPR003593(2),IPR011527(2)
Traes_3B_2A8F84ADE.1	Gpdr	287	6	IPR034001(1),IPR027417(3),IPR003439(1),IPR003593(1)
Traes_3B_2D34DA636.2	Gpdr	1361	12	IPR034001(1),IPR027417(3),IPR003439(2),IPR003593(2),IPR013525(2),IPR013581(1),IPR034003(1)
Traes_3B_3CBD6FF3F.1	Gpdr	682	6	IPR027417(3),IPR013525(1),IPR013581(1),IPR003439(1)
Traes_3B_41B549B49.1	F	517	6	IPR003439(2),IPR027417(3),IPR003593(1)
Traes_3B_4337325DD.2	B	1175	12	IPR011527(4),IPR027417(4),IPR003439(2),IPR003593(2)
Traes_3B_4376BABB6.1	B	816	7	IPR011527(3),IPR027417(2),IPR003439(1),IPR003593(1)
Traes_3B_4434107C4.1	Gwbc	1284	11	IPR027417(3),IPR003439(2),IPR003593(2),IPR013525(2),IPR013581(1),IPR034003(1)
Traes_3B_501443C41.2	B	1250	12	IPR011527(4),IPR027417(4),IPR003439(2),IPR003593(2)
Traes_3B_52F31A4E4.2	D	672	9	IPR011527(2),IPR027417(5),IPR003439(1),IPR003593(1)
Traes_3B_57C0FCE28.2	Gwbc	546	2	IPR027417(1),IPR013525(1)
Traes_3B_5FDDEC00B.1	Gwbc	1289	12	IPR027417(4),IPR003439(2),IPR003593(2),IPR013525(2),IPR013581(1),IPR034003(1)
Traes_3B_74B89A214.1	C	904	10	IPR027417(4),IPR003439(2),IPR003593(2),IPR011527(2)
Traes_3B_77C6EE076.1	Gwbc	668	5	IPR027417(2),IPR003439(1),IPR003593(1),IPR013525(1)
Traes_3B_7E4F18174.1	B	533	6	IPR027417(2),IPR003439(1),IPR003593(1),IPR011527(2)
Traes_3B_80E2E63D9.1	B	751	9	IPR027417(4),IPR003439(2),IPR011527(2),IPR003593(1)
Traes_3B_9A61DFBAA.2	C	1248	12	IPR011527(4),IPR027417(4),IPR003439(2),IPR003593(2)
Traes_3B_9C0B9A3F6.1	I	284	1	IPR000825(1)
Traes_3B_A6D7CA5C4.2	B	918	8	IPR011527(4),IPR027417(2),IPR003439(1),IPR003593(1)
Traes_3B_AF6D93473.1	B	605	6	IPR011527(2),IPR027417(2),IPR003439(1),IPR003593(1)
Traes_3B_B018E0E3F.1	B	514	5	IPR011527(1),IPR027417(2),IPR003439(1),IPR003593(1)
Traes_3B_B4568C0AB.1	Gwbc	603	5	IPR027417(2),IPR003439(1),IPR003593(1),IPR013525(1)
Traes_3B_C307C1503.2	I	308	4	IPR011993(2),IPR012466(2)
Traes_3B_CDF08D52A.1	D	1325	11	IPR011527(4),IPR027417(4),IPR003439(2),IPR003593(1)
Traes_3B_CED217F21.1	B	285	4	IPR027417(2),IPR003439(1),IPR003593(1)
Traes_3B_E1D9AD646.1	Gwbc	1318	14	IPR034001(1),IPR027417(5),IPR003439(2),IPR003593(2),IPR013525(2),IPR013581(1),IPR034003(1)
Traes_3B_E24B86D57.1	I	230	3	IPR027417(2),IPR003439(1)
Traes_3B_E3218B789.2	B	1209	11	IPR011527(3),IPR027417(4),IPR003439(2),IPR003593(2)
Traes_3B_EECEB9046.1	B	605	6	IPR011527(2),IPR027417(2),IPR003439(1),IPR003593(1)
Traes_3B_F204B52C1.1	I	205	7	IPR002541(1),IPR003557(6)
Traes_3B_F348A6AAF.1	I	431	2	IPR010231(1),IPR000825(1)
Traes_3B_F659E64C1.1	B	1259	12	IPR011527(4),IPR027417(4),IPR003439(2),IPR003593(2)
Traes_3DL_0253F1D11.1	B	514	5	IPR011527(1),IPR027417(2),IPR003439(1),IPR003593(1)
Traes_3DL_1CC5B3AEE.1	I	182	2	IPR027417(1),IPR003439(1)
Traes_3DL_325A49FCC.1	B	1174	13	IPR011527(5),IPR027417(4),IPR003439(2),IPR003593(2)
Traes_3DL_365F92C64.1	Gwbc	1306	14	IPR034001(1),IPR027417(5),IPR003439(2),IPR003593(2),IPR013525(2),IPR013581(1),IPR034003(1)
Traes_3DL_3C7A1E46C.2	C	1284	12	IPR011527(4),IPR027417(4),IPR003439(2),IPR003593(2)
Traes_3DL_47DECD49E.1	B	1155	12	IPR011527(4),IPR027417(4),IPR003439(2),IPR003593(2)
Traes_3DL_4A5707D63.1	C	62	2	IPR027417(1),IPR003439(1)
Traes_3DL_4CFE5B61E.1	D	359	3	IPR027417(2),IPR003439(1)
Traes_3DL_4F9017AC8.1	B	1064	10	IPR011527(3),IPR027417(4),IPR003439(2),IPR003593(1)
Traes_3DL_609DF5484.1	I	288	2	IPR011993(1),IPR012466(1)
Traes_3DL_7F7B51AC2.1	I	126	4	IPR002541(1),IPR003557(3)
Traes_3DL_8416E784C.2	I	368	6	IPR024060(1),IPR011051(1),IPR027417(2),IPR003439(1),IPR003593(1)
Traes_3DL_920C6D20E.2	Gwbc	1188	10	IPR027417(4),IPR013525(2),IPR013581(1),IPR034003(1),IPR003439(1),IPR003593(1)
Traes_3DL_94539BFE9.1	Gpdr	992	7	IPR013525(2),IPR013581(1),IPR034003(1),IPR027417(1),IPR003439(1),IPR003593(1)
Traes_3DL_9A56166D1.1	F	402	6	IPR027417(4),IPR003439(1),IPR003593(1)
Traes_3DL_9F10B03B5.4	A	538	4	IPR027417(2),IPR003439(1),IPR003593(1)
Traes_3DL_AFB1EC0FE.1	I	135	1	IPR000825(1)
Traes_3DL_B62A5FB0E.3	B	1151	11	IPR011527(3),IPR027417(4),IPR003439(2),IPR003593(2)
Traes_3DL_B659B660F.1	B	1097	10	IPR011527(3),IPR027417(4),IPR003439(2),IPR003593(1)
Traes_3DL_BE780290A.1	D	1323	11	IPR011527(4),IPR027417(4),IPR003439(2),IPR003593(1)
Traes_3DL_BE884863B.1	C	782	9	IPR027417(4),IPR003439(2),IPR011527(2),IPR003593(1)
Traes_3DL_C08B460B8.1	Gwbc	759	7	IPR013525(2),IPR013581(1),IPR034003(1),IPR027417(1),IPR003439(1),IPR003593(1)
Traes_3DL_C426849EA.1	B	1173	11	IPR011527(4),IPR027417(4),IPR003439(2),IPR003593(1)
Traes_3DL_D5C165349.1	B	787	9	IPR027417(4),IPR003439(2),IPR003593(1),IPR011527(2)
Traes_3DL_DEA9A414D.2	B	1178	12	IPR011527(4),IPR027417(4),IPR003439(2),IPR003593(2)
Traes_3DL_E2C3A375E.1	Gpdr	981	8	IPR013525(2),IPR013581(1),IPR034003(1),IPR027417(2),IPR003439(1),IPR003593(1)
Traes_3DS_228D723E9.1	C	161	3	IPR027417(2),IPR003439(1)
Traes_3DS_294EA7477.1	C	99	1	IPR027417(1)
Traes_3DS_31B434D9C.1	I	87	2	IPR003557(2)
Traes_3DS_45058B0D3.1	Gpdr	1132	10	IPR027417(4),IPR013525(2),IPR013581(1),IPR034003(1),IPR003439(1),IPR003593(1)
Traes_3DS_4B41FE747.2	B	1110	12	IPR011527(4),IPR027417(4),IPR003439(2),IPR003593(2)
Traes_3DS_5BD2207C6.1	I	126	4	IPR002541(1),IPR003557(3)
Traes_3DS_6774BF63A.2	Gwbc	542	2	IPR003593(1),IPR013525(1)
Traes_3DS_A07D6AF6B.1	D	185	3	IPR003439(1),IPR027417(2)
Traes_3DS_EE5D85DE2.1	C	671	6	IPR011527(2),IPR027417(2),IPR003439(1),IPR003593(1)
Traes_4AL_210DA1FAE.1	Gpdr	232	4	IPR029481(1),IPR027417(2),IPR003439(1)
Traes_4AL_2D499E602.1	B	1232	12	IPR011527(4),IPR027417(4),IPR003439(2),IPR003593(2)
Traes_4AL_42B2DF50B.1	I	199	2	IPR003593(1),IPR003439(1)
Traes_4AL_603B6DC64.1	Gpdr	1402	16	IPR029481(1),IPR034001(1),IPR027417(6),IPR003439(2),IPR003593(2),IPR013525(2),IPR013581(1),IPR034003(1)
Traes_4AL_6EB30F467.1	Gpdr	1161	9	IPR027417(3),IPR013525(2),IPR013581(1),IPR034003(1),IPR003439(1),IPR003593(1)
Traes_4AL_70CC7A646.1	Gpdr	1454	14	IPR029481(1),IPR034001(1),IPR027417(5),IPR003439(2),IPR013525(2),IPR013581(1),IPR034003(1),IPR003593(1)
Traes_4AL_7468B642E.1	C	332	4	IPR011527(1),IPR027417(2),IPR003439(1)
Traes_4AL_9B4EA417B.2	Gwbc	687	5	IPR027417(2),IPR003439(1),IPR003593(1),IPR013525(1)
Traes_4AL_9DEC0BA1F.1	I	65	3	IPR002541(1),IPR003557(2)
Traes_4AL_BDABA3C02.1	Gwbc	371	4	IPR027417(2),IPR003439(1),IPR013525(1)
Traes_4AL_DAB6ACB13.1	C	76	1	IPR027417(1)
Traes_4AL_F1CD6BBBC.2	Gwbc	785	3	IPR027417(2),IPR013525(1)
Traes_4AS_07B3AC505.1	F	571	7	IPR027417(4),IPR003439(2),IPR032781(1)
Traes_4AS_0852A882E.2	B	1409	12	IPR011527(4),IPR027417(4),IPR003439(2),IPR003593(2)
Traes_4AS_290AAA7751.1	I	209	6	IPR003557(6)
Traes_4AS_45F88E6B8.1	B	75	2	IPR027417(1),IPR003439(1)
Traes_4AS_608FEB71B.1	B	581	6	IPR011527(2),IPR027417(2),IPR003439(1),IPR003593(1)
Traes_4AS_63DC21A39.2	F	655	10	IPR027417(5),IPR003439(2),IPR003593(2),IPR032781(1)
Traes_4AS_6A57D15D9.2	I	309	4	IPR027417(2),IPR010230(1),IPR003439(1)
Traes_4AS_C710FA713.1	Gwbc	762	5	IPR027417(2),IPR003439(1),IPR003593(1),IPR013525(1)
Traes_4AS_CBD8A08E5.1	I	240	7	IPR002541(1),IPR003557(6)
Traes_4AS_D81176DF4.1	Gwbc	796	5	IPR027417(2),IPR003439(1),IPR003593(1),IPR013525(1)
Traes_4AS_DB403BDB6.1	I	311	3	IPR027417(1),IPR003439(1),IPR003593(1)
Traes_4AS_F238AFB04.1	E	604	12	IPR007209(1),IPR013283(6),IPR017896(1),IPR027417(1),IPR003593(2),IPR003439(1)
Traes_4BL_078EA92F5.1	I	240	7	IPR002541(1),IPR003557(6)
Traes_4BL_0E4618077.1	I	263	5	IPR027417(2),IPR005670(1),IPR003439(1),IPR003593(1)
Traes_4BL_19AB87331.1	Gpdr	740	7	IPR027417(4),IPR013525(1),IPR013581(1),IPR003439(1)
Traes_4BL_2C0AB1516.1	B	155	2	IPR027417(1),IPR003439(1)
Traes_4BL_413396E2F.1	I	284	5	IPR027417(2),IPR005670(1),IPR003439(1),IPR003593(1)
Traes_4BL_416DA8A03.1	A	777	4	IPR027417(2),IPR003439(1),IPR003593(1)
Traes_4BL_44E2F654C.2	I	264	3	IPR027417(2),IPR003439(1)
Traes_4BL_498B40AA4.1	Gwbc	760	5	IPR027417(2),IPR003439(1),IPR003593(1),IPR013525(1)
Traes_4BL_5062C458F.1	E	127	3	IPR027417(2),IPR003439(1)
Traes_4BL_7091749BF.1	C	793	9	IPR027417(4),IPR003439(2),IPR011527(2),IPR003593(1)
Traes_4BL_7D82EE2E5.2	I	307	4	IPR027417(2),IPR010230(1),IPR003439(1)
Traes_4BL_8A8D56D7B.1	B	1016	8	IPR011527(4),IPR027417(2),IPR003439(1),IPR003593(1)
Traes_4BL_9BA734F55.1	Gpdr	1346	14	IPR029481(1),IPR027417(5),IPR003439(2),IPR003593(2),IPR013525(2),IPR013581(1),IPR034003(1)
Traes_4BL_9F1BFA87A.1	C	1066	11	IPR011527(3),IPR027417(4),IPR003439(2),IPR003593(2)
Traes_4BL_B4A3BF346.1	B	131	2	IPR027417(1),IPR003439(1)
Traes_4BS_4B0618774.1	C	1227	12	IPR011527(4),IPR027417(4),IPR003439(2),IPR003593(2)
Traes_4BS_5F9A1C103.2	Gpdr	1434	14	IPR029481(1),IPR034001(1),IPR027417(4),IPR003439(2),IPR003593(2),IPR013525(2),IPR013581(1),IPR034003(1)
Traes_4BS_7B08FC91D.1	Gpdr	628	6	IPR034003(1),IPR027417(2),IPR003439(1),IPR003593(1),IPR013525(1)
Traes_4BS_B386725C0.2	F	600	8	IPR027417(4),IPR003439(2),IPR032781(1),IPR003593(1)
Traes_4BS_B5519C4BF.2	E	604	12	IPR007209(1),IPR013283(6),IPR017896(1),IPR027417(2),IPR003593(2)
Traes_4BS_D1D029EDC.1	Gpdr	614	6	IPR027417(3),IPR013525(1),IPR013581(1),IPR003439(1)
Traes_4BS_E811DB673.1	F	692	10	IPR027417(5),IPR003439(2),IPR003593(2),IPR032781(1)
Traes_4BS_FD2D43C7E.1	Gwbc	475	4	IPR027417(2),IPR003439(1),IPR013525(1)
Traes_4DL_092403683.1	Gwbc	72	1	IPR027417(1)
Traes_4DL_0AEC31110.1	I	315	4	IPR027417(2),IPR010230(1),IPR003439(1)
Traes_4DL_14327AF39.2	B	1166	12	IPR011527(4),IPR027417(4),IPR003439(2),IPR003593(2)
Traes_4DL_49B328F1F.2	C	838	8	IPR003593(2),IPR003439(2),IPR011527(2),IPR027417(2)
Traes_4DL_4E68C58BB.2	A	650	4	IPR027417(2),IPR003439(1),IPR003593(1)
Traes_4DL_52BA49ED1.1	I	76	2	IPR003557(2)
Traes_4DL_7C1FE7A7D.1	Gwbc	489	4	IPR027417(2),IPR003439(1),IPR013525(1)
Traes_4DL_82BC827A6.1	E	538	8	IPR027417(3),IPR003593(2),IPR013283(3)
Traes_4DL_87C66D978.1	I	286	5	IPR027417(2),IPR005670(1),IPR003439(1),IPR003593(1)
Traes_4DL_AB2084483.1	Gpdr	1044	9	IPR027417(3),IPR013525(2),IPR013581(1),IPR034003(1),IPR003439(1),IPR003593(1)
Traes_4DL_B138DF6FC.1	C	1027	11	IPR011527(3),IPR027417(4),IPR003439(2),IPR003593(2)
Traes_4DL_B2C8EE828.1	B	189	1	IPR027417(1)
Traes_4DL_BC7EB3851.2	E	538	8	IPR027417(2),IPR003593(2),IPR013283(3),IPR003439(1)
Traes_4DL_BDF2B818C.1	I	311	3	IPR027417(1),IPR003439(1),IPR003593(1)
Traes_4DL_CD9F2C6A5.1	B	191	2	IPR027417(1),IPR003439(1)
Traes_4DL_E5E34C774.1	I	82	2	IPR027417(1),IPR003439(1)
Traes_4DS_56FA4DBB7.1	I	178	5	IPR002541(1),IPR003557(4)
Traes_4DS_5BBCE1A2A.1	F	692	10	IPR027417(5),IPR003439(2),IPR003593(2),IPR032781(1)
Traes_4DS_610223BF2.1	C	253	4	IPR027417(2),IPR003439(1),IPR003593(1)
Traes_4DS_BE0C2FDDF.1	F	533	9	IPR027417(5),IPR003439(2),IPR032781(1),IPR003593(1)
Traes_4DS_EAB9A69C5.1	C	602	5	IPR011527(2),IPR027417(2),IPR003439(1)
Traes_4DS_ED5F49735.1	Gwbc	648	5	IPR027417(2),IPR003439(1),IPR003593(1),IPR013525(1)
Traes_5AL_32C87EDAF.1	B	266	4	IPR011527(1),IPR027417(2),IPR003439(1)
Traes_5AL_4E0CF9929.1	Gpdr	197	5	IPR027417(4),IPR003439(1)
Traes_5AL_4F92199C8.1	I	247	2	IPR027417(1),IPR003593(1)
Traes_5AL_54CBC7523.1	C	194	2	IPR027417(1),IPR003439(1)
Traes_5AL_614415CDF.1	Gpdr	770	8	IPR013525(2),IPR013581(1),IPR034003(1),IPR027417(2),IPR003439(1),IPR003593(1)
Traes_5AL_675886708.1	A	626	4	IPR027417(2),IPR003439(1),IPR003593(1)
Traes_5AL_678EA44B2.1	Gwbc	553	3	IPR003439(1),IPR027417(1),IPR013525(1)
Traes_5AL_6A2992B63.1	B	638	6	IPR011527(2),IPR027417(2),IPR003439(1),IPR003593(1)
Traes_5AL_6FA699CD8.2	Gpdr	901	8	IPR027417(3),IPR003439(2),IPR003593(1),IPR013525(1),IPR013581(1)
Traes_5AL_720FE71E5.2	B	1165	13	IPR011527(4),IPR027417(5),IPR003439(2),IPR003593(2)
Traes_5AL_7AF7E4153.1	Gpdr	925	13	IPR027417(6),IPR003439(2),IPR003593(2),IPR013525(1),IPR013581(1),IPR034003(1)
Traes_5AL_8282D7D5A.1	Gwbc	1261	13	IPR034001(1),IPR027417(4),IPR003439(2),IPR003593(2),IPR013525(2),IPR013581(1),IPR034003(1)
Traes_5AL_9D148E259.2	A	810	4	IPR027417(2),IPR003439(1),IPR003593(1)
Traes_5AL_E1CFDB279.1	Gpdr	713	8	IPR027417(4),IPR013525(1),IPR013581(1),IPR034003(1),IPR003439(1)
Traes_5AL_F8FDAC215.2	Gpdr	1254	11	IPR034001(1),IPR027417(4),IPR013525(2),IPR013581(1),IPR034003(1),IPR003439(1),IPR003593(1)
Traes_5AL_FA71552A8.1	C	1010	11	IPR011527(3),IPR027417(4),IPR003439(2),IPR003593(2)
Traes_5AS_437E0C828.4	I	279	1	IPR003399(1)
Traes_5AS_794D286DE.1	I	209	6	IPR003557(6)
Traes_5AS_C606A8A1F.1	Gpdr	436	3	IPR003439(1),IPR027417(1),IPR013525(1)
Traes_5AS_D714D4951.1	Gpdr	776	8	IPR013525(2),IPR013581(1),IPR034003(1),IPR027417(2),IPR003439(1),IPR003593(1)
Traes_5BL_1315614DC.1	Gpdr	1130	9	IPR027417(3),IPR013525(2),IPR013581(1),IPR034003(1),IPR003439(1),IPR003593(1)
Traes_5BL_23ACA2B6E.1	Gwbc	99	1	IPR027417(1)
Traes_5BL_2994AAF19.1	Gwbc	285	4	IPR029481(1),IPR027417(2),IPR003439(1)
Traes_5BL_38E3B3A8C.2	Gwbc	730	5	IPR027417(2),IPR003439(1),IPR003593(1),IPR013525(1)
Traes_5BL_3E1A739FF.1	Gwbc	856	5	IPR027417(2),IPR003439(1),IPR003593(1),IPR013525(1)
Traes_5BL_428477F47.1	Gwbc	733	5	IPR027417(2),IPR003439(1),IPR003593(1),IPR013525(1)
Traes_5BL_667C71B09.1	C	1055	10	IPR027417(4),IPR003439(2),IPR003593(2),IPR011527(2)
Traes_5BL_73C3585C3.2	A	950	4	IPR027417(2),IPR003439(1),IPR003593(1)
Traes_5BL_873CE02D7.1	Gpdr	298	6	IPR013581(1),IPR034003(1),IPR027417(2),IPR003439(1),IPR003593(1)
Traes_5BL_AAE5B3832.1	Gpdr	1249	11	IPR034001(1),IPR027417(4),IPR013525(2),IPR013581(1),IPR034003(1),IPR003439(1),IPR003593(1)
Traes_5BL_AE6D54F4B.1	Gpdr	715	7	IPR029481(1),IPR034001(1),IPR027417(3),IPR003439(1),IPR013525(1)
Traes_5BL_C49CC9DD6.1	Gpdr	632	5	IPR034003(1),IPR027417(1),IPR003439(1),IPR003593(1),IPR013525(1)
Traes_5BL_CB26F3E25.1	Gwbc	688	4	IPR027417(2),IPR003593(1),IPR013525(1)
Traes_5BL_D22690682.2	B	653	6	IPR011527(2),IPR027417(2),IPR003439(1),IPR003593(1)
Traes_5BL_D558B7306.4	Gpdr	933	12	IPR027417(6),IPR034001(1),IPR003439(2),IPR003593(2),IPR013525(1)
Traes_5BL_D71543428.1	C	1254	12	IPR011527(4),IPR027417(4),IPR003439(2),IPR003593(2)
Traes_5BL_DB6881818.2	I	329	4	IPR027417(2),IPR003439(1),IPR003593(1)
Traes_5BS_1274C6AC8.1	Gwbc	681	5	IPR027417(2),IPR003439(1),IPR003593(1),IPR013525(1)
Traes_5BS_530BD50C3.2	I	439	1	IPR003399(1)
Traes_5DL_3BFBC7706.1	Gwbc	560	4	IPR027417(2),IPR003439(1),IPR013525(1)
Traes_5DL_3CA29BB29.1	Gwbc	330	4	IPR027417(2),IPR003439(1),IPR003593(1)
Traes_5DL_3EFE422D4.2	B	582	5	IPR011527(1),IPR027417(2),IPR003439(1),IPR003593(1)
Traes_5DL_4605CB0E1.1	I	169	6	IPR002541(1),IPR003557(5)
Traes_5DL_471F55F30.2	Gpdr	1439	14	IPR029481(1),IPR034001(1),IPR027417(4),IPR003439(2),IPR003593(2),IPR013525(2),IPR013581(1),IPR034003(1)
Traes_5DL_52AD45C60.1	Gwbc	674	3	IPR003439(1),IPR027417(1),IPR013525(1)
Traes_5DL_63DF8D609.2	Gpdr	1433	15	IPR029481(1),IPR034001(1),IPR027417(5),IPR003439(2),IPR003593(2),IPR013525(2),IPR013581(1),IPR034003(1)
Traes_5DL_6BFE305FD.1	Gpdr	1455	14	IPR029481(1),IPR034001(1),IPR027417(5),IPR003439(2),IPR013525(2),IPR013581(1),IPR034003(1),IPR003593(1)
Traes_5DL_7514D124D.2	C	815	9	IPR027417(4),IPR003439(2),IPR011527(2),IPR003593(1)
Traes_5DL_A7D264077.1	Gpdr	1087	13	IPR029481(1),IPR034001(1),IPR027417(5),IPR003439(2),IPR013525(1),IPR013581(1),IPR034003(1),IPR003593(1)
Traes_5DL_B903139AB.2	Gpdr	1060	13	IPR029481(1),IPR034001(1),IPR027417(4),IPR003439(2),IPR003593(2),IPR013525(1),IPR013581(1),IPR034003(1)
Traes_5DL_BA58FDAD6.2	Gpdr	1448	14	IPR029481(1),IPR034001(1),IPR027417(4),IPR003439(2),IPR003593(2),IPR013525(2),IPR013581(1),IPR034003(1)
Traes_5DL_C1A41151E.1	I	217	1	IPR027417(1)
Traes_5DL_EB00D7DD4.1	Gwbc	330	4	IPR027417(2),IPR003439(1),IPR003593(1)
Traes_5DL_EF92177BC.2	B	643	6	IPR011527(2),IPR027417(2),IPR003439(1),IPR003593(1)
Traes_5DL_FA626A188.2	A	946	4	IPR027417(2),IPR003439(1),IPR003593(1)
Traes_5DS_1749A7DF2.3	Gwbc	681	5	IPR027417(2),IPR003439(1),IPR003593(1),IPR013525(1)
Traes_5DS_97A17DF71.1	I	126	4	IPR002541(1),IPR003557(3)
Traes_5DS_D43A90A20.1	I	130	5	IPR002541(1),IPR003557(4)
Traes_5DS_D90F8549E.1	Gpdr	125	1	IPR027417(1)
Traes_5DS_E67CEBCA2.3	I	446	1	IPR003399(1)
Traes_6AL_494EC8F6D.1	Gwbc	993	4	IPR027417(2),IPR003439(1),IPR003593(1)
Traes_6AL_5E2427983.1	F	618	10	IPR027417(5),IPR003439(2),IPR003593(2),IPR032781(1)
Traes_6AL_91A76CBCC.1	I	291	4	IPR027417(2),IPR003439(1),IPR003593(1)
Traes_6AL_A5FF480D8.1	I	241	7	IPR002541(1),IPR003557(6)
Traes_6AL_B78C896E8.2	F	249	3	IPR027417(2),IPR003439(1)
Traes_6AS_25CB8EBCD.1	A	931	4	IPR027417(2),IPR003439(1),IPR003593(1)
Traes_6AS_4E111F83D.1	B	502	5	IPR011527(2),IPR027417(2),IPR003439(1)
Traes_6AS_60270B4C7.2	B	390	5	IPR011527(1),IPR027417(2),IPR003439(1),IPR003593(1)
Traes_6AS_6ED3B17C6.1	I	76	4	IPR003557(3),IPR002541(1)
Traes_6AS_AA9004965.1	B	745	7	IPR003439(2),IPR011527(2),IPR027417(2),IPR003593(1)
Traes_6AS_B6D1976D6.1	Gwbc	1442	14	IPR029481(1),IPR034001(1),IPR027417(4),IPR003439(2),IPR003593(2),IPR013525(2),IPR013581(1),IPR034003(1)
Traes_6AS_EB590F732.1	Gwbc	699	5	IPR027417(2),IPR003439(1),IPR003593(1),IPR013525(1)
Traes_6BL_094383CCC.1	B	46	1	IPR027417(1)
Traes_6BL_80B29D98E.1	I	228	2	IPR027417(2)
Traes_6BL_B516CBDAA.1	Gwbc	674	4	IPR027417(2),IPR003439(1),IPR003593(1)
Traes_6BL_CED3DB508.1	F	648	9	IPR027417(4),IPR003439(2),IPR003593(2),IPR032781(1)
Traes_6BS_29525FB0F.2	Gpdr	1296	13	IPR034001(1),IPR027417(4),IPR003439(2),IPR003593(2),IPR013525(2),IPR013581(1),IPR034003(1)
Traes_6BS_2CB0C1EE3.1	I	125	4	IPR002541(1),IPR003557(3)
Traes_6BS_4723C124F.2	B	778	8	IPR027417(3),IPR003439(2),IPR011527(2),IPR003593(1)
Traes_6BS_59D86764B.2	B	745	7	IPR003439(2),IPR011527(2),IPR027417(2),IPR003593(1)
Traes_6BS_6743371F8.1	B	1004	8	IPR011527(4),IPR027417(2),IPR003439(1),IPR003593(1)
Traes_6BS_6E4ED00B5.6	A	415	4	IPR027417(2),IPR003439(1),IPR003593(1)
Traes_6BS_C6A824E68.1	B	247	4	IPR027417(2),IPR003439(1),IPR003593(1)
Traes_6DL_11D8C3F4C.1	F	355	5	IPR027417(2),IPR003439(1),IPR003593(1),IPR032781(1)
Traes_6DL_1336419B9.1	B	285	1	IPR003439(1)
Traes_6DL_534DC1B5D.2	Gwbc	989	4	IPR027417(2),IPR003439(1),IPR003593(1)
Traes_6DL_5FAE320A9.1	B	543	6	IPR011527(2),IPR027417(2),IPR003439(1),IPR003593(1)
Traes_6DL_B01E3A7AA.1	I	338	4	IPR027417(2),IPR003439(1),IPR003593(1)
Traes_6DS_1F5DC9F0E.1	C	84	2	IPR027417(1),IPR003439(1)
Traes_6DS_2AB7E7AB71.1	I	240	7	IPR002541(1),IPR003557(6)
Traes_6DS_2C3A6C567.1	Gpdr	926	7	IPR013525(2),IPR013581(1),IPR034003(1),IPR027417(1),IPR003439(1),IPR003593(1)
Traes_6DS_545F22307.1	Gpdr	1449	14	IPR029481(1),IPR034001(1),IPR027417(4),IPR003439(2),IPR003593(2),IPR013525(2),IPR013581(1),IPR034003(1)
Traes_6DS_5500883E3.1	B	1068	12	IPR011527(4),IPR027417(4),IPR003439(2),IPR003593(2)
Traes_6DS_75C2FBF08.1	B	907	8	IPR027417(3),IPR003593(2),IPR011527(2),IPR003439(1)
Traes_6DS_958B4FCE5.1	A	723	3	IPR027417(2),IPR003439(1)
Traes_6DS_C0358414B.2	Gwbc	604	5	IPR027417(2),IPR003439(1),IPR003593(1),IPR013525(1)
Traes_7AL_043F7AE3F.1	Gwbc	373	7	IPR034001(1),IPR027417(4),IPR003439(1),IPR003593(1)
Traes_7AL_1873B692E.1	Gpdr	142	4	IPR027417(3),IPR003439(1)
Traes_7AL_2D58BCFF8.1	Gwbc	213	2	IPR027417(1),IPR003439(1)
Traes_7AL_3FCCB8565.1	Gwbc	186	2	IPR027417(1),IPR003439(1)
Traes_7AL_72D98CFA2.1	Gpdr	434	5	IPR013525(1),IPR013581(1),IPR027417(2),IPR003439(1)
Traes_7AL_7BD10B6C7.2	Gpdr	1198	10	IPR027417(4),IPR013525(2),IPR013581(1),IPR034003(1),IPR003439(1),IPR003593(1)
Traes_7AL_7DFBBEE55.1	B	970	10	IPR027417(4),IPR003439(2),IPR003593(2),IPR011527(2)
Traes_7AL_7E1C0EDEE.1	Gwbc	1168	11	IPR027417(5),IPR013525(2),IPR013581(1),IPR034003(1),IPR003439(1),IPR003593(1)
Traes_7AL_9973DB751.1	I	162	3	IPR027417(2),IPR003439(1)
Traes_7AL_A29227860.2	Gpdr	1139	10	IPR027417(4),IPR013525(2),IPR013581(1),IPR034003(1),IPR003439(1),IPR003593(1)
Traes_7AL_D94EE789C.2	B	400	5	IPR011527(1),IPR027417(2),IPR003439(1),IPR003593(1)
Traes_7AL_DA2363243.2	C	556	6	IPR011527(2),IPR027417(2),IPR003439(1),IPR003593(1)
Traes_7AL_E23AB4A0E.1	C	243	4	IPR027417(2),IPR003439(1),IPR003593(1)
Traes_7AS_06F4121F8.2	C	1243	12	IPR011527(4),IPR027417(4),IPR003439(2),IPR003593(2)
Traes_7AS_129431A0E.1	I	240	7	IPR002541(1),IPR003557(6)
Traes_7AS_2635B1D26.1	C	1448	11	IPR011527(4),IPR027417(4),IPR003439(2),IPR003593(1)
Traes_7AS_2D1970A51.1	C	816	8	IPR011527(4),IPR027417(2),IPR003439(1),IPR003593(1)
Traes_7AS_4A260B6DF.1	C	81	3	IPR027417(2),IPR003439(1)
Traes_7AS_5A393AF17.2	C	556	6	IPR011527(2),IPR027417(2),IPR003439(1),IPR003593(1)
Traes_7AS_6612D0689.1	C	332	5	IPR011527(2),IPR027417(2),IPR003439(1)
Traes_7AS_759729DB8.1	C	208	4	IPR011527(1),IPR027417(2),IPR003439(1)
Traes_7AS_7A237402A.1	Gwbc	197	3	IPR027417(2),IPR003439(1)
Traes_7AS_86392D8DF.2	C	1481	12	IPR011527(4),IPR027417(4),IPR003439(2),IPR003593(2)
Traes_7AS_8CA2DF440.1	Gpdr	652	7	IPR034001(1),IPR027417(3),IPR003439(1),IPR003593(1),IPR013525(1)
Traes_7AS_8CC30284A.3	C	1481	12	IPR011527(4),IPR027417(4),IPR003439(2),IPR003593(2)
Traes_7AS_961F1236B.1	F	593	10	IPR027417(5),IPR003439(2),IPR003593(2),IPR032781(1)
Traes_7AS_B1947FF11.1	Gpdr	775	7	IPR013525(2),IPR013581(1),IPR034003(1),IPR027417(1),IPR003439(1),IPR003593(1)
Traes_7AS_C0111D6A6.1	I	240	7	IPR002541(1),IPR003557(6)
Traes_7AS_E1EA01D49.1	Gpdr	1003	9	IPR027417(3),IPR013525(2),IPR013581(1),IPR034003(1),IPR003439(1),IPR003593(1)
Traes_7AS_FD057D02F.1	Gpdr	732	9	IPR027417(4),IPR013525(1),IPR013581(1),IPR034003(1),IPR003439(1),IPR003593(1)
Traes_7BL_29A5DB0A1.1	Gwbc	162	3	IPR027417(2),IPR003439(1)
Traes_7BL_4CFC83015.1	C	532	5	IPR011527(1),IPR027417(2),IPR003439(1),IPR003593(1)
Traes_7BL_58EB30BF9.1	Gwbc	808	4	IPR027417(2),IPR003439(1),IPR003593(1)
Traes_7BL_6AF703F62.1	I	126	4	IPR002541(1),IPR003557(3)
Traes_7BL_7C0FFFA12.1	I	60	2	IPR003557(2)
Traes_7BL_94589D01F.2	Gpdr	561	6	IPR034003(1),IPR027417(2),IPR003439(1),IPR003593(1),IPR013525(1)
Traes_7BL_96B1C54E6.1	Gpdr	548	6	IPR034003(1),IPR027417(2),IPR003439(1),IPR003593(1),IPR013525(1)
Traes_7BL_A4C3C56C1.1	Gpdr	122	1	IPR027417(1)
Traes_7BL_A7D3D1B41.1	B	322	5	IPR011527(1),IPR027417(2),IPR003439(1),IPR003593(1)
Traes_7BL_B89F060AB.1	Gwbc	266	4	IPR027417(2),IPR003439(1),IPR003593(1)
Traes_7BL_C6E6BE7FC.1	B	1276	12	IPR011527(4),IPR027417(4),IPR003439(2),IPR003593(2)
Traes_7BL_CDB2D621E.2	Gpdr	410	6	IPR034003(1),IPR027417(2),IPR003439(1),IPR003593(1),IPR013525(1)
Traes_7BL_D3A25B6C7.2	Gpdr	1091	11	IPR003439(2),IPR027417(4),IPR013525(2),IPR013581(1),IPR034003(1),IPR003593(1)
Traes_7BL_E4BC8AB8B.1	Gpdr	1171	10	IPR027417(4),IPR013525(2),IPR013581(1),IPR034003(1),IPR003439(1),IPR003593(1)
Traes_7BS_19F2FAA1E.1	C	410	4	IPR011527(2),IPR027417(2)
Traes_7BS_2443AFFB7.1	Gpdr	173	3	IPR027417(2),IPR003439(1)
Traes_7BS_28CCE56BC.1	C	542	6	IPR011527(2),IPR027417(2),IPR003439(1),IPR003593(1)
Traes_7BS_2C8BBCF30.1	C	444	5	IPR011527(2),IPR027417(2),IPR003439(1)
Traes_7BS_2EA0B317B.1	C	542	5	IPR011527(2),IPR027417(2),IPR003439(1)
Traes_7BS_2EC93A7D7.1	C	500	6	IPR011527(2),IPR027417(2),IPR003439(1),IPR003593(1)
Traes_7BS_36FD6964C.1	C	81	3	IPR027417(2),IPR003439(1)
Traes_7BS_3DFEC17DC.1	C	258	4	IPR027417(2),IPR003439(1),IPR003593(1)
Traes_7BS_3FE10DB62.1	F	592	10	IPR027417(5),IPR003439(2),IPR003593(2),IPR032781(1)
Traes_7BS_4014D9044.1	B	41	1	IPR027417(1)
Traes_7BS_41D204610.1	C	93	3	IPR027417(2),IPR003439(1)
Traes_7BS_4318E31F0.1	C	588	5	IPR011527(2),IPR027417(2),IPR003439(1)
Traes_7BS_47C4BF060.2	C	572	6	IPR011527(2),IPR027417(2),IPR003439(1),IPR003593(1)
Traes_7BS_4B7568082.1	C	315	5	IPR011527(2),IPR027417(2),IPR003439(1)
Traes_7BS_4CB71F5D3.1	C	625	8	IPR011527(4),IPR027417(2),IPR003439(1),IPR003593(1)
Traes_7BS_4F7B09ACB.1	I	124	5	IPR002541(1),IPR003557(4)
Traes_7BS_55471F0FB.1	C	91	3	IPR027417(2),IPR003439(1)
Traes_7BS_560DA8FC2.2	Gpdr	1264	10	IPR003439(2),IPR027417(3),IPR013525(2),IPR013581(1),IPR034003(1),IPR003593(1)
Traes_7BS_5658CFA84.2	C	479	5	IPR011527(1),IPR027417(2),IPR003439(1),IPR003593(1)
Traes_7BS_5A0E77FB8.1	C	1348	12	IPR011527(4),IPR027417(4),IPR003439(2),IPR003593(2)
Traes_7BS_5C9371445.1	C	273	4	IPR011527(1),IPR027417(2),IPR003439(1)
Traes_7BS_863DEC7CB.1	I	267	1	IPR003399(1)
Traes_7BS_8BF10E322.1	C	266	3	IPR027417(2),IPR003439(1)
Traes_7BS_9BA88326B.1	C	479	5	IPR011527(1),IPR027417(2),IPR003439(1),IPR003593(1)
Traes_7BS_A38FF94BD.1	C	966	7	IPR011527(4),IPR027417(1),IPR003439(1),IPR003593(1)
Traes_7BS_ABB8B2DC0.1	C	322	4	IPR027417(2),IPR003439(1),IPR003593(1)
Traes_7BS_AD3104D73.1	C	1287	10	IPR011527(4),IPR027417(3),IPR003439(2),IPR003593(1)
Traes_7BS_BB0FECDBE.2	C	572	6	IPR011527(2),IPR027417(2),IPR003439(1),IPR003593(1)
Traes_7BS_C0604DCF9.1	C	542	5	IPR011527(2),IPR027417(2),IPR003439(1)
Traes_7BS_C646121F11.1	C	470	5	IPR011527(2),IPR027417(2),IPR003439(1)
Traes_7BS_C88DFDEDC.2	C	479	5	IPR011527(1),IPR027417(2),IPR003439(1),IPR003593(1)
Traes_7BS_CBA5F3407.1	Gpdr	587	4	IPR027417(1),IPR003439(1),IPR003593(1),IPR013525(1)
Traes_7BS_CF247665F.1	Gpdr	1156	9	IPR027417(3),IPR013525(2),IPR013581(1),IPR034003(1),IPR003439(1),IPR003593(1)
Traes_7BS_D127289AE.1	C	273	4	IPR011527(1),IPR027417(2),IPR003439(1)
Traes_7BS_E67B3797A.1	C	776	9	IPR027417(4),IPR003439(2),IPR011527(2),IPR003593(1)
Traes_7BS_E72B70048.1	C	410	4	IPR011527(2),IPR027417(2)
Traes_7BS_EC453C646.2	Gpdr	1010	13	IPR029481(1),IPR034001(1),IPR027417(5),IPR003439(2),IPR013525(1),IPR013581(1),IPR034003(1),IPR003593(1)
Traes_7DL_24FDB01F2.1	I	157	3	IPR027417(2),IPR003439(1)
Traes_7DL_3E7FAB7C0.2	F	589	10	IPR027417(5),IPR003439(2),IPR003593(2),IPR032781(1)
Traes_7DL_439CC6EA0.1	Gwbc	663	5	IPR027417(2),IPR003439(1),IPR003593(1),IPR013525(1)
Traes_7DL_559DBB4EA.1	Gwbc	183	2	IPR027417(1),IPR003439(1)
Traes_7DL_63530C8FA.2	Gpdr	1489	14	IPR029481(1),IPR034001(1),IPR027417(4),IPR003439(2),IPR003593(2),IPR013525(2),IPR013581(1),IPR034003(1)
Traes_7DL_695A3E829.1	Gpdr	286	5	IPR034003(1),IPR027417(2),IPR003439(1),IPR003593(1)
Traes_7DL_76F6078E7.1	I	157	6	IPR002541(1),IPR003557(5)
Traes_7DL_7879433D1.2	B	1264	12	IPR011527(4),IPR027417(4),IPR003439(2),IPR003593(2)
Traes_7DL_96D2B780D.1	A	874	4	IPR027417(2),IPR003439(1),IPR003593(1)
Traes_7DL_9E7C384F8.1	C	70	3	IPR027417(2),IPR003439(1)
Traes_7DL_A745E3DBB.1	B	1258	13	IPR011527(5),IPR027417(4),IPR003439(2),IPR003593(2)
Traes_7DL_A95F658D8.2	C	1178	12	IPR011527(4),IPR027417(4),IPR003439(2),IPR003593(2)
Traes_7DL_AEAE90568.1	Gwbc	1367	14	IPR034001(1),IPR027417(5),IPR003439(2),IPR003593(2),IPR013525(2),IPR013581(1),IPR034003(1)
Traes_7DL_CCE27DF79.2	Gwbc	1267	10	IPR027417(4),IPR013525(2),IPR013581(1),IPR034003(1),IPR003439(1),IPR003593(1)
Traes_7DL_D65B7D0F0.2	Gpdr	1270	13	IPR034001(1),IPR027417(4),IPR003439(2),IPR003593(2),IPR013525(2),IPR013581(1),IPR034003(1)
Traes_7DL_E29468A4B.1	B	402	5	IPR011527(1),IPR027417(2),IPR003439(1),IPR003593(1)
Traes_7DL_E4699D331.1	I	165	7	IPR003557(6),IPR002541(1)
Traes_7DS_040092C6C.1	B	175	3	IPR027417(2),IPR003439(1)
Traes_7DS_11D83215D.1	C	690	7	IPR027417(3),IPR011527(2),IPR003439(1),IPR003593(1)
Traes_7DS_21FC82A6A.1	C	237	5	IPR011527(2),IPR027417(2),IPR003439(1)
Traes_7DS_25B02BA46.1	Gpdr	799	8	IPR027417(4),IPR013525(1),IPR013581(1),IPR034003(1),IPR003439(1)
Traes_7DS_4759ECAEF.1	C	179	3	IPR027417(2),IPR003439(1)
Traes_7DS_72E6C6FC9.1	Gpdr	591	5	IPR027417(2),IPR003439(1),IPR003593(1),IPR013525(1)
Traes_7DS_81478B5C3.1	C	596	7	IPR011527(3),IPR027417(2),IPR003439(1),IPR003593(1)
Traes_7DS_8F089F2B8.1	Gpdr	556	3	IPR027417(2),IPR013525(1)
Traes_7DS_96333466E.1	Gpdr	190	4	IPR029481(1),IPR027417(2),IPR003439(1)
Traes_7DS_9694B565F.1	B	56	1	IPR027417(1)
Traes_7DS_98D437BAD.1	C	334	5	IPR011527(1),IPR027417(2),IPR003439(1),IPR003593(1)
Traes_7DS_9F00BF882.1	C	1492	12	IPR011527(4),IPR027417(4),IPR003439(2),IPR003593(2)
Traes_7DS_AEAC5A726.2	C	1482	12	IPR011527(4),IPR027417(4),IPR003439(2),IPR003593(2)
Traes_7DS_B65B5CD47.1	C	1330	11	IPR011527(4),IPR027417(4),IPR003439(2),IPR003593(1)
Traes_7DS_C523A592F.2	Gpdr	1301	13	IPR034001(1),IPR027417(5),IPR003439(2),IPR013525(2),IPR013581(1),IPR034003(1),IPR003593(1)
Traes_7DS_C94908940.1	C	169	2	IPR027417(1),IPR003439(1)
Traes_7DS_CDF069696.1	C	1042	8	IPR011527(4),IPR027417(2),IPR003439(1),IPR003593(1)
Traes_7DS_D4E787E78.1	C	343	3	IPR027417(1),IPR003439(1),IPR003593(1)
Traes_7DS_D89F89766.1	Gpdr	1316	12	IPR027417(4),IPR003439(2),IPR003593(2),IPR013525(2),IPR013581(1),IPR034003(1)
Traes_7DS_DE3599825.1	C	259	3	IPR027417(1),IPR003439(1),IPR003593(1)
Traes_7DS_DF1E41CE3.1	I	126	4	IPR002541(1),IPR003557(3)
Traes_7DS_E47115636.1	Gpdr	601	5	IPR034003(1),IPR027417(1),IPR003439(1),IPR003593(1),IPR013525(1)
Traes_7DS_E7B736A2B.1	C	1292	12	IPR011527(4),IPR027417(4),IPR003439(2),IPR003593(2)
Traes_7DS_EB0ADD31F.1	C	331	4	IPR011527(1),IPR027417(2),IPR003439(1)
Traes_7DS_FCD57EBB0.2	C	1481	12	IPR011527(4),IPR027417(4),IPR003439(2),IPR003593(2)

## Sheet: NLR
Summary of predicted domains in the NLR family proteins
ProteinID	Class	Sequence len (aa)	Domain no.	InterproID(count)
Traes_1AL_01806281A.1	N/A	235	4	IPR032675(3),IPR001611(1)
Traes_1AL_036E330F0.1	CNL	209	3	IPR027417(2),IPR002182(1)
Traes_1AL_11CA0CD021.2	N/A	661	5	IPR032675(5)
Traes_1AL_3101735C3.1	N/A	188	2	IPR032675(2)
Traes_1AL_324584CCA.1	CNL	432	3	IPR027417(2),IPR002182(1)
Traes_1AL_33C926BB4.1	CNL	890	7	IPR027417(2),IPR002182(1),IPR032675(4)
Traes_1AL_486E54C74.1	CNL	736	6	IPR002182(1),IPR032675(5)
Traes_1AL_4EB5B61EB.2	CNL	272	2	IPR002182(1),IPR027417(1)
Traes_1AL_8FD507F41.1	CNL	378	8	IPR002182(1),IPR027417(1),IPR032675(3),IPR001611(2),IPR003591(1)
Traes_1AL_AB1CDEE3A.1	CNL	366	3	IPR027417(2),IPR002182(1)
Traes_1AL_B069692AB.2	CNL	518	3	IPR027417(2),IPR002182(1)
Traes_1AL_B6931117F.2	CNL	531	3	IPR027417(2),IPR002182(1)
Traes_1AL_C72E5F1BD.2	CNL	160	1	IPR027417(1)
Traes_1AL_E34BCBD9A.1	CNL	940	8	IPR027417(2),IPR002182(1),IPR032675(5)
Traes_1AL_EB5141D4C.7	CNL	907	5	IPR027417(2),IPR002182(1),IPR032675(2)
Traes_1AL_F6EB7EE36.1	CNL	306	3	IPR027417(2),IPR002182(1)
Traes_1AS_01020E80D.1	CNL	448	4	IPR027417(2),IPR002182(2)
Traes_1AS_030F28AA6.1	CNL	865	6	IPR027417(2),IPR002182(1),IPR032675(3)
Traes_1AS_083534D99.1	CNL	288	3	IPR027417(2),IPR002182(1)
Traes_1AS_09B08479A.1	CNL	351	3	IPR027417(2),IPR002182(1)
Traes_1AS_0D7CDF330.1	CNL	252	2	IPR002182(1),IPR027417(1)
Traes_1AS_0F7CF1F34.2	CNL	748	4	IPR027417(2),IPR002182(1),IPR032675(1)
Traes_1AS_13532D7C4.2	CNL	869	5	IPR027417(2),IPR002182(1),IPR032675(2)
Traes_1AS_17306388F.1	CNL	1206	9	IPR027417(3),IPR002182(2),IPR032675(4)
Traes_1AS_1ED7A9DDF.2	CNL	425	3	IPR027417(2),IPR002182(1)
Traes_1AS_3BE2A2127.1	CNL	681	3	IPR032675(3)
Traes_1AS_3CBB08ADC.1	CNL	739	4	IPR027417(1),IPR032675(3)
Traes_1AS_459048879.2	CNL	401	4	IPR027417(1),IPR002182(1),IPR032675(2)
Traes_1AS_61A9895E7.1	CNL	217	2	IPR027417(1),IPR002182(1)
Traes_1AS_63248B421.1	CNL	570	4	IPR027417(2),IPR032675(2)
Traes_1AS_652B7EAA6.1	CNL	296	3	IPR027417(2),IPR002182(1)
Traes_1AS_6EDAD815E.1	CNL	184	2	IPR027417(1),IPR002182(1)
Traes_1AS_7BAAFE6FD.1	CNL	200	3	IPR027417(2),IPR002182(1)
Traes_1AS_860F1C549.2	CNL	932	5	IPR027417(2),IPR002182(1),IPR032675(2)
Traes_1AS_8BAC45B9A1.2	CNL	917	6	IPR027417(2),IPR002182(1),IPR032675(3)
Traes_1AS_9623EDCAC.1	CNL	297	3	IPR027417(2),IPR002182(1)
Traes_1AS_9D56D5F6F.4	CNL	657	5	IPR027417(1),IPR002182(1),IPR032675(3)
Traes_1AS_9E7EA799F.1	CNL	276	3	IPR027417(2),IPR002182(1)
Traes_1AS_A41887042.1	CNL	253	3	IPR027417(2),IPR002182(1)
Traes_1AS_AAB89883E1.1	CNL	853	6	IPR027417(2),IPR002182(1),IPR032675(3)
Traes_1AS_AEF846E0A.2	CNL	709	5	IPR027417(1),IPR002182(1),IPR032675(3)
Traes_1AS_B6C4579B6.1	CNL	457	3	IPR027417(2),IPR002182(1)
Traes_1AS_BBA61C13B.1	CNL	296	3	IPR027417(2),IPR002182(1)
Traes_1AS_BF353B963.3	CNL	939	6	IPR027417(2),IPR002182(1),IPR032675(3)
Traes_1AS_C7A8188D1.1	CNL	1226	9	IPR027417(3),IPR002182(2),IPR032675(4)
Traes_1AS_CEF6F9D43.1	CNL	926	6	IPR027417(2),IPR002182(1),IPR032675(3)
Traes_1AS_DB68BD22D.1	CNL	124	1	IPR002182(1)
Traes_1AS_E6F253266.2	CNL	613	4	IPR027417(2),IPR002182(1),IPR003593(1)
Traes_1AS_F98F74FCD.1	CNL	816	5	IPR027417(2),IPR002182(1),IPR032675(2)
Traes_1AS_FB0310A96.2	CNL	588	6	IPR032675(3),IPR027417(2),IPR002182(1)
Traes_1BL_06A700272.1	CNL	230	2	IPR027417(2)
Traes_1BL_0BA32E51A1.1	CNL	642	5	IPR027417(2),IPR002182(1),IPR032675(2)
Traes_1BL_0EABC6DF5.1	CNL	1340	4	IPR002182(1),IPR032675(3)
Traes_1BL_1C87B97AA.1	CNL	497	3	IPR027417(2),IPR002182(1)
Traes_1BL_27164634E.1	CNL	816	7	IPR002182(1),IPR027417(1),IPR032675(5)
Traes_1BL_2EBD86DFD.5	CNL	303	3	IPR027417(2),IPR002182(1)
Traes_1BL_33D479058.2	CNL	929	5	IPR027417(2),IPR002182(1),IPR032675(2)
Traes_1BL_3C0C70B25.1	CNL	945	7	IPR027417(2),IPR032675(5)
Traes_1BL_4408299C1.1	CNL	590	7	IPR027417(2),IPR002182(1),IPR032675(2),IPR001611(2)
Traes_1BL_6571C9DFE.1	CNL	1275	6	IPR027417(2),IPR032675(4)
Traes_1BL_740FB07F3.2	CNL	609	3	IPR027417(2),IPR002182(1)
Traes_1BL_767DB8729.2	CNL	1422	7	IPR002182(1),IPR027417(2),IPR032675(3),IPR027806(1)
Traes_1BL_78443376F.2	CNL	944	5	IPR027417(2),IPR002182(1),IPR032675(2)
Traes_1BL_89B56981E.1	N/A	160	3	IPR027417(2),IPR002182(1)
Traes_1BL_979415D79.1	CNL	568	4	IPR002182(1),IPR032675(3)
Traes_1BL_998F2411E.2	CNL	1324	10	IPR027417(2),IPR002182(1),IPR032675(7)
Traes_1BL_A58B7DF14.2	CNL	449	3	IPR027417(1),IPR032675(2)
Traes_1BL_B722F2F54.1	N/A	460	6	IPR032675(3),IPR001611(2),IPR003591(1)
Traes_1BL_BC05FD432.1	N/A	288	7	IPR032675(3),IPR001611(3),IPR003591(1)
Traes_1BL_BD2EBB008.1	N/A	207	2	IPR027417(1),IPR002182(1)
Traes_1BL_C7D34F77C.2	CNL	802	6	IPR027417(2),IPR002182(1),IPR032675(3)
Traes_1BL_CE8B8C5A8.1	CNL	748	5	IPR032675(3),IPR027417(1),IPR002182(1)
Traes_1BL_D510923C2.2	CNL	318	4	IPR027417(1),IPR002182(1),IPR032675(2)
Traes_1BL_D9C20DCA9.1	CNL	496	3	IPR027417(2),IPR002182(1)
Traes_1BL_F95A61F5B.1	CNL	274	3	IPR027417(2),IPR002182(1)
Traes_1BS_0201F2E08.2	CNL	957	6	IPR027417(2),IPR002182(1),IPR032675(3)
Traes_1BS_021920557.1	CNL	408	3	IPR027417(2),IPR002182(1)
Traes_1BS_039F236C8.2	CNL	935	5	IPR027417(2),IPR002182(1),IPR032675(2)
Traes_1BS_0971F269D.1	CNL	774	5	IPR027417(2),IPR002182(1),IPR032675(2)
Traes_1BS_0DE52EE44.2	CNL	629	2	IPR027417(2)
Traes_1BS_0DF6B2DC7.2	CNL	774	7	IPR027417(2),IPR002182(1),IPR003593(1),IPR032675(3)
Traes_1BS_0F00F3F9A.1	CNL	419	3	IPR027417(2),IPR002182(1)
Traes_1BS_14EE461B0.1	CNL	501	3	IPR027417(2),IPR002182(1)
Traes_1BS_19BEB1F05.1	CNL	219	3	IPR027417(2),IPR002182(1)
Traes_1BS_1E568BC28.1	CNL	881	5	IPR027417(2),IPR002182(1),IPR032675(2)
Traes_1BS_2B20E79A8.2	CNL	641	5	IPR027417(2),IPR002182(1),IPR032675(2)
Traes_1BS_2EE629420.2	CNL	1254	10	IPR027417(2),IPR002182(1),IPR032675(4),IPR001611(3)
Traes_1BS_34551F337.3	CNL	294	3	IPR027417(1),IPR002182(1),IPR032675(1)
Traes_1BS_3968DE2E3.1	N/A	404	3	IPR032675(3)
Traes_1BS_3AE874B0B.2	CNL	644	4	IPR027417(1),IPR032675(3)
Traes_1BS_698B01CDD.1	CNL	459	3	IPR027417(2),IPR002182(1)
Traes_1BS_6C1F7D5C7.2	CNL	920	5	IPR027417(2),IPR002182(1),IPR032675(2)
Traes_1BS_6FBF9AB0B.1	CNL	916	5	IPR027417(2),IPR002182(1),IPR032675(2)
Traes_1BS_70B733D34.1	CNL	1223	9	IPR027417(3),IPR002182(2),IPR032675(4)
Traes_1BS_71A5B4641.2	CNL	923	5	IPR027417(2),IPR002182(1),IPR032675(2)
Traes_1BS_75F864FF3.1	N/A	226	2	IPR027417(1),IPR002182(1)
Traes_1BS_7DA4A5A45.1	CNL	383	3	IPR027417(2),IPR002182(1)
Traes_1BS_7E11DD20D.1	CNL	272	3	IPR027417(2),IPR002182(1)
Traes_1BS_80E3F3FA5.2	CNL	1041	6	IPR002182(2),IPR027417(3),IPR032675(1)
Traes_1BS_832C5EDF6.1	CNL	257	2	IPR002182(1),IPR027417(1)
Traes_1BS_8BD3F7097.2	CNL	792	10	IPR011009(1),IPR000719(2),IPR008962(2),IPR000535(2),IPR027417(2),IPR002182(1)
Traes_1BS_8FA268EE6.1	N/A	176	2	IPR027417(2)
Traes_1BS_919C399B2.2	CNL	832	7	IPR027417(2),IPR002182(1),IPR032675(4)
Traes_1BS_988C6875B.1	CNL	279	3	IPR027417(2),IPR002182(1)
Traes_1BS_9DAB3DBA1.1	CNL	806	5	IPR027417(2),IPR002182(1),IPR032675(2)
Traes_1BS_9F4D9ABBF.4	CNL	1475	8	IPR027417(1),IPR002182(1),IPR032675(6)
Traes_1BS_A04AAC3F4.1	CNL	184	2	IPR027417(1),IPR002182(1)
Traes_1BS_A10F5E144.2	CNL	881	6	IPR027417(2),IPR002182(1),IPR032675(3)
Traes_1BS_A55A5F413.1	CNL	408	4	IPR002182(1),IPR027417(1),IPR032675(2)
Traes_1BS_A78A21B9A.2	CNL	911	6	IPR027417(2),IPR002182(1),IPR032675(3)
Traes_1BS_A8FFC47EB.1	CNL	636	5	IPR027417(2),IPR002182(1),IPR032675(2)
Traes_1BS_B64557385.1	CNL	550	3	IPR027417(2),IPR002182(1)
Traes_1BS_C1A5A4E0A.1	CNL	932	6	IPR027417(2),IPR002182(1),IPR032675(3)
Traes_1BS_C86C7CAF3.2	CNL	957	6	IPR027417(3),IPR002182(1),IPR032675(2)
Traes_1BS_CA209AE61.2	CNL	749	6	IPR027417(2),IPR002182(1),IPR032675(3)
Traes_1BS_CA70342C1.1	CNL	338	2	IPR027417(2)
Traes_1BS_CC330A60B.1	CNL	481	6	IPR002182(1),IPR032675(5)
Traes_1BS_CC6C7C336.1	CNL	274	2	IPR027417(2)
Traes_1BS_CE1237D8F.1	CNL	625	3	IPR027417(2),IPR002182(1)
Traes_1BS_CF1C4F54E.2	CNL	736	3	IPR002182(1),IPR032675(2)
Traes_1BS_D8BFAA83B.1	N/A	398	5	IPR027417(4),IPR002182(1)
Traes_1BS_DDC038FDC.2	CNL	490	2	IPR027417(2)
Traes_1BS_E0A7D47BB.1	N/A	140	2	IPR002182(1),IPR027417(1)
Traes_1BS_E5414BB05.2	CNL	975	6	IPR027417(2),IPR002182(1),IPR032675(3)
Traes_1BS_E9F006C19.1	CNL	334	1	IPR027417(1)
Traes_1BS_EC532B51E.1	CNL	670	5	IPR002182(1),IPR032675(4)
Traes_1BS_F59457C74.1	CNL	297	3	IPR027417(2),IPR002182(1)
Traes_1BS_F781950DB.1	CNL	415	3	IPR027417(1),IPR032675(2)
Traes_1DL_01FB2DF22.1	CNL	1376	16	IPR027417(2),IPR002182(1),IPR032675(5),IPR001611(8)
Traes_1DL_068BD18EE.1	CNL	651	6	IPR027417(1),IPR002182(1),IPR032675(4)
Traes_1DL_0D8E64F49.2	CNL	1063	6	IPR027417(1),IPR032675(5)
Traes_1DL_114FC7F3D.1	CNL	863	6	IPR027417(2),IPR002182(1),IPR032675(3)
Traes_1DL_27219622D.1	CNL	929	8	IPR027417(1),IPR002182(1),IPR032675(6)
Traes_1DL_28EA794BA.1	CNL	1130	8	IPR027417(2),IPR002182(1),IPR032675(5)
Traes_1DL_2CFC923E6.2	CNL	286	3	IPR027417(2),IPR002182(1)
Traes_1DL_391121B8B.1	CNL	724	8	IPR002182(1),IPR032675(7)
Traes_1DL_39158331D.1	CNL	715	8	IPR002182(1),IPR032675(4),IPR001611(2),IPR003591(1)
Traes_1DL_39B0D97A0.2	CNL	883	7	IPR027417(3),IPR002182(1),IPR032675(3)
Traes_1DL_4A4BCC71B.1	CNL	1373	12	IPR027417(2),IPR002182(1),IPR032675(4),IPR003591(5)
Traes_1DL_5A7CB709C.1	CNL	870	7	IPR027417(2),IPR002182(1),IPR032675(4)
Traes_1DL_668C082D7.1	CNL	1058	13	IPR027417(2),IPR002182(1),IPR032675(4),IPR003591(3),IPR001611(3)
Traes_1DL_6FBC50DB3.2	CNL	967	4	IPR027417(2),IPR002182(1),IPR032675(1)
Traes_1DL_81BFD05931.4	CNL	1153	3	IPR002182(1),IPR032675(2)
Traes_1DL_97C3D29AF.3	CNL	910	5	IPR027417(2),IPR002182(1),IPR032675(2)
Traes_1DL_B51739BA6.1	CNL	1540	19	IPR027417(2),IPR002182(1),IPR032675(5),IPR003591(4),IPR006553(5),IPR001611(2)
Traes_1DL_DBB208899.2	CNL	1359	17	IPR027417(1),IPR002182(1),IPR032675(6),IPR006553(5),IPR003591(4)
Traes_1DL_DE82DB410.1	CNL	366	3	IPR027417(2),IPR002182(1)
Traes_1DL_E6D796F07.1	TNL	478	4	IPR027417(3),IPR002182(1)
Traes_1DL_F8A8E1499.2	CNL	476	3	IPR027417(2),IPR002182(1)
Traes_1DS_01434AA43.1	CNL	947	6	IPR027417(2),IPR002182(1),IPR032675(3)
Traes_1DS_05B16509E.1	CNL	184	2	IPR027417(1),IPR002182(1)
Traes_1DS_1EA1BE87E.3	CNL	742	6	IPR002182(1),IPR027417(1),IPR032675(4)
Traes_1DS_205D3AC8B.1	CNL	636	4	IPR027417(3),IPR002182(1)
Traes_1DS_282E7AC60.1	N/A	412	1	IPR032675(1)
Traes_1DS_2C82C3024.2	CNL	914	6	IPR027417(2),IPR002182(1),IPR032675(3)
Traes_1DS_2FC781118.2	N/A	1133	48	IPR032675(6),IPR013210(1),IPR003591(15),IPR001611(22),IPR013320(1),IPR011009(1),IPR000719(2)
Traes_1DS_317E7E5B1.2	CNL	954	6	IPR027417(2),IPR002182(1),IPR032675(3)
Traes_1DS_3C6EAAFFD.1	CNL	290	3	IPR027417(2),IPR002182(1)
Traes_1DS_403E0E1EE.2	N/A	224	16	IPR032675(1),IPR025875(2),IPR001611(8),IPR003591(5)
Traes_1DS_41CB7143F.1	CNL	547	5	IPR002182(1),IPR032675(4)
Traes_1DS_52539E9F6.1	CNL	314	4	IPR027417(1),IPR002182(1),IPR032675(2)
Traes_1DS_54AAC5DC3.1	CNL	806	3	IPR027417(1),IPR002182(1),IPR032675(1)
Traes_1DS_571BDA15D.1	CNL	993	8	IPR027417(2),IPR002182(1),IPR032675(3),IPR001611(2)
Traes_1DS_5FF8D9E2D.2	CNL	949	5	IPR027417(2),IPR002182(1),IPR032675(2)
Traes_1DS_610553C1F.1	CNL	183	2	IPR027417(1),IPR002182(1)
Traes_1DS_6BB488343.1	CNL	1007	6	IPR027417(1),IPR002182(1),IPR032675(4)
Traes_1DS_7ABD11F63.1	CNL	273	4	IPR027417(3),IPR002182(1)
Traes_1DS_85171B27B.1	CNL	469	5	IPR027417(2),IPR002182(1),IPR032675(2)
Traes_1DS_92A7B09F2.2	CNL	977	6	IPR027417(2),IPR002182(1),IPR032675(3)
Traes_1DS_937EB36CF.2	CNL	917	6	IPR027417(2),IPR002182(1),IPR032675(3)
Traes_1DS_96A7AE226.1	CNL	923	6	IPR027417(2),IPR002182(1),IPR032675(3)
Traes_1DS_98898BC2C.1	CNL	655	5	IPR002182(1),IPR027417(1),IPR032675(3)
Traes_1DS_9E77B6283.1	CNL	269	1	IPR027417(1)
Traes_1DS_9EABB4B7A.1	CNL	619	4	IPR027417(1),IPR002182(1),IPR032675(2)
Traes_1DS_A2CD165A5.2	CNL	1038	5	IPR002182(2),IPR027417(2),IPR032675(1)
Traes_1DS_AE84D6DBB.2	CNL	516	3	IPR002182(1),IPR032675(2)
Traes_1DS_BDACE1560.1	CNL	520	3	IPR027417(2),IPR002182(1)
Traes_1DS_C7BAF19D3.2	CNL	1123	9	IPR027417(3),IPR002182(2),IPR032675(4)
Traes_1DS_D11C94C4A.2	CNL	1435	7	IPR027417(2),IPR002182(1),IPR032675(1),IPR016159(2),IPR004140(1)
Traes_1DS_D462D6282.1	N/A	425	3	IPR032675(2),IPR001611(1)
Traes_1DS_DEEB31AC2.1	CNL	623	4	IPR027417(1),IPR002182(1),IPR032675(2)
Traes_1DS_E18E3A0AA.1	CNL	355	4	IPR027417(3),IPR002182(1)
Traes_1DS_E3F89AD1A.1	CNL	380	3	IPR027417(2),IPR002182(1)
Traes_1DS_E7FADAFFC.1	CNL	488	4	IPR002182(1),IPR032675(3)
Traes_1DS_EFA1BC727.2	CNL	960	5	IPR027417(2),IPR002182(1),IPR032675(2)
Traes_1DS_F0AF869A0.1	CNL	517	4	IPR002182(1),IPR032675(3)
Traes_1DS_F28479DC4.1	CNL	675	5	IPR002182(1),IPR027417(1),IPR032675(3)
Traes_1DS_F349DEAC7.1	N/A	559	4	IPR032675(4)
Traes_1DS_FB5D75ECD.1	CNL	540	3	IPR027417(2),IPR002182(1)
Traes_2AL_00BF6ABD2.1	CNL	583	4	IPR027417(1),IPR002182(1),IPR032675(2)
Traes_2AL_060BD6D85.2	CNL	917	6	IPR027417(2),IPR002182(1),IPR032675(3)
Traes_2AL_0E708E0DA.1	CNL	310	2	IPR027417(1),IPR032675(1)
Traes_2AL_2C88A7A3A.2	CNL	1483	11	IPR027417(2),IPR002182(1),IPR032675(8)
Traes_2AL_348024E5D.2	CNL	778	6	IPR027417(2),IPR032675(4)
Traes_2AL_3525D321A.2	CNL	919	5	IPR027417(2),IPR002182(1),IPR032675(2)
Traes_2AL_3FE057E18.1	N/A	1036	18	IPR013210(1),IPR032675(4),IPR003591(8),IPR001611(1),IPR013320(1),IPR011009(1),IPR000719(2)
Traes_2AL_4CD0F9AF4.1	CNL	233	1	IPR002182(1)
Traes_2AL_5EFEADFB6.3	CNL	919	14	IPR027417(2),IPR002182(1),IPR003593(1),IPR032675(4),IPR001611(4),IPR003591(2)
Traes_2AL_65F61C257.1	CNL	569	4	IPR002182(1),IPR032675(3)
Traes_2AL_6915913C8.1	CNL	388	2	IPR027417(1),IPR002182(1)
Traes_2AL_730ED555B.1	CNL	654	5	IPR032675(3),IPR027417(2)
Traes_2AL_7C00D5F70.2	CNL	390	3	IPR027417(2),IPR002182(1)
Traes_2AL_86C48278D.1	CNL	751	7	IPR027417(2),IPR002182(1),IPR003593(1),IPR032675(3)
Traes_2AL_89E21DB6D.1	CNL	274	3	IPR027417(2),IPR002182(1)
Traes_2AL_C3455887C.1	CNL	825	4	IPR027417(2),IPR002182(1),IPR032675(1)
Traes_2AL_D8305F1D2.2	CNL	943	7	IPR027417(2),IPR002182(1),IPR032675(4)
Traes_2AL_DB382C3B3.1	CNL	677	4	IPR002182(1),IPR027417(1),IPR032675(2)
Traes_2AL_F068EE799.1	CNL	715	5	IPR002182(1),IPR027417(1),IPR032675(3)
Traes_2AL_F5E021100.1	CNL	794	8	IPR002182(1),IPR027417(1),IPR032675(2),IPR001229(4)
Traes_2AL_F6F7779FE.1	N/A	161	2	IPR032675(2)
Traes_2AS_19DEE801C1.1	N/A	340	2	IPR032675(2)
Traes_2AS_2152FF17A.1	CNL	924	6	IPR027417(2),IPR002182(1),IPR032675(3)
Traes_2AS_29AE99A14.1	CNL	646	5	IPR027417(2),IPR002182(1),IPR032675(2)
Traes_2AS_3478D9D66.1	CNL	1119	9	IPR027417(2),IPR002182(1),IPR032675(6)
Traes_2AS_3947F19A9.2	CNL	735	5	IPR027417(1),IPR002182(1),IPR032675(3)
Traes_2AS_530CF4042.3	CNL	372	2	IPR002182(1),IPR027417(1)
Traes_2AS_534751FCA.2	CNL	609	6	IPR002182(1),IPR027417(1),IPR032675(4)
Traes_2AS_5A3373A3D.1	N/A	224	3	IPR000157(3)
Traes_2AS_65A5DF5D0.1	CNL	109	1	IPR002182(1)
Traes_2AS_6BC67DD45.1	N/A	645	5	IPR032675(5)
Traes_2AS_6CE6AB560.2	CNL	1118	9	IPR027417(2),IPR002182(1),IPR032675(6)
Traes_2AS_74C2A5D1F.3	N/A	413	2	IPR032675(2)
Traes_2AS_7D58356F2.2	CNL	1114	10	IPR027417(2),IPR002182(1),IPR032675(7)
Traes_2AS_7DD3A6835.1	CNL	794	6	IPR027417(1),IPR002182(1),IPR032675(4)
Traes_2AS_86633353C.1	CNL	990	4	IPR027417(1),IPR002182(1),IPR032675(2)
Traes_2AS_8A3DF91B0.2	CNL	849	6	IPR027417(2),IPR002182(1),IPR032675(3)
Traes_2AS_A2393F908.1	CNL	276	2	IPR027417(1),IPR002182(1)
Traes_2AS_AD017927E.1	CNL	960	6	IPR027417(2),IPR002182(1),IPR032675(3)
Traes_2AS_B8091AC54.1	CNL	724	5	IPR027417(2),IPR002182(1),IPR032675(2)
Traes_2AS_BCEF3FFED.1	N/A	1110	18	IPR013210(1),IPR032675(4),IPR003591(9),IPR001611(1),IPR011009(1),IPR000719(2)
Traes_2AS_D201C5363.1	N/A	378	2	IPR027417(1),IPR002182(1)
Traes_2AS_E022ED09E.1	CNL	920	5	IPR027417(2),IPR002182(1),IPR032675(2)
Traes_2AS_F19BE023F.2	CNL	953	6	IPR027417(2),IPR002182(1),IPR032675(3)
Traes_2BL_15F7165C6.3	CNL	1234	10	IPR027417(2),IPR002182(1),IPR032675(7)
Traes_2BL_177A50B76.1	CNL	874	5	IPR027417(2),IPR002182(1),IPR032675(2)
Traes_2BL_18FA7945F.2	CNL	801	7	IPR027417(2),IPR002182(1),IPR032675(4)
Traes_2BL_26CE11273.1	CNL	733	5	IPR027417(2),IPR002182(1),IPR032675(2)
Traes_2BL_31852E3D7.1	CNL	829	5	IPR027417(2),IPR002182(1),IPR032675(2)
Traes_2BL_5DA8E0838.1	CNL	187	2	IPR027417(1),IPR002182(1)
Traes_2BL_6DD092914.3	CNL	1069	6	IPR027417(1),IPR002182(1),IPR032675(4)
Traes_2BL_77BBF07CE.1	CNL	1010	6	IPR027417(2),IPR002182(1),IPR032675(3)
Traes_2BL_7A79D5FF4.1	CNL	900	7	IPR027417(2),IPR002182(1),IPR032675(4)
Traes_2BL_868458B83.2	CNL	946	5	IPR027417(2),IPR032675(3)
Traes_2BL_888327E48.2	CNL	835	5	IPR027417(2),IPR002182(1),IPR032675(2)
Traes_2BL_94A287CDF.2	CNL	1500	12	IPR027417(2),IPR002182(1),IPR032675(9)
Traes_2BL_986DAB8B5.2	CNL	1085	8	IPR027417(3),IPR002182(1),IPR032675(4)
Traes_2BL_99E6F7DB4.2	CNL	739	4	IPR002182(1),IPR027417(1),IPR032675(2)
Traes_2BL_9D40FA607.1	CNL	246	3	IPR027417(2),IPR002182(1)
Traes_2BL_A36746901.3	CNL	924	5	IPR027417(2),IPR003593(1),IPR032675(2)
Traes_2BL_A87D42F96.2	CNL	1162	8	IPR027417(2),IPR002182(1),IPR032675(5)
Traes_2BL_B0DA0AF08.4	CNL	842	8	IPR027417(2),IPR003593(1),IPR032675(4),IPR001229(1)
Traes_2BL_B489A39AC.1	CNL	374	2	IPR027417(1),IPR002182(1)
Traes_2BL_B5FC3BC9E.1	CNL	509	4	IPR027417(2),IPR002182(1),IPR032675(1)
Traes_2BL_C1B50C61E.1	CNL	669	5	IPR027417(2),IPR002182(1),IPR032675(2)
Traes_2BL_C4FDF658B.2	CNL	1128	6	IPR027417(2),IPR032675(4)
Traes_2BL_C607B44E5.2	CNL	790	5	IPR027417(2),IPR002182(1),IPR032675(2)
Traes_2BL_CA8C2E724.2	CNL	659	6	IPR027417(3),IPR002182(1),IPR032675(2)
Traes_2BL_CC24FA9A0.2	CNL	1072	8	IPR027417(1),IPR002182(1),IPR032675(6)
Traes_2BL_CCADA4784.2	CNL	919	14	IPR027417(2),IPR002182(1),IPR032675(5),IPR001611(4),IPR003591(2)
Traes_2BL_CF5AE9C32.2	CNL	558	5	IPR002182(1),IPR027417(1),IPR032675(3)
Traes_2BL_E3E1888E8.1	CNL	921	6	IPR027417(2),IPR002182(1),IPR032675(3)
Traes_2BL_EC0FF1ACA.2	CNL	1044	5	IPR027417(2),IPR002182(2),IPR032675(1)
Traes_2BL_ECAED9384.1	N/A	433	5	IPR005937(1),IPR027417(2),IPR003593(1),IPR003959(1)
Traes_2BL_FB78023C0.1	CNL	884	7	IPR027417(4),IPR002182(2),IPR032675(1)
Traes_2BS_0EFFAAE28.1	CNL	1202	7	IPR002182(2),IPR027417(3),IPR032675(2)
Traes_2BS_10B4AC7D5.1	CNL	227	3	IPR002182(1),IPR032675(2)
Traes_2BS_12F08B556.2	CNL	378	2	IPR027417(1),IPR002182(1)
Traes_2BS_1D4629397.2	CNL	667	5	IPR027417(2),IPR002182(1),IPR032675(2)
Traes_2BS_205406A4A.1	CNL	1121	9	IPR027417(2),IPR002182(1),IPR003593(1),IPR032675(5)
Traes_2BS_221659629.1	CNL	1125	8	IPR027417(2),IPR002182(1),IPR032675(5)
Traes_2BS_26B28D804.1	CNL	484	3	IPR027417(2),IPR002182(1)
Traes_2BS_2EA84459D.1	CNL	299	3	IPR027417(2),IPR002182(1)
Traes_2BS_37A5902AE.2	CNL	866	6	IPR027417(2),IPR002182(1),IPR032675(3)
Traes_2BS_47E83AC56.3	CNL	503	3	IPR027417(2),IPR002182(1)
Traes_2BS_5045C640C.2	CNL	981	4	IPR027417(2),IPR032675(2)
Traes_2BS_57256616B.1	CNL	847	5	IPR027417(1),IPR002182(1),IPR032675(3)
Traes_2BS_5A3F0F7D3.1	CNL	960	6	IPR027417(2),IPR002182(1),IPR032675(3)
Traes_2BS_5BC897098.1	CNL	154	1	IPR002182(1)
Traes_2BS_712FD3B26.2	CNL	336	3	IPR027417(2),IPR002182(1)
Traes_2BS_821F5F141.1	CNL	922	10	IPR027417(2),IPR002182(2),IPR032675(6)
Traes_2BS_A2C6C9BD6.1	CNL	189	2	IPR027417(2)
Traes_2BS_ACB7F2A4B.1	CNL	1118	8	IPR027417(2),IPR002182(1),IPR032675(5)
Traes_2BS_AF733E06F.2	CNL	555	4	IPR027417(1),IPR002182(1),IPR032675(2)
Traes_2BS_B622FB073.2	CNL	470	4	IPR032675(4)
Traes_2BS_B7E50EDE6.1	CNL	963	5	IPR027417(2),IPR002182(1),IPR032675(2)
Traes_2BS_E50A72202.1	N/A	224	3	IPR000157(3)
Traes_2BS_E7B6E117A.1	CNL	474	3	IPR027417(2),IPR002182(1)
Traes_2BS_EA189405F.1	CNL	914	6	IPR027417(2),IPR002182(1),IPR032675(3)
Traes_2BS_F2B08EA38.1	N/A	574	7	IPR032675(7)
Traes_2BS_FE7DF33CC.1	N/A	581	5	IPR032675(5)
Traes_2BS_FEF4BCA61.2	CNL	614	4	IPR027417(1),IPR002182(1),IPR032675(2)
Traes_2DL_04714FD93.2	CNL	900	6	IPR027417(2),IPR002182(1),IPR032675(3)
Traes_2DL_0858561A3.1	N/A	117	2	IPR002182(1),IPR027417(1)
Traes_2DL_1B0C0B2C4.1	CNL	298	4	IPR027417(1),IPR002182(1),IPR032675(2)
Traes_2DL_21E93225F.2	CNL	1836	11	IPR027417(2),IPR002182(1),IPR032675(1),IPR013320(1),IPR011009(2),IPR000719(4)
Traes_2DL_2E54BB5EF.1	CNL	853	4	IPR027417(2),IPR002182(1),IPR032675(1)
Traes_2DL_3599D194A.1	N/A	76	1	IPR032675(1)
Traes_2DL_37D967CFC.2	CNL	960	13	IPR027417(2),IPR002182(1),IPR032675(4),IPR001611(4),IPR003591(2)
Traes_2DL_49884CCD5.2	N/A	944	11	IPR032675(7),IPR006553(4)
Traes_2DL_520A76000.1	CNL	937	21	IPR013210(1),IPR032675(5),IPR003591(8),IPR001611(3),IPR013320(1),IPR011009(1),IPR000719(1),IPR001245(1)
Traes_2DL_59C23B50A.2	CNL	757	6	IPR027417(1),IPR032675(2),IPR001229(3)
Traes_2DL_5EF8C1642.1	CNL	127	1	IPR002182(1)
Traes_2DL_60E6F924A.1	CNL	350	3	IPR027417(2),IPR002182(1)
Traes_2DL_64D191C24.1	N/A	145	2	IPR027417(1),IPR002182(1)
Traes_2DL_6523CB8291.2	CNL	1446	9	IPR027417(2),IPR002182(1),IPR032675(6)
Traes_2DL_66C8DE34F.1	CNL	156	2	IPR027417(1),IPR002182(1)
Traes_2DL_7980F3B51.2	CNL	494	3	IPR027417(2),IPR002182(1)
Traes_2DL_8616F1BE0.1	CNL	917	5	IPR027417(2),IPR002182(1),IPR032675(2)
Traes_2DL_ADACB74CD.1	CNL	960	10	IPR027417(2),IPR002182(1),IPR032675(7)
Traes_2DL_C365BD635.1	CNL	896	13	IPR027417(2),IPR002182(1),IPR032675(4),IPR001611(4),IPR003591(2)
Traes_2DL_D4AAE1E4C.1	CNL	626	10	IPR002182(1),IPR032675(4),IPR001611(3),IPR003591(2)
Traes_2DL_EA44E41C1.1	CNL	563	3	IPR027417(2),IPR002182(1)
Traes_2DS_12CA77384.2	CNL	775	6	IPR002182(2),IPR027417(2),IPR032675(2)
Traes_2DS_156FFFDA3.1	N/A	229	2	IPR032675(2)
Traes_2DS_3A3BDD0B2.1	CNL	475	3	IPR027417(2),IPR002182(1)
Traes_2DS_3F399EAFB.1	CNL	412	3	IPR027417(2),IPR002182(1)
Traes_2DS_46379020A.1	CNL	1064	8	IPR027417(2),IPR002182(1),IPR032675(5)
Traes_2DS_47DDC83DC.1	TNL	511	5	IPR027417(3),IPR002182(2)
Traes_2DS_480CFDFE4.1	CNL	981	6	IPR027417(1),IPR002182(1),IPR003593(1),IPR032675(3)
Traes_2DS_5BE48370C.1	CNL	117	1	IPR002182(1)
Traes_2DS_741108CD3.2	N/A	948	5	IPR032675(5)
Traes_2DS_7826103D4.1	CNL	920	5	IPR027417(2),IPR002182(1),IPR032675(2)
Traes_2DS_9EF7CE4FD.2	CNL	486	3	IPR027417(2),IPR002182(1)
Traes_2DS_B4763B194.1	CNL	727	6	IPR002182(1),IPR027417(2),IPR032675(3)
Traes_2DS_C5644B902.1	CNL	1183	7	IPR027417(2),IPR002182(1),IPR032675(4)
Traes_2DS_C9635AFF7.1	CNL	1217	6	IPR027417(3),IPR002182(1),IPR032675(2)
Traes_2DS_E29509E47.1	CNL	919	5	IPR027417(2),IPR002182(1),IPR032675(2)
Traes_2DS_E54A01B1B.1	CNL	294	2	IPR002182(1),IPR027417(1)
Traes_2DS_EED4D856B.1	N/A	396	10	IPR032675(4),IPR003591(5),IPR001611(1)
Traes_2DS_F6903F7DE.2	CNL	753	5	IPR027417(2),IPR002182(1),IPR032675(2)
Traes_3AL_2975257C3.1	CNL	887	6	IPR002182(1),IPR032675(5)
Traes_3AL_2F01E902F.1	CNL	878	5	IPR027417(2),IPR002182(1),IPR032675(2)
Traes_3AL_30C211BB7.1	CNL	649	2	IPR002182(1),IPR032675(1)
Traes_3AL_5AE61D9A8.2	CNL	999	8	IPR027417(2),IPR002182(1),IPR032675(5)
Traes_3AL_5CC7A7B68.4	CNL	748	4	IPR011009(1),IPR000719(2),IPR002182(1)
Traes_3AL_6AF405498.1	CNL	295	3	IPR027417(2),IPR002182(1)
Traes_3AL_6B5118EFF.2	CNL	662	10	IPR027417(1),IPR032675(4),IPR001611(3),IPR003591(2)
Traes_3AL_723E36E27.1	CNL	487	3	IPR027417(2),IPR002182(1)
Traes_3AL_801745E25.1	CNL	712	5	IPR027417(2),IPR002182(1),IPR032675(2)
Traes_3AL_86D02D0CD.2	CNL	746	4	IPR027417(1),IPR002182(1),IPR032675(2)
Traes_3AL_9005F85AF.1	CNL	805	1	IPR002182(1)
Traes_3AL_9076521ED.1	CNL	289	3	IPR027417(2),IPR002182(1)
Traes_3AL_91749D67D.1	CNL	1287	10	IPR027417(2),IPR002182(1),IPR032675(7)
Traes_3AL_A202E34F6.1	CNL	161	2	IPR027417(1),IPR002182(1)
Traes_3AL_A930A62B8.2	CNL	707	9	IPR002182(1),IPR027417(1),IPR032675(7)
Traes_3AL_B67018458.1	CNL	729	7	IPR032675(4),IPR027417(2),IPR002182(1)
Traes_3AL_BD23647E5.1	CNL	907	6	IPR027417(2),IPR002182(1),IPR032675(3)
Traes_3AL_CBDA73B13.2	CNL	440	4	IPR027417(1),IPR002182(1),IPR032675(2)
Traes_3AL_DF0416797.1	CNL	251	3	IPR027417(2),IPR002182(1)
Traes_3AL_F42DE0A6B.1	CNL	360	3	IPR027417(2),IPR002182(1)
Traes_3AS_03619C77C1.1	CNL	640	4	IPR027417(1),IPR032675(3)
Traes_3AS_03D54C6EC.1	CNL	1018	8	IPR027417(2),IPR002182(1),IPR032675(5)
Traes_3AS_104AFDBCE.1	CNL	528	3	IPR027417(2),IPR002182(1)
Traes_3AS_2075905B7.1	CNL	332	2	IPR027417(1),IPR002182(1)
Traes_3AS_23116C584.1	CNL	910	5	IPR027417(1),IPR002182(1),IPR032675(3)
Traes_3AS_2526E8071.1	CNL	1016	8	IPR027417(2),IPR002182(1),IPR032675(5)
Traes_3AS_381EBE04B.2	CNL	569	3	IPR027417(2),IPR002182(1)
Traes_3AS_438D5D39A.1	N/A	112	2	IPR032675(2)
Traes_3AS_4A958FB4D.1	CNL	922	6	IPR027417(2),IPR002182(1),IPR032675(3)
Traes_3AS_51B04A5B3.2	CNL	955	6	IPR027417(2),IPR002182(1),IPR032675(3)
Traes_3AS_5354496AA.2	CNL	256	3	IPR027417(2),IPR002182(1)
Traes_3AS_586131716.1	CNL	194	1	IPR002182(1)
Traes_3AS_6708DB707.1	N/A	143	2	IPR032675(2)
Traes_3AS_6ED58D2BF.1	CNL	874	6	IPR027417(2),IPR002182(1),IPR032675(3)
Traes_3AS_75A82AEBE.1	CNL	520	6	IPR027417(2),IPR002182(1),IPR032675(2),IPR001611(1)
Traes_3AS_8A95EC5FF.1	N/A	163	2	IPR032675(2)
Traes_3AS_97F6DDED0.2	CNL	701	7	IPR002182(1),IPR032675(6)
Traes_3AS_A435C82F5.1	N/A	368	5	IPR032675(1),IPR013210(1),IPR001611(3)
Traes_3AS_B54EE55BB.1	CNL	417	3	IPR027417(2),IPR002182(1)
Traes_3AS_B84C224B4.1	CNL	746	6	IPR027417(1),IPR002182(1),IPR032675(4)
Traes_3AS_BA74468D1.1	CNL	941	10	IPR027417(2),IPR002182(1),IPR032675(3),IPR013766(2),IPR012336(2)
Traes_3AS_C3557EA19.1	CNL	253	2	IPR027417(2)
Traes_3AS_C688C0159.2	CNL	312	3	IPR027417(2),IPR002182(1)
Traes_3AS_C74394BFC.1	CNL	728	7	IPR027417(1),IPR002182(1),IPR032675(4),IPR001611(1)
Traes_3AS_D2E18EDC1.1	CNL	1013	6	IPR027417(2),IPR002182(1),IPR032675(3)
Traes_3AS_D99FB89B8.1	CNL	396	2	IPR027417(1),IPR002182(1)
Traes_3AS_E0B5795B9.4	N/A	530	6	IPR032675(6)
Traes_3AS_E51BD5B22.4	CNL	471	3	IPR027417(2),IPR002182(1)
Traes_3AS_FE20AA3A41.2	CNL	294	3	IPR027417(2),IPR002182(1)
Traes_3B_102213137.1	CNL	1018	11	IPR027417(2),IPR002182(1),IPR032675(4),IPR003591(4)
Traes_3B_14CC6DD6D.1	CNL	1013	6	IPR027417(1),IPR002182(1),IPR032675(4)
Traes_3B_1B523D215.1	CNL	1073	9	IPR027417(2),IPR002182(1),IPR032675(2),IPR013766(2),IPR012336(2)
Traes_3B_1DB131F20.1	CNL	347	3	IPR027417(1),IPR032675(2)
Traes_3B_240E7DC49.2	CNL	895	1	IPR002182(1)
Traes_3B_269A5091E.2	CNL	1558	9	IPR032675(6),IPR027417(2),IPR002182(1)
Traes_3B_275DFA2FB.1	CNL	572	3	IPR027417(2),IPR002182(1)
Traes_3B_278A5B087.1	CNL	936	7	IPR027417(2),IPR002182(1),IPR032675(4)
Traes_3B_2E36E214B.1	CNL	265	2	IPR027417(1),IPR002182(1)
Traes_3B_3147F53E1.1	CNL	236	3	IPR027417(1),IPR002182(2)
Traes_3B_35191C94B.1	CNL	765	12	IPR027417(2),IPR002182(1),IPR032675(4),IPR001611(3),IPR003591(2)
Traes_3B_35E3385E3.2	CNL	957	6	IPR027417(2),IPR002182(1),IPR032675(3)
Traes_3B_37FA08DA8.2	CNL	299	3	IPR027417(2),IPR002182(1)
Traes_3B_37FC98411.1	CNL	617	5	IPR002182(1),IPR032675(4)
Traes_3B_3B860A582.3	N/A	753	17	IPR032675(5),IPR013210(1),IPR003591(7),IPR001611(4)
Traes_3B_3F7870B8B.2	CNL	749	5	IPR027417(2),IPR002182(1),IPR032675(2)
Traes_3B_3F946B6C7.1	CNL	322	5	IPR002182(1),IPR027417(1),IPR032675(2),IPR001611(1)
Traes_3B_403B57495.1	CNL	321	3	IPR027417(2),IPR002182(1)
Traes_3B_47C2F5C25.1	N/A	285	2	IPR027417(1),IPR002182(1)
Traes_3B_520F2E3E6.1	CNL	982	9	IPR027417(2),IPR002182(1),IPR032675(5),IPR001611(1)
Traes_3B_56BE2EB48.2	CNL	859	6	IPR027417(1),IPR002182(1),IPR032675(4)
Traes_3B_60BADC226.1	CNL	414	3	IPR027417(2),IPR002182(1)
Traes_3B_65EC3D5D0.2	CNL	452	4	IPR002182(1),IPR032675(3)
Traes_3B_67FB55469.1	CNL	989	9	IPR027417(2),IPR002182(1),IPR032675(5),IPR001611(1)
Traes_3B_706A56165.1	TNL	537	4	IPR008901(1),IPR027417(2),IPR002182(1)
Traes_3B_71B0435DF.1	CNL	1412	11	IPR027417(2),IPR002182(1),IPR032675(8)
Traes_3B_750E35B92.1	CNL	282	3	IPR002182(1),IPR032675(2)
Traes_3B_7ABA04274.1	CNL	383	4	IPR027417(1),IPR002182(1),IPR032675(2)
Traes_3B_7BC51BCDD.1	CNL	466	3	IPR027417(2),IPR002182(1)
Traes_3B_7C85D8EB3.1	CNL	729	6	IPR027417(1),IPR002182(1),IPR032675(4)
Traes_3B_836F0BC3F.8	CNL	899	5	IPR027417(2),IPR002182(1),IPR032675(2)
Traes_3B_89213F2F6.1	CNL	988	6	IPR027417(1),IPR002182(1),IPR032675(4)
Traes_3B_8D41335D3.1	CNL	612	5	IPR027417(1),IPR002182(1),IPR032675(3)
Traes_3B_93664BC42.12	CNL	1016	11	IPR027417(2),IPR002182(1),IPR032675(5),IPR003591(3)
Traes_3B_93E4130CE.2	CNL	1025	8	IPR027417(2),IPR002182(1),IPR032675(5)
Traes_3B_9C8649BBD.1	CNL	733	5	IPR027417(2),IPR002182(1),IPR032675(2)
Traes_3B_A00BFA6BF.1	N/A	739	7	IPR032675(7)
Traes_3B_A242B7A0C.1	N/A	230	3	IPR013210(1),IPR032675(1),IPR001611(1)
Traes_3B_A62F1D89C.1	CNL	509	3	IPR027417(2),IPR002182(1)
Traes_3B_B24167449.1	N/A	56	1	IPR032675(1)
Traes_3B_B2DF123991.1	CNL	909	6	IPR027417(2),IPR002182(1),IPR032675(3)
Traes_3B_B4E2CD1E5.1	CNL	975	6	IPR027417(2),IPR002182(1),IPR032675(3)
Traes_3B_BFCCD3CD5.2	CNL	961	5	IPR027417(2),IPR002182(1),IPR032675(2)
Traes_3B_C6FD523D7.2	CNL	1270	11	IPR027417(2),IPR002182(1),IPR032675(8)
Traes_3B_CCD96A751.13	CNL	1282	11	IPR027417(2),IPR002182(1),IPR032675(8)
Traes_3B_D1A1468B21.1	N/A	165	1	IPR027417(1)
Traes_3B_D5AA27444.1	CNL	836	6	IPR027417(2),IPR002182(1),IPR032675(3)
Traes_3B_D7CCB565F.2	CNL	1176	8	IPR027417(2),IPR002182(1),IPR032675(5)
Traes_3B_DDCBD8112.1	CNL	489	3	IPR027417(2),IPR002182(1)
Traes_3B_E041382C5.2	CNL	1277	10	IPR027417(2),IPR002182(1),IPR032675(7)
Traes_3B_E0759F664.1	CNL	125	1	IPR027417(1)
Traes_3B_E0AF8BE97.2	CNL	1086	6	IPR002182(1),IPR027417(1),IPR032675(4)
Traes_3B_E7723CCAC.1	CNL	988	10	IPR027417(2),IPR002182(1),IPR032675(6),IPR001611(1)
Traes_3B_E8FFBBF6F.2	CNL	923	5	IPR027417(2),IPR002182(1),IPR032675(2)
Traes_3B_EACD6AB3F.1	CNL	381	3	IPR027417(1),IPR032675(2)
Traes_3B_F07C33521.2	CNL	410	2	IPR027417(1),IPR002182(1)
Traes_3B_F37B8DF81.2	CNL	918	5	IPR027417(2),IPR002182(1),IPR032675(2)
Traes_3B_F56F91DE7.2	TNL	496	1	IPR027417(1)
Traes_3B_F712020DE.1	CNL	1096	3	IPR002182(1),IPR032675(2)
Traes_3B_F9D40321D.2	CNL	1007	7	IPR027417(2),IPR002182(1),IPR032675(4)
Traes_3DL_04755F612.1	CNL	546	3	IPR027417(2),IPR002182(1)
Traes_3DL_198AFBF3F.7	CNL	1356	8	IPR027417(2),IPR002182(1),IPR032675(5)
Traes_3DL_1C2FA0333.2	N/A	730	5	IPR032675(5)
Traes_3DL_266169C52.21	CNL	506	5	IPR002182(1),IPR027417(2),IPR032675(2)
Traes_3DL_267D29D44.1	CNL	720	5	IPR002182(1),IPR032675(4)
Traes_3DL_350174822.1	CNL	1003	8	IPR027417(2),IPR002182(1),IPR032675(5)
Traes_3DL_39582CAD6.1	CNL	367	3	IPR027417(2),IPR002182(1)
Traes_3DL_3EF10D41F.1	CNL	777	6	IPR002182(1),IPR032675(5)
Traes_3DL_41B2EF8DF.1	CNL	934	5	IPR027417(2),IPR002182(1),IPR032675(2)
Traes_3DL_46648C68A.1	CNL	1147	12	IPR027417(2),IPR002182(1),IPR032675(9)
Traes_3DL_49FD28DD1.1	CNL	836	5	IPR027417(2),IPR002182(1),IPR032675(2)
Traes_3DL_557CF2133.2	CNL	629	5	IPR027417(2),IPR002182(1),IPR032675(2)
Traes_3DL_5667DA734.2	CNL	909	7	IPR027417(2),IPR002182(1),IPR032675(3),IPR001611(1)
Traes_3DL_6A711A2E2.1	CNL	628	2	IPR002182(1),IPR032675(1)
Traes_3DL_6CAC37EC2.1	N/A	396	9	IPR032675(4),IPR001611(3),IPR003591(2)
Traes_3DL_6CC9B9403.3	CNL	899	5	IPR027417(2),IPR002182(1),IPR032675(2)
Traes_3DL_6DC2C7F12.2	CNL	681	6	IPR032675(3),IPR027417(2),IPR002182(1)
Traes_3DL_70EB0E4A3.1	CNL	458	2	IPR027417(1),IPR002182(1)
Traes_3DL_8B35453E5.1	CNL	370	3	IPR027417(2),IPR002182(1)
Traes_3DL_988A96827.2	CNL	545	4	IPR002182(1),IPR032675(3)
Traes_3DL_ABDA89A2A.2	CNL	715	3	IPR027417(2),IPR002182(1)
Traes_3DL_B0499595E.1	CNL	907	6	IPR027417(2),IPR002182(1),IPR032675(3)
Traes_3DL_B1C067FC9.1	CNL	596	4	IPR002182(1),IPR032675(3)
Traes_3DL_C54459577.1	CNL	527	3	IPR027417(2),IPR002182(1)
Traes_3DL_DB7C86F1A.1	CNL	1431	13	IPR027417(2),IPR002182(1),IPR032675(6),IPR006553(4)
Traes_3DL_E413D4F45.1	CNL	117	2	IPR027417(1),IPR002182(1)
Traes_3DL_E441F14E3.1	CNL	1332	13	IPR027417(2),IPR002182(1),IPR032675(10)
Traes_3DL_E4B17964A.2	N/A	747	4	IPR032675(4)
Traes_3DL_E4BCD7E0F.2	CNL	576	3	IPR002182(1),IPR027417(1),IPR032675(1)
Traes_3DL_E928F33A0.1	N/A	200	2	IPR032675(2)
Traes_3DL_E9959476F.2	CNL	661	4	IPR027417(1),IPR002182(1),IPR032675(2)
Traes_3DL_F2940E8CD.1	CNL	815	7	IPR027417(2),IPR002182(1),IPR032675(4)
Traes_3DL_F6BF613A9.1	CNL	1117	9	IPR027417(2),IPR002182(1),IPR032675(6)
Traes_3DS_171CAFD74.1	CNL	122	1	IPR027417(1)
Traes_3DS_32B5A031E.1	CNL	765	9	IPR002182(1),IPR027417(1),IPR032675(6),IPR001611(1)
Traes_3DS_3DFB29905.2	CNL	955	5	IPR027417(1),IPR002182(1),IPR032675(3)
Traes_3DS_4D86C4E28.2	N/A	508	4	IPR032675(3),IPR001611(1)
Traes_3DS_5035537F1.1	CNL	509	4	IPR002182(1),IPR032675(3)
Traes_3DS_57F9B470C.1	CNL	700	5	IPR027417(2),IPR032675(3)
Traes_3DS_5F928C27D.1	CNL	836	8	IPR027417(1),IPR032675(3),IPR012336(2),IPR013766(2)
Traes_3DS_70A69816D.1	CNL	111	3	IPR027417(2),IPR002182(1)
Traes_3DS_71D3F6E19.2	CNL	389	3	IPR027417(2),IPR002182(1)
Traes_3DS_72F26BD77.1	N/A	420	4	IPR032675(4)
Traes_3DS_89E5B8CD3.1	N/A	164	3	IPR027417(2),IPR002182(1)
Traes_3DS_94E124149.3	N/A	529	5	IPR032675(5)
Traes_3DS_9CAD289EE.1	CNL	494	3	IPR027417(2),IPR002182(1)
Traes_3DS_B7AFDC76C.1	N/A	669	23	IPR032675(7),IPR001611(16)
Traes_3DS_C420774D8.1	CNL	248	5	IPR002182(1),IPR032675(2),IPR003591(2)
Traes_3DS_CC3D0214A.1	CNL	258	1	IPR027417(1)
Traes_3DS_CF86B86E6.1	CNL	740	7	IPR027417(1),IPR032675(6)
Traes_3DS_D54E9D8EB.1	CNL	332	2	IPR027417(2)
Traes_3DS_DACF29EA6.1	N/A	394	6	IPR032675(3),IPR001611(1),IPR003591(2)
Traes_3DS_EAEE9D5C2.1	CNL	678	5	IPR027417(2),IPR002182(1),IPR032675(2)
Traes_3DS_ED2C5F527.1	CNL	620	3	IPR002182(1),IPR032675(2)
Traes_3DS_EFBA96AF7.2	CNL	912	6	IPR027417(2),IPR002182(1),IPR032675(3)
Traes_3DS_F4542909D.2	CNL	693	5	IPR002182(1),IPR032675(4)
Traes_3DS_F5CD71549.1	CNL	445	2	IPR027417(1),IPR002182(1)
Traes_4AL_06F5CF407.1	CNL	436	3	IPR027417(2),IPR002182(1)
Traes_4AL_075CB36AB.3	CNL	243	3	IPR027417(2),IPR002182(1)
Traes_4AL_0CAE77373.1	CNL	785	5	IPR027417(2),IPR002182(1),IPR032675(2)
Traes_4AL_13670F2AC.1	N/A	212	2	IPR027417(1),IPR002182(1)
Traes_4AL_13A3A40D3.1	CNL	955	5	IPR027417(2),IPR002182(1),IPR032675(2)
Traes_4AL_1746858CF.1	CNL	1000	6	IPR027417(2),IPR002182(1),IPR032675(3)
Traes_4AL_17CAE3587.2	CNL	582	3	IPR027417(2),IPR002182(1)
Traes_4AL_21B5A9587.1	CNL	1245	9	IPR027417(2),IPR002182(1),IPR032675(6)
Traes_4AL_23F5325B3.2	CNL	1285	7	IPR027417(2),IPR002182(1),IPR032675(4)
Traes_4AL_254A79CB4.2	CNL	319	3	IPR027417(2),IPR002182(1)
Traes_4AL_26D844617.2	CNL	1316	11	IPR027417(2),IPR002182(1),IPR003593(1),IPR032675(7)
Traes_4AL_27699A5FB.1	CNL	273	3	IPR027417(2),IPR002182(1)
Traes_4AL_2DE434D73.2	CNL	558	3	IPR027417(2),IPR002182(1)
Traes_4AL_2FC39B934.1	CNL	1174	7	IPR027417(3),IPR002182(2),IPR032675(2)
Traes_4AL_32A7AA1C3.1	CNL	349	3	IPR027417(2),IPR002182(1)
Traes_4AL_344F9590F.1	CNL	319	1	IPR027417(1)
Traes_4AL_3CF8474CA.1	N/A	160	1	IPR032675(1)
Traes_4AL_3E766F63E.2	N/A	565	3	IPR032675(3)
Traes_4AL_3F6750B4B.2	CNL	657	5	IPR032675(2),IPR027417(2),IPR002182(1)
Traes_4AL_482E04413.2	CNL	934	6	IPR027417(2),IPR002182(1),IPR032675(3)
Traes_4AL_4BE6FED19.1	CNL	361	3	IPR027417(2),IPR002182(1)
Traes_4AL_4C396387E.1	CNL	1533	12	IPR027417(2),IPR002182(1),IPR032675(3),IPR011009(1),IPR000719(1),IPR011992(2),IPR002048(2)
Traes_4AL_4CF2CD256.1	CNL	376	3	IPR027417(2),IPR002182(1)
Traes_4AL_4DAAEA487.1	CNL	347	3	IPR027417(2),IPR002182(1)
Traes_4AL_4FC92F73B.2	CNL	1192	9	IPR027417(2),IPR002182(1),IPR032675(6)
Traes_4AL_5B24F0322.1	CNL	378	4	IPR027417(1),IPR002182(1),IPR032675(2)
Traes_4AL_5B8A03033.1	CNL	510	3	IPR027417(2),IPR002182(1)
Traes_4AL_600B91705.1	CNL	121	3	IPR027417(2),IPR002182(1)
Traes_4AL_63621099F.1	CNL	533	3	IPR002182(1),IPR032675(2)
Traes_4AL_648D35640.1	CNL	213	2	IPR027417(2)
Traes_4AL_69D61737F.1	CNL	1165	8	IPR027417(2),IPR002182(1),IPR032675(2),IPR011009(1),IPR000719(2)
Traes_4AL_6DA5F88F5.1	CNL	569	3	IPR027417(2),IPR002182(1)
Traes_4AL_6E3E7B68A.1	N/A	655	7	IPR032675(7)
Traes_4AL_7686588D9.1	CNL	451	5	IPR027417(1),IPR002182(1),IPR032675(3)
Traes_4AL_77443F71A.3	CNL	411	3	IPR027417(2),IPR002182(1)
Traes_4AL_7994235E1.1	N/A	764	16	IPR032675(4),IPR013210(1),IPR003591(8),IPR001611(3)
Traes_4AL_79B47AF61.1	CNL	1276	10	IPR027417(3),IPR002182(2),IPR032675(5)
Traes_4AL_7A31A5392.2	CNL	1375	10	IPR027417(2),IPR002182(1),IPR032675(1),IPR015916(1),IPR006652(5)
Traes_4AL_7AFBA6334.2	CNL	1240	7	IPR027417(1),IPR002182(1),IPR032675(1),IPR015916(1),IPR006652(3)
Traes_4AL_7B7DBF916.6	CNL	913	6	IPR027417(2),IPR002182(1),IPR032675(3)
Traes_4AL_7D9AE3F65.1	CNL	871	5	IPR027417(2),IPR002182(1),IPR032675(2)
Traes_4AL_7E627E983.4	CNL	786	6	IPR027417(2),IPR002182(1),IPR032675(3)
Traes_4AL_8E228FA321.1	CNL	614	4	IPR027417(2),IPR002182(1),IPR032675(1)
Traes_4AL_8F1FAECB0.1	CNL	382	3	IPR027417(2),IPR002182(1)
Traes_4AL_99321A74E.2	CNL	991	7	IPR002182(1),IPR027417(1),IPR032675(5)
Traes_4AL_A4E2C0B22.1	CNL	132	2	IPR002182(1),IPR027417(1)
Traes_4AL_A5CD884CC.1	CNL	837	6	IPR027417(2),IPR002182(1),IPR032675(3)
Traes_4AL_A693A19AE.1	N/A	698	6	IPR032675(6)
Traes_4AL_AA06C6037.2	CNL	912	7	IPR027417(2),IPR002182(1),IPR032675(4)
Traes_4AL_AA4D813DE.1	CNL	674	5	IPR027417(2),IPR002182(1),IPR032675(2)
Traes_4AL_AE051A2FF.2	CNL	345	3	IPR027417(2),IPR002182(1)
Traes_4AL_AF98E785A.2	CNL	1284	9	IPR027417(2),IPR002182(1),IPR032675(6)
Traes_4AL_B076DFC4C.1	CNL	761	7	IPR027417(2),IPR002182(2),IPR032675(3)
Traes_4AL_B34211946.1	CNL	220	3	IPR027417(2),IPR002182(1)
Traes_4AL_B3B00E7DB.1	CNL	999	7	IPR027417(2),IPR002182(1),IPR032675(4)
Traes_4AL_B87BD08F0.2	N/A	698	6	IPR032675(6)
Traes_4AL_C04919397.2	N/A	678	10	IPR032675(10)
Traes_4AL_C23CB26EF.2	CNL	434	3	IPR027417(2),IPR002182(1)
Traes_4AL_C863398ED.1	N/A	378	3	IPR032675(3)
Traes_4AL_C8FB423BE.1	CNL	294	2	IPR027417(1),IPR032675(1)
Traes_4AL_D294B0B60.2	CNL	976	6	IPR027417(2),IPR002182(1),IPR032675(3)
Traes_4AL_D373DA13E.2	N/A	411	23	IPR001611(14),IPR032675(3),IPR003591(6)
Traes_4AL_D40401077.1	CNL	916	6	IPR027417(2),IPR002182(1),IPR032675(3)
Traes_4AL_D764DEA51.1	N/A	1021	13	IPR032675(4),IPR011333(1),IPR000210(1),IPR024228(1),IPR020683(4),IPR002110(1),IPR021094(1)
Traes_4AL_D8532D451.1	CNL	494	3	IPR027417(2),IPR002182(1)
Traes_4AL_DB9B0ACBC.1	N/A	159	2	IPR032675(2)
Traes_4AL_DDB749346.1	CNL	568	3	IPR027417(2),IPR002182(1)
Traes_4AL_E11B34A96.1	CNL	910	5	IPR027417(2),IPR002182(1),IPR032675(2)
Traes_4AL_E99E44B3C.1	CNL	571	3	IPR027417(2),IPR002182(1)
Traes_4AL_EDF7FA9EA.2	CNL	654	5	IPR027417(2),IPR002182(1),IPR032675(2)
Traes_4AL_EF6EC3389.1	CNL	632	3	IPR027417(1),IPR032675(2)
Traes_4AL_EFF299FCF.1	CNL	1592	7	IPR002182(2),IPR032675(3),IPR027417(2)
Traes_4AL_F1B8E4D92.1	CNL	777	5	IPR027417(2),IPR002182(1),IPR032675(2)
Traes_4AL_F482AAA88.1	CNL	865	7	IPR027417(2),IPR002182(1),IPR032675(4)
Traes_4AL_F4D19AB9B.2	CNL	303	3	IPR027417(2),IPR002182(1)
Traes_4AL_F8D68EF65.1	CNL	320	2	IPR027417(2)
Traes_4AL_FEFC21AAB.1	CNL	709	7	IPR013320(1),IPR011009(1),IPR000719(2),IPR027417(2),IPR002182(1)
Traes_4AS_053FFE67E.1	N/A	399	8	IPR032675(4),IPR003591(4)
Traes_4AS_145927471.3	CNL	1020	9	IPR011009(1),IPR000719(2),IPR027417(2),IPR002182(1),IPR032675(3)
Traes_4AS_164646ECE.1	CNL	166	1	IPR002182(1)
Traes_4AS_35FB8DB6E.1	CNL	916	8	IPR027417(2),IPR002182(1),IPR032675(3),IPR001611(2)
Traes_4AS_7E836A0E2.2	CNL	288	3	IPR027417(2),IPR002182(1)
Traes_4AS_97B608F47.1	N/A	143	2	IPR032675(2)
Traes_4BL_ECD037ADD.1	CNL	803	9	IPR027417(3),IPR002182(1),IPR032675(2),IPR003591(3)
Traes_4BS_35F41D059.2	CNL	926	7	IPR027417(3),IPR002182(1),IPR032675(3)
Traes_4BS_4040DC3F8.2	N/A	313	2	IPR032675(2)
Traes_4BS_6F05688AE.1	CNL	620	5	IPR027417(1),IPR032675(2),IPR001229(2)
Traes_4BS_760023A83.1	CNL	1170	6	IPR027417(3),IPR002182(2),IPR032675(1)
Traes_4BS_B45729F4D.1	CNL	1326	8	IPR027417(2),IPR002182(1),IPR032675(2),IPR011009(1),IPR000719(2)
Traes_4BS_E60607AE5.1	CNL	758	6	IPR027417(2),IPR002182(1),IPR032675(3)
Traes_4BS_ED4399BF6.1	N/A	962	17	IPR032675(3),IPR013210(1),IPR003591(7),IPR001611(2),IPR013320(1),IPR011009(1),IPR000719(2)
Traes_4BS_FF4B38D5F.1	CNL	654	4	IPR027417(2),IPR002182(1),IPR003593(1)
Traes_4DL_113F6DD2B.2	CNL	450	3	IPR002182(1),IPR032675(2)
Traes_4DL_326FB9571.1	CNL	894	4	IPR027417(1),IPR032675(3)
Traes_4DL_34A3FA438.1	CNL	249	4	IPR027417(3),IPR002182(1)
Traes_4DL_52DE58ED5.1	CNL	523	3	IPR027417(2),IPR002182(1)
Traes_4DL_5902E3F1E.1	CNL	348	3	IPR027417(2),IPR002182(1)
Traes_4DL_89A2EBEA3.1	CNL	184	1	IPR027417(1)
Traes_4DL_E979E4219.1	CNL	292	3	IPR027417(2),IPR002182(1)
Traes_4DS_178EAD27A.1	CNL	917	5	IPR027417(2),IPR002182(1),IPR032675(2)
Traes_4DS_317846363.2	CNL	1295	14	IPR027417(2),IPR002182(1),IPR003593(1),IPR032675(10)
Traes_4DS_5B29EE3DD.1	CNL	1325	8	IPR027417(2),IPR002182(1),IPR032675(2),IPR011009(1),IPR000719(2)
Traes_4DS_62F33DF18.2	CNL	1546	14	IPR027417(2),IPR002182(1),IPR003593(1),IPR032675(10)
Traes_4DS_6C4F73D6F.4	CNL	1066	7	IPR027417(2),IPR002182(1),IPR032675(4)
Traes_4DS_947B44019.2	CNL	912	6	IPR027417(2),IPR002182(1),IPR032675(3)
Traes_4DS_B08D83A2F.1	CNL	584	5	IPR027417(3),IPR002182(2)
Traes_4DS_DBE824AE7.1	CNL	1066	7	IPR027417(2),IPR002182(1),IPR032675(4)
Traes_5AL_0111F1298.1	CNL	505	3	IPR027417(2),IPR002182(1)
Traes_5AL_0C6FD67B4.1	N/A	435	3	IPR032675(3)
Traes_5AL_0EF92377A.2	N/A	353	2	IPR032675(2)
Traes_5AL_0F994E366.1	CNL	575	3	IPR027417(2),IPR002182(1)
Traes_5AL_327F16598.2	N/A	497	4	IPR032675(4)
Traes_5AL_458E737F9.1	CNL	917	5	IPR027417(2),IPR032675(3)
Traes_5AL_5C76B79F3.5	CNL	665	3	IPR002182(1),IPR032675(2)
Traes_5AL_67F3722AA.1	CNL	740	3	IPR027417(1),IPR032675(2)
Traes_5AL_6F0E92533.1	CNL	919	6	IPR027417(2),IPR002182(1),IPR032675(3)
Traes_5AL_83CEC08B6.3	CNL	734	6	IPR002182(1),IPR027417(1),IPR032675(4)
Traes_5AL_887144AB5.1	CNL	419	4	IPR027417(1),IPR002182(1),IPR032675(2)
Traes_5AL_A62340EE71.1	CNL	945	6	IPR027417(2),IPR002182(1),IPR032675(3)
Traes_5AL_A9CF39101.1	CNL	881	6	IPR027417(2),IPR002182(1),IPR003593(1),IPR032675(2)
Traes_5AL_B4E8A3115.2	CNL	1482	21	IPR002110(8),IPR020683(3),IPR027417(2),IPR002182(1),IPR032675(3),IPR003657(4)
Traes_5AL_B6E0F6255.1	CNL	622	5	IPR027417(2),IPR002182(1),IPR032675(2)
Traes_5AL_BB0405CD3.1	CNL	976	9	IPR027417(2),IPR002182(1),IPR003593(1),IPR032675(4),IPR001611(1)
Traes_5AL_C18926980.2	CNL	1660	26	IPR027417(2),IPR002182(1),IPR032675(6),IPR001611(10),IPR003591(4),IPR011009(1),IPR000719(1),IPR001245(1)
Traes_5AL_C9F751670.2	CNL	767	6	IPR027417(1),IPR032675(5)
Traes_5AL_CDD517489.2	CNL	851	13	IPR027417(2),IPR002182(1),IPR003593(1),IPR032675(4),IPR003591(2),IPR025875(1),IPR001611(2)
Traes_5AL_F31F6E9EA.1	TNL	499	2	IPR027417(1),IPR002182(1)
Traes_5AL_FF3A75843.2	CNL	346	3	IPR027417(2),IPR002182(1)
Traes_5AS_1F268252F.1	CNL	617	5	IPR027417(1),IPR002182(1),IPR032675(3)
Traes_5AS_686C850FD.1	N/A	221	2	IPR027417(1),IPR002182(1)
Traes_5AS_8C4C435E7.1	CNL	1074	8	IPR027417(1),IPR002182(1),IPR032675(6)
Traes_5AS_A68B5C08A.1	CNL	271	2	IPR002182(1),IPR027417(1)
Traes_5AS_B13C33EB2.1	CNL	234	3	IPR027417(2),IPR002182(1)
Traes_5AS_BDFB08E23.1	CNL	814	5	IPR027417(2),IPR002182(1),IPR032675(2)
Traes_5BL_0A245D856.1	CNL	546	4	IPR027417(3),IPR002182(1)
Traes_5BL_0D0ED345E.2	CNL	1357	8	IPR011009(1),IPR000719(2),IPR027417(2),IPR002182(1),IPR032675(2)
Traes_5BL_1BB35DC30.1	CNL	887	5	IPR027417(2),IPR002182(1),IPR032675(2)
Traes_5BL_1E751EF1F.1	CNL	1455	8	IPR032675(3),IPR027417(2),IPR002182(1),IPR005202(2)
Traes_5BL_214073888.1	CNL	670	7	IPR002182(2),IPR027417(3),IPR032675(2)
Traes_5BL_2911D4304.2	CNL	957	6	IPR027417(2),IPR002182(1),IPR032675(3)
Traes_5BL_33D83A0CB.1	CNL	881	6	IPR027417(2),IPR002182(1),IPR003593(1),IPR032675(2)
Traes_5BL_45ED7819B.1	CNL	937	5	IPR027417(2),IPR002182(1),IPR032675(2)
Traes_5BL_45FCF6181.1	CNL	1084	7	IPR027417(2),IPR002182(1),IPR032675(4)
Traes_5BL_4BA4C1E30.2	CNL	929	6	IPR027417(2),IPR002182(1),IPR032675(3)
Traes_5BL_4BA8DB6BB.1	CNL	947	5	IPR027417(2),IPR002182(1),IPR032675(2)
Traes_5BL_4DB0BD513.2	CNL	948	11	IPR032675(7),IPR003591(4)
Traes_5BL_4E29CB020.2	CNL	991	6	IPR027417(2),IPR002182(1),IPR032675(3)
Traes_5BL_53DF88DA6.2	CNL	986	8	IPR027417(4),IPR002182(1),IPR032675(3)
Traes_5BL_5F3CC20BC.3	CNL	1111	9	IPR027417(3),IPR002182(1),IPR032675(5)
Traes_5BL_65A9C2483.2	CNL	978	7	IPR027417(3),IPR002182(1),IPR032675(3)
Traes_5BL_6B03EF1AC.2	CNL	1449	9	IPR027417(2),IPR002182(1),IPR032675(2),IPR011009(1),IPR013320(1),IPR000719(2)
Traes_5BL_6DE7545E8.1	CNL	466	3	IPR027417(2),IPR002182(1)
Traes_5BL_6E6C5DFB3.1	CNL	835	5	IPR027417(2),IPR002182(1),IPR032675(2)
Traes_5BL_70906B2CF.1	CNL	238	3	IPR002182(1),IPR027417(2)
Traes_5BL_7444BC60E.1	CNL	977	9	IPR027417(2),IPR002182(1),IPR003593(1),IPR032675(4),IPR001611(1)
Traes_5BL_7CC1CFAC3.2	CNL	1004	7	IPR027417(4),IPR002182(1),IPR032675(2)
Traes_5BL_7F0FD1538.2	CNL	1409	8	IPR027417(2),IPR002182(1),IPR032675(2),IPR001471(3)
Traes_5BL_8255E0C66.2	CNL	938	9	IPR027417(1),IPR002182(1),IPR032675(2),IPR001932(5)
Traes_5BL_865C43111.1	CNL	958	7	IPR027417(2),IPR002182(1),IPR032675(4)
Traes_5BL_89A26F459.1	CNL	275	3	IPR027417(2),IPR002182(1)
Traes_5BL_9581C95D5.2	CNL	197	3	IPR027417(2),IPR002182(1)
Traes_5BL_964089395.1	CNL	841	5	IPR027417(2),IPR002182(1),IPR032675(2)
Traes_5BL_96EECE364.1	CNL	929	5	IPR027417(2),IPR002182(1),IPR032675(2)
Traes_5BL_9812A4B62.2	CNL	927	5	IPR027417(2),IPR002182(1),IPR032675(2)
Traes_5BL_9F8187181.1	CNL	895	6	IPR027417(1),IPR002182(1),IPR032675(4)
Traes_5BL_A2207D6D4.1	CNL	313	3	IPR027417(2),IPR002182(1)
Traes_5BL_A7C4DAE11.2	CNL	1454	6	IPR027417(1),IPR002182(1),IPR032675(2),IPR005202(2)
Traes_5BL_AE4D58934.1	N/A	458	10	IPR032675(2),IPR003591(6),IPR001611(2)
Traes_5BL_B25C017A2.1	CNL	941	7	IPR027417(2),IPR002182(1),IPR032675(4)
Traes_5BL_B58B3CA87.2	CNL	834	6	IPR027417(2),IPR002182(1),IPR032675(3)
Traes_5BL_B7A9A15FF.2	CNL	1021	5	IPR027417(2),IPR002182(1),IPR032675(2)
Traes_5BL_BAAC5371C.1	CNL	217	2	IPR027417(2)
Traes_5BL_BCF1D2649.2	CNL	1103	15	IPR000719(3),IPR027417(2),IPR002182(1),IPR032675(4),IPR003591(2),IPR001611(3)
Traes_5BL_BF6BA47D7.2	CNL	1592	12	IPR011009(1),IPR000719(2),IPR027417(3),IPR002182(1),IPR032675(5)
Traes_5BL_C02F72871.2	CNL	1136	10	IPR027417(2),IPR002182(1),IPR032675(6),IPR001611(1)
Traes_5BL_C37854F54.1	CNL	947	5	IPR027417(2),IPR002182(1),IPR032675(2)
Traes_5BL_C78416D4E.4	CNL	722	6	IPR002182(1),IPR027417(1),IPR032675(4)
Traes_5BL_C7974D49F.1	CNL	453	3	IPR027417(2),IPR002182(1)
Traes_5BL_CC0599BAF.1	CNL	894	4	IPR027417(1),IPR032675(3)
Traes_5BL_D27214492.2	CNL	993	7	IPR027417(2),IPR002182(1),IPR032675(4)
Traes_5BL_D448CB984.1	CNL	1176	9	IPR027417(2),IPR002182(1),IPR032675(6)
Traes_5BL_D8CCF54A5.2	CNL	1348	22	IPR027417(2),IPR002182(1),IPR032675(6),IPR001611(9),IPR003591(4)
Traes_5BL_D9C61AD7F.1	N/A	353	4	IPR032675(1),IPR013210(1),IPR001611(2)
Traes_5BL_DD4C9F446.2	N/A	1015	6	IPR032675(2),IPR013320(1),IPR011009(1),IPR000719(2)
Traes_5BL_EF9477669.1	CNL	409	3	IPR027417(2),IPR002182(1)
Traes_5BS_3FFCC89AD.1	CNL	949	4	IPR027417(1),IPR002182(1),IPR032675(2)
Traes_5BS_67158920B.1	CNL	238	3	IPR027417(2),IPR002182(1)
Traes_5BS_A65C636E2.2	CNL	453	5	IPR027417(3),IPR002182(2)
Traes_5BS_ACADC6031.2	CNL	1214	9	IPR027417(3),IPR002182(2),IPR032675(4)
Traes_5BS_B5A6A3EF7.2	CNL	937	7	IPR027417(2),IPR002182(1),IPR032675(4)
Traes_5BS_BCEA0112C.1	CNL	954	4	IPR027417(1),IPR002182(1),IPR032675(2)
Traes_5BS_D7FA7BCE3.2	CNL	675	6	IPR002182(1),IPR027417(1),IPR032675(4)
Traes_5BS_E3A048AAC.1	CNL	200	2	IPR002182(1),IPR027417(1)
Traes_5BS_F5AFB24CD.2	CNL	308	3	IPR027417(2),IPR002182(1)
Traes_5DL_022772E42.1	CNL	590	3	IPR027417(2),IPR002182(1)
Traes_5DL_04E7A18F4.2	CNL	739	5	IPR027417(2),IPR002182(1),IPR032675(2)
Traes_5DL_0A9F2548F.1	CNL	293	3	IPR027417(2),IPR002182(1)
Traes_5DL_0D59F6A27.1	CNL	989	7	IPR027417(2),IPR002182(1),IPR032675(4)
Traes_5DL_1178D0857.1	CNL	426	4	IPR027417(1),IPR002182(1),IPR032675(2)
Traes_5DL_1733FB4DA.1	CNL	1100	14	IPR027417(1),IPR002182(1),IPR032675(2),IPR003657(10)
Traes_5DL_184F40820.1	CNL	945	6	IPR027417(2),IPR002182(1),IPR032675(3)
Traes_5DL_2AFE03508.1	N/A	371	1	IPR032675(1)
Traes_5DL_388BDC212.1	CNL	667	5	IPR027417(2),IPR002182(1),IPR032675(2)
Traes_5DL_3C2A32578.4	CNL	986	8	IPR027417(4),IPR002182(1),IPR032675(3)
Traes_5DL_3E83E379C.1	CNL	726	6	IPR002182(1),IPR027417(2),IPR032675(3)
Traes_5DL_44ACE9E13.1	CNL	643	5	IPR027417(2),IPR002182(1),IPR032675(2)
Traes_5DL_4737A907E.1	CNL	689	4	IPR027417(2),IPR002182(1),IPR032675(1)
Traes_5DL_515DF8026.10	CNL	1350	16	IPR027417(2),IPR002182(1),IPR032675(8),IPR003591(5)
Traes_5DL_51EF17022.2	N/A	667	5	IPR032675(5)
Traes_5DL_5661E2B4E.1	CNL	1025	8	IPR027417(2),IPR002182(1),IPR032675(5)
Traes_5DL_63153BD0C.1	CNL	641	5	IPR002182(1),IPR027417(1),IPR032675(3)
Traes_5DL_67AECE19E.2	CNL	950	5	IPR027417(2),IPR002182(1),IPR032675(2)
Traes_5DL_6D94A25FB.2	CNL	810	5	IPR027417(2),IPR002182(1),IPR032675(2)
Traes_5DL_6E81BE289.2	CNL	1021	5	IPR027417(2),IPR002182(1),IPR032675(2)
Traes_5DL_7274795701.1	CNL	286	3	IPR027417(2),IPR002182(1)
Traes_5DL_73317C624.1	CNL	1284	23	IPR027417(2),IPR002182(1),IPR032675(6),IPR001611(10),IPR003591(4)
Traes_5DL_7C0D08545.1	CNL	628	6	IPR002182(1),IPR027417(1),IPR032675(4)
Traes_5DL_87561F7C6.1	N/A	480	3	IPR032675(3)
Traes_5DL_8FC5D3F1A1.2	CNL	1006	15	IPR032675(7),IPR003591(4),IPR006553(4)
Traes_5DL_9049FE0B0.2	CNL	986	6	IPR027417(2),IPR002182(1),IPR032675(3)
Traes_5DL_953F32E2E.1	CNL	328	3	IPR027417(1),IPR032675(2)
Traes_5DL_95F4C47A7.2	CNL	954	7	IPR027417(2),IPR002182(1),IPR032675(4)
Traes_5DL_9CF510366.2	CNL	1235	9	IPR027417(1),IPR002182(1),IPR032675(2),IPR001932(5)
Traes_5DL_A986ED9BC.1	CNL	1175	11	IPR027417(2),IPR002182(1),IPR032675(8)
Traes_5DL_AB2DC15EC.1	CNL	965	6	IPR027417(2),IPR002182(1),IPR032675(3)
Traes_5DL_B6AAC8E52.1	CNL	819	5	IPR027417(2),IPR002182(1),IPR032675(2)
Traes_5DL_B89CD8432.1	CNL	1462	7	IPR027417(1),IPR002182(1),IPR032675(3),IPR005202(2)
Traes_5DL_BDE25A669.1	CNL	997	6	IPR027417(2),IPR002182(1),IPR032675(3)
Traes_5DL_BF04520F3.1	CNL	853	6	IPR027417(2),IPR002182(1),IPR032675(3)
Traes_5DL_C10931D13.1	CNL	442	3	IPR002182(1),IPR032675(2)
Traes_5DL_C41F173C0.1	CNL	584	3	IPR027417(1),IPR032675(2)
Traes_5DL_DBF5A6E1F.1	CNL	969	9	IPR027417(2),IPR002182(1),IPR003593(1),IPR032675(4),IPR001611(1)
Traes_5DL_E46C0C9B8.1	CNL	667	5	IPR027417(2),IPR002182(1),IPR032675(2)
Traes_5DL_EFD502314.1	CNL	590	4	IPR027417(1),IPR002182(1),IPR032675(2)
Traes_5DL_FF03772A6.1	CNL	946	6	IPR027417(2),IPR002182(1),IPR032675(3)
Traes_5DS_0479C6E0F.1	CNL	620	4	IPR002182(1),IPR032675(3)
Traes_5DS_1179BC0C3.2	CNL	972	6	IPR002182(1),IPR027417(2),IPR032675(3)
Traes_5DS_3589CEE81.2	CNL	602	6	IPR002182(1),IPR032675(5)
Traes_5DS_3F0A00B56.1	CNL	340	2	IPR002182(1),IPR027417(1)
Traes_5DS_4D101E56F.2	CNL	939	8	IPR027417(1),IPR002182(1),IPR032675(6)
Traes_5DS_6B51C7989.14	CNL	377	3	IPR027417(2),IPR002182(1)
Traes_5DS_8DB03B7DA.1	CNL	950	4	IPR027417(1),IPR002182(1),IPR032675(2)
Traes_5DS_99C28784C.1	CNL	1214	9	IPR027417(3),IPR002182(2),IPR032675(4)
Traes_5DS_9DFE4D217.1	CNL	543	3	IPR002182(1),IPR032675(2)
Traes_5DS_AB8B8F3F1.1	CNL	554	4	IPR027417(2),IPR002182(1),IPR003593(1)
Traes_6AL_1AA3354BA.2	CNL	928	5	IPR027417(2),IPR002182(1),IPR032675(2)
Traes_6AL_1ACC8FC1B.1	CNL	270	3	IPR027417(2),IPR002182(1)
Traes_6AL_22F03E292.2	CNL	937	5	IPR027417(2),IPR002182(1),IPR032675(2)
Traes_6AL_3E1879EB3.1	CNL	1269	8	IPR027417(2),IPR002182(1),IPR032675(5)
Traes_6AL_3E7173872.1	CNL	291	3	IPR027417(2),IPR002182(1)
Traes_6AL_4815187D4.1	N/A	495	9	IPR032675(2),IPR001611(3),IPR013320(1),IPR011009(1),IPR000719(1),IPR001245(1)
Traes_6AL_54966DD98.1	CNL	618	5	IPR027417(2),IPR002182(1),IPR032675(2)
Traes_6AL_7695A8FBA.1	CNL	757	4	IPR027417(2),IPR002182(1),IPR032675(1)
Traes_6AL_7A217A948.1	CNL	175	2	IPR027417(1),IPR002182(1)
Traes_6AL_87242E351.2	CNL	1033	4	IPR027417(2),IPR002182(1),IPR032675(1)
Traes_6AL_8BF77066D.3	CNL	926	5	IPR027417(2),IPR002182(1),IPR032675(2)
Traes_6AL_979D45530.3	CNL	1330	12	IPR027417(2),IPR002182(1),IPR032675(9)
Traes_6AL_AAA4ED992.2	CNL	936	5	IPR027417(2),IPR002182(1),IPR032675(2)
Traes_6AL_BC6F883EA.1	CNL	329	3	IPR027417(2),IPR002182(1)
Traes_6AL_C1381DF3E.1	CNL	292	3	IPR027417(2),IPR002182(1)
Traes_6AL_DDE12F8D0.1	CNL	638	5	IPR027417(1),IPR032675(4)
Traes_6AL_FCF2BA48D.2	CNL	917	5	IPR027417(2),IPR002182(1),IPR032675(2)
Traes_6AS_0234024CF.2	CNL	1056	8	IPR027417(3),IPR002182(1),IPR032675(4)
Traes_6AS_03C74D122.1	N/A	714	35	IPR032675(6),IPR013210(1),IPR003591(11),IPR001611(17)
Traes_6AS_0A72D3AF5.6	N/A	1078	20	IPR032675(6),IPR013210(1),IPR003591(7),IPR001611(2),IPR013320(1),IPR011009(1),IPR000719(2)
Traes_6AS_10AEDC83F.1	CNL	798	8	IPR027417(2),IPR002182(1),IPR032675(2),IPR003591(3)
Traes_6AS_11466A986.2	CNL	1204	11	IPR027417(2),IPR002182(1),IPR032675(5),IPR003591(3)
Traes_6AS_130289E27.2	N/A	889	38	IPR032675(10),IPR013210(1),IPR001611(19),IPR003591(8)
Traes_6AS_263764436.5	N/A	745	24	IPR032675(4),IPR003591(5),IPR025875(1),IPR001611(11),IPR011009(1),IPR000719(1),IPR001245(1)
Traes_6AS_45D1CB908.1	CNL	672	4	IPR002182(1),IPR027417(1),IPR032675(2)
Traes_6AS_57379429B.1	CNL	457	2	IPR027417(1),IPR002182(1)
Traes_6AS_5AEA068A7.1	CNL	548	3	IPR027417(2),IPR002182(1)
Traes_6AS_5F0F9C287.1	CNL	1299	10	IPR027417(4),IPR002182(2),IPR032675(4)
Traes_6AS_6966935E4.2	N/A	995	5	IPR032675(5)
Traes_6AS_6C330B811.1	CNL	626	5	IPR027417(3),IPR002182(2)
Traes_6AS_94244CEC5.2	N/A	718	18	IPR032675(5),IPR013210(1),IPR003591(9),IPR001611(3)
Traes_6AS_95D866B3A.1	N/A	147	3	IPR002182(1),IPR027417(2)
Traes_6AS_9FEA860B1.1	N/A	490	16	IPR032675(3),IPR001611(5),IPR003591(7),IPR025875(1)
Traes_6AS_A64807DD2.2	CNL	1381	7	IPR027417(1),IPR002182(1),IPR032675(4),IPR027806(1)
Traes_6AS_C2EFD6D28.2	CNL	928	4	IPR027417(1),IPR002182(1),IPR032675(2)
Traes_6AS_DDB21F262.1	CNL	503	3	IPR027417(2),IPR002182(1)
Traes_6AS_E078DC3251.2	N/A	529	11	IPR032675(4),IPR003591(4),IPR001611(3)
Traes_6AS_E4D8385B0.1	TNL	626	3	IPR027417(2),IPR002182(1)
Traes_6AS_EA2A03FDF.2	CNL	153	2	IPR027417(2)
Traes_6BL_033C90D41.1	CNL	641	5	IPR027417(2),IPR002182(1),IPR032675(2)
Traes_6BL_09CE733BC.1	CNL	365	3	IPR002182(1),IPR027417(2)
Traes_6BL_15E70400C.3	CNL	607	4	IPR027417(1),IPR002182(1),IPR032675(2)
Traes_6BL_190AC1B9B.1	CNL	283	2	IPR027417(2)
Traes_6BL_190F6DF901.3	CNL	459	3	IPR027417(2),IPR002182(1)
Traes_6BL_27A6BDD76.1	CNL	932	5	IPR027417(2),IPR002182(1),IPR032675(2)
Traes_6BL_2B657E69D.1	CNL	325	2	IPR027417(1),IPR002182(1)
Traes_6BL_316A32034.1	CNL	483	3	IPR002182(1),IPR032675(2)
Traes_6BL_4FD5BE212.1	CNL	283	3	IPR027417(2),IPR002182(1)
Traes_6BL_5A5A5AD9E.1	CNL	753	5	IPR027417(2),IPR002182(1),IPR032675(2)
Traes_6BL_5BF88A3BB.1	N/A	305	1	IPR032675(1)
Traes_6BL_616BBA730.2	CNL	272	3	IPR027417(2),IPR002182(1)
Traes_6BL_6A46043D0.1	CNL	280	2	IPR027417(1),IPR002182(1)
Traes_6BL_738BF6BBD.1	CNL	264	3	IPR027417(2),IPR002182(1)
Traes_6BL_75B7DECF1.1	CNL	294	3	IPR027417(2),IPR002182(1)
Traes_6BL_7C0CC7ADD.1	CNL	799	5	IPR027417(2),IPR002182(1),IPR032675(2)
Traes_6BL_7CD08934A.2	CNL	445	3	IPR027417(2),IPR002182(1)
Traes_6BL_86A5FC922.1	CNL	303	5	IPR027417(4),IPR002182(1)
Traes_6BL_8FE4C63D9.1	CNL	275	3	IPR027417(2),IPR002182(1)
Traes_6BL_94E3C007C.2	CNL	949	5	IPR027417(2),IPR002182(1),IPR032675(2)
Traes_6BL_9595149EA.1	CNL	319	3	IPR027417(2),IPR002182(1)
Traes_6BL_9A94B4B63.1	N/A	437	5	IPR032675(2),IPR001611(3)
Traes_6BL_9AAD0E0CA1.2	CNL	461	3	IPR027417(2),IPR002182(1)
Traes_6BL_A40C58D9F.1	CNL	436	3	IPR027417(2),IPR002182(1)
Traes_6BL_B55E3EF6A.2	CNL	459	3	IPR027417(2),IPR002182(1)
Traes_6BL_B5C52D4FA.1	CNL	951	5	IPR027417(2),IPR002182(1),IPR032675(2)
Traes_6BL_B92E1A30D.1	CNL	603	4	IPR027417(1),IPR002182(1),IPR032675(2)
Traes_6BL_BA8469A15.1	CNL	293	3	IPR027417(2),IPR002182(1)
Traes_6BL_C66BF446F.1	N/A	202	2	IPR032675(2)
Traes_6BL_C6F9151FE.1	CNL	590	3	IPR027417(2),IPR002182(1)
Traes_6BL_C762FF054.1	CNL	461	3	IPR027417(2),IPR002182(1)
Traes_6BL_CA144B632.1	CNL	257	3	IPR027417(2),IPR002182(1)
Traes_6BL_CC53B2137.2	CNL	933	5	IPR027417(2),IPR002182(1),IPR032675(2)
Traes_6BL_CE3B6BEE3.2	CNL	854	6	IPR027417(2),IPR002182(1),IPR032675(3)
Traes_6BL_CE6610624.2	CNL	291	3	IPR027417(2),IPR002182(1)
Traes_6BL_D85A25D87.2	N/A	468	2	IPR032675(2)
Traes_6BL_E204B7C91.1	CNL	638	6	IPR027417(1),IPR032675(5)
Traes_6BL_E6F4E90A5.1	CNL	497	3	IPR027417(2),IPR002182(1)
Traes_6BL_EE1166E22.2	CNL	958	6	IPR027417(2),IPR002182(1),IPR032675(3)
Traes_6BL_F2C2340F6.1	CNL	223	2	IPR027417(2)
Traes_6BL_F3A06FA4C.1	CNL	236	1	IPR027417(1)
Traes_6BS_0EC749F9F.1	CNL	869	7	IPR027417(2),IPR002182(1),IPR032675(2),IPR003591(2)
Traes_6BS_107E13F41.1	CNL	649	6	IPR027417(4),IPR002182(2)
Traes_6BS_132045B86.3	N/A	423	5	IPR032675(5)
Traes_6BS_14A73BF5A.2	N/A	464	4	IPR032675(4)
Traes_6BS_16D257ED9.1	CNL	1065	16	IPR027417(2),IPR002182(1),IPR032675(7),IPR001611(2),IPR003591(4)
Traes_6BS_215AEEA86.2	CNL	468	3	IPR027417(2),IPR002182(1)
Traes_6BS_27BE3E745.3	CNL	1632	13	IPR027417(2),IPR002182(1),IPR003593(1),IPR032675(9)
Traes_6BS_30723568E.1	CNL	372	3	IPR027417(2),IPR002182(1)
Traes_6BS_317A857D7.2	TNL	979	7	IPR027417(2),IPR002182(1),IPR016024(2),IPR011989(2)
Traes_6BS_3898FE3CB.2	CNL	1407	11	IPR027417(2),IPR002182(1),IPR032675(4),IPR003591(3),IPR027806(1)
Traes_6BS_3A34277CC.1	CNL	444	3	IPR027417(2),IPR002182(1)
Traes_6BS_3D0FE96AC.2	CNL	666	4	IPR002182(1),IPR032675(3)
Traes_6BS_43649D0E4.1	CNL	1141	6	IPR027417(2),IPR002182(1),IPR032675(3)
Traes_6BS_47597FFF7.1	N/A	158	3	IPR027417(2),IPR002182(1)
Traes_6BS_59D647C2C.1	N/A	343	2	IPR027417(1),IPR002182(1)
Traes_6BS_5A4940775.1	N/A	363	12	IPR032675(4),IPR003591(4),IPR001611(4)
Traes_6BS_678D90F4F.2	CNL	1441	11	IPR027417(2),IPR002182(1),IPR032675(4),IPR003591(3),IPR027806(1)
Traes_6BS_6B3D7315B.2	CNL	985	9	IPR027417(3),IPR002182(2),IPR032675(4)
Traes_6BS_6C812D341.1	CNL	610	3	IPR032675(3)
Traes_6BS_757777328.1	CNL	377	4	IPR002182(1),IPR027417(1),IPR032675(2)
Traes_6BS_8837AC45F.2	CNL	1220	9	IPR027417(3),IPR002182(2),IPR032675(4)
Traes_6BS_8EB9E6EC7.2	N/A	371	2	IPR027417(1),IPR002182(1)
Traes_6BS_8FBE467E5.2	N/A	403	3	IPR032675(3)
Traes_6BS_9CFC59D85.2	CNL	1285	9	IPR002182(2),IPR027417(2),IPR032675(5)
Traes_6BS_A1BCAA7ED.1	CNL	653	4	IPR027417(2),IPR002182(1),IPR032675(1)
Traes_6BS_A4C5EA7C8.1	CNL	541	3	IPR027417(2),IPR002182(1)
Traes_6BS_AA1E9D2FB.1	CNL	290	3	IPR027417(2),IPR002182(1)
Traes_6BS_AABC595C0.1	N/A	430	4	IPR027417(3),IPR002182(1)
Traes_6BS_ABB694E7E.1	N/A	325	9	IPR032675(3),IPR003591(4),IPR001611(2)
Traes_6BS_B0E9CDCB7.2	CNL	965	4	IPR002182(1),IPR027417(1),IPR032675(2)
Traes_6BS_BDD764DA6.2	CNL	658	3	IPR027417(2),IPR002182(1)
Traes_6BS_C4EF90366.3	CNL	1444	10	IPR027417(2),IPR002182(1),IPR032675(6),IPR027806(1)
Traes_6BS_C7CCFB714.2	CNL	394	2	IPR027417(2)
Traes_6BS_D995329CC.1	CNL	782	5	IPR027417(2),IPR032675(3)
Traes_6BS_DBD494D6D.2	CNL	1102	8	IPR027417(3),IPR002182(1),IPR032675(4)
Traes_6BS_DC3A58192.1	CNL	620	6	IPR027417(4),IPR002182(2)
Traes_6BS_E0E44D3D8.1	CNL	355	2	IPR027417(1),IPR002182(1)
Traes_6BS_E376CCC90.19	CNL	916	5	IPR027417(2),IPR002182(1),IPR032675(2)
Traes_6BS_E6BD652E0.1	CNL	873	4	IPR027417(2),IPR002182(1),IPR032675(1)
Traes_6BS_E7A8CDC16.2	CNL	1109	8	IPR027417(3),IPR002182(2),IPR032675(3)
Traes_6BS_EBFFF7CE5.2	CNL	573	3	IPR027417(2),IPR002182(1)
Traes_6BS_EF51D2D2C.1	N/A	760	21	IPR013210(1),IPR032675(5),IPR003591(9),IPR001611(6)
Traes_6BS_F47E1B8D6.2	CNL	732	7	IPR027417(1),IPR002182(1),IPR032675(5)
Traes_6BS_FC3E73AC6.1	N/A	1054	22	IPR032675(7),IPR013210(1),IPR003591(7),IPR001611(3),IPR013320(1),IPR011009(1),IPR000719(2)
Traes_6DL_08C6ADEC7.2	CNL	929	6	IPR027417(2),IPR002182(1),IPR032675(3)
Traes_6DL_165369544.2	CNL	535	3	IPR002182(1),IPR032675(2)
Traes_6DL_1B62063AD.1	CNL	447	3	IPR002182(1),IPR032675(2)
Traes_6DL_239151DA0.2	CNL	1054	5	IPR027417(2),IPR002182(1),IPR032675(2)
Traes_6DL_2DA31AFFC.2	CNL	910	6	IPR027417(2),IPR002182(1),IPR003593(1),IPR032675(2)
Traes_6DL_365F9D5C8.3	CNL	1366	11	IPR027417(2),IPR002182(1),IPR032675(8)
Traes_6DL_3CF5E0410.2	CNL	1985	14	IPR027417(4),IPR002182(2),IPR003593(2),IPR032675(4),IPR003591(2)
Traes_6DL_577BACF02.2	CNL	1270	9	IPR027417(2),IPR002182(1),IPR032675(6)
Traes_6DL_65AB15A4C.2	CNL	394	3	IPR027417(2),IPR002182(1)
Traes_6DL_686ED046D.1	CNL	993	7	IPR027417(3),IPR002182(1),IPR032675(3)
Traes_6DL_69C31FA81.1	CNL	1363	12	IPR027417(2),IPR002182(1),IPR032675(9)
Traes_6DL_6BAF36E41.1	CNL	542	3	IPR002182(1),IPR032675(2)
Traes_6DL_73C84031F.2	CNL	1331	10	IPR027417(2),IPR002182(1),IPR032675(7)
Traes_6DL_7485ABA2F.1	CNL	174	1	IPR002182(1)
Traes_6DL_9B72CC6A7.3	CNL	349	3	IPR027417(2),IPR002182(1)
Traes_6DL_9DB515FBE.2	CNL	371	2	IPR027417(2)
Traes_6DL_A4387A27F.2	CNL	1423	11	IPR003656(1),IPR027417(2),IPR002182(1),IPR032675(3),IPR006553(4)
Traes_6DL_C0C174948.1	CNL	383	1	IPR002182(1)
Traes_6DL_C5C805D1D.1	CNL	293	3	IPR027417(2),IPR002182(1)
Traes_6DL_D77B31223.1	CNL	628	4	IPR027417(1),IPR002182(1),IPR032675(2)
Traes_6DL_D783FD1E6.2	CNL	878	16	IPR027417(2),IPR002182(1),IPR032675(4),IPR003591(7),IPR025875(2)
Traes_6DL_DEA09489A.1	N/A	471	2	IPR032675(2)
Traes_6DL_EFA5924E3.2	CNL	1277	12	IPR027417(3),IPR002182(2),IPR032675(4),IPR001611(3)
Traes_6DL_F014674D8.1	CNL	286	3	IPR027417(2),IPR002182(1)
Traes_6DL_F504536D5.1	CNL	1371	9	IPR027417(2),IPR002182(1),IPR032675(6)
Traes_6DL_FB8FF5DF8.1	CNL	325	3	IPR027417(2),IPR002182(1)
Traes_6DS_05165CAE1.1	CNL	568	6	IPR027417(4),IPR002182(2)
Traes_6DS_17C21940C.1	CNL	271	3	IPR027417(2),IPR002182(1)
Traes_6DS_2044B9282.1	CNL	268	2	IPR027417(2)
Traes_6DS_28AC66057.4	N/A	1070	20	IPR032675(5),IPR013210(1),IPR003591(7),IPR001611(3),IPR013320(1),IPR011009(1),IPR000719(2)
Traes_6DS_2E2FF9774.2	CNL	697	3	IPR027417(1),IPR002182(1),IPR032675(1)
Traes_6DS_4B92712B4.2	TNL	1041	7	IPR027417(2),IPR002182(1),IPR016024(2),IPR011989(2)
Traes_6DS_4FFB0E161.1	CNL	629	5	IPR027417(3),IPR002182(2)
Traes_6DS_92E3C3B7E.1	CNL	288	3	IPR027417(2),IPR002182(1)
Traes_6DS_9DF272FBB.1	N/A	1059	20	IPR032675(6),IPR013210(1),IPR003591(6),IPR001611(3),IPR013320(1),IPR011009(1),IPR000719(2)
Traes_6DS_B02C15A2F.2	CNL	599	6	IPR027417(1),IPR032675(5)
Traes_6DS_B63CF8961.1	CNL	311	2	IPR027417(1),IPR032675(1)
Traes_6DS_B72174801.2	CNL	1270	10	IPR027417(3),IPR002182(2),IPR032675(5)
Traes_6DS_BAA70984F.1	N/A	479	12	IPR032675(3),IPR003591(6),IPR001611(3)
Traes_6DS_C7369E834.4	CNL	332	3	IPR027417(2),IPR002182(1)
Traes_6DS_CA5B2D6BC.2	CNL	939	4	IPR027417(1),IPR002182(1),IPR032675(2)
Traes_6DS_CC9C7535B.1	CNL	335	3	IPR027417(2),IPR002182(1)
Traes_6DS_D408DD3A9.2	N/A	626	9	IPR032675(4),IPR001611(1),IPR003591(4)
Traes_6DS_D8603CBD2.1	CNL	1209	9	IPR027417(3),IPR002182(2),IPR032675(4)
Traes_6DS_E0E61231E.2	CNL	230	2	IPR027417(1),IPR002182(1)
Traes_6DS_E109E2B11.2	CNL	550	4	IPR027417(1),IPR002182(1),IPR032675(2)
Traes_6DS_E43F14117.1	CNL	1275	10	IPR027417(4),IPR002182(2),IPR032675(4)
Traes_7AL_04C7DF2DE.1	CNL	682	4	IPR027417(2),IPR002182(1),IPR032675(1)
Traes_7AL_07460F582.1	N/A	563	2	IPR032675(2)
Traes_7AL_0E46197BE.1	CNL	500	3	IPR027417(2),IPR002182(1)
Traes_7AL_13357E3DA.2	CNL	617	3	IPR027417(2),IPR002182(1)
Traes_7AL_278F88E19.1	CNL	938	6	IPR027417(3),IPR002182(1),IPR032675(2)
Traes_7AL_2E6A52773.1	CNL	342	2	IPR027417(2)
Traes_7AL_3704F1AC0.2	CNL	741	5	IPR002182(1),IPR027417(1),IPR032675(3)
Traes_7AL_3F2C16688.2	CNL	866	11	IPR002182(1),IPR027417(1),IPR032675(6),IPR001611(1),IPR003591(2)
Traes_7AL_410C479D8.2	CNL	601	4	IPR027417(1),IPR002182(1),IPR032675(2)
Traes_7AL_4916AD518.1	CNL	869	8	IPR027417(2),IPR002182(1),IPR032675(3),IPR001611(2)
Traes_7AL_6599B5B49.1	CNL	189	1	IPR002182(1)
Traes_7AL_78EC96ECB.1	CNL	702	4	IPR002182(1),IPR027417(1),IPR032675(2)
Traes_7AL_78F17D2EA.1	CNL	963	8	IPR027417(3),IPR002182(1),IPR032675(4)
Traes_7AL_7B204667E.2	CNL	613	6	IPR027417(2),IPR002182(1),IPR032675(3)
Traes_7AL_7E9DBFDC9.2	CNL	213	3	IPR027417(2),IPR002182(1)
Traes_7AL_90073BBB2.2	CNL	718	6	IPR027417(2),IPR002182(1),IPR032675(3)
Traes_7AL_95CF63943.1	CNL	868	6	IPR027417(2),IPR002182(1),IPR032675(3)
Traes_7AL_A7ABD9793.1	CNL	541	1	IPR032675(1)
Traes_7AL_D8899E7E8.1	CNL	726	5	IPR032675(2),IPR027417(2),IPR002182(1)
Traes_7AL_DC4097EF5.3	CNL	1059	5	IPR027417(2),IPR002182(1),IPR032675(2)
Traes_7AL_DD6D788BE.2	CNL	1124	6	IPR027417(2),IPR002182(1),IPR032675(3)
Traes_7AL_E31C941C3.2	CNL	1138	8	IPR027417(1),IPR032675(4),IPR003591(2),IPR027806(1)
Traes_7AL_FA983723C.1	CNL	349	3	IPR002182(1),IPR027417(2)
Traes_7AL_FDE2EA258.1	CNL	920	5	IPR027417(2),IPR002182(1),IPR032675(2)
Traes_7AS_0BF254FFC.1	TNL	390	3	IPR027417(2),IPR002182(1)
Traes_7AS_10DBE88E0.1	CNL	707	6	IPR027417(2),IPR002182(1),IPR032675(3)
Traes_7AS_11B7FB5D4.1	CNL	556	4	IPR002182(1),IPR032675(3)
Traes_7AS_1BA9AB041.1	CNL	616	5	IPR002182(1),IPR027417(1),IPR032675(3)
Traes_7AS_200CC8CAA.1	CNL	515	4	IPR002182(1),IPR032675(3)
Traes_7AS_20DA8BEF2.3	CNL	925	7	IPR027417(2),IPR002182(1),IPR032675(4)
Traes_7AS_229C238DD.1	CNL	752	5	IPR002182(1),IPR027417(1),IPR032675(3)
Traes_7AS_2E4E205E9.6	CNL	548	3	IPR027417(2),IPR002182(1)
Traes_7AS_3D6428542.1	CNL	180	1	IPR002182(1)
Traes_7AS_3E7C4250A.1	CNL	595	5	IPR027417(1),IPR002182(1),IPR032675(1),IPR003591(2)
Traes_7AS_44622CB48.1	CNL	326	2	IPR027417(1),IPR002182(1)
Traes_7AS_451D041F9.4	CNL	490	2	IPR002182(1),IPR032675(1)
Traes_7AS_4F591C7F1.1	CNL	915	6	IPR027417(2),IPR002182(1),IPR032675(3)
Traes_7AS_508A9658E.1	CNL	917	6	IPR027417(2),IPR002182(1),IPR032675(3)
Traes_7AS_5C324BE40.1	CNL	333	4	IPR027417(3),IPR002182(1)
Traes_7AS_5D463EC96.1	CNL	916	5	IPR027417(2),IPR002182(1),IPR032675(2)
Traes_7AS_6041D0C1C.1	CNL	789	5	IPR027417(2),IPR002182(1),IPR032675(2)
Traes_7AS_61F00419B.1	CNL	657	3	IPR002182(1),IPR032675(2)
Traes_7AS_643102EBE.1	CNL	323	3	IPR027417(2),IPR002182(1)
Traes_7AS_690B6718D.1	CNL	277	3	IPR027417(2),IPR002182(1)
Traes_7AS_6FED2CB82.1	CNL	986	8	IPR027417(4),IPR002182(1),IPR032675(3)
Traes_7AS_70A48F11A1.2	N/A	413	3	IPR032675(3)
Traes_7AS_72C627AB6.2	CNL	1216	9	IPR027417(2),IPR002182(1),IPR032675(3),IPR013083(1),IPR001841(2)
Traes_7AS_73D26354E.1	CNL	813	5	IPR027417(2),IPR002182(1),IPR032675(2)
Traes_7AS_7BBD78A0D.1	CNL	770	5	IPR027417(2),IPR002182(1),IPR032675(2)
Traes_7AS_808877026.10	CNL	1019	5	IPR002182(1),IPR032675(4)
Traes_7AS_862A36995.3	CNL	1292	8	IPR027417(2),IPR002182(1),IPR032675(5)
Traes_7AS_8D34699D7.1	CNL	514	3	IPR027417(2),IPR002182(1)
Traes_7AS_92309F32F.1	CNL	507	3	IPR027417(2),IPR002182(1)
Traes_7AS_9E57DAA21.4	CNL	612	5	IPR027417(2),IPR002182(1),IPR032675(2)
Traes_7AS_A7A9B7F2D.1	CNL	827	6	IPR027417(2),IPR002182(1),IPR032675(3)
Traes_7AS_AC1EE309F.2	CNL	1178	10	IPR027417(2),IPR002182(1),IPR032675(7)
Traes_7AS_AEC623576.1	CNL	232	3	IPR027417(2),IPR002182(1)
Traes_7AS_B0948CDD9.1	N/A	513	13	IPR032675(3),IPR001611(3),IPR003591(7)
Traes_7AS_B5A965B6D.1	CNL	1470	24	IPR027417(2),IPR002182(1),IPR032675(10),IPR006553(7),IPR003591(2),IPR001611(2)
Traes_7AS_BAE1C8CEE.2	CNL	920	4	IPR027417(1),IPR002182(1),IPR032675(2)
Traes_7AS_BC1132E0C.1	CNL	401	3	IPR027417(2),IPR002182(1)
Traes_7AS_BCF466CA0.11	CNL	515	3	IPR027417(2),IPR002182(1)
Traes_7AS_BD205FACF.1	CNL	339	3	IPR002182(1),IPR027417(1),IPR032675(1)
Traes_7AS_BFB7A20A8.1	CNL	769	7	IPR027417(4),IPR002182(1),IPR032675(2)
Traes_7AS_C182329CF.4	CNL	549	5	IPR027417(2),IPR002182(1),IPR032675(2)
Traes_7AS_C581BE57E.1	CNL	250	2	IPR027417(1),IPR002182(1)
Traes_7AS_C59BD59BF.2	CNL	500	4	IPR027417(2),IPR032675(2)
Traes_7AS_CFAF9635F.2	CNL	841	5	IPR027417(2),IPR002182(1),IPR032675(2)
Traes_7AS_D116D27221.2	CNL	598	4	IPR027417(1),IPR002182(1),IPR032675(2)
Traes_7AS_D4796D360.1	CNL	692	3	IPR027417(2),IPR002182(1)
Traes_7AS_DE6CCDDDD.2	CNL	951	7	IPR027417(2),IPR002182(1),IPR032675(4)
Traes_7AS_E28964BEC.1	CNL	266	2	IPR002182(1),IPR027417(1)
Traes_7AS_E2F151D0C.2	CNL	876	5	IPR027417(2),IPR002182(1),IPR032675(2)
Traes_7AS_E34187924.2	CNL	1331	11	IPR027417(2),IPR002182(1),IPR032675(3),IPR015916(1),IPR006652(4)
Traes_7AS_E43D64A80.2	CNL	2096	11	IPR027417(4),IPR002182(2),IPR032675(5)
Traes_7AS_F46ED5316.1	CNL	915	6	IPR027417(2),IPR002182(1),IPR032675(3)
Traes_7AS_FD1752666.1	CNL	771	6	IPR027417(2),IPR002182(1),IPR032675(3)
Traes_7AS_FF757AF79.1	CNL	800	5	IPR027417(2),IPR002182(1),IPR032675(2)
Traes_7BL_0665E8707.2	CNL	868	5	IPR027417(2),IPR002182(1),IPR032675(2)
Traes_7BL_11447BB20.1	CNL	923	5	IPR027417(2),IPR002182(1),IPR032675(2)
Traes_7BL_16BE6B215.1	CNL	294	1	IPR027417(1)
Traes_7BL_19EAD351B.1	CNL	555	3	IPR027417(2),IPR002182(1)
Traes_7BL_1C18C43B2.1	CNL	524	3	IPR027417(2),IPR002182(1)
Traes_7BL_1C6415BB2.2	CNL	918	6	IPR027417(1),IPR002182(1),IPR032675(4)
Traes_7BL_21A71BDB0.1	CNL	759	3	IPR027417(1),IPR032675(2)
Traes_7BL_22471AB45.1	CNL	714	4	IPR002182(1),IPR027417(1),IPR032675(2)
Traes_7BL_22D90B6C6.1	CNL	669	4	IPR027417(2),IPR002182(1),IPR032675(1)
Traes_7BL_2A04446D8.1	CNL	788	7	IPR027417(2),IPR002182(1),IPR032675(4)
Traes_7BL_2C788B9E1.3	CNL	1137	8	IPR027417(2),IPR002182(1),IPR003593(1),IPR032675(4)
Traes_7BL_31C533EF9.1	CNL	451	2	IPR027417(1),IPR032675(1)
Traes_7BL_4B0B7464C.1	CNL	265	3	IPR027417(2),IPR002182(1)
Traes_7BL_4B9D0A8CF.1	CNL	324	2	IPR002182(1),IPR032675(1)
Traes_7BL_602DD3682.1	N/A	132	1	IPR027417(1)
Traes_7BL_65150649F.1	CNL	885	6	IPR027417(2),IPR002182(1),IPR032675(3)
Traes_7BL_661AD2897.1	CNL	393	3	IPR027417(2),IPR002182(1)
Traes_7BL_6CF949A41.2	CNL	962	5	IPR027417(2),IPR002182(1),IPR032675(2)
Traes_7BL_6D5EA3AF9.2	CNL	438	2	IPR002182(1),IPR027417(1)
Traes_7BL_6EAAD1A2B.1	N/A	1019	7	IPR032675(5),IPR001611(2)
Traes_7BL_772B2DB6F.7	CNL	1233	9	IPR027417(2),IPR002182(1),IPR032675(6)
Traes_7BL_80CFBAFB9.1	CNL	845	6	IPR027417(2),IPR002182(1),IPR032675(3)
Traes_7BL_814A806B3.1	CNL	647	4	IPR027417(1),IPR002182(1),IPR032675(2)
Traes_7BL_88BAA38C6.3	CNL	1311	8	IPR027417(2),IPR002182(1),IPR032675(5)
Traes_7BL_90309AA3C.1	N/A	132	1	IPR027417(1)
Traes_7BL_96F7FCE87.1	CNL	866	8	IPR027417(2),IPR002182(1),IPR003593(1),IPR032675(4)
Traes_7BL_9EC5EE4F6.1	CNL	178	3	IPR027417(2),IPR002182(1)
Traes_7BL_A36D76558.2	CNL	459	3	IPR027417(2),IPR002182(1)
Traes_7BL_BA7E2D89E.2	N/A	413	2	IPR032675(2)
Traes_7BL_C02327782.1	CNL	729	8	IPR002182(1),IPR032675(5),IPR003591(2)
Traes_7BL_C13C898F4.1	CNL	494	3	IPR002182(1),IPR032675(2)
Traes_7BL_C148E1B42.1	CNL	250	2	IPR002182(1),IPR027417(1)
Traes_7BL_CEB031295.1	N/A	125	2	IPR027417(1),IPR002182(1)
Traes_7BL_D395F08C4.1	CNL	303	3	IPR027417(2),IPR002182(1)
Traes_7BL_D3CC367D5.1	CNL	1123	9	IPR027417(2),IPR002182(1),IPR032675(6)
Traes_7BL_D883CBF5B.1	CNL	849	6	IPR027417(2),IPR002182(1),IPR032675(3)
Traes_7BL_E337D9181.1	CNL	1429	5	IPR002182(1),IPR027417(2),IPR032675(2)
Traes_7BL_E36C93154.1	CNL	845	5	IPR027417(2),IPR002182(1),IPR032675(2)
Traes_7BL_E66471452.2	CNL	612	2	IPR027417(2)
Traes_7BL_F0BF4D8D4.2	CNL	448	3	IPR027417(2),IPR002182(1)
Traes_7BL_F4969F922.1	CNL	179	3	IPR027417(2),IPR002182(1)
Traes_7BS_1305E26CC.1	N/A	241	3	IPR032675(2),IPR001611(1)
Traes_7BS_81D0FE941.4	CNL	593	3	IPR027417(2),IPR002182(1)
Traes_7BS_823BA9DEC.2	N/A	837	11	IPR032675(5),IPR003591(3),IPR001611(3)
Traes_7BS_9716221D5.1	CNL	973	5	IPR002182(1),IPR032675(4)
Traes_7DL_032318FE2.2	CNL	406	4	IPR027417(3),IPR002182(1)
Traes_7DL_04B66D5B5.1	N/A	952	6	IPR032675(4),IPR001611(2)
Traes_7DL_101A9F756.2	CNL	968	6	IPR027417(2),IPR002182(1),IPR032675(3)
Traes_7DL_1D076C164.2	CNL	1265	8	IPR027417(2),IPR002182(1),IPR032675(5)
Traes_7DL_1D6E41BCA.2	CNL	713	4	IPR027417(2),IPR002182(1),IPR003593(1)
Traes_7DL_1F618CE86.2	CNL	1419	8	IPR002182(1),IPR027417(2),IPR032675(4),IPR027806(1)
Traes_7DL_36BC42B1F.1	CNL	292	3	IPR027417(2),IPR002182(1)
Traes_7DL_4661A09BA.1	CNL	682	4	IPR027417(2),IPR002182(1),IPR032675(1)
Traes_7DL_5218A650F.1	CNL	914	5	IPR027417(2),IPR002182(1),IPR032675(2)
Traes_7DL_58184284F.2	CNL	1429	9	IPR002182(1),IPR027417(1),IPR032675(4),IPR003591(2),IPR027806(1)
Traes_7DL_6F30AD134.1	CNL	1092	11	IPR027417(2),IPR002182(1),IPR032675(5),IPR001611(1),IPR003591(2)
Traes_7DL_744723FC5.1	CNL	310	3	IPR027417(2),IPR002182(1)
Traes_7DL_86AA70D7A.1	CNL	585	5	IPR027417(1),IPR002182(1),IPR032675(3)
Traes_7DL_8CF6DC66F.2	N/A	846	8	IPR032675(8)
Traes_7DL_8D1D4C6B9.1	CNL	256	1	IPR027417(1)
Traes_7DL_95CB85791.1	CNL	451	4	IPR027417(1),IPR002182(1),IPR032675(2)
Traes_7DL_973A33763.2	CNL	891	7	IPR027417(2),IPR002182(1),IPR032675(4)
Traes_7DL_9D35BA5B4.1	N/A	404	7	IPR032675(3),IPR003591(3),IPR001611(1)
Traes_7DL_9F0AD190A.3	CNL	1173	7	IPR027417(3),IPR002182(2),IPR032675(2)
Traes_7DL_A4270172B.2	CNL	907	6	IPR027417(2),IPR002182(1),IPR032675(3)
Traes_7DL_B3F28F4C5.1	CNL	917	4	IPR027417(1),IPR002182(1),IPR032675(2)
Traes_7DL_B75C691DC.2	CNL	803	5	IPR027417(2),IPR002182(1),IPR003593(1),IPR032675(1)
Traes_7DL_B9C7A26FD.2	CNL	819	5	IPR027417(2),IPR002182(1),IPR032675(2)
Traes_7DL_C04B75706.2	N/A	720	16	IPR032675(5),IPR013210(1),IPR003591(8),IPR001611(2)
Traes_7DL_CC89C8EB3.1	CNL	304	4	IPR027417(3),IPR002182(1)
Traes_7DL_D7B70CE31.2	CNL	893	5	IPR027417(2),IPR002182(1),IPR032675(2)
Traes_7DL_E2FD956E7.1	CNL	357	3	IPR027417(2),IPR002182(1)
Traes_7DL_E82F3FAE6.1	CNL	1023	7	IPR027417(3),IPR002182(2),IPR032675(2)
Traes_7DL_FE5FE9B5A.1	CNL	682	4	IPR027417(1),IPR002182(1),IPR032675(2)
Traes_7DS_08C5BD141.1	CNL	594	3	IPR027417(2),IPR002182(1)
Traes_7DS_0B74D3494.2	CNL	996	6	IPR027417(1),IPR002182(1),IPR032675(4)
Traes_7DS_0F29E4C80.2	CNL	1117	7	IPR027417(2),IPR002182(1),IPR032675(4)
Traes_7DS_17B21E0D4.1	CNL	833	5	IPR027417(2),IPR002182(1),IPR032675(2)
Traes_7DS_18D1A33A0.1	CNL	631	3	IPR027417(2),IPR002182(1)
Traes_7DS_1BA3B9A72.3	CNL	792	5	IPR027417(2),IPR002182(1),IPR032675(2)
Traes_7DS_22BF4A84B.1	CNL	350	3	IPR027417(2),IPR002182(1)
Traes_7DS_23CDAB1B11.2	CNL	916	5	IPR027417(2),IPR002182(1),IPR032675(2)
Traes_7DS_2B4611863.2	CNL	596	3	IPR027417(1),IPR002182(1),IPR032675(1)
Traes_7DS_361EC0618.1	CNL	454	2	IPR000719(2)
Traes_7DS_368A1A013.1	CNL	1295	11	IPR027417(2),IPR002182(1),IPR032675(8)
Traes_7DS_38657213B.2	CNL	746	7	IPR027417(2),IPR002182(2),IPR032675(3)
Traes_7DS_397385597.2	CNL	399	2	IPR027417(1),IPR002182(1)
Traes_7DS_3982DD668.1	CNL	988	8	IPR027417(4),IPR002182(1),IPR032675(3)
Traes_7DS_3A130381E.2	CNL	760	5	IPR027417(2),IPR002182(1),IPR032675(2)
Traes_7DS_3DCDC7AEC.6	CNL	386	3	IPR027417(1),IPR032675(2)
Traes_7DS_428B21825.2	CNL	346	4	IPR027417(3),IPR002182(1)
Traes_7DS_478AE780A.1	CNL	153	2	IPR027417(1),IPR002182(1)
Traes_7DS_487069DA3.2	CNL	1243	10	IPR027417(2),IPR002182(1),IPR032675(7)
Traes_7DS_4BB2781DA.1	CNL	420	3	IPR027417(2),IPR002182(1)
Traes_7DS_531E8B042.2	CNL	931	8	IPR027417(1),IPR002182(1),IPR032675(6)
Traes_7DS_532655FB6.2	CNL	534	3	IPR027417(2),IPR002182(1)
Traes_7DS_56AAA49EB.2	CNL	719	5	IPR027417(2),IPR002182(1),IPR032675(2)
Traes_7DS_56F70D3CA.1	CNL	283	3	IPR027417(2),IPR002182(1)
Traes_7DS_585B87D37.2	CNL	1260	8	IPR027417(2),IPR002182(1),IPR032675(5)
Traes_7DS_5E657CF20.6	CNL	1051	8	IPR027417(2),IPR002182(1),IPR032675(5)
Traes_7DS_5E947191F.2	N/A	383	3	IPR032675(3)
Traes_7DS_6EF728BED.2	CNL	699	6	IPR027417(2),IPR002182(1),IPR032675(3)
Traes_7DS_74534FCD3.2	CNL	383	3	IPR027417(2),IPR002182(1)
Traes_7DS_749E6563C.1	CNL	888	4	IPR027417(1),IPR002182(1),IPR032675(2)
Traes_7DS_82476C972.1	N/A	581	11	IPR032675(4),IPR003591(6),IPR001611(1)
Traes_7DS_83CAD1762.1	CNL	743	7	IPR027417(2),IPR002182(1),IPR032675(4)
Traes_7DS_8D414FB4F.1	CNL	522	3	IPR027417(2),IPR002182(1)
Traes_7DS_9881A234E.1	CNL	980	7	IPR027417(2),IPR002182(1),IPR032675(4)
Traes_7DS_9DFE7B817.1	CNL	180	2	IPR027417(1),IPR002182(1)
Traes_7DS_A7A26AAA4.1	CNL	613	3	IPR027417(2),IPR002182(1)
Traes_7DS_A7BDDC4B4.1	CNL	539	3	IPR027417(2),IPR002182(1)
Traes_7DS_AECAF5652.2	CNL	634	3	IPR027417(1),IPR032675(2)
Traes_7DS_B4368DB84.1	CNL	366	3	IPR027417(2),IPR002182(1)
Traes_7DS_BD39A85FC.1	CNL	546	3	IPR027417(2),IPR002182(1)
Traes_7DS_BDA64D2D2.1	CNL	927	5	IPR027417(2),IPR002182(1),IPR032675(2)
Traes_7DS_C01D6468D.2	CNL	638	5	IPR002182(1),IPR027417(1),IPR032675(1),IPR003591(2)
Traes_7DS_C8A445B39.1	CNL	326	2	IPR027417(1),IPR002182(1)
Traes_7DS_CA534661F.1	CNL	917	5	IPR027417(2),IPR002182(1),IPR032675(2)
Traes_7DS_CB71ACD63.2	CNL	917	6	IPR027417(2),IPR002182(1),IPR032675(3)
Traes_7DS_CC9A5027F.1	CNL	536	3	IPR027417(2),IPR002182(1)
Traes_7DS_D16B7A9E5.1	CNL	915	7	IPR032675(4),IPR027417(2),IPR002182(1)
Traes_7DS_D4DFDF981.1	CNL	1338	9	IPR027417(2),IPR002182(1),IPR032675(1),IPR015916(1),IPR006652(4)
Traes_7DS_E01CF48DC.2	CNL	665	3	IPR027417(1),IPR002182(1),IPR032675(1)
Traes_7DS_F22F1419B.1	CNL	916	5	IPR027417(2),IPR002182(1),IPR032675(2)
Traes_7DS_F474E22D7.1	CNL	613	3	IPR027417(2),IPR002182(1)
Traes_7DS_F4A7C367F.1	CNL	278	3	IPR027417(2),IPR002182(1)
Traes_7DS_F68AD3508.1	CNL	1237	23	IPR027417(2),IPR002182(1),IPR032675(8),IPR006553(5),IPR003591(2),IPR001611(5)

## Sheet: START
Summary of predicted domains in the START family proteins
ProteinID	Class	Sequence len (aa)	Domain no.	InterproID(count)
Traes_1AL_0BE456AC0.1	HD-START-MEKHLA	840	8	IPR009057(2),IPR001356(2),IPR023393(1),IPR002913(2),IPR013978(1)
Traes_1AL_41FC93595.1	OTHER	528	3	IPR002913(1),IPR023393(1),IPR009769(1)
Traes_1AL_5A4E3C4FC.1	START	247	2	IPR023393(1),IPR019587(1)
Traes_1AL_A13F33DFA.1	START	358	2	IPR023393(1),IPR002913(1)
Traes_1AL_B82F1573F.2	MINIMAL-START	151	1	IPR023393(1)
Traes_1AS_584524FE7.1	MINIMAL-START	85	1	IPR002913(1)
Traes_1AS_E462790E6.1	START	205	2	IPR023393(1),IPR019587(1)
Traes_1BL_43408C9B0.2	HD-START	620	7	IPR009057(2),IPR001356(2),IPR023393(1),IPR002913(2)
Traes_1BL_BF3A1FE7A.2	START	283	2	IPR023393(1),IPR002913(1)
Traes_1BL_C6C3283C8.2	START	534	2	IPR023393(1),IPR009769(1)
Traes_1BL_F0554ED4E.1	MINIMAL-START	464	1	IPR002913(1)
Traes_1BS_2CDDD5B91.1	OTHER	160	8	IPR000916(1),IPR023393(1),IPR024949(6)
Traes_1BS_F1838F858.2	START	284	2	IPR023393(1),IPR019587(1)
Traes_1BS_F5FB1C0C9.1	MINIMAL-START	86	1	IPR023393(1)
Traes_1DL_9344DD117.1	START	513	3	IPR023393(1),IPR002913(2)
Traes_1DL_BDDF1198A.2	START	534	2	IPR023393(1),IPR009769(1)
Traes_1DL_C91636A55.2	START	284	2	IPR023393(1),IPR002913(1)
Traes_1DS_4BB707532.1	START	205	2	IPR023393(1),IPR019587(1)
Traes_1DS_AA28FA900.1	MINIMAL-START	176	1	IPR023393(1)
Traes_2AL_008D8D401.1	OTHER	157	7	IPR023393(1),IPR000916(1),IPR024949(5)
Traes_2AL_33677DEF5.1	START	162	2	IPR023393(1),IPR000916(1)
Traes_2AL_48B239DD6.1	HD-START	777	6	IPR009057(2),IPR001356(2),IPR002913(2)
Traes_2AL_71D9D4D71.1	OTHER	153	8	IPR024948(1),IPR023393(1),IPR000916(1),IPR024949(5)
Traes_2AL_7D6E0B79A.2	START	275	2	IPR023393(1),IPR000916(1)
Traes_2AL_81CA86DFC.1	OTHER	163	9	IPR000916(1),IPR024949(7),IPR023393(1)
Traes_2AL_BFDE7BB3E.1	MINIMAL-START	165	1	IPR023393(1)
Traes_2AL_C00552444.1	HD-START	785	6	IPR009057(2),IPR001356(2),IPR002913(2)
Traes_2AL_E4311E0BD.1	START	133	2	IPR023393(1),IPR000916(1)
Traes_2AS_146D16572.2	MINIMAL-START	135	1	IPR023393(1)
Traes_2AS_71B82606A.1	START	300	2	IPR023393(1),IPR002913(1)
Traes_2AS_859DE6040.1	MINIMAL-START	112	1	IPR023393(1)
Traes_2BL_19C5224BE.1	START	160	8	IPR024949(7),IPR023393(1)
Traes_2BL_1D11DA71A.1	OTHER	160	8	IPR024949(6),IPR023393(1),IPR000916(1)
Traes_2BL_1F5DBD5D5.1	HD-START	775	6	IPR009057(2),IPR001356(2),IPR002913(2)
Traes_2BL_5ED3EABCA.1	OTHER	165	8	IPR023393(1),IPR024949(6),IPR000916(1)
Traes_2BL_71D9D4D71.1	OTHER	153	8	IPR024948(1),IPR023393(1),IPR000916(1),IPR024949(5)
Traes_2BL_8101DFF11.1	MINIMAL-START	479	2	IPR002913(2)
Traes_2BL_A38247ABE.1	OTHER	157	8	IPR023393(1),IPR024949(6),IPR000916(1)
Traes_2BL_BF1818584.1	START	163	2	IPR023393(1),IPR000916(1)
Traes_2BL_FD6E26509.1	START	165	2	IPR023393(1),IPR000916(1)
Traes_2BS_08CEA942B.1	MINIMAL-START	401	1	IPR023393(1)
Traes_2BS_97CACE855.1	MINIMAL-START	88	1	IPR023393(1)
Traes_2BS_D10312441.1	START	256	2	IPR023393(1),IPR002913(1)
Traes_2DL_194C61EBA.1	OTHER	160	8	IPR000916(1),IPR023393(1),IPR024949(6)
Traes_2DL_3954253AF.2	MINIMAL-START	135	1	IPR023393(1)
Traes_2DL_4233851FC.1	START	163	2	IPR023393(1),IPR000916(1)
Traes_2DL_45AD229B2.1	OTHER	165	7	IPR023393(1),IPR024949(5),IPR000916(1)
Traes_2DL_5BA00F2A0.1	MINIMAL-START	432	2	IPR002913(2)
Traes_2DL_6336F5E35.1	MINIMAL-START	85	1	IPR023393(1)
Traes_2DL_9E678AFFB.1	MINIMAL-START	484	1	IPR002913(1)
Traes_2DL_B766A2857.2	START	98	5	IPR023393(1),IPR024949(4)
Traes_2DL_BA1B746DF.1	OTHER	153	8	IPR024948(1),IPR023393(1),IPR000916(1),IPR024949(5)
Traes_2DL_D23336B31.2	MINIMAL-START	134	1	IPR023393(1)
Traes_2DL_E1EB3D15A.1	START	160	8	IPR024949(7),IPR023393(1)
Traes_2DS_9A99C3160.1	MINIMAL-START	79	1	IPR023393(1)
Traes_2DS_CAB7A3B4D.1	START	315	2	IPR023393(1),IPR002913(1)
Traes_3AL_8DD30A946.2	MINIMAL-START	94	1	IPR005031(1)
Traes_3AL_91C412237.1	MINIMAL-START	129	1	IPR005031(1)
Traes_3AL_B5F1D9D24.1	MINIMAL-START	270	1	IPR002913(1)
Traes_3AS_B852F4AE7.2	START	384	2	IPR023393(1),IPR002913(1)
Traes_3B_1E2F1C353.1	HD-START	755	7	IPR009057(2),IPR001356(2),IPR002913(2),IPR023393(1)
Traes_3B_216EC5695.1	START	200	2	IPR019587(1),IPR023393(1)
Traes_3B_472F87BF7.2	START	300	2	IPR023393(1),IPR005031(1)
Traes_3B_6FEADCE61.1	START	204	2	IPR023393(1),IPR019587(1)
Traes_3B_722714D29.1	START	114	2	IPR023393(1),IPR019587(1)
Traes_3B_8AA5B86EB.1	MINIMAL-START	79	1	IPR023393(1)
Traes_3B_AF1377E5A.1	MINIMAL-START	62	1	IPR023393(1)
Traes_3B_B2A7272D2.1	START	201	2	IPR023393(1),IPR019587(1)
Traes_3B_B957C0E1D.1	START	66	2	IPR019587(1),IPR023393(1)
Traes_3B_BE203E9B7.1	HD-START-MEKHLA	841	8	IPR001356(2),IPR009057(2),IPR023393(1),IPR002913(2),IPR013978(1)
Traes_3B_CF7E9B609.1	MINIMAL-START	144	1	IPR023393(1)
Traes_3B_D2DA34BB5.1	MINIMAL-START	134	1	IPR023393(1)
Traes_3DL_4478E71E5.1	MINIMAL-START	127	1	IPR005031(1)
Traes_3DL_8AAFB7B06.1	HD-START	446	4	IPR009057(1),IPR001356(2),IPR002913(1)
Traes_3DL_B28114E28.2	START	89	2	IPR023393(1),IPR005031(1)
Traes_3DL_C35CF56E1.1	MINIMAL-START	106	1	IPR005031(1)
Traes_3DS_61DAD57F7.2	MINIMAL-START	78	1	IPR002913(1)
Traes_3DS_D7629B48F.1	MINIMAL-START	76	1	IPR023393(1)
Traes_4AL_47AA53AB3.1	START	488	2	IPR002913(1),IPR009769(1)
Traes_4AL_63DCA3C94.1	START	731	4	IPR023393(2),IPR005031(2)
Traes_4AL_7A49D265B.1	START	278	2	IPR023393(1),IPR002913(1)
Traes_4AL_E35BCBB0D.2	MINIMAL-START	570	1	IPR023393(1)
Traes_4AS_5819FF8B5.1	MINIMAL-START	108	1	IPR023393(1)
Traes_4AS_72BEF89AC.1	START	220	2	IPR023393(1),IPR019587(1)
Traes_4AS_C5AE1BBDD.1	START	196	8	IPR024949(7),IPR023393(1)
Traes_4BL_5DBDE54F9.1	OTHER	737	3	IPR023393(1),IPR002913(1),IPR013978(1)
Traes_4BL_9E3F7A2E4.2	MINIMAL-START	196	1	IPR023393(1)
Traes_4BL_E43C1BB11.1	START	224	2	IPR023393(1),IPR019587(1)
Traes_4BL_FA20E9D93.1	OTHER	131	7	IPR000916(1),IPR023393(1),IPR024949(5)
Traes_4BS_3F4EACA35.2	MINIMAL-START	569	1	IPR023393(1)
Traes_4BS_6606810F5.2	START	278	2	IPR023393(1),IPR002913(1)
Traes_4BS_C74B4B7BA.1	HD-START	809	5	IPR009057(2),IPR001356(2),IPR002913(1)
Traes_4DL_3A1814A74.1	START	224	2	IPR023393(1),IPR019587(1)
Traes_4DL_5C688784F.1	START	160	8	IPR024949(7),IPR023393(1)
Traes_4DL_E5521D4C1.1	START	283	5	IPR023393(1),IPR001666(4)
Traes_4DL_F064084A9.2	HD-START-MEKHLA	838	7	IPR009057(2),IPR001356(2),IPR023393(1),IPR002913(1),IPR013978(1)
Traes_4DS_2AB13CA30.1	MINIMAL-START	248	1	IPR023393(1)
Traes_4DS_FAAE567B1.1	MINIMAL-START	173	1	IPR023393(1)
Traes_5AL_3E4A18D36.1	OTHER	561	3	IPR023393(1),IPR002913(1),IPR009769(1)
Traes_5AL_4F083B77E.1	HD-START	757	6	IPR009057(2),IPR001356(2),IPR002913(2)
Traes_5AL_8992A0E53.1	OTHER	730	4	IPR023393(1),IPR002913(2),IPR013978(1)
Traes_5AL_A5234EC05.1	HD-START-MEKHLA	836	5	IPR009057(2),IPR023393(1),IPR002913(1),IPR013978(1)
Traes_5AS_268D29356.1	START	763	3	IPR002913(2),IPR013978(1)
Traes_5BL_209D4B5DC.1	START	619	4	IPR023393(2),IPR005031(2)
Traes_5BL_B47117D0F.1	OTHER	752	4	IPR023393(1),IPR002913(2),IPR013978(1)
Traes_5BS_360DD5644.1	HD-START-MEKHLA	879	7	IPR001356(2),IPR009057(2),IPR023393(1),IPR002913(1),IPR013978(1)
Traes_5BS_91BD3E004.1	START	171	2	IPR023393(1),IPR000916(1)
Traes_5DL_8F7AC72B0.2	HD-START-MEKHLA	865	8	IPR001356(2),IPR009057(2),IPR023393(1),IPR002913(2),IPR013978(1)
Traes_5DL_9DC4F750A.2	START	543	3	IPR005031(2),IPR023393(1)
Traes_5DS_50846FD0C.1	HD-START-MEKHLA	883	7	IPR001356(2),IPR009057(2),IPR002913(2),IPR013978(1)
Traes_5DS_8F312CB951.3	START	166	2	IPR023393(1),IPR000916(1)
Traes_6AL_492ED071A.1	START	255	3	IPR002913(2),IPR023393(1)
Traes_6AL_9922D081F.2	MINIMAL-START	544	2	IPR002913(2)
Traes_6AS_3EAE33D2D.1	OTHER	775	6	IPR011993(1),IPR001849(1),IPR002913(2),IPR023393(1),IPR009769(1)
Traes_6AS_F2455A764.1	MINIMAL-START	310	1	IPR023393(1)
Traes_6BL_DA831BBF8.1	MINIMAL-START	412	2	IPR002913(2)
Traes_6BS_86336D977.1	MINIMAL-START	278	1	IPR023393(1)
Traes_6BS_EA1DF4148.1	OTHER	572	4	IPR002913(2),IPR023393(1),IPR009769(1)
Traes_6DL_8D95F127B.1	HD-START	685	6	IPR009057(2),IPR001356(2),IPR002913(2)
Traes_6DL_D722B6E13.1	HD-START	444	5	IPR001356(1),IPR009057(2),IPR002913(2)
Traes_6DS_26464DCAD.2	OTHER	701	4	IPR002913(2),IPR023393(1),IPR009769(1)
Traes_7AL_49C9F632F.1	MINIMAL-START	103	1	IPR023393(1)
Traes_7AL_5117186E1.1	OTHER	743	6	IPR011993(1),IPR001849(1),IPR002913(2),IPR023393(1),IPR009769(1)
Traes_7AL_66779BB7C.2	MINIMAL-START	117	1	IPR023393(1)
Traes_7AS_333C143F9.1	MINIMAL-START	48	1	IPR023393(1)
Traes_7AS_52369567D.1	OTHER	666	4	IPR002913(2),IPR023393(1),IPR009769(1)
Traes_7AS_F0E3A819F.1	MINIMAL-START	435	1	IPR002913(1)
Traes_7BL_1B73F54E0.1	MINIMAL-START	81	1	IPR002913(1)
Traes_7BL_C977006A9.1	START	133	2	IPR023393(1),IPR013538(1)
Traes_7BL_EE441A3E0.1	START	195	2	IPR023393(1),IPR019587(1)
Traes_7BL_FFDD51B85.1	MINIMAL-START	102	1	IPR023393(1)
Traes_7BS_3DBDB86AB.1	MINIMAL-START	89	1	IPR023393(1)
Traes_7BS_A2B219440.1	START	160	8	IPR024949(7),IPR023393(1)
Traes_7DL_11CFDAFA7.1	START	165	2	IPR023393(1),IPR000916(1)
Traes_7DL_57A842933.2	HD-START	527	6	IPR009057(2),IPR001356(2),IPR002913(2)
Traes_7DL_89FE2E69D.1	START	197	2	IPR023393(1),IPR019587(1)
Traes_7DL_A330C0F90.1	OTHER	725	6	IPR011993(1),IPR001849(1),IPR002913(2),IPR023393(1),IPR009769(1)
Traes_7DL_B5D39076B.2	MINIMAL-START	191	1	IPR023393(1)
Traes_7DS_4D753C0D8.1	START	160	8	IPR024949(7),IPR023393(1)
Traes_7DS_55D605D7A.1	OTHER	670	4	IPR002913(2),IPR023393(1),IPR009769(1)
Traes_7DS_5C5951784.1	START	133	2	IPR023393(1),IPR013538(1)
Traes_7DS_5CB6DD590.1	OTHER	122	7	IPR023393(1),IPR000916(1),IPR024949(5)
Traes_7DS_F3CAD0050.1	MINIMAL-START	94	1	IPR002913(1)
Traes_7DS_F962AB6D6.1	START	160	8	IPR024949(7),IPR023393(1)

## Sheet: InterPro
The description of each InterPro indetifier predicted in the ABC, NLR and START proteins
InterProID	Description
IPR000157	Toll/interleukin-1 receptor homology (TIR) domain
IPR000210	BTB/POZ domain
IPR000535	Major sperm protein (MSP) domain
IPR000719	Protein kinase domain
IPR000825	SUF system FeS cluster assembly, SufBD
IPR000916	Bet v I/Major latex protein
IPR001229	Jacalin-like lectin domain
IPR001245	Serine-threonine/tyrosine-protein kinase catalytic domain
IPR001356	Homeobox domain
IPR001471	AP2/ERF domain
IPR001611	Leucine-rich repeat
IPR001666	Phosphatidylinositol transfer protein
IPR001841	Zinc finger, RING-type
IPR001849	Pleckstrin homology domain
IPR001932	PPM-type phosphatase domain
IPR002048	EF-hand domain
IPR002110	Ankyrin repeat
IPR002182	NB-ARC
IPR002541	Cytochrome c assembly protein
IPR002913	START domain
IPR003339	ABC/ECF transporter, transmembrane component
IPR003399	Mce/MlaD
IPR003439	ABC transporter-like
IPR003453	ABC transport permease subunit MlaE, Proteobacteria
IPR003557	Cytochrome c-type biogenesis protein CcmC
IPR003591	Leucine-rich repeat, typical subtype
IPR003593	AAA+ ATPase domain
IPR003656	Zinc finger, BED-type
IPR003657	WRKY domain
IPR003959	ATPase, AAA-type, core
IPR004140	Exocyst complex component Exo70
IPR005031	Coenzyme Q-binding protein COQ10, START domain
IPR005202	Transcription factor GRAS
IPR005670	Phosphate transport system permease protein 1
IPR005895	ABC transporter, haem export, CcmA
IPR005937	26S proteasome subunit P45
IPR006553	Leucine-rich repeat, cysteine-containing subtype
IPR006652	Kelch repeat type 1
IPR007209	RNase L inhibitor RLI, possible metal-binding domain
IPR008901	Ceramidase
IPR008962	PapD-like
IPR009057	Homeodomain-like
IPR009769	Protein ENHANCED DISEASE RESISTANCE 2, C-terminal
IPR010230	FeS cluster assembly SUF system, ATPase SufC
IPR010231	SUF system FeS cluster assembly, SufB
IPR011009	Protein kinase-like domain
IPR011051	RmlC-like cupin domain
IPR011333	SKP1/BTB/POZ domain
IPR011527	ABC transporter type 1, transmembrane domain
IPR011989	Armadillo-like helical
IPR011992	EF-hand domain pair
IPR011993	PH domain-like
IPR012336	Thioredoxin-like fold
IPR012466	NECAP, PHear domain
IPR013083	Zinc finger, RING/FYVE/PHD-type
IPR013210	Leucine-rich repeat-containing N-terminal, plant-type
IPR013283	ABC transporter ABCE
IPR013320	Concanavalin A-like lectin/glucanase domain
IPR013525	ABC-2 type transporter
IPR013538	Activator of Hsp90 ATPase homologue 1-like
IPR013581	Plant PDR ABC transporter associated
IPR013766	Thioredoxin domain
IPR013978	MEKHLA
IPR015916	Galactose oxidase, beta-propeller
IPR016024	Armadillo-type fold
IPR016159	Cullin repeat-like-containing domain
IPR017896	4Fe-4S ferredoxin-type, iron-sulphur binding domain
IPR019587	Polyketide cyclase/dehydrase
IPR020683	Ankyrin repeat-containing domain
IPR021094	NPR1/NIM1-like, C-terminal
IPR023393	START-like domain
IPR024060	Ureidoglycolate lyase domain
IPR024228	Regulatory protein NPR, central domain
IPR024949	Bet v I type allergen
IPR025875	Leucine rich repeat 4
IPR027417	P-loop containing nucleoside triphosphate hydrolase
IPR027806	Harbinger transposase-derived nuclease domain
IPR029481	ABC-transporter extracellular N-terminal domain
IPR030802	ABC transporter permease MalE
IPR032675	Leucine-rich repeat domain, L domain-like
IPR032781	ABC-transporter extension domain
IPR034001	ATP-binding cassette transporter, PDR-like subfamily G, domain 1
IPR034003	ATP-binding cassette transporter, PDR-like subfamily G, domain 2
