# Supplementary material for: Prediction and analysis of three gene families related to leaf rust (Puccinia triticina) resistance in wheat (Triticum aestivum L.)
Source: BMC Plant Biol. 2017 Jun 20;17:108. doi: 10.1186/s12870-017-1056-9 (PMC5477749; doi:10.1186/s12870-017-1056-9)
Supplement: Supplementary file 2 — Annotation of the putative ABC, NLR and START genes in wheat using the sequences of plant resistance genes in GenBank and PRDdb. (XLSX 228 kb) [file 12870_2017_1056_MOESM2_ESM.xlsx]

## Sheet: ABC
Annotation of ABC genes in wheat based on BLAST searches against NCBI non-redundant (nr) database and the reference R genes in PRGdb (LR34 and LR34-D highlighted)
GeneID	Length (aa)	GenBank/PRGdb accession	Hit length (aa)	E-value	Alignment_%identity	Alignment_length	Annotation
Traes_7DS_25B02BA46.1	799	gi|224365602|gb|ACN41354.1|	1401	0	100	799	LR34 [Triticum aestivum]
Traes_4AL_603B6DC64.1	1402	gi|224365602|gb|ACN41354.1|	1401	0	97.36	1402	LR34 [Triticum aestivum]
Traes_5BL_D558B7306.4	933	gi|224365602|gb|ACN41354.1|	1401	0	62.55	502	LR34 [Triticum aestivum]
Traes_7BL_94589D01F.2	561	gi|224365602|gb|ACN41354.1|	1401	0	59.24	525	LR34 [Triticum aestivum]
Traes_5AL_7AF7E4153.1	925	gi|224365602|gb|ACN41354.1|	1401	0	58.38	961	LR34 [Triticum aestivum]
Traes_5DL_B903139AB.2	1060	gi|224365602|gb|ACN41354.1|	1401	0	56.97	990	LR34 [Triticum aestivum]
Traes_5DL_63DF8D609.2	1433	gi|224365602|gb|ACN41354.1|	1401	0	56.73	1375	LR34 [Triticum aestivum]
Traes_5AL_E1CFDB279.1	713	gi|224365602|gb|ACN41354.1|	1401	0	56.38	713	LR34 [Triticum aestivum]
Traes_4BS_5F9A1C103.2	1434	gi|224365602|gb|ACN41354.1|	1401	0	55.85	1375	LR34 [Triticum aestivum]
Traes_7DL_D65B7D0F0.2	1270	gi|224365602|gb|ACN41354.1|	1401	0	55.4	1251	LR34 [Triticum aestivum]
Traes_7BL_96B1C54E6.1	548	gi|224365602|gb|ACN41354.1|	1401	0	55.24	496	LR34 [Triticum aestivum]
Traes_5AL_614415CDF.1	770	gi|224365602|gb|ACN41354.1|	1401	0	54.95	757	LR34 [Triticum aestivum]
Traes_5DL_471F55F30.2	1439	gi|224365602|gb|ACN41354.1|	1401	0	53.92	1430	LR34 [Triticum aestivum]
Traes_2DS_677AECF17.1	582	gi|224365602|gb|ACN41354.1|	1401	0	51.38	580	LR34 [Triticum aestivum]
Traes_7BS_EC453C646.2	1010	gi|224365602|gb|ACN41354.1|	1401	0	50.57	965	LR34 [Triticum aestivum]
Traes_5DL_A7D264077.1	1087	gi|224365602|gb|ACN41354.1|	1401	0	50.52	970	LR34 [Triticum aestivum]
Traes_3B_0BFC46912.1	554	gi|224365602|gb|ACN41354.1|	1401	0	50.45	557	LR34 [Triticum aestivum]
Traes_6BS_29525FB0F.2	1296	gi|224365602|gb|ACN41354.1|	1401	0	50	1282	LR34 [Triticum aestivum]
Traes_7BL_D3A25B6C7.2	1091	gi|224365602|gb|ACN41354.1|	1401	0	49.36	1092	LR34 [Triticum aestivum]
Traes_3AL_9E1DC3D43.1	1281	gi|224365602|gb|ACN41354.1|	1401	0	49.26	1285	LR34 [Triticum aestivum]
Traes_7AL_7E1C0EDEE.1	1168	gi|224365602|gb|ACN41354.1|	1401	0	49.1	1171	LR34 [Triticum aestivum]
Traes_3B_4434107C4.1	1284	gi|224365602|gb|ACN41354.1|	1401	0	49.1	1283	LR34 [Triticum aestivum]
Traes_5BL_AE6D54F4B.1	715	gi|224365602|gb|ACN41354.1|	1401	0	49	602	LR34 [Triticum aestivum]
Traes_3B_2D34DA636.2	1361	gi|224365602|gb|ACN41354.1|	1401	0	48.96	1340	LR34 [Triticum aestivum]
Traes_3DL_365F92C64.1	1306	gi|224365602|gb|ACN41354.1|	1401	0	48.52	1288	LR34 [Triticum aestivum]
Traes_6AS_B6D1976D6.1	1442	gi|224365602|gb|ACN41354.1|	1401	0	48.51	1373	LR34 [Triticum aestivum]
Traes_3AL_D6ED281BC.1	1152	gi|224365602|gb|ACN41354.1|	1401	0	48.44	1154	LR34 [Triticum aestivum]
Traes_6DS_545F22307.1	1449	gi|224365602|gb|ACN41354.1|	1401	0	48.44	1381	LR34 [Triticum aestivum]
Traes_3B_E1D9AD646.1	1318	gi|224365602|gb|ACN41354.1|	1401	0	48.28	1340	LR34 [Triticum aestivum]
Traes_3B_5FDDEC00B.1	1289	gi|224365602|gb|ACN41354.1|	1401	0	48.12	1274	LR34 [Triticum aestivum]
Traes_7DS_E47115636.1	601	gi|224365602|gb|ACN41354.1|	1401	0	48.09	601	LR34 [Triticum aestivum]
Traes_7DL_AEAE90568.1	1367	gi|224365602|gb|ACN41354.1|	1401	0	47.91	1317	LR34 [Triticum aestivum]
Traes_7DL_CCE27DF79.2	1267	gi|224365602|gb|ACN41354.1|	1401	0	47.88	1272	LR34 [Triticum aestivum]
Traes_3DS_45058B0D3.1	1132	gi|224365602|gb|ACN41354.1|	1401	0	47.81	1117	LR34 [Triticum aestivum]
Traes_3AL_7CB04FA8C.1	1296	gi|224365602|gb|ACN41354.1|	1401	0	47.49	1295	LR34 [Triticum aestivum]
Traes_3DL_920C6D20E.2	1188	gi|224365602|gb|ACN41354.1|	1401	0	47.47	1188	LR34 [Triticum aestivum]
Traes_5AL_8282D7D5A.1	1261	gi|224365602|gb|ACN41354.1|	1401	0	47.47	1205	LR34 [Triticum aestivum]
Traes_3AS_2A8DE2D3A.2	1239	gi|224365602|gb|ACN41354.1|	1401	0	47.42	1238	LR34 [Triticum aestivum]
Traes_7AS_FD057D02F.1	732	gi|224365602|gb|ACN41354.1|	1401	0	47.35	735	LR34 [Triticum aestivum]
Traes_4AL_70CC7A646.1	1454	gi|224365602|gb|ACN41354.1|	1401	0	47.28	1381	LR34 [Triticum aestivum]
Traes_7AL_7BD10B6C7.2	1198	gi|224365602|gb|ACN41354.1|	1401	0	47.21	1182	LR34 [Triticum aestivum]
Traes_7BL_E4BC8AB8B.1	1171	gi|224365602|gb|ACN41354.1|	1401	0	47.17	1147	LR34 [Triticum aestivum]
Traes_7DL_63530C8FA.2	1489	gi|224365602|gb|ACN41354.1|	1401	0	47.16	1408	LR34 [Triticum aestivum]
Traes_7AS_E1EA01D49.1	1003	gi|224365602|gb|ACN41354.1|	1401	0	47.06	971	LR34 [Triticum aestivum]
Traes_5BL_AAE5B3832.1	1249	gi|224365602|gb|ACN41354.1|	1401	0	47.05	1256	LR34 [Triticum aestivum]
Traes_7DS_C523A592F.2	1301	gi|224365602|gb|ACN41354.1|	1401	0	47	1300	LR34 [Triticum aestivum]
Traes_7BS_560DA8FC2.2	1264	gi|224365602|gb|ACN41354.1|	1401	0	46.97	1271	LR34 [Triticum aestivum]
Traes_5BL_C49CC9DD6.1	632	gi|224365602|gb|ACN41354.1|	1401	0	46.93	618	LR34 [Triticum aestivum]
Traes_3B_3CBD6FF3F.1	682	gi|224365602|gb|ACN41354.1|	1401	0	46.91	680	LR34 [Triticum aestivum]
Traes_5AL_F8FDAC215.2	1254	gi|224365602|gb|ACN41354.1|	1401	0	46.78	1257	LR34 [Triticum aestivum]
Traes_5BL_1315614DC.1	1130	gi|224365602|gb|ACN41354.1|	1401	0	46.56	1134	LR34 [Triticum aestivum]
Traes_2AL_FAA384931.2	1475	gi|224365602|gb|ACN41354.1|	1401	0	46.54	1444	LR34 [Triticum aestivum]
Traes_3AL_EEA2DF5E4.1	1093	gi|224365602|gb|ACN41354.1|	1401	0	46.49	1110	LR34 [Triticum aestivum]
Traes_4DL_AB2084483.1	1044	gi|224365602|gb|ACN41354.1|	1401	0	46.39	1039	LR34 [Triticum aestivum]
Traes_3DL_94539BFE9.1	992	gi|224365602|gb|ACN41354.1|	1401	0	46.17	992	LR34 [Triticum aestivum]
Traes_5DL_6BFE305FD.1	1455	gi|224365602|gb|ACN41354.1|	1401	0	46.14	1413	LR34 [Triticum aestivum]
Traes_5DL_BA58FDAD6.2	1448	gi|224365602|gb|ACN41354.1|	1401	0	46.12	1442	LR34 [Triticum aestivum]
Traes_3DL_C08B460B8.1	759	gi|224365602|gb|ACN41354.1|	1401	0	46.05	760	LR34 [Triticum aestivum]
Traes_2BL_4D8465D5D.2	1428	gi|224365602|gb|ACN41354.1|	1401	0	46.01	1354	LR34 [Triticum aestivum]
Traes_7AL_A29227860.2	1139	gi|224365602|gb|ACN41354.1|	1401	0	45.92	1115	LR34 [Triticum aestivum]
Traes_5AS_D714D4951.1	776	gi|224365602|gb|ACN41354.1|	1401	0	45.62	776	LR34 [Triticum aestivum]
Traes_4BS_7B08FC91D.1	628	gi|224365602|gb|ACN41354.1|	1401	0	45.44	625	LR34 [Triticum aestivum]
Traes_3DL_E2C3A375E.1	981	gi|224365602|gb|ACN41354.1|	1401	0	45.27	910	LR34 [Triticum aestivum]
Traes_5AL_6FA699CD8.2	901	gi|224365602|gb|ACN41354.1|	1401	0	45.25	873	LR34 [Triticum aestivum]
Traes_7BS_CF247665F.1	1156	gi|224365602|gb|ACN41354.1|	1401	0	45.01	1162	LR34 [Triticum aestivum]
Traes_7DS_D89F89766.1	1316	gi|224365602|gb|ACN41354.1|	1401	0	44.91	1327	LR34 [Triticum aestivum]
Traes_7BS_CBA5F3407.1	587	gi|224365602|gb|ACN41354.1|	1401	0	44.8	587	LR34 [Triticum aestivum]
Traes_7DS_72E6C6FC9.1	591	gi|224365602|gb|ACN41354.1|	1401	0	44.75	590	LR34 [Triticum aestivum]
Traes_4BL_19AB87331.1	740	gi|224365602|gb|ACN41354.1|	1401	0	44.49	735	LR34 [Triticum aestivum]
Traes_4AL_6EB30F467.1	1161	gi|224365602|gb|ACN41354.1|	1401	0	44.1	1161	LR34 [Triticum aestivum]
Traes_4BL_9BA734F55.1	1346	gi|224365602|gb|ACN41354.1|	1401	0	43.81	1333	LR34 [Triticum aestivum]
Traes_7AS_B1947FF11.1	775	gi|224365602|gb|ACN41354.1|	1401	0	42.18	780	LR34 [Triticum aestivum]
Traes_6DS_2C3A6C567.1	926	gi|224365602|gb|ACN41354.1|	1401	0	39.87	933	LR34 [Triticum aestivum]
Traes_7AS_8CA2DF440.1	652	PRGDB00061470	1402	2e-177	43.46	619	PRGdb gene name: Lr34 | GenBank accession: HM775493 | Description: Triticum aestivum chromosome 4 clone BAC ABCT5
Traes_4BS_D1D029EDC.1	614	PRGDB00061470	1402	3e-173	43.51	609	PRGdb gene name: Lr34 | GenBank accession: HM775493 | Description: Triticum aestivum chromosome 4 clone BAC ABCT5
Traes_7AL_043F7AE3F.1	373	PRGDB00061470	1402	1e-166	62.9	372	PRGdb gene name: Lr34 | GenBank accession: HM775493 | Description: Triticum aestivum chromosome 4 clone BAC ABCT5
Traes_7DS_8F089F2B8.1	556	PRGDB00061470	1402	5e-164	44.24	547	PRGdb gene name: Lr34 | GenBank accession: HM775493 | Description: Triticum aestivum chromosome 4 clone BAC ABCT5
Traes_7BL_CDB2D621E.2	410	gi|224365602|gb|ACN41354.1|	1401	2e-157	56.02	407	LR34 [Triticum aestivum]
Traes_5AS_C606A8A1F.1	436	PRGDB00061470	1402	8e-157	53.44	436	PRGdb gene name: Lr34 | GenBank accession: HM775493 | Description: Triticum aestivum chromosome 4 clone BAC ABCT5
Traes_2DS_6CC925A22.1	373	PRGDB00061470	1402	1e-139	54.32	370	PRGdb gene name: Lr34 | GenBank accession: HM775493 | Description: Triticum aestivum chromosome 4 clone BAC ABCT5
Traes_7DS_96333466E.1	190	gi|224365602|gb|ACN41354.1|	1401	3e-132	100	190	LR34 [Triticum aestivum]
Traes_5BL_873CE02D7.1	298	gi|224365602|gb|ACN41354.1|	1401	3e-110	57.62	302	LR34 [Triticum aestivum]
Traes_3B_2A8F84ADE.1	287	PRGDB00061470	1402	2e-109	58.12	277	PRGdb gene name: Lr34 | GenBank accession: HM775493 | Description: Triticum aestivum chromosome 4 clone BAC ABCT5
Traes_7AL_72D98CFA2.1	434	PRGDB00061470	1402	5e-107	43.78	434	PRGdb gene name: Lr34 | GenBank accession: HM775493 | Description: Triticum aestivum chromosome 4 clone BAC ABCT5
Traes_7DL_695A3E829.1	286	PRGDB00061470	1402	7e-104	66.24	237	PRGdb gene name: Lr34 | GenBank accession: HM775493 | Description: Triticum aestivum chromosome 4 clone BAC ABCT5
Traes_2DS_317F5B87A.1	259	PRGDB00061470	1402	5e-100	60.89	248	PRGdb gene name: Lr34 | GenBank accession: HM775493 | Description: Triticum aestivum chromosome 4 clone BAC ABCT5
Traes_5AL_4E0CF9929.1	197	gi|224365602|gb|ACN41354.1|	1401	2e-84	69.23	182	LR34 [Triticum aestivum]
Traes_3B_77C6EE076.1	668	gi|224365602|gb|ACN41354.1|	1401	5e-66	29	531	LR34 [Triticum aestivum]
Traes_3AS_BB185F2EB.1	612	gi|224365602|gb|ACN41354.1|	1401	4e-65	28.81	531	LR34 [Triticum aestivum]
Traes_4AS_C710FA713.1	762	PRGDB00061470	1402	3e-63	27.89	606	PRGdb gene name: Lr34 | GenBank accession: HM775493 | Description: Triticum aestivum chromosome 4 clone BAC ABCT5
Traes_4BL_498B40AA4.1	760	PRGDB00061470	1402	7e-62	27.56	606	PRGdb gene name: Lr34 | GenBank accession: HM775493 | Description: Triticum aestivum chromosome 4 clone BAC ABCT5
Traes_5BL_2994AAF19.1	285	gi|224365602|gb|ACN41354.1|	1401	1e-61	50.93	214	LR34 [Triticum aestivum]
Traes_3DS_6774BF63A.2	542	gi|224365602|gb|ACN41354.1|	1401	5e-61	27.97	522	LR34 [Triticum aestivum]
Traes_4DS_ED5F49735.1	648	PRGDB00061470	1402	2e-58	26.97	571	PRGdb gene name: Lr34 | GenBank accession: HM775493 | Description: Triticum aestivum chromosome 4 clone BAC ABCT5
Traes_7AL_1873B692E.1	142	gi|224365602|gb|ACN41354.1|	1401	3e-58	63.12	141	LR34 [Triticum aestivum]
Traes_7DL_439CC6EA0.1	663	PRGDB00061470	1402	6e-57	29.05	537	PRGdb gene name: Lr34 | GenBank accession: HM775493 | Description: Triticum aestivum chromosome 4 clone BAC ABCT5
Traes_4AS_D81176DF4.1	796	gi|224365602|gb|ACN41354.1|	1401	2e-56	26.34	558	LR34 [Triticum aestivum]
Traes_7BL_A4C3C56C1.1	122	gi|224365602|gb|ACN41354.1|	1401	5e-56	72.95	122	LR34 [Triticum aestivum]
Traes_4AL_9B4EA417B.2	687	gi|224365602|gb|ACN41354.1|	1401	3e-55	28.16	522	LR34 [Triticum aestivum]
Traes_1AS_B9D8170A7.1	700	gi|224365602|gb|ACN41354.1|	1401	6e-55	27.05	573	LR34 [Triticum aestivum]
Traes_5BS_1274C6AC8.1	681	gi|224365602|gb|ACN41354.1|	1401	1e-54	26.35	592	LR34 [Triticum aestivum]
Traes_5DS_1749A7DF2.3	681	gi|224365602|gb|ACN41354.1|	1401	2e-54	26.18	592	LR34 [Triticum aestivum]
Traes_1BS_3B3922571.1	694	gi|224365602|gb|ACN41354.1|	1401	4e-54	26.64	578	LR34 [Triticum aestivum]
Traes_1DS_0CB6BB053.1	800	gi|224365602|gb|ACN41354.1|	1401	5e-54	26.26	575	LR34 [Triticum aestivum]
Traes_2DS_A8B23EC52.1	617	PRGDB00061470	1402	3e-49	32.91	316	PRGdb gene name: Lr34 | GenBank accession: HM775493 | Description: Triticum aestivum chromosome 4 clone BAC ABCT5
Traes_6BL_B516CBDAA.1	674	PRGDB00061470	1402	3e-48	34.08	311	PRGdb gene name: Lr34 | GenBank accession: HM775493 | Description: Triticum aestivum chromosome 4 clone BAC ABCT5
Traes_2BL_A77ABD51C.2	716	gi|224365602|gb|ACN41354.1|	1401	4e-48	26.29	544	LR34 [Triticum aestivum]
Traes_6DL_534DC1B5D.2	989	PRGDB00061470	1402	6e-48	26.87	562	PRGdb gene name: Lr34 | GenBank accession: HM775493 | Description: Triticum aestivum chromosome 4 clone BAC ABCT5
Traes_6AL_494EC8F6D.1	993	PRGDB00061470	1402	7e-48	26.97	634	PRGdb gene name: Lr34 | GenBank accession: HM775493 | Description: Triticum aestivum chromosome 4 clone BAC ABCT5
Traes_2AL_A63E7E7D1.1	777	gi|224365602|gb|ACN41354.1|	1401	7e-48	26.29	544	LR34 [Triticum aestivum]
Traes_2BS_C57F6F3AD.1	983	PRGDB00061470	1402	2e-47	36.03	247	PRGdb gene name: Lr34 | GenBank accession: HM775493 | Description: Triticum aestivum chromosome 4 clone BAC ABCT5
Traes_2AS_537A8D6B5.2	1039	PRGDB00061470	1402	4e-47	36.03	247	PRGdb gene name: Lr34 | GenBank accession: HM775493 | Description: Triticum aestivum chromosome 4 clone BAC ABCT5
Traes_5DS_D90F8549E.1	125	gi|224365602|gb|ACN41354.1|	1401	7e-47	61.6	125	LR34 [Triticum aestivum]
Traes_2BS_7E82A5E2A.1	649	gi|224365602|gb|ACN41354.1|	1401	1e-46	27.8	536	LR34 [Triticum aestivum]
Traes_1BL_82052052C.1	716	gi|224365602|gb|ACN41354.1|	1401	1e-46	26.61	605	LR34 [Triticum aestivum]
Traes_5BL_38E3B3A8C.2	730	PRGDB00061470	1402	1e-46	26.53	652	PRGdb gene name: Lr34 | GenBank accession: HM775493 | Description: Triticum aestivum chromosome 4 clone BAC ABCT5
Traes_7BL_58EB30BF9.1	808	gi|224365602|gb|ACN41354.1|	1401	2e-46	37.55	245	LR34 [Triticum aestivum]
Traes_1BL_57819993D.1	438	PRGDB00061470	1402	4e-46	36.73	245	PRGdb gene name: Lr34 | GenBank accession: HM775493 | Description: Triticum aestivum chromosome 4 clone BAC ABCT5
Traes_5BL_428477F47.1	733	PRGDB00061470	1402	6e-46	26.37	656	PRGdb gene name: Lr34 | GenBank accession: HM775493 | Description: Triticum aestivum chromosome 4 clone BAC ABCT5
Traes_1BS_A4FD92A761.1	689	PRGDB00061470	1402	8e-45	27.51	578	PRGdb gene name: Lr34 | GenBank accession: HM775493 | Description: Triticum aestivum chromosome 4 clone BAC ABCT5
Traes_1AL_A46B5ED96.2	688	PRGDB00061470	1402	1e-44	36.33	245	PRGdb gene name: Lr34 | GenBank accession: HM775493 | Description: Triticum aestivum chromosome 4 clone BAC ABCT5
Traes_1DL_29F70492C.1	832	PRGDB00061470	1402	2e-44	36.73	245	PRGdb gene name: Lr34 | GenBank accession: HM775493 | Description: Triticum aestivum chromosome 4 clone BAC ABCT5
Traes_1DS_0176B897D.1	689	PRGDB00061470	1402	3e-44	27.34	578	PRGdb gene name: Lr34 | GenBank accession: HM775493 | Description: Triticum aestivum chromosome 4 clone BAC ABCT5
Traes_6DS_C0358414B.2	604	PRGDB00061470	1402	3e-44	25.65	620	PRGdb gene name: Lr34 | GenBank accession: HM775493 | Description: Triticum aestivum chromosome 4 clone BAC ABCT5
Traes_6AS_EB590F732.1	699	gi|224365602|gb|ACN41354.1|	1401	3e-44	25.12	621	LR34 [Triticum aestivum]
Traes_2BS_1ABE92B8A.2	568	gi|224365602|gb|ACN41354.1|	1401	3e-43	26.12	605	LR34 [Triticum aestivum]
Traes_4DL_7C1FE7A7D.1	489	gi|224365602|gb|ACN41354.1|	1401	2e-42	26.8	459	LR34 [Triticum aestivum]
Traes_4AL_210DA1FAE.1	232	gi|224365602|gb|ACN41354.1|	1401	3e-42	45.95	185	LR34 [Triticum aestivum]
Traes_2BL_072A80CA0.1	694	PRGDB00061470	1402	3e-41	28.24	471	PRGdb gene name: Lr34 | GenBank accession: HM775493 | Description: Triticum aestivum chromosome 4 clone BAC ABCT5
Traes_2AS_BEC52D89E.2	315	PRGDB00061470	1402	8e-41	41.86	215	PRGdb gene name: Lr34 | GenBank accession: HM775493 | Description: Triticum aestivum chromosome 4 clone BAC ABCT5
Traes_4BS_FD2D43C7E.1	475	gi|224365602|gb|ACN41354.1|	1401	1e-40	25.78	481	LR34 [Triticum aestivum]
Traes_5BL_3E1A739FF.1	856	PRGDB00061470	1402	1e-38	30.51	331	PRGdb gene name: Lr34 | GenBank accession: HM775493 | Description: Triticum aestivum chromosome 4 clone BAC ABCT5
Traes_5DL_3CA29BB29.1	330	gi|224365602|gb|ACN41354.1|	1401	5e-36	37.68	207	LR34 [Triticum aestivum]
Traes_5DL_EB00D7DD4.1	330	gi|224365602|gb|ACN41354.1|	1401	7e-36	37.68	207	LR34 [Triticum aestivum]
Traes_2AL_264152164.1	493	PRGDB00061470	1402	7e-35	37.73	220	PRGdb gene name: Lr34 | GenBank accession: HM775493 | Description: Triticum aestivum chromosome 4 clone BAC ABCT5
Traes_2BS_762E4C62C.1	201	gi|224365602|gb|ACN41354.1|	1401	1e-32	31.76	233	LR34 [Triticum aestivum]
Traes_4AL_BDABA3C02.1	371	gi|224365602|gb|ACN41354.1|	1401	1e-32	26.4	356	LR34 [Triticum aestivum]
Traes_3B_B4568C0AB.1	603	gi|224365602|gb|ACN41354.1|	1401	2e-32	38.16	207	LR34 [Triticum aestivum]
Traes_3B_57C0FCE28.2	546	gi|224365602|gb|ACN41354.1|	1401	3e-32	37.5	192	LR34 [Triticum aestivum]
Traes_7BL_B89F060AB.1	266	PRGDB00061470	1402	4e-29	37.99	179	PRGdb gene name: Lr34 | GenBank accession: HM775493 | Description: Triticum aestivum chromosome 4 clone BAC ABCT5
Traes_2AS_DEFD5468C.1	230	PRGDB00061470	1402	1e-28	31.43	210	PRGdb gene name: Lr34 | GenBank accession: HM775493 | Description: Triticum aestivum chromosome 4 clone BAC ABCT5
Traes_5BL_CB26F3E25.1	688	PRGDB00061470	1402	1e-28	24.1	556	PRGdb gene name: Lr34 | GenBank accession: HM775493 | Description: Triticum aestivum chromosome 4 clone BAC ABCT5
Traes_1AS_EB5297361.1	553	PRGDB00061470	1402	8e-27	31.04	364	PRGdb gene name: Lr34 | GenBank accession: HM775493 | Description: Triticum aestivum chromosome 4 clone BAC ABCT5
Traes_1DL_2A6212947.1	192	PRGDB00061470	1402	1e-26	39.86	138	PRGdb gene name: Lr34 | GenBank accession: HM775493 | Description: Triticum aestivum chromosome 4 clone BAC ABCT5
Traes_7BS_2443AFFB7.1	173	gi|224365602|gb|ACN41354.1|	1401	4e-25	40	160	LR34 [Triticum aestivum]
Traes_5AL_678EA44B2.1	553	gi|224365602|gb|ACN41354.1|	1401	1e-23	28.57	245	LR34 [Triticum aestivum]
Traes_5DL_52AD45C60.1	674	gi|224365602|gb|ACN41354.1|	1401	2e-23	28.57	245	LR34 [Triticum aestivum]

## Sheet: NLR
Annotation of NLR genes in wheat based on BLAST searches against NCBI non-redundant (nr) database and the reference R genes in PRGdb (rust genes in Triticum and related species highlighted)
GeneID	Length (aa)	GenBank/PRGdb accession	Hit length (aa)	E-value	Alignment_%identity	Alignment_length	Annotation
Traes_2DL_EA44E41C1.1	563	gi|21536933|gb|AAC05834.2|	921	0	100	545	cyst nematode resistance gene candidate-like protein [Aegilops tauschii]
Traes_1AS_652B7EAA6.1	296	gi|37624724|gb|AAQ96158.1|	1415	0	99.32	296	powdery mildew resistance protein PM3b [Triticum aestivum]
Traes_1AS_01020E80D.1	448	gi|37624724|gb|AAQ96158.1|	1415	0	99.06	318	powdery mildew resistance protein PM3b [Triticum aestivum]
Traes_1AS_BBA61C13B.1	296	gi|37624724|gb|AAQ96158.1|	1415	0	98.99	296	powdery mildew resistance protein PM3b [Triticum aestivum]
Traes_1AS_1ED7A9DDF.2	425	gi|37624724|gb|AAQ96158.1|	1415	0	94.12	425	powdery mildew resistance protein PM3b [Triticum aestivum]
Traes_3DL_04755F612.1	546	gi|521311585|gb|AGP75918.1|	919	0	90.84	546	CNL9 [Triticum monococcum subsp. monococcum]
Traes_1BS_CA70342C1.1	338	gi|37624724|gb|AAQ96158.1|	1415	0	90.83	338	powdery mildew resistance protein PM3b [Triticum aestivum]
Traes_1DS_BDACE1560.1	520	PRGDB00061432	946	0	87.88	520	PRGdb gene name: MLA1 | GenBank accession: GU245961 | Description: Hordeum vulgare MLA1 mRNA, complete cds.
Traes_1DS_5FF8D9E2D.2	949	gi|11990500|gb|AAG42168.1|	824	0	84.97	825	stripe rust resistance protein Yr10 [Triticum aestivum]
Traes_1AS_F98F74FCD.1	816	gi|11990500|gb|AAG42168.1|	824	0	83.94	822	stripe rust resistance protein Yr10 [Triticum aestivum]
Traes_1DS_AE84D6DBB.2	516	gi|33302327|gb|AAQ01784.1|	921	0	83.75	517	resistance protein LR10 [Triticum aestivum]
Traes_1AS_09B08479A.1	351	gi|37624724|gb|AAQ96158.1|	1415	0	83.48	351	powdery mildew resistance protein PM3b [Triticum aestivum]
Traes_7DS_CC9A5027F.1	536	PRGDB00061456	1232	0	83.21	536	PRGdb gene name: Rdg2a | GenBank accession: HM124452 | Description: Hordeum vulgare subsp. vulgare cultivar Thibaut RDG2A (Rdg2) gene, Rdg2-a allele, complete cds
Traes_1DS_E3F89AD1A.1	380	gi|11990500|gb|AAG42168.1|	824	0	82.89	374	stripe rust resistance protein Yr10 [Triticum aestivum]
Traes_5AL_0111F1298.1	505	PRGDB00061458	1025	0	82.82	489	PRGdb gene name: Pi5-1 | GenBank accession: EU869185 | Description: Oryza sativa Japonica Group Pi5-1 (Pi5-1) gene, complete cds.
Traes_4AL_06F5CF407.1	436	PRGDB00061456	1232	0	82.34	436	PRGdb gene name: Rdg2a | GenBank accession: HM124452 | Description: Hordeum vulgare subsp. vulgare cultivar Thibaut RDG2A (Rdg2) gene, Rdg2-a allele, complete cds
Traes_4DL_5902E3F1E.1	348	gi|152060786|gb|ABS29034.1|	1344	0	82.02	356	Lr1 disease resistance protein [Triticum aestivum]
Traes_1DS_85171B27B.1	469	PRGDB00061432	946	0	81.88	469	PRGdb gene name: MLA1 | GenBank accession: GU245961 | Description: Hordeum vulgare MLA1 mRNA, complete cds.
Traes_4AL_7E627E983.4	786	PRGDB00061456	1232	0	81.83	787	PRGdb gene name: Rdg2a | GenBank accession: HM124452 | Description: Hordeum vulgare subsp. vulgare cultivar Thibaut RDG2A (Rdg2) gene, Rdg2-a allele, complete cds
Traes_1AS_459048879.2	401	PRGDB00061432	946	0	81.05	401	PRGdb gene name: MLA1 | GenBank accession: GU245961 | Description: Hordeum vulgare MLA1 mRNA, complete cds.
Traes_1BS_698B01CDD.1	459	gi|37624724|gb|AAQ96158.1|	1415	0	80.69	461	powdery mildew resistance protein PM3b [Triticum aestivum]
Traes_1BS_021920557.1	408	gi|37624724|gb|AAQ96158.1|	1415	0	80.49	410	powdery mildew resistance protein PM3b [Triticum aestivum]
Traes_7AS_8D34699D7.1	514	PRGDB00061456	1232	0	80.31	523	PRGdb gene name: Rdg2a | GenBank accession: HM124452 | Description: Hordeum vulgare subsp. vulgare cultivar Thibaut RDG2A (Rdg2) gene, Rdg2-a allele, complete cds
Traes_7DS_B4368DB84.1	366	PRGDB00061456	1232	0	80.11	367	PRGdb gene name: Rdg2a | GenBank accession: HM124452 | Description: Hordeum vulgare subsp. vulgare cultivar Thibaut RDG2A (Rdg2) gene, Rdg2-a allele, complete cds
Traes_7DS_5E657CF20.6	1051	PRGDB00061456	1232	0	80.08	1054	PRGdb gene name: Rdg2a | GenBank accession: HM124452 | Description: Hordeum vulgare subsp. vulgare cultivar Thibaut RDG2A (Rdg2) gene, Rdg2-a allele, complete cds
Traes_1BS_0201F2E08.2	957	PRGDB00061432	946	0	79.69	960	PRGdb gene name: MLA1 | GenBank accession: GU245961 | Description: Hordeum vulgare MLA1 mRNA, complete cds.
Traes_7DS_BDA64D2D2.1	927	PRGDB00061456	1232	0	79.64	899	PRGdb gene name: Rdg2a | GenBank accession: HM124452 | Description: Hordeum vulgare subsp. vulgare cultivar Thibaut RDG2A (Rdg2) gene, Rdg2-a allele, complete cds
Traes_1BS_A8FFC47EB.1	636	gi|37624724|gb|AAQ96158.1|	1415	0	78.91	640	powdery mildew resistance protein PM3b [Triticum aestivum]
Traes_7DS_8D414FB4F.1	522	PRGDB00061456	1232	0	78.86	525	PRGdb gene name: Rdg2a | GenBank accession: HM124452 | Description: Hordeum vulgare subsp. vulgare cultivar Thibaut RDG2A (Rdg2) gene, Rdg2-a allele, complete cds
Traes_7AS_10DBE88E0.1	707	PRGDB00061456	1232	0	78.75	706	PRGdb gene name: Rdg2a | GenBank accession: HM124452 | Description: Hordeum vulgare subsp. vulgare cultivar Thibaut RDG2A (Rdg2) gene, Rdg2-a allele, complete cds
Traes_1AS_AEF846E0A.2	709	PRGDB00061432	946	0	78.58	705	PRGdb gene name: MLA1 | GenBank accession: GU245961 | Description: Hordeum vulgare MLA1 mRNA, complete cds.
Traes_3AS_75A82AEBE.1	520	PRGDB00061460	989	0	76.89	515	PRGdb gene name: Pit | GenBank accession: AB379816 | Description: Oryza sativa Japonica Group Pit mRNA for NBS-LRR disease resistance protein, complete cds.
Traes_7DS_BD39A85FC.1	546	PRGDB00061456	1232	0	76.49	553	PRGdb gene name: Rdg2a | GenBank accession: HM124452 | Description: Hordeum vulgare subsp. vulgare cultivar Thibaut RDG2A (Rdg2) gene, Rdg2-a allele, complete cds
Traes_3DS_F5CD71549.1	445	PRGDB00061460	989	0	76.13	444	PRGdb gene name: Pit | GenBank accession: AB379816 | Description: Oryza sativa Japonica Group Pit mRNA for NBS-LRR disease resistance protein, complete cds.
Traes_1BS_0971F269D.1	774	gi|37624724|gb|AAQ96158.1|	1415	0	75.95	815	powdery mildew resistance protein PM3b [Triticum aestivum]
Traes_1AS_FB0310A96.2	588	PRGDB00061432	946	0	75.49	612	PRGdb gene name: MLA1 | GenBank accession: GU245961 | Description: Hordeum vulgare MLA1 mRNA, complete cds.
Traes_1AS_B6C4579B6.1	457	gi|37624724|gb|AAQ96158.1|	1415	0	75.32	462	powdery mildew resistance protein PM3b [Triticum aestivum]
Traes_7DS_4BB2781DA.1	420	PRGDB00061456	1232	0	75.24	420	PRGdb gene name: Rdg2a | GenBank accession: HM124452 | Description: Hordeum vulgare subsp. vulgare cultivar Thibaut RDG2A (Rdg2) gene, Rdg2-a allele, complete cds
Traes_7DS_6EF728BED.2	699	PRGDB00061456	1232	0	75.18	677	PRGdb gene name: Rdg2a | GenBank accession: HM124452 | Description: Hordeum vulgare subsp. vulgare cultivar Thibaut RDG2A (Rdg2) gene, Rdg2-a allele, complete cds
Traes_3DS_9CAD289EE.1	494	PRGDB00061460	989	0	75.15	495	PRGdb gene name: Pit | GenBank accession: AB379816 | Description: Oryza sativa Japonica Group Pit mRNA for NBS-LRR disease resistance protein, complete cds.
Traes_3DL_E9959476F.2	661	gi|521311585|gb|AGP75918.1|	919	0	74.96	619	CNL9 [Triticum monococcum subsp. monococcum]
Traes_1AS_13532D7C4.2	869	PRGDB00061432	946	0	74.92	913	PRGdb gene name: MLA1 | GenBank accession: GU245961 | Description: Hordeum vulgare MLA1 mRNA, complete cds.
Traes_1BS_9F4D9ABBF.4	1475	gi|37624724|gb|AAQ96158.1|	1415	0	74.33	1418	powdery mildew resistance protein PM3b [Triticum aestivum]
Traes_7DS_08C5BD141.1	594	PRGDB00061456	1232	0	73.88	605	PRGdb gene name: Rdg2a | GenBank accession: HM124452 | Description: Hordeum vulgare subsp. vulgare cultivar Thibaut RDG2A (Rdg2) gene, Rdg2-a allele, complete cds
Traes_5BL_B7A9A15FF.2	1021	PRGDB00061458	1025	0	73.87	1022	PRGdb gene name: Pi5-1 | GenBank accession: EU869185 | Description: Oryza sativa Japonica Group Pi5-1 (Pi5-1) gene, complete cds.
Traes_5DL_6E81BE289.2	1021	PRGDB00061458	1025	0	73.78	1022	PRGdb gene name: Pi5-1 | GenBank accession: EU869185 | Description: Oryza sativa Japonica Group Pi5-1 (Pi5-1) gene, complete cds.
Traes_1BL_A58B7DF14.2	449	gi|37624724|gb|AAQ96158.1|	1415	0	72.81	467	powdery mildew resistance protein PM3b [Triticum aestivum]
Traes_3AS_C74394BFC.1	728	PRGDB00061460	989	0	72.17	733	PRGdb gene name: Pit | GenBank accession: AB379816 | Description: Oryza sativa Japonica Group Pit mRNA for NBS-LRR disease resistance protein, complete cds.
Traes_3AL_CBDA73B13.2	440	gi|521311585|gb|AGP75918.1|	919	0	72.12	434	CNL9 [Triticum monococcum subsp. monococcum]
Traes_3B_E7723CCAC.1	988	PRGDB00061460	989	0	71.76	995	PRGdb gene name: Pit | GenBank accession: AB379816 | Description: Oryza sativa Japonica Group Pit mRNA for NBS-LRR disease resistance protein, complete cds.
Traes_3DS_32B5A031E.1	765	PRGDB00061460	989	0	71.6	757	PRGdb gene name: Pit | GenBank accession: AB379816 | Description: Oryza sativa Japonica Group Pit mRNA for NBS-LRR disease resistance protein, complete cds.
Traes_3B_67FB55469.1	989	PRGDB00061460	989	0	71.46	995	PRGdb gene name: Pit | GenBank accession: AB379816 | Description: Oryza sativa Japonica Group Pit mRNA for NBS-LRR disease resistance protein, complete cds.
Traes_3AL_723E36E27.1	487	gi|521311585|gb|AGP75918.1|	919	0	71.37	489	CNL9 [Triticum monococcum subsp. monococcum]
Traes_3B_89213F2F6.1	988	PRGDB00061460	989	0	70.94	991	PRGdb gene name: Pit | GenBank accession: AB379816 | Description: Oryza sativa Japonica Group Pit mRNA for NBS-LRR disease resistance protein, complete cds.
Traes_3DS_4D86C4E28.2	508	PRGDB00061460	989	0	69.59	513	PRGdb gene name: Pit | GenBank accession: AB379816 | Description: Oryza sativa Japonica Group Pit mRNA for NBS-LRR disease resistance protein, complete cds.
Traes_4AL_4FC92F73B.2	1192	PRGDB00061456	1232	0	69.42	994	PRGdb gene name: Rdg2a | GenBank accession: HM124452 | Description: Hordeum vulgare subsp. vulgare cultivar Thibaut RDG2A (Rdg2) gene, Rdg2-a allele, complete cds
Traes_7DS_56AAA49EB.2	719	PRGDB00061456	1232	0	69.1	725	PRGdb gene name: Rdg2a | GenBank accession: HM124452 | Description: Hordeum vulgare subsp. vulgare cultivar Thibaut RDG2A (Rdg2) gene, Rdg2-a allele, complete cds
Traes_7BL_A36D76558.2	459	gi|37624724|gb|AAQ96158.1|	1415	0	68.7	460	powdery mildew resistance protein PM3b [Triticum aestivum]
Traes_3AS_4A958FB4D.1	922	PRGDB00061457	736	0	68.34	736	PRGdb gene name: Pid3 | GenBank accession: FJ773286 | Description: Oryza sativa Japonica Group cultivar Nipponbare resistance protein Pid3 gene, complete cds.
Traes_3DS_EAEE9D5C2.1	678	PRGDB00061457	736	0	68.14	681	PRGdb gene name: Pid3 | GenBank accession: FJ773286 | Description: Oryza sativa Japonica Group cultivar Nipponbare resistance protein Pid3 gene, complete cds.
Traes_1BS_0DE52EE44.2	629	gi|32141365|gb|AAP74647.1|	1080	0	66.21	509	Lr21 [Aegilops tauschii]
Traes_2AL_65F61C257.1	569	gi|4519936|dbj|BAA75812.1|	901	0	65.69	510	RPR1 [Oryza sativa Japonica Group]
Traes_7AS_11B7FB5D4.1	556	PRGDB00061454	1021	0	65.51	574	PRGdb gene name: Pikm2-TS | GenBank accession: AB462325 | Description: Oryza sativa Japonica Group Pikm2-TS mRNA for NBS-LRR class disease resistance protein, complete cds.
Traes_4AL_7B7DBF916.6	913	gi|4519936|dbj|BAA75812.1|	901	0	65.27	904	RPR1 [Oryza sativa Japonica Group]
Traes_1DS_F0AF869A0.1	517	gi|4519936|dbj|BAA75812.1|	901	0	65.12	516	RPR1 [Oryza sativa Japonica Group]
Traes_4BS_E60607AE5.1	758	gi|4519936|dbj|BAA75812.1|	901	0	65.09	759	RPR1 [Oryza sativa Japonica Group]
Traes_3B_60BADC226.1	414	gi|115343235|gb|ABI94578.1|	1290	0	65.01	423	blast resistance protein Pi37 [Oryza sativa Japonica Group]
Traes_1DS_F28479DC4.1	675	PRGDB00061454	1021	0	64.94	693	PRGdb gene name: Pikm2-TS | GenBank accession: AB462325 | Description: Oryza sativa Japonica Group Pikm2-TS mRNA for NBS-LRR class disease resistance protein, complete cds.
Traes_3DL_266169C52.21	506	gi|521311585|gb|AGP75918.1|	919	0	64.03	506	CNL9 [Triticum monococcum subsp. monococcum]
Traes_4AL_AA06C6037.2	912	gi|4519936|dbj|BAA75812.1|	901	0	63.45	911	RPR1 [Oryza sativa Japonica Group]
Traes_4DS_947B44019.2	912	gi|4519936|dbj|BAA75812.1|	901	0	63.34	911	RPR1 [Oryza sativa Japonica Group]
Traes_4AL_0CAE77373.1	785	gi|5702196|gb|AAD47197.1|AF107293_1	1292	0	63.16	790	rust resistance protein [Zea mays]
Traes_7AL_13357E3DA.2	617	gi|37624724|gb|AAQ96158.1|	1415	0	63.06	582	powdery mildew resistance protein PM3b [Triticum aestivum]
Traes_7AS_61F00419B.1	657	PRGDB00061454	1021	0	62.74	679	PRGdb gene name: Pikm2-TS | GenBank accession: AB462325 | Description: Oryza sativa Japonica Group Pikm2-TS mRNA for NBS-LRR class disease resistance protein, complete cds.
Traes_5BL_53DF88DA6.2	986	PRGDB00061454	1021	0	62.71	1027	PRGdb gene name: Pikm2-TS | GenBank accession: AB462325 | Description: Oryza sativa Japonica Group Pikm2-TS mRNA for NBS-LRR class disease resistance protein, complete cds.
Traes_3DS_3DFB29905.2	955	PRGDB00061454	1021	0	62.21	1024	PRGdb gene name: Pikm2-TS | GenBank accession: AB462325 | Description: Oryza sativa Japonica Group Pikm2-TS mRNA for NBS-LRR class disease resistance protein, complete cds.
Traes_7AS_6FED2CB82.1	986	PRGDB00061454	1021	0	62.06	1020	PRGdb gene name: Pikm2-TS | GenBank accession: AB462325 | Description: Oryza sativa Japonica Group Pikm2-TS mRNA for NBS-LRR class disease resistance protein, complete cds.
Traes_3AS_51B04A5B3.2	955	PRGDB00061454	1021	0	62.01	1024	PRGdb gene name: Pikm2-TS | GenBank accession: AB462325 | Description: Oryza sativa Japonica Group Pikm2-TS mRNA for NBS-LRR class disease resistance protein, complete cds.
Traes_7DS_F474E22D7.1	613	PRGDB00061443	1033	0	61.68	608	PRGdb gene name: Piz-t | GenBank accession: DQ352040 | Description: Oryza sativa (japonica cultivar-group) Piz-t (Piz-t) gene, complete cds.
Traes_4AL_2DE434D73.2	558	gi|5702196|gb|AAD47197.1|AF107293_1	1292	0	61.68	561	rust resistance protein [Zea mays]
Traes_5DL_3C2A32578.4	986	PRGDB00061454	1021	0	61.64	1027	PRGdb gene name: Pikm2-TS | GenBank accession: AB462325 | Description: Oryza sativa Japonica Group Pikm2-TS mRNA for NBS-LRR class disease resistance protein, complete cds.
Traes_3DL_1C2FA0333.2	730	gi|5702196|gb|AAD47197.1|AF107293_1	1292	0	61.39	733	rust resistance protein [Zea mays]
Traes_7DS_A7A26AAA4.1	613	PRGDB00061443	1033	0	61.35	608	PRGdb gene name: Piz-t | GenBank accession: DQ352040 | Description: Oryza sativa (japonica cultivar-group) Piz-t (Piz-t) gene, complete cds.
Traes_2AL_F068EE799.1	715	gi|4519936|dbj|BAA75812.1|	901	0	61.26	715	RPR1 [Oryza sativa Japonica Group]
Traes_3B_B2DF123991.1	909	gi|4519936|dbj|BAA75812.1|	901	0	61.23	908	RPR1 [Oryza sativa Japonica Group]
Traes_3B_35E3385E3.2	957	PRGDB00061454	1021	0	61.13	1029	PRGdb gene name: Pikm2-TS | GenBank accession: AB462325 | Description: Oryza sativa Japonica Group Pikm2-TS mRNA for NBS-LRR class disease resistance protein, complete cds.
Traes_3B_A00BFA6BF.1	739	gi|5702196|gb|AAD47197.1|AF107293_1	1292	0	61.06	737	rust resistance protein [Zea mays]
Traes_7AS_BFB7A20A8.1	769	PRGDB00061454	1021	0	61.04	806	PRGdb gene name: Pikm2-TS | GenBank accession: AB462325 | Description: Oryza sativa Japonica Group Pikm2-TS mRNA for NBS-LRR class disease resistance protein, complete cds.
Traes_3AL_A930A62B8.2	707	gi|5702196|gb|AAD47197.1|AF107293_1	1292	0	61.03	716	rust resistance protein [Zea mays]
Traes_3B_520F2E3E6.1	982	PRGDB00061460	989	0	61	1000	PRGdb gene name: Pit | GenBank accession: AB379816 | Description: Oryza sativa Japonica Group Pit mRNA for NBS-LRR disease resistance protein, complete cds.
Traes_3B_3F7870B8B.2	749	gi|521311585|gb|AGP75918.1|	919	0	60.99	746	CNL9 [Triticum monococcum subsp. monococcum]
Traes_4AL_D8532D451.1	494	gi|5702196|gb|AAD47197.1|AF107293_1	1292	0	60.98	492	rust resistance protein [Zea mays]
Traes_4AL_7D9AE3F65.1	871	gi|5702196|gb|AAD47197.1|AF107293_1	1292	0	60.94	855	rust resistance protein [Zea mays]
Traes_7DS_3982DD668.1	988	PRGDB00061454	1021	0	60.88	1020	PRGdb gene name: Pikm2-TS | GenBank accession: AB462325 | Description: Oryza sativa Japonica Group Pikm2-TS mRNA for NBS-LRR class disease resistance protein, complete cds.
Traes_4AL_8E228FA321.1	614	PRGDB00061443	1033	0	60.78	612	PRGdb gene name: Piz-t | GenBank accession: DQ352040 | Description: Oryza sativa (japonica cultivar-group) Piz-t (Piz-t) gene, complete cds.
Traes_7AS_92309F32F.1	507	PRGDB00061443	1033	0	60.76	502	PRGdb gene name: Piz-t | GenBank accession: DQ352040 | Description: Oryza sativa (japonica cultivar-group) Piz-t (Piz-t) gene, complete cds.
Traes_5AL_0F994E366.1	575	PRGDB00061432	946	0	60.73	573	PRGdb gene name: MLA1 | GenBank accession: GU245961 | Description: Hordeum vulgare MLA1 mRNA, complete cds.
Traes_3DL_5667DA734.2	909	gi|4519936|dbj|BAA75812.1|	901	0	60.68	908	RPR1 [Oryza sativa Japonica Group]
Traes_7AS_D4796D360.1	692	PRGDB00061443	1033	0	60.65	582	PRGdb gene name: Piz-t | GenBank accession: DQ352040 | Description: Oryza sativa (japonica cultivar-group) Piz-t (Piz-t) gene, complete cds.
Traes_3AL_BD23647E5.1	907	gi|4519936|dbj|BAA75812.1|	901	0	60.62	909	RPR1 [Oryza sativa Japonica Group]
Traes_3DL_B0499595E.1	907	gi|4519936|dbj|BAA75812.1|	901	0	60.62	909	RPR1 [Oryza sativa Japonica Group]
Traes_3AL_5AE61D9A8.2	999	gi|5702196|gb|AAD47197.1|AF107293_1	1292	0	60.53	1016	rust resistance protein [Zea mays]
Traes_6AL_4815187D4.1	495	gi|87280654|gb|ABD36512.1|	1103	0	60.48	496	bacterial blight resistance protein XA26 [Oryza sativa Indica Group]
Traes_4AL_B3B00E7DB.1	999	gi|5702196|gb|AAD47197.1|AF107293_1	1292	0	60.1	1010	rust resistance protein [Zea mays]
Traes_4AL_63621099F.1	533	gi|5702196|gb|AAD47197.1|AF107293_1	1292	0	59.96	547	rust resistance protein [Zea mays]
Traes_6BL_316A32034.1	483	gi|152060786|gb|ABS29034.1|	1344	0	59.92	494	Lr1 disease resistance protein [Triticum aestivum]
Traes_4AL_DDB749346.1	568	PRGDB00061443	1033	0	59.9	576	PRGdb gene name: Piz-t | GenBank accession: DQ352040 | Description: Oryza sativa (japonica cultivar-group) Piz-t (Piz-t) gene, complete cds.
Traes_7DS_38657213B.2	746	PRGDB00061454	1021	0	59.86	730	PRGdb gene name: Pikm2-TS | GenBank accession: AB462325 | Description: Oryza sativa Japonica Group Pikm2-TS mRNA for NBS-LRR class disease resistance protein, complete cds.
Traes_4AL_17CAE3587.2	582	PRGDB00061443	1033	0	59.86	583	PRGdb gene name: Piz-t | GenBank accession: DQ352040 | Description: Oryza sativa (japonica cultivar-group) Piz-t (Piz-t) gene, complete cds.
Traes_5DL_0D59F6A27.1	989	PRGDB00061456	1232	0	59.79	955	PRGdb gene name: Rdg2a | GenBank accession: HM124452 | Description: Hordeum vulgare subsp. vulgare cultivar Thibaut RDG2A (Rdg2) gene, Rdg2-a allele, complete cds
Traes_4AL_6DA5F88F5.1	569	gi|5702196|gb|AAD47197.1|AF107293_1	1292	0	59.72	576	rust resistance protein [Zea mays]
Traes_7AS_AC1EE309F.2	1178	gi|5702196|gb|AAD47197.1|AF107293_1	1292	0	59.66	1185	rust resistance protein [Zea mays]
Traes_2DL_04714FD93.2	900	gi|4519936|dbj|BAA75812.1|	901	0	59.6	906	RPR1 [Oryza sativa Japonica Group]
Traes_7DS_83CAD1762.1	743	PRGDB00061443	1033	0	59.59	730	PRGdb gene name: Piz-t | GenBank accession: DQ352040 | Description: Oryza sativa (japonica cultivar-group) Piz-t (Piz-t) gene, complete cds.
Traes_6AL_3E1879EB3.1	1269	gi|5702196|gb|AAD47197.1|AF107293_1	1292	0	59.57	1296	rust resistance protein [Zea mays]
Traes_7DL_A4270172B.2	907	gi|37624724|gb|AAQ96158.1|	1415	0	59.55	932	powdery mildew resistance protein PM3b [Triticum aestivum]
Traes_2BL_7A79D5FF4.1	900	gi|4519936|dbj|BAA75812.1|	901	0	59.54	907	RPR1 [Oryza sativa Japonica Group]
Traes_7BS_81D0FE941.4	593	gi|521311585|gb|AGP75918.1|	919	0	59.37	539	CNL9 [Triticum monococcum subsp. monococcum]
Traes_6DL_577BACF02.2	1270	gi|5702196|gb|AAD47197.1|AF107293_1	1292	0	59.28	1299	rust resistance protein [Zea mays]
Traes_3DL_E4B17964A.2	747	gi|5702196|gb|AAD47197.1|AF107293_1	1292	0	59.25	724	rust resistance protein [Zea mays]
Traes_7DS_531E8B042.2	931	gi|5702196|gb|AAD47197.1|AF107293_1	1292	0	59.16	928	rust resistance protein [Zea mays]
Traes_4AL_E99E44B3C.1	571	PRGDB00061443	1033	0	59.07	562	PRGdb gene name: Piz-t | GenBank accession: DQ352040 | Description: Oryza sativa (japonica cultivar-group) Piz-t (Piz-t) gene, complete cds.
Traes_7DS_9881A234E.1	980	PRGDB00061443	1033	0	58.91	976	PRGdb gene name: Piz-t | GenBank accession: DQ352040 | Description: Oryza sativa (japonica cultivar-group) Piz-t (Piz-t) gene, complete cds.
Traes_1BL_CE8B8C5A8.1	748	gi|5702196|gb|AAD47197.1|AF107293_1	1292	0	58.84	792	rust resistance protein [Zea mays]
Traes_1DL_0D8E64F49.2	1063	gi|5702196|gb|AAD47197.1|AF107293_1	1292	0	58.83	1076	rust resistance protein [Zea mays]
Traes_4AL_5B8A03033.1	510	gi|5702196|gb|AAD47197.1|AF107293_1	1292	0	58.83	515	rust resistance protein [Zea mays]
Traes_7AS_862A36995.3	1292	gi|5702196|gb|AAD47197.1|AF107293_1	1292	0	58.73	1294	rust resistance protein [Zea mays]
Traes_1DL_27219622D.1	929	gi|5702196|gb|AAD47197.1|AF107293_1	1292	0	58.72	940	rust resistance protein [Zea mays]
Traes_7AS_6041D0C1C.1	789	PRGDB00061443	1033	0	58.6	785	PRGdb gene name: Piz-t | GenBank accession: DQ352040 | Description: Oryza sativa (japonica cultivar-group) Piz-t (Piz-t) gene, complete cds.
Traes_1BS_6FBF9AB0B.1	916	gi|4519936|dbj|BAA75812.1|	901	0	58.42	914	RPR1 [Oryza sativa Japonica Group]
Traes_2BL_888327E48.2	835	gi|11990500|gb|AAG42168.1|	824	0	58.42	837	stripe rust resistance protein Yr10 [Triticum aestivum]
Traes_5DL_AB2DC15EC.1	965	PRGDB00061432	946	0	58.29	959	PRGdb gene name: MLA1 | GenBank accession: GU245961 | Description: Hordeum vulgare MLA1 mRNA, complete cds.
Traes_1BL_6571C9DFE.1	1275	gi|5702196|gb|AAD47197.1|AF107293_1	1292	0	58.19	1294	rust resistance protein [Zea mays]
Traes_1DS_937EB36CF.2	917	gi|4519936|dbj|BAA75812.1|	901	0	58.16	913	RPR1 [Oryza sativa Japonica Group]
Traes_7DS_368A1A013.1	1295	gi|5702196|gb|AAD47197.1|AF107293_1	1292	0	58.1	1296	rust resistance protein [Zea mays]
Traes_1AS_8BAC45B9A1.2	917	gi|4519936|dbj|BAA75812.1|	901	0	58.05	913	RPR1 [Oryza sativa Japonica Group]
Traes_1BL_998F2411E.2	1324	gi|152060786|gb|ABS29034.1|	1344	0	58	1381	Lr1 disease resistance protein [Triticum aestivum]
Traes_1DS_2C82C3024.2	914	gi|4519936|dbj|BAA75812.1|	901	0	57.96	911	RPR1 [Oryza sativa Japonica Group]
Traes_4AL_23F5325B3.2	1285	gi|5702196|gb|AAD47197.1|AF107293_1	1292	0	57.86	1298	rust resistance protein [Zea mays]
Traes_7AS_C59BD59BF.2	500	PRGDB00061443	1033	0	57.86	496	PRGdb gene name: Piz-t | GenBank accession: DQ352040 | Description: Oryza sativa (japonica cultivar-group) Piz-t (Piz-t) gene, complete cds.
Traes_1AL_E34BCBD9A.1	940	gi|5702196|gb|AAD47197.1|AF107293_1	1292	0	57.84	944	rust resistance protein [Zea mays]
Traes_1BS_A78A21B9A.2	911	gi|4519936|dbj|BAA75812.1|	901	0	57.8	910	RPR1 [Oryza sativa Japonica Group]
Traes_3DL_E4BCD7E0F.2	576	gi|521311585|gb|AGP75918.1|	919	0	57.7	565	CNL9 [Triticum monococcum subsp. monococcum]
Traes_2BL_31852E3D7.1	829	gi|11990500|gb|AAG42168.1|	824	0	57.69	832	stripe rust resistance protein Yr10 [Triticum aestivum]
Traes_4AL_21B5A9587.1	1245	gi|5702196|gb|AAD47197.1|AF107293_1	1292	0	57.59	1271	rust resistance protein [Zea mays]
Traes_4AL_AF98E785A.2	1284	gi|5702196|gb|AAD47197.1|AF107293_1	1292	0	57.54	1293	rust resistance protein [Zea mays]
Traes_7AS_C182329CF.4	549	PRGDB00061443	1033	0	57.39	514	PRGdb gene name: Piz-t | GenBank accession: DQ352040 | Description: Oryza sativa (japonica cultivar-group) Piz-t (Piz-t) gene, complete cds.
Traes_4AL_C04919397.2	678	gi|5702196|gb|AAD47197.1|AF107293_1	1292	0	57.37	685	rust resistance protein [Zea mays]
Traes_1AS_030F28AA6.1	865	gi|4519936|dbj|BAA75812.1|	901	0	57.24	863	RPR1 [Oryza sativa Japonica Group]
Traes_4AL_99321A74E.2	991	gi|5702196|gb|AAD47197.1|AF107293_1	1292	0	57.03	996	rust resistance protein [Zea mays]
Traes_7AS_DE6CCDDDD.2	951	PRGDB00061443	1033	0	56.92	947	PRGdb gene name: Piz-t | GenBank accession: DQ352040 | Description: Oryza sativa (japonica cultivar-group) Piz-t (Piz-t) gene, complete cds.
Traes_4AL_AA4D813DE.1	674	PRGDB00061443	1033	0	56.89	682	PRGdb gene name: Piz-t | GenBank accession: DQ352040 | Description: Oryza sativa (japonica cultivar-group) Piz-t (Piz-t) gene, complete cds.
Traes_1AS_C7A8188D1.1	1226	gi|37777304|dbj|BAA76282.2|	1251	0	56.62	1185	Pib [Oryza sativa Japonica Group]
Traes_1BS_14EE461B0.1	501	gi|37624724|gb|AAQ96158.1|	1415	0	56.56	511	powdery mildew resistance protein PM3b [Triticum aestivum]
Traes_7AS_20DA8BEF2.3	925	PRGDB00061443	1033	0	56.48	933	PRGdb gene name: Piz-t | GenBank accession: DQ352040 | Description: Oryza sativa (japonica cultivar-group) Piz-t (Piz-t) gene, complete cds.
Traes_7BL_1C6415BB2.2	918	gi|5702196|gb|AAD47197.1|AF107293_1	1292	0	56.32	941	rust resistance protein [Zea mays]
Traes_1AS_BF353B963.3	939	gi|4519936|dbj|BAA75812.1|	901	0	56.19	913	RPR1 [Oryza sativa Japonica Group]
Traes_1DS_205D3AC8B.1	636	gi|152060786|gb|ABS29034.1|	1344	0	56.02	648	Lr1 disease resistance protein [Triticum aestivum]
Traes_4AL_6E3E7B68A.1	655	gi|5702196|gb|AAD47197.1|AF107293_1	1292	0	55.9	669	rust resistance protein [Zea mays]
Traes_7DS_487069DA3.2	1243	gi|5702196|gb|AAD47197.1|AF107293_1	1292	0	55.86	1296	rust resistance protein [Zea mays]
Traes_7DS_585B87D37.2	1260	gi|5702196|gb|AAD47197.1|AF107293_1	1292	0	55.66	1299	rust resistance protein [Zea mays]
Traes_4AL_B076DFC4C.1	761	PRGDB00061454	1021	0	55.66	769	PRGdb gene name: Pikm2-TS | GenBank accession: AB462325 | Description: Oryza sativa Japonica Group Pikm2-TS mRNA for NBS-LRR class disease resistance protein, complete cds.
Traes_3B_A62F1D89C.1	509	gi|4519936|dbj|BAA75812.1|	901	0	55.51	508	RPR1 [Oryza sativa Japonica Group]
Traes_1BS_71A5B4641.2	923	gi|33302327|gb|AAQ01784.1|	921	0	54.47	929	resistance protein LR10 [Triticum aestivum]
Traes_4AL_B87BD08F0.2	698	gi|5702196|gb|AAD47197.1|AF107293_1	1292	0	54.35	736	rust resistance protein [Zea mays]
Traes_3B_CCD96A751.13	1282	gi|37624724|gb|AAQ96158.1|	1415	0	54.21	1284	powdery mildew resistance protein PM3b [Triticum aestivum]
Traes_1AS_17306388F.1	1206	gi|37777304|dbj|BAA76282.2|	1251	0	54.05	1221	Pib [Oryza sativa Japonica Group]
Traes_4AL_A693A19AE.1	698	gi|5702196|gb|AAD47197.1|AF107293_1	1292	0	53.94	736	rust resistance protein [Zea mays]
Traes_1BS_6C1F7D5C7.2	920	gi|33302327|gb|AAQ01784.1|	921	0	53.55	930	resistance protein LR10 [Triticum aestivum]
Traes_2BS_5045C640C.2	981	PRGDB00061454	1021	0	53.09	1036	PRGdb gene name: Pikm2-TS | GenBank accession: AB462325 | Description: Oryza sativa Japonica Group Pikm2-TS mRNA for NBS-LRR class disease resistance protein, complete cds.
Traes_1BS_B64557385.1	550	gi|37624724|gb|AAQ96158.1|	1415	0	53.05	558	powdery mildew resistance protein PM3b [Triticum aestivum]
Traes_6BL_033C90D41.1	641	gi|152060786|gb|ABS29034.1|	1344	0	53.02	645	Lr1 disease resistance protein [Triticum aestivum]
Traes_3B_C6FD523D7.2	1270	gi|37624724|gb|AAQ96158.1|	1415	0	52.85	1353	powdery mildew resistance protein PM3b [Triticum aestivum]
Traes_2AS_86633353C.1	990	PRGDB00061454	1021	0	52.83	1041	PRGdb gene name: Pikm2-TS | GenBank accession: AB462325 | Description: Oryza sativa Japonica Group Pikm2-TS mRNA for NBS-LRR class disease resistance protein, complete cds.
Traes_2BL_A87D42F96.2	1162	gi|152060786|gb|ABS29034.1|	1344	0	52.72	865	Lr1 disease resistance protein [Triticum aestivum]
Traes_5DL_73317C624.1	1284	PRGDB00061459	1063	0	52.58	774	PRGdb gene name: Pi5-2 | GenBank accession: EU869186 | Description: Oryza sativa Japonica Group Pi5-2 (Pi5-2) gene, complete cds.
Traes_3AL_91749D67D.1	1287	gi|37624724|gb|AAQ96158.1|	1415	0	52.55	1353	powdery mildew resistance protein PM3b [Triticum aestivum]
Traes_1BS_EC532B51E.1	670	gi|37777304|dbj|BAA76282.2|	1251	0	52.53	651	Pib [Oryza sativa Japonica Group]
Traes_1BS_70B733D34.1	1223	gi|37777304|dbj|BAA76282.2|	1251	0	52.25	1265	Pib [Oryza sativa Japonica Group]
Traes_5BL_D8CCF54A5.2	1348	PRGDB00061459	1063	0	52.25	733	PRGdb gene name: Pi5-2 | GenBank accession: EU869186 | Description: Oryza sativa Japonica Group Pi5-2 (Pi5-2) gene, complete cds.
Traes_2DS_480CFDFE4.1	981	PRGDB00061454	1021	0	52.17	1037	PRGdb gene name: Pikm2-TS | GenBank accession: AB462325 | Description: Oryza sativa Japonica Group Pikm2-TS mRNA for NBS-LRR class disease resistance protein, complete cds.
Traes_1BL_4408299C1.1	590	gi|37624724|gb|AAQ96158.1|	1415	0	52.09	599	powdery mildew resistance protein PM3b [Triticum aestivum]
Traes_5AL_C18926980.2	1660	PRGDB00061459	1063	0	51.98	733	PRGdb gene name: Pi5-2 | GenBank accession: EU869186 | Description: Oryza sativa Japonica Group Pi5-2 (Pi5-2) gene, complete cds.
Traes_6DL_365F9D5C8.3	1366	gi|152060786|gb|ABS29034.1|	1344	0	51.71	1406	Lr1 disease resistance protein [Triticum aestivum]
Traes_2DS_F6903F7DE.2	753	PRGDB00061432	946	0	51.65	757	PRGdb gene name: MLA1 | GenBank accession: GU245961 | Description: Hordeum vulgare MLA1 mRNA, complete cds.
Traes_1AS_AAB89883E1.1	853	gi|4519936|dbj|BAA75812.1|	901	0	51.64	912	RPR1 [Oryza sativa Japonica Group]
Traes_3DL_557CF2133.2	629	PRGDB00061432	946	0	51.64	641	PRGdb gene name: MLA1 | GenBank accession: GU245961 | Description: Hordeum vulgare MLA1 mRNA, complete cds.
Traes_6DL_69C31FA81.1	1363	gi|152060786|gb|ABS29034.1|	1344	0	51.6	1405	Lr1 disease resistance protein [Triticum aestivum]
Traes_5DL_63153BD0C.1	641	PRGDB00061454	1021	0	51.28	665	PRGdb gene name: Pikm2-TS | GenBank accession: AB462325 | Description: Oryza sativa Japonica Group Pikm2-TS mRNA for NBS-LRR class disease resistance protein, complete cds.
Traes_6DL_73C84031F.2	1331	gi|152060786|gb|ABS29034.1|	1344	0	51.19	1383	Lr1 disease resistance protein [Triticum aestivum]
Traes_4AL_79B47AF61.1	1276	gi|37777304|dbj|BAA76282.2|	1251	0	51.08	1302	Pib [Oryza sativa Japonica Group]
Traes_1DS_C7BAF19D3.2	1123	gi|37777304|dbj|BAA76282.2|	1251	0	51.06	1226	Pib [Oryza sativa Japonica Group]
Traes_5BL_7CC1CFAC3.2	1004	PRGDB00061454	1021	0	51	1047	PRGdb gene name: Pikm2-TS | GenBank accession: AB462325 | Description: Oryza sativa Japonica Group Pikm2-TS mRNA for NBS-LRR class disease resistance protein, complete cds.
Traes_2DS_7826103D4.1	920	PRGDB00061457	736	0	50.81	742	PRGdb gene name: Pid3 | GenBank accession: FJ773286 | Description: Oryza sativa Japonica Group cultivar Nipponbare resistance protein Pid3 gene, complete cds.
Traes_6AL_979D45530.3	1330	gi|152060786|gb|ABS29034.1|	1344	0	50.76	1383	Lr1 disease resistance protein [Triticum aestivum]
Traes_3DL_46648C68A.1	1147	gi|37624724|gb|AAQ96158.1|	1415	0	50.73	1228	powdery mildew resistance protein PM3b [Triticum aestivum]
Traes_2AS_E022ED09E.1	920	PRGDB00061457	736	0	50.54	742	PRGdb gene name: Pid3 | GenBank accession: FJ773286 | Description: Oryza sativa Japonica Group cultivar Nipponbare resistance protein Pid3 gene, complete cds.
Traes_2BS_37A5902AE.2	866	PRGDB00061457	736	0	50.44	688	PRGdb gene name: Pid3 | GenBank accession: FJ773286 | Description: Oryza sativa Japonica Group cultivar Nipponbare resistance protein Pid3 gene, complete cds.
Traes_6DL_F504536D5.1	1371	gi|152060786|gb|ABS29034.1|	1344	0	50.39	1413	Lr1 disease resistance protein [Triticum aestivum]
Traes_2BS_B7E50EDE6.1	963	PRGDB00061454	1021	0	50.34	1031	PRGdb gene name: Pikm2-TS | GenBank accession: AB462325 | Description: Oryza sativa Japonica Group Pikm2-TS mRNA for NBS-LRR class disease resistance protein, complete cds.
Traes_1BS_919C399B2.2	832	gi|37777304|dbj|BAA76282.2|	1251	0	50.11	880	Pib [Oryza sativa Japonica Group]
Traes_2DS_12CA77384.2	775	PRGDB00061454	1021	0	50	652	PRGdb gene name: Pikm2-TS | GenBank accession: AB462325 | Description: Oryza sativa Japonica Group Pikm2-TS mRNA for NBS-LRR class disease resistance protein, complete cds.
Traes_2BL_15F7165C6.3	1234	gi|152060786|gb|ABS29034.1|	1344	0	49.91	1054	Lr1 disease resistance protein [Triticum aestivum]
Traes_2AS_8A3DF91B0.2	849	gi|4519936|dbj|BAA75812.1|	901	0	49.67	912	RPR1 [Oryza sativa Japonica Group]
Traes_5DS_99C28784C.1	1214	gi|37777304|dbj|BAA76282.2|	1251	0	49.53	1274	Pib [Oryza sativa Japonica Group]
Traes_3AS_23116C584.1	910	PRGDB00061457	736	0	49.53	741	PRGdb gene name: Pid3 | GenBank accession: FJ773286 | Description: Oryza sativa Japonica Group cultivar Nipponbare resistance protein Pid3 gene, complete cds.
Traes_5AS_8C4C435E7.1	1074	PRGDB00061456	1232	0	49.45	1001	PRGdb gene name: Rdg2a | GenBank accession: HM124452 | Description: Hordeum vulgare subsp. vulgare cultivar Thibaut RDG2A (Rdg2) gene, Rdg2-a allele, complete cds
Traes_7DL_1D076C164.2	1265	gi|37624724|gb|AAQ96158.1|	1415	0	49.38	1458	powdery mildew resistance protein PM3b [Triticum aestivum]
Traes_5DS_4D101E56F.2	939	PRGDB00061456	1232	0	49.35	1001	PRGdb gene name: Rdg2a | GenBank accession: HM124452 | Description: Hordeum vulgare subsp. vulgare cultivar Thibaut RDG2A (Rdg2) gene, Rdg2-a allele, complete cds
Traes_1DS_571BDA15D.1	993	gi|37624724|gb|AAQ96158.1|	1415	0	49.08	925	powdery mildew resistance protein PM3b [Triticum aestivum]
Traes_5BS_ACADC6031.2	1214	gi|37777304|dbj|BAA76282.2|	1251	0	49.06	1274	Pib [Oryza sativa Japonica Group]
Traes_5BL_65A9C2483.2	978	PRGDB00061454	1021	0	49.02	1020	PRGdb gene name: Pikm2-TS | GenBank accession: AB462325 | Description: Oryza sativa Japonica Group Pikm2-TS mRNA for NBS-LRR class disease resistance protein, complete cds.
Traes_4AL_E11B34A96.1	910	PRGDB00061457	736	0	48.99	741	PRGdb gene name: Pid3 | GenBank accession: FJ773286 | Description: Oryza sativa Japonica Group cultivar Nipponbare resistance protein Pid3 gene, complete cds.
Traes_5AL_6F0E92533.1	919	PRGDB00061457	736	0	48.98	735	PRGdb gene name: Pid3 | GenBank accession: FJ773286 | Description: Oryza sativa Japonica Group cultivar Nipponbare resistance protein Pid3 gene, complete cds.
Traes_7BL_88BAA38C6.3	1311	gi|152060786|gb|ABS29034.1|	1344	0	47.94	1385	Lr1 disease resistance protein [Triticum aestivum]
Traes_7BL_772B2DB6F.7	1233	gi|152060786|gb|ABS29034.1|	1344	0	47.68	1011	Lr1 disease resistance protein [Triticum aestivum]
Traes_5DS_1179BC0C3.2	972	PRGDB00061454	1021	0	47.12	1042	PRGdb gene name: Pikm2-TS | GenBank accession: AB462325 | Description: Oryza sativa Japonica Group Pikm2-TS mRNA for NBS-LRR class disease resistance protein, complete cds.
Traes_2BL_E3E1888E8.1	921	gi|32141365|gb|AAP74647.1|	1080	0	47.1	809	Lr21 [Aegilops tauschii]
Traes_3B_269A5091E.2	1558	PRGDB00061446	921	0	46.88	802	PRGdb gene name: Cre1 | GenBank accession: AY124651 | Description: Aegilops tauschii go35 NBS-LRR (go35) gene, complete cds.
Traes_1DS_EFA1BC727.2	960	PRGDB00061432	946	0	46.83	884	PRGdb gene name: MLA1 | GenBank accession: GU245961 | Description: Hordeum vulgare MLA1 mRNA, complete cds.
Traes_1BS_2B20E79A8.2	641	PRGDB00061457	736	0	46.05	658	PRGdb gene name: Pid3 | GenBank accession: FJ773286 | Description: Oryza sativa Japonica Group cultivar Nipponbare resistance protein Pid3 gene, complete cds.
Traes_3B_E041382C5.2	1277	gi|37624724|gb|AAQ96158.1|	1415	0	45.86	1448	powdery mildew resistance protein PM3b [Triticum aestivum]
Traes_3B_F37B8DF81.2	918	PRGDB00061432	946	0	45.84	949	PRGdb gene name: MLA1 | GenBank accession: GU245961 | Description: Hordeum vulgare MLA1 mRNA, complete cds.
Traes_3B_E8FFBBF6F.2	923	PRGDB00061432	946	0	45.63	938	PRGdb gene name: MLA1 | GenBank accession: GU245961 | Description: Hordeum vulgare MLA1 mRNA, complete cds.
Traes_4BS_35F41D059.2	926	PRGDB00061457	736	0	45.61	752	PRGdb gene name: Pid3 | GenBank accession: FJ773286 | Description: Oryza sativa Japonica Group cultivar Nipponbare resistance protein Pid3 gene, complete cds.
Traes_1AS_860F1C549.2	932	PRGDB00061457	736	0	45.17	755	PRGdb gene name: Pid3 | GenBank accession: FJ773286 | Description: Oryza sativa Japonica Group cultivar Nipponbare resistance protein Pid3 gene, complete cds.
Traes_1BS_C86C7CAF3.2	957	PRGDB00061457	736	0	44.99	749	PRGdb gene name: Pid3 | GenBank accession: FJ773286 | Description: Oryza sativa Japonica Group cultivar Nipponbare resistance protein Pid3 gene, complete cds.
Traes_6BS_9CFC59D85.2	1285	gi|37777304|dbj|BAA76282.2|	1251	0	44.94	1275	Pib [Oryza sativa Japonica Group]
Traes_1AS_0F7CF1F34.2	748	PRGDB00061433	956	0	44.91	757	PRGdb gene name: Mla6 | GenBank accession: AJ302293 | Description: Hordeum vulgare Mla6 gene, exons 1-5.
Traes_6DL_A4387A27F.2	1423	PRGDB00050958	1802	0	44.9	804	PRGdb gene name: XA1 | GenBank accession: AB002266 | Description: Oryza sativa mRNA for XA1, complete cds.
Traes_1BS_A10F5E144.2	881	PRGDB00061457	736	0	44.86	749	PRGdb gene name: Pid3 | GenBank accession: FJ773286 | Description: Oryza sativa Japonica Group cultivar Nipponbare resistance protein Pid3 gene, complete cds.
Traes_3B_BFCCD3CD5.2	961	PRGDB00061432	946	0	44.68	978	PRGdb gene name: MLA1 | GenBank accession: GU245961 | Description: Hordeum vulgare MLA1 mRNA, complete cds.
Traes_7BL_6CF949A41.2	962	gi|521311585|gb|AGP75918.1|	919	0	44.57	819	CNL9 [Triticum monococcum subsp. monococcum]
Traes_1DS_96A7AE226.1	923	PRGDB00061457	736	0	44.43	754	PRGdb gene name: Pid3 | GenBank accession: FJ773286 | Description: Oryza sativa Japonica Group cultivar Nipponbare resistance protein Pid3 gene, complete cds.
Traes_7BL_0665E8707.2	868	PRGDB00061432	946	0	44.23	814	PRGdb gene name: MLA1 | GenBank accession: GU245961 | Description: Hordeum vulgare MLA1 mRNA, complete cds.
Traes_5DL_BDE25A669.1	997	PRGDB00061454	1021	0	43.89	1055	PRGdb gene name: Pikm2-TS | GenBank accession: AB462325 | Description: Oryza sativa Japonica Group Pikm2-TS mRNA for NBS-LRR class disease resistance protein, complete cds.
Traes_6AS_263764436.5	745	PRGWK00001083	1008	0	43.84	755	-
Traes_6DS_D8603CBD2.1	1209	gi|37777304|dbj|BAA76282.2|	1251	0	43.73	1260	Pib [Oryza sativa Japonica Group]
Traes_5BL_1BB35DC30.1	887	PRGDB00061454	1021	0	43.7	936	PRGdb gene name: Pikm2-TS | GenBank accession: AB462325 | Description: Oryza sativa Japonica Group Pikm2-TS mRNA for NBS-LRR class disease resistance protein, complete cds.
Traes_6BS_E7A8CDC16.2	1109	gi|37777304|dbj|BAA76282.2|	1251	0	43.69	1110	Pib [Oryza sativa Japonica Group]
Traes_6DS_28AC66057.4	1070	PRGWK00000873	1017	0	43.69	1046	-
Traes_6AS_0A72D3AF5.6	1078	PRGWK00000873	1017	0	43.68	1053	-
Traes_6BS_FC3E73AC6.1	1054	PRGWK00000873	1017	0	43.59	1046	-
Traes_6AS_5F0F9C287.1	1299	gi|37777304|dbj|BAA76282.2|	1251	0	43.49	1290	Pib [Oryza sativa Japonica Group]
Traes_6DS_B72174801.2	1270	gi|37777304|dbj|BAA76282.2|	1251	0	43.46	1277	Pib [Oryza sativa Japonica Group]
Traes_1BS_039F236C8.2	935	PRGDB00061432	946	0	43.29	954	PRGdb gene name: MLA1 | GenBank accession: GU245961 | Description: Hordeum vulgare MLA1 mRNA, complete cds.
Traes_5AS_BDFB08E23.1	814	gi|521311585|gb|AGP75918.1|	919	0	42.98	819	CNL9 [Triticum monococcum subsp. monococcum]
Traes_1DS_2FC781118.2	1133	PRGWK00000103	943	0	42.96	845	-
Traes_1BS_2EE629420.2	1254	gi|37624724|gb|AAQ96158.1|	1415	0	42.8	1208	powdery mildew resistance protein PM3b [Triticum aestivum]
Traes_6DS_9DF272FBB.1	1059	PRGWK00000873	1017	0	42.72	1044	-
Traes_6DS_E43F14117.1	1275	gi|37777304|dbj|BAA76282.2|	1251	0	42.55	1302	Pib [Oryza sativa Japonica Group]
Traes_2DL_ADACB74CD.1	960	PRGDB00050958	1802	0	42.51	894	PRGdb gene name: XA1 | GenBank accession: AB002266 | Description: Oryza sativa mRNA for XA1, complete cds.
Traes_6BS_8837AC45F.2	1220	gi|37777304|dbj|BAA76282.2|	1251	0	42.42	1266	Pib [Oryza sativa Japonica Group]
Traes_3DL_E441F14E3.1	1332	gi|37624724|gb|AAQ96158.1|	1415	0	42.19	1427	powdery mildew resistance protein PM3b [Triticum aestivum]
Traes_2BL_EC0FF1ACA.2	1044	PRGDB00061454	1021	0	42.11	1071	PRGdb gene name: Pikm2-TS | GenBank accession: AB462325 | Description: Oryza sativa Japonica Group Pikm2-TS mRNA for NBS-LRR class disease resistance protein, complete cds.
Traes_1BS_1E568BC28.1	881	PRGDB00061454	1021	0	41.99	836	PRGdb gene name: Pikm2-TS | GenBank accession: AB462325 | Description: Oryza sativa Japonica Group Pikm2-TS mRNA for NBS-LRR class disease resistance protein, complete cds.
Traes_5DS_8DB03B7DA.1	950	gi|521311585|gb|AGP75918.1|	919	0	40.86	908	CNL9 [Triticum monococcum subsp. monococcum]
Traes_6BS_6B3D7315B.2	985	gi|37777304|dbj|BAA76282.2|	1251	0	40.49	1072	Pib [Oryza sativa Japonica Group]
Traes_5BS_BCEA0112C.1	954	gi|521311585|gb|AGP75918.1|	919	0	40.46	912	CNL9 [Triticum monococcum subsp. monococcum]
Traes_5BL_9812A4B62.2	927	PRGDB00061432	946	0	40.29	953	PRGdb gene name: MLA1 | GenBank accession: GU245961 | Description: Hordeum vulgare MLA1 mRNA, complete cds.
Traes_7DL_5218A650F.1	914	PRGDB00061432	946	0	40.15	949	PRGdb gene name: MLA1 | GenBank accession: GU245961 | Description: Hordeum vulgare MLA1 mRNA, complete cds.
Traes_1DS_317E7E5B1.2	954	gi|521311585|gb|AGP75918.1|	919	0	40.08	943	CNL9 [Triticum monococcum subsp. monococcum]
Traes_2AS_BCEF3FFED.1	1110	PRGWK00000559	1068	0	39.96	1086	-
Traes_5BS_3FFCC89AD.1	949	PRGDB00061433	956	0	39.49	980	PRGdb gene name: Mla6 | GenBank accession: AJ302293 | Description: Hordeum vulgare Mla6 gene, exons 1-5.
Traes_3DL_41B2EF8DF.1	934	gi|33302327|gb|AAQ01784.1|	921	0	39.47	945	resistance protein LR10 [Triticum aestivum]
Traes_4DS_178EAD27A.1	917	gi|4519936|dbj|BAA75812.1|	901	0	39.44	890	RPR1 [Oryza sativa Japonica Group]
Traes_5BL_45ED7819B.1	937	gi|521311585|gb|AGP75918.1|	919	0	39.28	914	CNL9 [Triticum monococcum subsp. monococcum]
Traes_5BS_B5A6A3EF7.2	937	gi|521311585|gb|AGP75918.1|	919	0	39.21	936	CNL9 [Triticum monococcum subsp. monococcum]
Traes_6AL_FCF2BA48D.2	917	gi|33302327|gb|AAQ01784.1|	921	0	39.21	936	resistance protein LR10 [Triticum aestivum]
Traes_1BS_C1A5A4E0A.1	932	gi|521311585|gb|AGP75918.1|	919	0	39	941	CNL9 [Triticum monococcum subsp. monococcum]
Traes_1DS_92A7B09F2.2	977	gi|521311585|gb|AGP75918.1|	919	0	38.86	947	CNL9 [Triticum monococcum subsp. monococcum]
Traes_6BS_E376CCC90.19	916	gi|4519936|dbj|BAA75812.1|	901	0	38.34	913	RPR1 [Oryza sativa Japonica Group]
Traes_2DS_E29509E47.1	919	gi|4519936|dbj|BAA75812.1|	901	0	38.03	894	RPR1 [Oryza sativa Japonica Group]
Traes_6DL_239151DA0.2	1054	gi|33302327|gb|AAQ01784.1|	921	0	38	950	resistance protein LR10 [Triticum aestivum]
Traes_1DL_28EA794BA.1	1130	gi|46576968|sp|Q7XBQ9.1|RGA2_SOLBU	970	0	36.74	1007	RecName: Full=Disease resistance protein RGA2; AltName: Full=Blight resistance protein RPI; AltName: Full=RGA2-blb
Traes_4BS_ED4399BF6.1	962	PRGWK00000171	1003	0	36.7	1000	-
Traes_3B_D7CCB565F.2	1176	PRGWK00000451	1164	0	36.66	1154	-
Traes_4BS_760023A83.1	1170	gi|37777304|dbj|BAA76282.2|	1251	0	36.41	1236	Pib [Oryza sativa Japonica Group]
Traes_3DL_F6BF613A9.1	1117	PRGDB00000047	1282	0	35.85	1113	PRGdb gene name: R3a | GenBank accession: AY849382 | Description: Solanum tuberosum potato late blight resistance protein R3a gene, complete cds.
Traes_4DS_317846363.2	1295	gi|152060786|gb|ABS29034.1|	1344	0	35.44	1205	Lr1 disease resistance protein [Triticum aestivum]
Traes_1BS_80E3F3FA5.2	1041	gi|37777304|dbj|BAA76282.2|	1251	0	35.43	1143	Pib [Oryza sativa Japonica Group]
Traes_1DS_A2CD165A5.2	1038	gi|37777304|dbj|BAA76282.2|	1251	0	35.35	1143	Pib [Oryza sativa Japonica Group]
Traes_4AL_2FC39B934.1	1174	gi|37777304|dbj|BAA76282.2|	1251	0	35.14	1295	Pib [Oryza sativa Japonica Group]
Traes_2AL_3FE057E18.1	1036	PRGWK00000513	1223	0	35.02	1145	-
Traes_7DL_9F0AD190A.3	1173	gi|37777304|dbj|BAA76282.2|	1251	0	34.97	1241	Pib [Oryza sativa Japonica Group]
Traes_3DL_198AFBF3F.7	1356	gi|152060786|gb|ABS29034.1|	1344	0	34.49	1273	Lr1 disease resistance protein [Triticum aestivum]
Traes_6BS_27BE3E745.3	1632	gi|152060786|gb|ABS29034.1|	1344	0	33.98	1298	Lr1 disease resistance protein [Triticum aestivum]
Traes_2BS_0EFFAAE28.1	1202	gi|37777304|dbj|BAA76282.2|	1251	0	33.86	1264	Pib [Oryza sativa Japonica Group]
Traes_2DS_C9635AFF7.1	1217	gi|37777304|dbj|BAA76282.2|	1251	0	33.73	1269	Pib [Oryza sativa Japonica Group]
Traes_2BL_94A287CDF.2	1500	gi|152060786|gb|ABS29034.1|	1344	0	32.86	1473	Lr1 disease resistance protein [Triticum aestivum]
Traes_4DS_62F33DF18.2	1546	gi|152060786|gb|ABS29034.1|	1344	0	32.65	1455	Lr1 disease resistance protein [Triticum aestivum]
Traes_4AL_D40401077.1	916	gi|4519936|dbj|BAA75812.1|	901	3e-180	37.23	916	RPR1 [Oryza sativa Japonica Group]
Traes_7DS_23CDAB1B11.2	916	gi|4519936|dbj|BAA75812.1|	901	3e-180	36.65	914	RPR1 [Oryza sativa Japonica Group]
Traes_4AL_7686588D9.1	451	gi|115343235|gb|ABI94578.1|	1290	4e-180	62.31	459	blast resistance protein Pi37 [Oryza sativa Japonica Group]
Traes_6AL_AAA4ED992.2	936	gi|33302327|gb|AAQ01784.1|	921	4e-180	39.14	948	resistance protein LR10 [Triticum aestivum]
Traes_5BL_4BA8DB6BB.1	947	gi|521311585|gb|AGP75918.1|	919	8e-180	38.83	940	CNL9 [Triticum monococcum subsp. monococcum]
Traes_1AS_CEF6F9D43.1	926	gi|521311585|gb|AGP75918.1|	919	1e-179	38.41	932	CNL9 [Triticum monococcum subsp. monococcum]
Traes_6BL_CE3B6BEE3.2	854	gi|33302327|gb|AAQ01784.1|	921	2e-179	39.61	866	resistance protein LR10 [Triticum aestivum]
Traes_7DS_D16B7A9E5.1	915	gi|4519936|dbj|BAA75812.1|	901	3e-179	37.19	898	RPR1 [Oryza sativa Japonica Group]
Traes_6BL_CC53B2137.2	933	gi|33302327|gb|AAQ01784.1|	921	4e-179	38.75	947	resistance protein LR10 [Triticum aestivum]
Traes_2DL_520A76000.1	937	PRGWK00000146	1076	5e-179	44	750	-
Traes_1DS_52539E9F6.1	314	gi|522700532|gb|AGQ17390.1|	961	2e-178	80.89	314	RGA1e E8 mutant [Triticum aestivum]
Traes_2AL_2C88A7A3A.2	1483	PRGDB00050958	1802	2e-178	43.75	800	PRGdb gene name: XA1 | GenBank accession: AB002266 | Description: Oryza sativa mRNA for XA1, complete cds.
Traes_1DS_41CB7143F.1	547	gi|37777304|dbj|BAA76282.2|	1251	3e-178	53.06	556	Pib [Oryza sativa Japonica Group]
Traes_7DS_F22F1419B.1	916	gi|4519936|dbj|BAA75812.1|	901	3e-178	36.87	895	RPR1 [Oryza sativa Japonica Group]
Traes_1DS_54AAC5DC3.1	806	PRGDB00061457	736	4e-178	41.25	754	PRGdb gene name: Pid3 | GenBank accession: FJ773286 | Description: Oryza sativa Japonica Group cultivar Nipponbare resistance protein Pid3 gene, complete cds.
Traes_6AL_22F03E292.2	937	gi|33302327|gb|AAQ01784.1|	921	7e-178	38.74	955	resistance protein LR10 [Triticum aestivum]
Traes_5BL_B25C017A2.1	941	gi|521311585|gb|AGP75918.1|	919	1e-177	38.22	934	CNL9 [Triticum monococcum subsp. monococcum]
Traes_7DS_CB71ACD63.2	917	gi|4519936|dbj|BAA75812.1|	901	1e-177	37.37	891	RPR1 [Oryza sativa Japonica Group]
Traes_5AL_B4E8A3115.2	1482	PRGDB00000488	928	2e-177	44.21	699	PRGdb gene name: Pi-ta | GenBank accession: AY196754 | Description: Oryza sativa (japonica cultivar-group) pi-ta protein (Pi-ta) gene, complete cds.
Traes_7BS_9716221D5.1	973	PRGDB00061456	1232	4e-177	34.89	1052	PRGdb gene name: Rdg2a | GenBank accession: HM124452 | Description: Hordeum vulgare subsp. vulgare cultivar Thibaut RDG2A (Rdg2) gene, Rdg2-a allele, complete cds
Traes_2AL_060BD6D85.2	917	gi|4519936|dbj|BAA75812.1|	901	5e-177	37.22	900	RPR1 [Oryza sativa Japonica Group]
Traes_6BL_27A6BDD76.1	932	gi|521311585|gb|AGP75918.1|	919	9e-177	37.15	953	CNL9 [Triticum monococcum subsp. monococcum]
Traes_7DL_B3F28F4C5.1	917	gi|4519936|dbj|BAA75812.1|	901	1e-176	37.22	892	RPR1 [Oryza sativa Japonica Group]
Traes_6AL_8BF77066D.3	926	gi|33302327|gb|AAQ01784.1|	921	2e-176	39.68	945	resistance protein LR10 [Triticum aestivum]
Traes_2DL_8616F1BE0.1	917	gi|4519936|dbj|BAA75812.1|	901	5e-176	36.78	900	RPR1 [Oryza sativa Japonica Group]
Traes_5BL_7F0FD1538.2	1409	PRGDB00000488	928	7e-176	43.34	736	PRGdb gene name: Pi-ta | GenBank accession: AY196754 | Description: Oryza sativa (japonica cultivar-group) pi-ta protein (Pi-ta) gene, complete cds.
Traes_1AS_9623EDCAC.1	297	gi|11990500|gb|AAG42168.1|	824	9e-175	90.68	279	stripe rust resistance protein Yr10 [Triticum aestivum]
Traes_2AL_D8305F1D2.2	943	PRGDB00050958	1802	1e-174	42.96	803	PRGdb gene name: XA1 | GenBank accession: AB002266 | Description: Oryza sativa mRNA for XA1, complete cds.
Traes_1BS_DDC038FDC.2	490	gi|521311585|gb|AGP75918.1|	919	3e-174	62.02	445	CNL9 [Triticum monococcum subsp. monococcum]
Traes_5BL_C37854F54.1	947	gi|521311585|gb|AGP75918.1|	919	5e-174	37.47	942	CNL9 [Triticum monococcum subsp. monococcum]
Traes_6AL_1AA3354BA.2	928	gi|33302327|gb|AAQ01784.1|	921	6e-174	38.13	939	resistance protein LR10 [Triticum aestivum]
Traes_6DL_08C6ADEC7.2	929	gi|33302327|gb|AAQ01784.1|	921	1e-173	38.6	943	resistance protein LR10 [Triticum aestivum]
Traes_6BL_B5C52D4FA.1	951	gi|521311585|gb|AGP75918.1|	919	2e-173	38.56	944	CNL9 [Triticum monococcum subsp. monococcum]
Traes_4AL_F482AAA88.1	865	gi|4519936|dbj|BAA75812.1|	901	7e-173	39.32	852	RPR1 [Oryza sativa Japonica Group]
Traes_4AL_C23CB26EF.2	434	gi|115343235|gb|ABI94578.1|	1290	1e-172	63.97	433	blast resistance protein Pi37 [Oryza sativa Japonica Group]
Traes_2BL_18FA7945F.2	801	PRGDB00050958	1802	1e-172	41.77	814	PRGdb gene name: XA1 | GenBank accession: AB002266 | Description: Oryza sativa mRNA for XA1, complete cds.
Traes_6AL_87242E351.2	1033	gi|33302327|gb|AAQ01784.1|	921	1e-172	38.84	945	resistance protein LR10 [Triticum aestivum]
Traes_5BL_4BA4C1E30.2	929	gi|521311585|gb|AGP75918.1|	919	2e-172	37.51	941	CNL9 [Triticum monococcum subsp. monococcum]
Traes_2AS_2152FF17A.1	924	gi|4519936|dbj|BAA75812.1|	901	2e-172	37.11	900	RPR1 [Oryza sativa Japonica Group]
Traes_2BS_5A3F0F7D3.1	960	PRGDB00061454	1021	2e-172	35.96	1026	PRGdb gene name: Pikm2-TS | GenBank accession: AB462325 | Description: Oryza sativa Japonica Group Pikm2-TS mRNA for NBS-LRR class disease resistance protein, complete cds.
Traes_2BL_C607B44E5.2	790	PRGDB00050958	1802	3e-172	40.9	863	PRGdb gene name: XA1 | GenBank accession: AB002266 | Description: Oryza sativa mRNA for XA1, complete cds.
Traes_7AL_7B204667E.2	613	gi|11990500|gb|AAG42168.1|	824	5e-172	58.17	459	stripe rust resistance protein Yr10 [Triticum aestivum]
Traes_7AS_D116D27221.2	598	gi|521311585|gb|AGP75918.1|	919	2e-171	48.28	609	CNL9 [Triticum monococcum subsp. monococcum]
Traes_6BL_94E3C007C.2	949	gi|521311585|gb|AGP75918.1|	919	2e-171	37.29	944	CNL9 [Triticum monococcum subsp. monococcum]
Traes_6DL_1B62063AD.1	447	gi|152060786|gb|ABS29034.1|	1344	4e-171	58.91	460	Lr1 disease resistance protein [Triticum aestivum]
Traes_7AS_5D463EC96.1	916	gi|4519936|dbj|BAA75812.1|	901	4e-171	36.01	897	RPR1 [Oryza sativa Japonica Group]
Traes_7DS_CA534661F.1	917	gi|4519936|dbj|BAA75812.1|	901	9e-171	36.94	888	RPR1 [Oryza sativa Japonica Group]
Traes_6DL_2DA31AFFC.2	910	gi|33302327|gb|AAQ01784.1|	921	2e-170	38.28	930	resistance protein LR10 [Triticum aestivum]
Traes_2BL_177A50B76.1	874	gi|4519936|dbj|BAA75812.1|	901	2e-170	36.8	875	RPR1 [Oryza sativa Japonica Group]
Traes_7BL_C13C898F4.1	494	PRGDB00061454	1021	6e-170	52.36	529	PRGdb gene name: Pikm2-TS | GenBank accession: AB462325 | Description: Oryza sativa Japonica Group Pikm2-TS mRNA for NBS-LRR class disease resistance protein, complete cds.
Traes_6DL_3CF5E0410.2	1985	gi|33302327|gb|AAQ01784.1|	921	6e-170	39.41	944	resistance protein LR10 [Triticum aestivum]
Traes_7AL_78F17D2EA.1	963	PRGDB00061460	989	7e-170	35.97	973	PRGdb gene name: Pit | GenBank accession: AB379816 | Description: Oryza sativa Japonica Group Pit mRNA for NBS-LRR disease resistance protein, complete cds.
Traes_7AS_451D041F9.4	490	gi|521311585|gb|AGP75918.1|	919	8e-170	56.07	478	CNL9 [Triticum monococcum subsp. monococcum]
Traes_3B_F9D40321D.2	1007	gi|152060786|gb|ABS29034.1|	1344	1e-169	35.77	1026	Lr1 disease resistance protein [Triticum aestivum]
Traes_7AS_508A9658E.1	917	gi|4519936|dbj|BAA75812.1|	901	2e-169	36.97	890	RPR1 [Oryza sativa Japonica Group]
Traes_1BL_3C0C70B25.1	945	PRGDB00000501	1229	2e-169	33.74	1070	PRGdb gene name: Rps1-k-1 | GenBank accession: EU450800 | Description: Glycine max NB-LRR type disease resistance protein Rps1-k-1 (Rps1-k-1) and NB-LRR type disease resistance protein Rps1-k-2 (Rps1-k-2) genes, complete cds.
Traes_4AL_482E04413.2	934	gi|521311585|gb|AGP75918.1|	919	7e-169	38.34	905	CNL9 [Triticum monococcum subsp. monococcum]
Traes_2AS_AD017927E.1	960	PRGDB00061454	1021	1e-168	35.67	1026	PRGdb gene name: Pikm2-TS | GenBank accession: AB462325 | Description: Oryza sativa Japonica Group Pikm2-TS mRNA for NBS-LRR class disease resistance protein, complete cds.
Traes_2DL_6523CB8291.2	1446	gi|152060786|gb|ABS29034.1|	1344	2e-168	38.28	990	Lr1 disease resistance protein [Triticum aestivum]
Traes_5DL_9049FE0B0.2	986	gi|521311585|gb|AGP75918.1|	919	1e-167	36.48	976	CNL9 [Triticum monococcum subsp. monococcum]
Traes_5AL_0EF92377A.2	353	PRGDB00061458	1025	2e-167	76.34	355	PRGdb gene name: Pi5-1 | GenBank accession: EU869185 | Description: Oryza sativa Japonica Group Pi5-1 (Pi5-1) gene, complete cds.
Traes_6BL_EE1166E22.2	958	gi|33302327|gb|AAQ01784.1|	921	2e-167	37.58	942	resistance protein LR10 [Triticum aestivum]
Traes_7AS_4F591C7F1.1	915	gi|4519936|dbj|BAA75812.1|	901	4e-167	35.82	899	RPR1 [Oryza sativa Japonica Group]
Traes_3B_71B0435DF.1	1412	PRGDB00050958	1802	7e-167	40.1	808	PRGdb gene name: XA1 | GenBank accession: AB002266 | Description: Oryza sativa mRNA for XA1, complete cds.
Traes_2BL_77BBF07CE.1	1010	PRGDB00061460	989	9e-167	35.01	974	PRGdb gene name: Pit | GenBank accession: AB379816 | Description: Oryza sativa Japonica Group Pit mRNA for NBS-LRR disease resistance protein, complete cds.
Traes_5AL_458E737F9.1	917	gi|4519936|dbj|BAA75812.1|	901	3e-166	35.71	896	RPR1 [Oryza sativa Japonica Group]
Traes_7AS_F46ED5316.1	915	gi|4519936|dbj|BAA75812.1|	901	5e-166	35.82	899	RPR1 [Oryza sativa Japonica Group]
Traes_7DL_D7B70CE31.2	893	gi|33302327|gb|AAQ01784.1|	921	1e-165	37.8	918	resistance protein LR10 [Triticum aestivum]
Traes_3B_93664BC42.12	1016	PRGDB00061460	989	2e-165	35.11	994	PRGdb gene name: Pit | GenBank accession: AB379816 | Description: Oryza sativa Japonica Group Pit mRNA for NBS-LRR disease resistance protein, complete cds.
Traes_3AS_2526E8071.1	1016	PRGDB00061460	989	3e-165	34.04	990	PRGdb gene name: Pit | GenBank accession: AB379816 | Description: Oryza sativa Japonica Group Pit mRNA for NBS-LRR disease resistance protein, complete cds.
Traes_3DS_57F9B470C.1	700	PRGDB00061457	736	1e-164	49.53	537	PRGdb gene name: Pid3 | GenBank accession: FJ773286 | Description: Oryza sativa Japonica Group cultivar Nipponbare resistance protein Pid3 gene, complete cds.
Traes_1DL_114FC7F3D.1	863	gi|521311585|gb|AGP75918.1|	919	1e-164	38.16	870	CNL9 [Triticum monococcum subsp. monococcum]
Traes_4AL_26D844617.2	1316	gi|152060786|gb|ABS29034.1|	1344	2e-164	34.75	1131	Lr1 disease resistance protein [Triticum aestivum]
Traes_7DS_C8A445B39.1	326	PRGDB00061456	1232	3e-164	73.94	330	PRGdb gene name: Rdg2a | GenBank accession: HM124452 | Description: Hordeum vulgare subsp. vulgare cultivar Thibaut RDG2A (Rdg2) gene, Rdg2-a allele, complete cds
Traes_6AS_130289E27.2	889	PRGWK00000434	932	5e-164	38.37	907	-
Traes_2AL_3525D321A.2	919	gi|33302327|gb|AAQ01784.1|	921	8e-164	36.57	927	resistance protein LR10 [Triticum aestivum]
Traes_2BS_EA189405F.1	914	gi|4519936|dbj|BAA75812.1|	901	9e-164	35.38	910	RPR1 [Oryza sativa Japonica Group]
Traes_3B_93E4130CE.2	1025	PRGDB00061460	989	5e-163	35.18	992	PRGdb gene name: Pit | GenBank accession: AB379816 | Description: Oryza sativa Japonica Group Pit mRNA for NBS-LRR disease resistance protein, complete cds.
Traes_1BS_34551F337.3	294	PRGDB00061432	946	7e-163	81.94	299	PRGdb gene name: MLA1 | GenBank accession: GU245961 | Description: Hordeum vulgare MLA1 mRNA, complete cds.
Traes_1DS_01434AA43.1	947	PRGWK00000880	931	7e-163	33.96	901	-
Traes_1BS_E5414BB05.2	975	gi|33302327|gb|AAQ01784.1|	921	3e-162	38.01	905	resistance protein LR10 [Triticum aestivum]
Traes_4AL_77443F71A.3	411	PRGDB00061442	1032	5e-162	58.85	418	PRGdb gene name: Pi9 | GenBank accession: DQ285630 | Description: Oryza sativa (indica cultivar-group) putative nitrate-induced NOI protein (75-1-127BAC12.1), putative NBS-LRR disease resistance protein (Nbs1-Pi9), putative NBS-LRR disease resistance protein (Nbs3-Pi9), and NBS-LRR disease resistance protein (Pi9) genes
Traes_5DL_67AECE19E.2	950	gi|522700532|gb|AGQ17390.1|	961	6e-162	37.13	967	RGA1e E8 mutant [Triticum aestivum]
Traes_5BL_6E6C5DFB3.1	835	gi|4519936|dbj|BAA75812.1|	901	2e-161	36.52	838	RPR1 [Oryza sativa Japonica Group]
Traes_7DL_E82F3FAE6.1	1023	gi|37777304|dbj|BAA76282.2|	1251	5e-161	34.2	1076	Pib [Oryza sativa Japonica Group]
Traes_5DL_B6AAC8E52.1	819	gi|33302327|gb|AAQ01784.1|	921	6e-161	37.79	815	resistance protein LR10 [Triticum aestivum]
Traes_2BL_A36746901.3	924	PRGWK00000880	931	6e-161	34.7	902	-
Traes_7BL_96F7FCE87.1	866	gi|152060786|gb|ABS29034.1|	1344	7e-161	37.4	861	Lr1 disease resistance protein [Triticum aestivum]
Traes_7AS_73D26354E.1	813	gi|4519936|dbj|BAA75812.1|	901	2e-160	37.53	802	RPR1 [Oryza sativa Japonica Group]
Traes_3B_102213137.1	1018	PRGDB00061460	989	2e-160	34.91	991	PRGdb gene name: Pit | GenBank accession: AB379816 | Description: Oryza sativa Japonica Group Pit mRNA for NBS-LRR disease resistance protein, complete cds.
Traes_3AS_D2E18EDC1.1	1013	PRGDB00061460	989	7e-160	34.74	993	PRGdb gene name: Pit | GenBank accession: AB379816 | Description: Oryza sativa Japonica Group Pit mRNA for NBS-LRR disease resistance protein, complete cds.
Traes_3AL_F42DE0A6B.1	360	gi|37624724|gb|AAQ96158.1|	1415	9e-160	65.86	372	powdery mildew resistance protein PM3b [Triticum aestivum]
Traes_1BS_D8BFAA83B.1	398	gi|37777304|dbj|BAA76282.2|	1251	3e-159	60.1	401	Pib [Oryza sativa Japonica Group]
Traes_2BL_CF5AE9C32.2	558	gi|11990500|gb|AAG42168.1|	824	3e-159	54.11	475	stripe rust resistance protein Yr10 [Triticum aestivum]
Traes_4AL_F1B8E4D92.1	777	gi|522700532|gb|AGQ17390.1|	961	6e-159	41.08	740	RGA1e E8 mutant [Triticum aestivum]
Traes_7AS_E43D64A80.2	2096	gi|521311585|gb|AGP75918.1|	919	1e-158	37.09	949	CNL9 [Triticum monococcum subsp. monococcum]
Traes_4AL_8F1FAECB0.1	382	gi|115343235|gb|ABI94578.1|	1290	3e-158	65.62	384	blast resistance protein Pi37 [Oryza sativa Japonica Group]
Traes_1BS_988C6875B.1	279	gi|37624724|gb|AAQ96158.1|	1415	6e-158	81.02	274	powdery mildew resistance protein PM3b [Triticum aestivum]
Traes_1BS_CA209AE61.2	749	gi|521311585|gb|AGP75918.1|	919	2e-157	40.05	759	CNL9 [Triticum monococcum subsp. monococcum]
Traes_5BL_964089395.1	841	PRGDB00035725	951	3e-157	37.41	858	PRGdb gene name: MLA10 | GenBank accession: AY266445 | Description: Hordeum vulgare MLA10 (Mla10) mRNA, complete cds.
Traes_3B_403B57495.1	321	PRGDB00061457	736	1e-156	68.75	320	PRGdb gene name: Pid3 | GenBank accession: FJ773286 | Description: Oryza sativa Japonica Group cultivar Nipponbare resistance protein Pid3 gene, complete cds.
Traes_2DL_2E54BB5EF.1	853	gi|33302327|gb|AAQ01784.1|	921	1e-156	37.24	819	resistance protein LR10 [Triticum aestivum]
Traes_3DL_350174822.1	1003	gi|37777304|dbj|BAA76282.2|	1251	2e-156	35.84	1024	Pib [Oryza sativa Japonica Group]
Traes_3DS_EFBA96AF7.2	912	PRGDB00061460	989	6e-156	34.78	920	PRGdb gene name: Pit | GenBank accession: AB379816 | Description: Oryza sativa Japonica Group Pit mRNA for NBS-LRR disease resistance protein, complete cds.
Traes_7AS_7BBD78A0D.1	770	gi|4519936|dbj|BAA75812.1|	901	9e-156	39.65	744	RPR1 [Oryza sativa Japonica Group]
Traes_5DL_E46C0C9B8.1	667	gi|11990500|gb|AAG42168.1|	824	1e-155	42.88	646	stripe rust resistance protein Yr10 [Triticum aestivum]
Traes_7DS_1BA3B9A72.3	792	gi|4519936|dbj|BAA75812.1|	901	1e-155	36.95	793	RPR1 [Oryza sativa Japonica Group]
Traes_3AS_03D54C6EC.1	1018	PRGDB00061460	989	2e-155	34.14	1028	PRGdb gene name: Pit | GenBank accession: AB379816 | Description: Oryza sativa Japonica Group Pit mRNA for NBS-LRR disease resistance protein, complete cds.
Traes_3B_278A5B087.1	936	PRGDB00061460	989	4e-155	34.85	947	PRGdb gene name: Pit | GenBank accession: AB379816 | Description: Oryza sativa Japonica Group Pit mRNA for NBS-LRR disease resistance protein, complete cds.
Traes_7AS_E2F151D0C.2	876	gi|4519936|dbj|BAA75812.1|	901	4e-154	35.68	852	RPR1 [Oryza sativa Japonica Group]
Traes_5DL_388BDC212.1	667	gi|11990500|gb|AAG42168.1|	824	6e-154	42.66	647	stripe rust resistance protein Yr10 [Triticum aestivum]
Traes_5DL_BF04520F3.1	853	gi|4519936|dbj|BAA75812.1|	901	2e-153	36.51	830	RPR1 [Oryza sativa Japonica Group]
Traes_1BS_CC330A60B.1	481	gi|37777304|dbj|BAA76282.2|	1251	4e-153	52.07	484	Pib [Oryza sativa Japonica Group]
Traes_4DS_5B29EE3DD.1	1325	gi|12642090|gb|AAK00132.1|AF207842_1	928	4e-153	41.61	721	Pi-ta protein [Oryza sativa Japonica Group]
Traes_1BL_33D479058.2	929	gi|522700532|gb|AGQ17390.1|	961	5e-153	43.4	689	RGA1e E8 mutant [Triticum aestivum]
Traes_1DS_3C6EAAFFD.1	290	gi|37624724|gb|AAQ96158.1|	1415	1e-152	78.28	290	powdery mildew resistance protein PM3b [Triticum aestivum]
Traes_1BL_78443376F.2	944	PRGDB00035725	951	1e-152	36.07	962	PRGdb gene name: MLA10 | GenBank accession: AY266445 | Description: Hordeum vulgare MLA10 (Mla10) mRNA, complete cds.
Traes_1BS_9DAB3DBA1.1	806	gi|4519936|dbj|BAA75812.1|	901	2e-152	36.45	801	RPR1 [Oryza sativa Japonica Group]
Traes_7DS_17B21E0D4.1	833	gi|4519936|dbj|BAA75812.1|	901	3e-152	37.56	820	RPR1 [Oryza sativa Japonica Group]
Traes_7BL_2C788B9E1.3	1137	gi|152060786|gb|ABS29034.1|	1344	4e-152	34.52	1040	Lr1 disease resistance protein [Triticum aestivum]
Traes_7AS_A7A9B7F2D.1	827	gi|4519936|dbj|BAA75812.1|	901	1e-151	37.72	782	RPR1 [Oryza sativa Japonica Group]
Traes_7DS_2B4611863.2	596	gi|521311585|gb|AGP75918.1|	919	2e-151	46.59	586	CNL9 [Triticum monococcum subsp. monococcum]
Traes_7AS_200CC8CAA.1	515	PRGDB00061457	736	4e-151	68.96	335	PRGdb gene name: Pid3 | GenBank accession: FJ773286 | Description: Oryza sativa Japonica Group cultivar Nipponbare resistance protein Pid3 gene, complete cds.
Traes_5DL_04E7A18F4.2	739	PRGDB00000488	928	4e-151	42.41	646	PRGdb gene name: Pi-ta | GenBank accession: AY196754 | Description: Oryza sativa (japonica cultivar-group) pi-ta protein (Pi-ta) gene, complete cds.
Traes_6AS_03C74D122.1	714	PRGWK00000311	1136	4e-151	41.84	674	-
Traes_4AL_EDF7FA9EA.2	654	gi|11990500|gb|AAG42168.1|	824	6e-151	40.9	665	stripe rust resistance protein Yr10 [Triticum aestivum]
Traes_1DL_97C3D29AF.3	910	PRGDB00035725	951	7e-151	35.07	958	PRGdb gene name: MLA10 | GenBank accession: AY266445 | Description: Hordeum vulgare MLA10 (Mla10) mRNA, complete cds.
Traes_1AS_3CBB08ADC.1	739	PRGDB00061457	736	2e-150	45.4	544	PRGdb gene name: Pid3 | GenBank accession: FJ773286 | Description: Oryza sativa Japonica Group cultivar Nipponbare resistance protein Pid3 gene, complete cds.
Traes_4AL_344F9590F.1	319	gi|115343235|gb|ABI94578.1|	1290	3e-150	70.15	325	blast resistance protein Pi37 [Oryza sativa Japonica Group]
Traes_7DL_C04B75706.2	720	PRGWK00000311	1136	3e-150	40.48	704	-
Traes_7DL_6F30AD134.1	1092	PRGDB00061460	989	3e-150	33.79	1012	PRGdb gene name: Pit | GenBank accession: AB379816 | Description: Oryza sativa Japonica Group Pit mRNA for NBS-LRR disease resistance protein, complete cds.
Traes_1DS_D11C94C4A.2	1435	PRGDB00000488	928	4e-150	47.26	565	PRGdb gene name: Pi-ta | GenBank accession: AY196754 | Description: Oryza sativa (japonica cultivar-group) pi-ta protein (Pi-ta) gene, complete cds.
Traes_7AS_BAE1C8CEE.2	920	gi|521311585|gb|AGP75918.1|	919	5e-150	37.1	938	CNL9 [Triticum monococcum subsp. monococcum]
Traes_3DL_6CC9B9403.3	899	PRGDB00035725	951	5e-150	36.51	945	PRGdb gene name: MLA10 | GenBank accession: AY266445 | Description: Hordeum vulgare MLA10 (Mla10) mRNA, complete cds.
Traes_2DS_B4763B194.1	727	gi|4519936|dbj|BAA75812.1|	901	2e-149	39.7	723	RPR1 [Oryza sativa Japonica Group]
Traes_7AS_FD1752666.1	771	gi|4519936|dbj|BAA75812.1|	901	4e-149	38.46	741	RPR1 [Oryza sativa Japonica Group]
Traes_2DL_49884CCD5.2	944	PRGDB00050958	1802	5e-149	39.32	1007	PRGdb gene name: XA1 | GenBank accession: AB002266 | Description: Oryza sativa mRNA for XA1, complete cds.
Traes_5AL_67F3722AA.1	740	gi|33302327|gb|AAQ01784.1|	921	7e-149	38.35	738	resistance protein LR10 [Triticum aestivum]
Traes_7BL_11447BB20.1	923	gi|4519936|dbj|BAA75812.1|	901	9e-149	33.77	921	RPR1 [Oryza sativa Japonica Group]
Traes_3AL_6AF405498.1	295	gi|521311585|gb|AGP75918.1|	919	1e-148	83.45	278	CNL9 [Triticum monococcum subsp. monococcum]
Traes_3AS_6ED58D2BF.1	874	gi|521311585|gb|AGP75918.1|	919	1e-148	37.36	795	CNL9 [Triticum monococcum subsp. monococcum]
Traes_5BS_A65C636E2.2	453	gi|37777304|dbj|BAA76282.2|	1251	3e-148	54.49	468	Pib [Oryza sativa Japonica Group]
Traes_4BS_B45729F4D.1	1326	gi|12642090|gb|AAK00132.1|AF207842_1	928	4e-148	41.18	714	Pi-ta protein [Oryza sativa Japonica Group]
Traes_2BL_C1B50C61E.1	669	gi|521311585|gb|AGP75918.1|	919	5e-148	42.04	685	CNL9 [Triticum monococcum subsp. monococcum]
Traes_3B_EACD6AB3F.1	381	gi|37777304|dbj|BAA76282.2|	1251	6e-148	61.43	363	Pib [Oryza sativa Japonica Group]
Traes_7DS_749E6563C.1	888	gi|521311585|gb|AGP75918.1|	919	1e-147	37.29	909	CNL9 [Triticum monococcum subsp. monococcum]
Traes_6AS_C2EFD6D28.2	928	gi|521311585|gb|AGP75918.1|	919	2e-147	36.17	915	CNL9 [Triticum monococcum subsp. monococcum]
Traes_7AL_FDE2EA258.1	920	gi|4519936|dbj|BAA75812.1|	901	2e-147	33.59	920	RPR1 [Oryza sativa Japonica Group]
Traes_3AL_801745E25.1	712	PRGDB00000047	1282	3e-147	41.2	665	PRGdb gene name: R3a | GenBank accession: AY849382 | Description: Solanum tuberosum potato late blight resistance protein R3a gene, complete cds.
Traes_7AS_CFAF9635F.2	841	gi|4519936|dbj|BAA75812.1|	901	5e-147	36.64	797	RPR1 [Oryza sativa Japonica Group]
Traes_6BS_107E13F41.1	649	gi|37777304|dbj|BAA76282.2|	1251	6e-147	44.28	664	Pib [Oryza sativa Japonica Group]
Traes_3B_836F0BC3F.8	899	gi|521311585|gb|AGP75918.1|	919	8e-147	35.63	901	CNL9 [Triticum monococcum subsp. monococcum]
Traes_7DS_22BF4A84B.1	350	PRGDB00061442	1032	9e-147	59.83	351	PRGdb gene name: Pi9 | GenBank accession: DQ285630 | Description: Oryza sativa (indica cultivar-group) putative nitrate-induced NOI protein (75-1-127BAC12.1), putative NBS-LRR disease resistance protein (Nbs1-Pi9), putative NBS-LRR disease resistance protein (Nbs3-Pi9), and NBS-LRR disease resistance protein (Pi9) genes
Traes_4BL_ECD037ADD.1	803	PRGDB00061460	989	1e-146	36.25	811	PRGdb gene name: Pit | GenBank accession: AB379816 | Description: Oryza sativa Japonica Group Pit mRNA for NBS-LRR disease resistance protein, complete cds.
Traes_6AS_6C330B811.1	626	gi|37777304|dbj|BAA76282.2|	1251	2e-146	45.35	635	Pib [Oryza sativa Japonica Group]
Traes_4AL_13A3A40D3.1	955	gi|12642090|gb|AAK00132.1|AF207842_1	928	2e-146	39.33	750	Pi-ta protein [Oryza sativa Japonica Group]
Traes_5BL_6B03EF1AC.2	1449	gi|12642090|gb|AAK00132.1|AF207842_1	928	3e-146	43.43	647	Pi-ta protein [Oryza sativa Japonica Group]
Traes_6DS_CA5B2D6BC.2	939	gi|521311585|gb|AGP75918.1|	919	4e-146	36.07	915	CNL9 [Triticum monococcum subsp. monococcum]
Traes_7DS_74534FCD3.2	383	gi|521311585|gb|AGP75918.1|	919	5e-146	61.1	383	CNL9 [Triticum monococcum subsp. monococcum]
Traes_5BL_B58B3CA87.2	834	gi|4519936|dbj|BAA75812.1|	901	8e-146	35.92	824	RPR1 [Oryza sativa Japonica Group]
Traes_7DS_3DCDC7AEC.6	386	PRGDB00061443	1033	9e-146	57.94	378	PRGdb gene name: Piz-t | GenBank accession: DQ352040 | Description: Oryza sativa (japonica cultivar-group) Piz-t (Piz-t) gene, complete cds.
Traes_2AL_C3455887C.1	825	PRGDB00050958	1802	2e-145	41.76	704	PRGdb gene name: XA1 | GenBank accession: AB002266 | Description: Oryza sativa mRNA for XA1, complete cds.
Traes_7AL_DD6D788BE.2	1124	gi|152060786|gb|ABS29034.1|	1344	2e-145	36	911	Lr1 disease resistance protein [Triticum aestivum]
Traes_7AL_4916AD518.1	869	gi|521311585|gb|AGP75918.1|	919	4e-145	37.03	902	CNL9 [Triticum monococcum subsp. monococcum]
Traes_2AL_86C48278D.1	751	PRGWK00000880	931	7e-145	37.35	747	-
Traes_6AL_54966DD98.1	618	gi|11990500|gb|AAG42168.1|	824	8e-145	42.01	626	stripe rust resistance protein Yr10 [Triticum aestivum]
Traes_5DL_022772E42.1	590	gi|522700532|gb|AGQ17390.1|	961	9e-145	43.89	597	RGA1e E8 mutant [Triticum aestivum]
Traes_1BS_3968DE2E3.1	404	PRGDB00061468	1080	2e-144	61.36	396	PRGdb gene name: Lr21 | GenBank accession: FJ876280 | Description: Triticum aestivum Lr21 gene, complete cds.
Traes_1DS_9E77B6283.1	269	gi|37624724|gb|AAQ96158.1|	1415	1e-143	80	270	powdery mildew resistance protein PM3b [Triticum aestivum]
Traes_3B_35191C94B.1	765	PRGDB00000495	909	4e-143	37.55	775	PRGdb gene name: Rps2 | GenBank accession: NM_118742 | Description: Arabidopsis thaliana RPS2 (RESISTANT TO P. SYRINGAE 2) (RPS2) mRNA, complete cds.
Traes_7AL_DC4097EF5.3	1059	gi|12642090|gb|AAK00132.1|AF207842_1	928	7e-143	41.69	674	Pi-ta protein [Oryza sativa Japonica Group]
Traes_6BS_DC3A58192.1	620	gi|37777304|dbj|BAA76282.2|	1251	3e-142	44.59	628	Pib [Oryza sativa Japonica Group]
Traes_1BS_7E11DD20D.1	272	gi|37624724|gb|AAQ96158.1|	1415	4e-142	79.34	271	powdery mildew resistance protein PM3b [Triticum aestivum]
Traes_7DS_3A130381E.2	760	gi|4519936|dbj|BAA75812.1|	901	4e-142	36.4	761	RPR1 [Oryza sativa Japonica Group]
Traes_5BL_0D0ED345E.2	1357	gi|12642090|gb|AAK00132.1|AF207842_1	928	5e-142	40.41	725	Pi-ta protein [Oryza sativa Japonica Group]
Traes_1AS_63248B421.1	570	PRGDB00061457	736	6e-142	44.3	544	PRGdb gene name: Pid3 | GenBank accession: FJ773286 | Description: Oryza sativa Japonica Group cultivar Nipponbare resistance protein Pid3 gene, complete cds.
Traes_6AS_94244CEC5.2	718	PRGWK00000311	1136	6e-142	39.63	704	-
Traes_7BL_22471AB45.1	714	gi|33302327|gb|AAQ01784.1|	921	7e-142	39.92	729	resistance protein LR10 [Triticum aestivum]
Traes_6DS_B02C15A2F.2	599	gi|37777304|dbj|BAA76282.2|	1251	1e-141	44.52	611	Pib [Oryza sativa Japonica Group]
Traes_5DL_44ACE9E13.1	643	gi|11990500|gb|AAG42168.1|	824	2e-141	40.78	667	stripe rust resistance protein Yr10 [Triticum aestivum]
Traes_6BS_E6BD652E0.1	873	gi|521311585|gb|AGP75918.1|	919	2e-141	35.8	905	CNL9 [Triticum monococcum subsp. monococcum]
Traes_3AL_2F01E902F.1	878	PRGWK00000880	931	3e-141	32.7	899	-
Traes_1BS_0DF6B2DC7.2	774	PRGWK00000880	931	5e-141	35.24	735	-
Traes_5DL_1733FB4DA.1	1100	PRGDB00000488	928	1e-140	49.79	470	PRGdb gene name: Pi-ta | GenBank accession: AY196754 | Description: Oryza sativa (japonica cultivar-group) pi-ta protein (Pi-ta) gene, complete cds.
Traes_3DL_49FD28DD1.1	836	PRGWK00000880	931	2e-140	32.53	876	-
Traes_1BL_0BA32E51A1.1	642	gi|33302327|gb|AAQ01784.1|	921	7e-140	39.97	668	resistance protein LR10 [Triticum aestivum]
Traes_1AS_083534D99.1	288	PRGDB00061432	946	1e-139	79.86	278	PRGdb gene name: MLA1 | GenBank accession: GU245961 | Description: Hordeum vulgare MLA1 mRNA, complete cds.
Traes_4AL_F8D68EF65.1	320	PRGDB00061442	1032	1e-139	66.36	321	PRGdb gene name: Pi9 | GenBank accession: DQ285630 | Description: Oryza sativa (indica cultivar-group) putative nitrate-induced NOI protein (75-1-127BAC12.1), putative NBS-LRR disease resistance protein (Nbs1-Pi9), putative NBS-LRR disease resistance protein (Nbs3-Pi9), and NBS-LRR disease resistance protein (Pi9) genes
Traes_4AL_5B24F0322.1	378	gi|115343235|gb|ABI94578.1|	1290	6e-139	66.67	327	blast resistance protein Pi37 [Oryza sativa Japonica Group]
Traes_3AL_9076521ED.1	289	gi|521311585|gb|AGP75918.1|	919	7e-139	76.22	286	CNL9 [Triticum monococcum subsp. monococcum]
Traes_3DL_6DC2C7F12.2	681	PRGDB00061432	946	1e-138	41.2	665	PRGdb gene name: MLA1 | GenBank accession: GU245961 | Description: Hordeum vulgare MLA1 mRNA, complete cds.
Traes_6BS_D995329CC.1	782	PRGWK00000880	931	2e-138	34.34	731	-
Traes_1AS_0D7CDF330.1	252	gi|37624724|gb|AAQ96158.1|	1415	3e-138	80.63	253	powdery mildew resistance protein PM3b [Triticum aestivum]
Traes_1AS_9E7EA799F.1	276	PRGDB00061432	946	4e-138	80.07	276	PRGdb gene name: MLA1 | GenBank accession: GU245961 | Description: Hordeum vulgare MLA1 mRNA, complete cds.
Traes_6DL_D783FD1E6.2	878	PRGDB00061458	1025	2e-137	36.79	897	PRGdb gene name: Pi5-1 | GenBank accession: EU869185 | Description: Oryza sativa Japonica Group Pi5-1 (Pi5-1) gene, complete cds.
Traes_3DL_F2940E8CD.1	815	PRGDB00050958	1802	5e-137	37.07	777	PRGdb gene name: XA1 | GenBank accession: AB002266 | Description: Oryza sativa mRNA for XA1, complete cds.
Traes_7AS_BD205FACF.1	339	gi|37777304|dbj|BAA76282.2|	1251	8e-137	60.24	337	Pib [Oryza sativa Japonica Group]
Traes_4AL_69D61737F.1	1165	gi|12642090|gb|AAK00132.1|AF207842_1	928	8e-137	42.83	614	Pi-ta protein [Oryza sativa Japonica Group]
Traes_3AL_86D02D0CD.2	746	gi|11612213|gb|AAG37356.1|	958	8e-137	38.74	733	Mla1 [Hordeum vulgare subsp. vulgare]
Traes_3AL_B67018458.1	729	gi|521311585|gb|AGP75918.1|	919	1e-136	36.67	750	CNL9 [Triticum monococcum subsp. monococcum]
Traes_2BS_ACB7F2A4B.1	1118	PRGDB00000500	1249	2e-135	34.04	993	PRGdb gene name: Rps1-k-2 | GenBank accession: EU450800 | Description: Glycine max NB-LRR type disease resistance protein Rps1-k-1 (Rps1-k-1) and NB-LRR type disease resistance protein Rps1-k-2 (Rps1-k-2) genes, complete cds.
Traes_3AL_5CC7A7B68.4	748	PRGDB00061468	1080	3e-135	60.7	402	PRGdb gene name: Lr21 | GenBank accession: FJ876280 | Description: Triticum aestivum Lr21 gene, complete cds.
Traes_2BL_B0DA0AF08.4	842	gi|521311585|gb|AGP75918.1|	919	8e-135	40.4	750	CNL9 [Triticum monococcum subsp. monococcum]
Traes_7AL_278F88E19.1	938	gi|37777304|dbj|BAA76282.2|	1251	1e-134	33.27	1004	Pib [Oryza sativa Japonica Group]
Traes_6DS_4FFB0E161.1	629	gi|37777304|dbj|BAA76282.2|	1251	2e-134	42.9	641	Pib [Oryza sativa Japonica Group]
Traes_7DL_B75C691DC.2	803	gi|521311585|gb|AGP75918.1|	919	6e-134	38.94	714	CNL9 [Triticum monococcum subsp. monococcum]
Traes_7DL_B9C7A26FD.2	819	PRGDB00061457	736	1e-133	33.87	741	PRGdb gene name: Pid3 | GenBank accession: FJ773286 | Description: Oryza sativa Japonica Group cultivar Nipponbare resistance protein Pid3 gene, complete cds.
Traes_7AL_78EC96ECB.1	702	gi|33302327|gb|AAQ01784.1|	921	7e-133	38.38	714	resistance protein LR10 [Triticum aestivum]
Traes_7AS_FF757AF79.1	800	PRGDB00050958	1802	8e-133	37.22	763	PRGdb gene name: XA1 | GenBank accession: AB002266 | Description: Oryza sativa mRNA for XA1, complete cds.
Traes_1AL_EB5141D4C.7	907	PRGDB00035725	951	1e-132	33.71	961	PRGdb gene name: MLA10 | GenBank accession: AY266445 | Description: Hordeum vulgare MLA10 (Mla10) mRNA, complete cds.
Traes_2BL_CC24FA9A0.2	1072	PRGDB00000501	1229	2e-132	31.66	1115	PRGdb gene name: Rps1-k-1 | GenBank accession: EU450800 | Description: Glycine max NB-LRR type disease resistance protein Rps1-k-1 (Rps1-k-1) and NB-LRR type disease resistance protein Rps1-k-2 (Rps1-k-2) genes, complete cds.
Traes_7AS_C581BE57E.1	250	PRGDB00061456	1232	4e-132	83.33	234	PRGdb gene name: Rdg2a | GenBank accession: HM124452 | Description: Hordeum vulgare subsp. vulgare cultivar Thibaut RDG2A (Rdg2) gene, Rdg2-a allele, complete cds
Traes_4AL_C8FB423BE.1	294	gi|115343235|gb|ABI94578.1|	1290	5e-132	69.93	296	blast resistance protein Pi37 [Oryza sativa Japonica Group]
Traes_7BL_E337D9181.1	1429	PRGDB00000488	928	5e-132	46.08	536	PRGdb gene name: Pi-ta | GenBank accession: AY196754 | Description: Oryza sativa (japonica cultivar-group) pi-ta protein (Pi-ta) gene, complete cds.
Traes_7AS_643102EBE.1	323	PRGDB00061442	1032	7e-132	59.44	323	PRGdb gene name: Pi9 | GenBank accession: DQ285630 | Description: Oryza sativa (indica cultivar-group) putative nitrate-induced NOI protein (75-1-127BAC12.1), putative NBS-LRR disease resistance protein (Nbs1-Pi9), putative NBS-LRR disease resistance protein (Nbs3-Pi9), and NBS-LRR disease resistance protein (Pi9) genes
Traes_5DL_A986ED9BC.1	1175	gi|2258315|gb|AAB63274.1|	1220	8e-132	29.13	1301	resistance complex protein I2C-1 [Solanum lycopersicum]
Traes_7BL_D3CC367D5.1	1123	PRGDB00000501	1229	1e-131	32.57	1136	PRGdb gene name: Rps1-k-1 | GenBank accession: EU450800 | Description: Glycine max NB-LRR type disease resistance protein Rps1-k-1 (Rps1-k-1) and NB-LRR type disease resistance protein Rps1-k-2 (Rps1-k-2) genes, complete cds.
Traes_3B_D5AA27444.1	836	PRGWK00000880	931	2e-131	31.86	857	-
Traes_2BL_99E6F7DB4.2	739	gi|33302327|gb|AAQ01784.1|	921	4e-131	36.91	764	resistance protein LR10 [Triticum aestivum]
Traes_1BS_F781950DB.1	415	PRGDB00061457	736	8e-131	48.73	394	PRGdb gene name: Pid3 | GenBank accession: FJ773286 | Description: Oryza sativa Japonica Group cultivar Nipponbare resistance protein Pid3 gene, complete cds.
Traes_1BS_3AE874B0B.2	644	gi|521311585|gb|AGP75918.1|	919	2e-130	40.78	645	CNL9 [Triticum monococcum subsp. monococcum]
Traes_4AL_B34211946.1	220	PRGDB00061456	1232	5e-130	86.36	220	PRGdb gene name: Rdg2a | GenBank accession: HM124452 | Description: Hordeum vulgare subsp. vulgare cultivar Thibaut RDG2A (Rdg2) gene, Rdg2-a allele, complete cds
Traes_5BL_1E751EF1F.1	1455	gi|12642090|gb|AAK00132.1|AF207842_1	928	2e-129	38.07	725	Pi-ta protein [Oryza sativa Japonica Group]
Traes_6BS_678D90F4F.2	1441	PRGDB00061460	989	2e-129	31.73	996	PRGdb gene name: Pit | GenBank accession: AB379816 | Description: Oryza sativa Japonica Group Pit mRNA for NBS-LRR disease resistance protein, complete cds.
Traes_5BL_D448CB984.1	1176	PRGWK00000570	1341	4e-129	29.84	1220	-
Traes_2AS_B8091AC54.1	724	gi|4519936|dbj|BAA75812.1|	901	8e-129	36.23	726	RPR1 [Oryza sativa Japonica Group]
Traes_2AS_7D58356F2.2	1114	PRGWK00000451	1164	1e-128	34.9	914	-
Traes_1BL_D510923C2.2	318	PRGDB00061432	946	2e-128	63.17	315	PRGdb gene name: MLA1 | GenBank accession: GU245961 | Description: Hordeum vulgare MLA1 mRNA, complete cds.
Traes_4AL_32A7AA1C3.1	349	PRGDB00061442	1032	2e-128	58	350	PRGdb gene name: Pi9 | GenBank accession: DQ285630 | Description: Oryza sativa (indica cultivar-group) putative nitrate-induced NOI protein (75-1-127BAC12.1), putative NBS-LRR disease resistance protein (Nbs1-Pi9), putative NBS-LRR disease resistance protein (Nbs3-Pi9), and NBS-LRR disease resistance protein (Pi9) genes
Traes_7AS_72C627AB6.2	1216	gi|12642090|gb|AAK00132.1|AF207842_1	928	2e-128	39.78	626	Pi-ta protein [Oryza sativa Japonica Group]
Traes_7AL_3F2C16688.2	866	PRGDB00061460	989	2e-128	36.36	781	PRGdb gene name: Pit | GenBank accession: AB379816 | Description: Oryza sativa Japonica Group Pit mRNA for NBS-LRR disease resistance protein, complete cds.
Traes_2BS_205406A4A.1	1121	PRGDB00000501	1229	3e-128	33.04	1032	PRGdb gene name: Rps1-k-1 | GenBank accession: EU450800 | Description: Glycine max NB-LRR type disease resistance protein Rps1-k-1 (Rps1-k-1) and NB-LRR type disease resistance protein Rps1-k-2 (Rps1-k-2) genes, complete cds.
Traes_5DL_B89CD8432.1	1462	gi|12642090|gb|AAK00132.1|AF207842_1	928	2e-127	38.3	718	Pi-ta protein [Oryza sativa Japonica Group]
Traes_6BS_C4EF90366.3	1444	PRGDB00061460	989	2e-127	30.64	1015	PRGdb gene name: Pit | GenBank accession: AB379816 | Description: Oryza sativa Japonica Group Pit mRNA for NBS-LRR disease resistance protein, complete cds.
Traes_4AL_D764DEA51.1	1021	gi|1773295|gb|AAC49611.1|	593	3e-127	44.3	526	regulatory protein NPR1 [Arabidopsis thaliana]
Traes_5BL_A7C4DAE11.2	1454	gi|12642090|gb|AAK00132.1|AF207842_1	928	6e-127	38.08	717	Pi-ta protein [Oryza sativa Japonica Group]
Traes_1AS_61A9895E7.1	217	gi|522700532|gb|AGQ17390.1|	961	1e-126	84.33	217	RGA1e E8 mutant [Triticum aestivum]
Traes_6AS_57379429B.1	457	gi|11990500|gb|AAG42168.1|	824	1e-126	46.8	438	stripe rust resistance protein Yr10 [Triticum aestivum]
Traes_1DS_1EA1BE87E.3	742	gi|152060786|gb|ABS29034.1|	1344	2e-126	38.9	689	Lr1 disease resistance protein [Triticum aestivum]
Traes_7AS_9E57DAA21.4	612	gi|4519936|dbj|BAA75812.1|	901	2e-126	37.4	615	RPR1 [Oryza sativa Japonica Group]
Traes_6BS_3898FE3CB.2	1407	PRGDB00061460	989	2e-126	30.76	972	PRGdb gene name: Pit | GenBank accession: AB379816 | Description: Oryza sativa Japonica Group Pit mRNA for NBS-LRR disease resistance protein, complete cds.
Traes_6BS_A4C5EA7C8.1	541	gi|522700532|gb|AGQ17390.1|	961	4e-126	43.19	558	RGA1e E8 mutant [Triticum aestivum]
Traes_7DS_0B74D3494.2	996	gi|12642090|gb|AAK00132.1|AF207842_1	928	4e-126	38.23	667	Pi-ta protein [Oryza sativa Japonica Group]
Traes_4AL_4CF2CD256.1	376	PRGDB00061442	1032	6e-126	54.78	345	PRGdb gene name: Pi9 | GenBank accession: DQ285630 | Description: Oryza sativa (indica cultivar-group) putative nitrate-induced NOI protein (75-1-127BAC12.1), putative NBS-LRR disease resistance protein (Nbs1-Pi9), putative NBS-LRR disease resistance protein (Nbs3-Pi9), and NBS-LRR disease resistance protein (Pi9) genes
Traes_2AS_3478D9D66.1	1119	PRGDB00000501	1229	6e-126	32.96	995	PRGdb gene name: Rps1-k-1 | GenBank accession: EU450800 | Description: Glycine max NB-LRR type disease resistance protein Rps1-k-1 (Rps1-k-1) and NB-LRR type disease resistance protein Rps1-k-2 (Rps1-k-2) genes, complete cds.
Traes_4AL_4DAAEA487.1	347	gi|115343235|gb|ABI94578.1|	1290	8e-126	61.76	340	blast resistance protein Pi37 [Oryza sativa Japonica Group]
Traes_5DL_3E83E379C.1	726	gi|521311585|gb|AGP75918.1|	919	1e-125	37.96	677	CNL9 [Triticum monococcum subsp. monococcum]
Traes_2AS_29AE99A14.1	646	gi|4519936|dbj|BAA75812.1|	901	1e-125	35.91	646	RPR1 [Oryza sativa Japonica Group]
Traes_6AS_11466A986.2	1204	PRGDB00061460	989	2e-125	31.04	989	PRGdb gene name: Pit | GenBank accession: AB379816 | Description: Oryza sativa Japonica Group Pit mRNA for NBS-LRR disease resistance protein, complete cds.
Traes_2AS_6CE6AB560.2	1118	PRGDB00000501	1229	3e-125	33.24	1017	PRGdb gene name: Rps1-k-1 | GenBank accession: EU450800 | Description: Glycine max NB-LRR type disease resistance protein Rps1-k-1 (Rps1-k-1) and NB-LRR type disease resistance protein Rps1-k-2 (Rps1-k-2) genes, complete cds.
Traes_5BL_A2207D6D4.1	313	PRGDB00061432	946	4e-125	64.54	313	PRGdb gene name: MLA1 | GenBank accession: GU245961 | Description: Hordeum vulgare MLA1 mRNA, complete cds.
Traes_6AS_A64807DD2.2	1381	PRGDB00061460	989	1e-124	30.45	995	PRGdb gene name: Pit | GenBank accession: AB379816 | Description: Oryza sativa Japonica Group Pit mRNA for NBS-LRR disease resistance protein, complete cds.
Traes_2BS_221659629.1	1125	PRGDB00000041	1266	2e-124	30.5	1059	PRGdb gene name: I-2 | GenBank accession: AF118127 | Description: Lycopersicon esculentum disease resistance protein I2 (I2) gene, complete cds.
Traes_2DL_37D967CFC.2	960	PRGDB00000495	909	3e-124	34.76	794	PRGdb gene name: Rps2 | GenBank accession: NM_118742 | Description: Arabidopsis thaliana RPS2 (RESISTANT TO P. SYRINGAE 2) (RPS2) mRNA, complete cds.
Traes_2AL_5EFEADFB6.3	919	PRGDB00000495	909	4e-124	34.51	794	PRGdb gene name: Rps2 | GenBank accession: NM_118742 | Description: Arabidopsis thaliana RPS2 (RESISTANT TO P. SYRINGAE 2) (RPS2) mRNA, complete cds.
Traes_1DS_E18E3A0AA.1	355	PRGDB00061454	1021	5e-124	58.52	364	PRGdb gene name: Pikm2-TS | GenBank accession: AB462325 | Description: Oryza sativa Japonica Group Pikm2-TS mRNA for NBS-LRR class disease resistance protein, complete cds.
Traes_2BL_CCADA4784.2	919	PRGDB00000495	909	6e-124	34.76	794	PRGdb gene name: Rps2 | GenBank accession: NM_118742 | Description: Arabidopsis thaliana RPS2 (RESISTANT TO P. SYRINGAE 2) (RPS2) mRNA, complete cds.
Traes_1DS_98898BC2C.1	655	gi|4519936|dbj|BAA75812.1|	901	7e-124	39.31	636	RPR1 [Oryza sativa Japonica Group]
Traes_6BS_BDD764DA6.2	658	gi|12642090|gb|AAK00132.1|AF207842_1	928	1e-123	39.66	595	Pi-ta protein [Oryza sativa Japonica Group]
Traes_5AL_5C76B79F3.5	665	PRGDB00061460	989	1e-123	38.38	680	PRGdb gene name: Pit | GenBank accession: AB379816 | Description: Oryza sativa Japonica Group Pit mRNA for NBS-LRR disease resistance protein, complete cds.
Traes_6AS_5AEA068A7.1	548	gi|522700532|gb|AGQ17390.1|	961	8e-123	40.85	563	RGA1e E8 mutant [Triticum aestivum]
Traes_3DS_CF86B86E6.1	740	PRGDB00050958	1802	8e-123	35.6	764	PRGdb gene name: XA1 | GenBank accession: AB002266 | Description: Oryza sativa mRNA for XA1, complete cds.
Traes_5BS_F5AFB24CD.2	308	gi|521311585|gb|AGP75918.1|	919	1e-122	57.23	332	CNL9 [Triticum monococcum subsp. monococcum]
Traes_4AL_254A79CB4.2	319	gi|115343235|gb|ABI94578.1|	1290	2e-122	63.75	320	blast resistance protein Pi37 [Oryza sativa Japonica Group]
Traes_6AS_10AEDC83F.1	798	PRGWK00000451	1164	4e-122	36.6	724	-
Traes_4AL_7994235E1.1	764	PRGWK00000427	1015	9e-122	34.42	796	-
Traes_1BL_767DB8729.2	1422	PRGDB00061460	989	2e-121	30.75	992	PRGdb gene name: Pit | GenBank accession: AB379816 | Description: Oryza sativa Japonica Group Pit mRNA for NBS-LRR disease resistance protein, complete cds.
Traes_2DL_C365BD635.1	896	PRGDB00000495	909	5e-121	35.54	799	PRGdb gene name: Rps2 | GenBank accession: NM_118742 | Description: Arabidopsis thaliana RPS2 (RESISTANT TO P. SYRINGAE 2) (RPS2) mRNA, complete cds.
Traes_4AL_648D35640.1	213	PRGDB00061456	1232	1e-120	83.1	213	PRGdb gene name: Rdg2a | GenBank accession: HM124452 | Description: Hordeum vulgare subsp. vulgare cultivar Thibaut RDG2A (Rdg2) gene, Rdg2-a allele, complete cds
Traes_1DL_6FBC50DB3.2	967	PRGDB00061432	946	1e-120	33.13	1005	PRGdb gene name: MLA1 | GenBank accession: GU245961 | Description: Hordeum vulgare MLA1 mRNA, complete cds.
Traes_7BL_16BE6B215.1	294	gi|37624724|gb|AAQ96158.1|	1415	2e-120	69.61	283	powdery mildew resistance protein PM3b [Triticum aestivum]
Traes_5BL_AE4D58934.1	458	PRGWK00000028	442	4e-120	49.73	366	-
Traes_5BL_DD4C9F446.2	1015	PRGWK00000759	794	6e-120	63.2	337	-
Traes_1AL_B6931117F.2	531	PRGDB00061432	946	2e-119	44	500	PRGdb gene name: MLA1 | GenBank accession: GU245961 | Description: Hordeum vulgare MLA1 mRNA, complete cds.
Traes_5AL_0C6FD67B4.1	435	gi|32141365|gb|AAP74647.1|	1080	9e-119	50.58	431	Lr21 [Aegilops tauschii]
Traes_7AS_1BA9AB041.1	616	gi|4519936|dbj|BAA75812.1|	901	9e-119	40.2	597	RPR1 [Oryza sativa Japonica Group]
Traes_2BL_6DD092914.3	1069	PRGDB00061460	989	3e-118	31.13	999	PRGdb gene name: Pit | GenBank accession: AB379816 | Description: Oryza sativa Japonica Group Pit mRNA for NBS-LRR disease resistance protein, complete cds.
Traes_1DL_4A4BCC71B.1	1373	PRGDB00061458	1025	5e-118	35.48	902	PRGdb gene name: Pi5-1 | GenBank accession: EU869185 | Description: Oryza sativa Japonica Group Pi5-1 (Pi5-1) gene, complete cds.
Traes_7BL_E36C93154.1	845	PRGWK00000313	938	7e-118	29.19	942	-
Traes_1BS_F59457C74.1	297	gi|37624724|gb|AAQ96158.1|	1415	2e-117	60.46	306	powdery mildew resistance protein PM3b [Triticum aestivum]
Traes_4AL_4C396387E.1	1533	gi|12642090|gb|AAK00132.1|AF207842_1	928	2e-117	36.83	649	Pi-ta protein [Oryza sativa Japonica Group]
Traes_4AL_1746858CF.1	1000	PRGDB00000501	1229	4e-117	31.03	954	PRGdb gene name: Rps1-k-1 | GenBank accession: EU450800 | Description: Glycine max NB-LRR type disease resistance protein Rps1-k-1 (Rps1-k-1) and NB-LRR type disease resistance protein Rps1-k-2 (Rps1-k-2) genes, complete cds.
Traes_7DS_D4DFDF981.1	1338	gi|12642090|gb|AAK00132.1|AF207842_1	928	7e-117	37.44	681	Pi-ta protein [Oryza sativa Japonica Group]
Traes_7AS_E34187924.2	1331	gi|12642090|gb|AAK00132.1|AF207842_1	928	8e-117	36.97	687	Pi-ta protein [Oryza sativa Japonica Group]
Traes_1DS_DEEB31AC2.1	623	PRGDB00061457	736	1e-116	46.64	431	PRGdb gene name: Pid3 | GenBank accession: FJ773286 | Description: Oryza sativa Japonica Group cultivar Nipponbare resistance protein Pid3 gene, complete cds.
Traes_3DL_ABDA89A2A.2	715	gi|12642090|gb|AAK00132.1|AF207842_1	928	1e-116	37.35	648	Pi-ta protein [Oryza sativa Japonica Group]
Traes_2BS_FEF4BCA61.2	614	gi|4519936|dbj|BAA75812.1|	901	3e-116	40.27	591	RPR1 [Oryza sativa Japonica Group]
Traes_3AL_DF0416797.1	251	gi|521311585|gb|AGP75918.1|	919	4e-116	76.49	251	CNL9 [Triticum monococcum subsp. monococcum]
Traes_4AL_7A31A5392.2	1375	gi|12642090|gb|AAK00132.1|AF207842_1	928	6e-116	36.9	683	Pi-ta protein [Oryza sativa Japonica Group]
Traes_7DS_428B21825.2	346	PRGDB00061454	1021	8e-116	54.78	345	PRGdb gene name: Pikm2-TS | GenBank accession: AB462325 | Description: Oryza sativa Japonica Group Pikm2-TS mRNA for NBS-LRR class disease resistance protein, complete cds.
Traes_7AS_E28964BEC.1	266	PRGDB00061456	1232	1e-115	71.43	252	PRGdb gene name: Rdg2a | GenBank accession: HM124452 | Description: Hordeum vulgare subsp. vulgare cultivar Thibaut RDG2A (Rdg2) gene, Rdg2-a allele, complete cds
Traes_6AS_9FEA860B1.1	490	PRGWK00000311	1136	1e-115	42.48	492	-
Traes_4AL_EFF299FCF.1	1592	gi|521311585|gb|AGP75918.1|	919	1e-115	40.56	604	CNL9 [Triticum monococcum subsp. monococcum]
Traes_1BL_740FB07F3.2	609	PRGDB00061454	1021	1e-115	35.85	661	PRGdb gene name: Pikm2-TS | GenBank accession: AB462325 | Description: Oryza sativa Japonica Group Pikm2-TS mRNA for NBS-LRR class disease resistance protein, complete cds.
Traes_4AL_7AFBA6334.2	1240	gi|12642090|gb|AAK00132.1|AF207842_1	928	2e-115	40.81	571	Pi-ta protein [Oryza sativa Japonica Group]
Traes_4AL_13670F2AC.1	212	PRGDB00061456	1232	1e-114	81.13	212	PRGdb gene name: Rdg2a | GenBank accession: HM124452 | Description: Hordeum vulgare subsp. vulgare cultivar Thibaut RDG2A (Rdg2) gene, Rdg2-a allele, complete cds
Traes_6DS_BAA70984F.1	479	PRGWK00000311	1136	2e-114	42.26	478	-
Traes_5BL_5F3CC20BC.3	1111	PRGDB00000500	1249	3e-114	31.59	899	PRGdb gene name: Rps1-k-2 | GenBank accession: EU450800 | Description: Glycine max NB-LRR type disease resistance protein Rps1-k-1 (Rps1-k-1) and NB-LRR type disease resistance protein Rps1-k-2 (Rps1-k-2) genes, complete cds.
Traes_7DL_58184284F.2	1429	PRGDB00061460	989	4e-114	30.73	999	PRGdb gene name: Pit | GenBank accession: AB379816 | Description: Oryza sativa Japonica Group Pit mRNA for NBS-LRR disease resistance protein, complete cds.
Traes_1DS_9EABB4B7A.1	619	PRGDB00061457	736	6e-114	45.69	429	PRGdb gene name: Pid3 | GenBank accession: FJ773286 | Description: Oryza sativa Japonica Group cultivar Nipponbare resistance protein Pid3 gene, complete cds.
Traes_7DS_18D1A33A0.1	631	gi|4519936|dbj|BAA75812.1|	901	6e-114	34.93	627	RPR1 [Oryza sativa Japonica Group]
Traes_3B_F07C33521.2	410	gi|37777304|dbj|BAA76282.2|	1251	8e-114	47.56	431	Pib [Oryza sativa Japonica Group]
Traes_1AS_7BAAFE6FD.1	200	PRGDB00061433	956	2e-113	90	200	PRGdb gene name: Mla6 | GenBank accession: AJ302293 | Description: Hordeum vulgare Mla6 gene, exons 1-5.
Traes_1BS_0F00F3F9A.1	419	PRGDB00061457	736	3e-113	41.88	437	PRGdb gene name: Pid3 | GenBank accession: FJ773286 | Description: Oryza sativa Japonica Group cultivar Nipponbare resistance protein Pid3 gene, complete cds.
Traes_7AL_95CF63943.1	868	PRGWK00001130	954	4e-113	31.11	929	-
Traes_3AL_6B5118EFF.2	662	PRGDB00000495	909	5e-113	37.82	669	PRGdb gene name: Rps2 | GenBank accession: NM_118742 | Description: Arabidopsis thaliana RPS2 (RESISTANT TO P. SYRINGAE 2) (RPS2) mRNA, complete cds.
Traes_3B_E0AF8BE97.2	1086	PRGDB00061460	989	5e-113	30.18	994	PRGdb gene name: Pit | GenBank accession: AB379816 | Description: Oryza sativa Japonica Group Pit mRNA for NBS-LRR disease resistance protein, complete cds.
Traes_7DL_86AA70D7A.1	585	gi|4519936|dbj|BAA75812.1|	901	6e-113	39.93	581	RPR1 [Oryza sativa Japonica Group]
Traes_5BL_6DE7545E8.1	466	gi|522700532|gb|AGQ17390.1|	961	8e-113	45.32	459	RGA1e E8 mutant [Triticum aestivum]
Traes_2DL_21E93225F.2	1836	PRGDB00061433	956	8e-113	33.09	955	PRGdb gene name: Mla6 | GenBank accession: AJ302293 | Description: Hordeum vulgare Mla6 gene, exons 1-5.
Traes_1DL_01FB2DF22.1	1376	PRGDB00061458	1025	1e-112	35.03	905	PRGdb gene name: Pi5-1 | GenBank accession: EU869185 | Description: Oryza sativa Japonica Group Pi5-1 (Pi5-1) gene, complete cds.
Traes_6BS_0EC749F9F.1	869	PRGDB00061460	989	2e-112	31.53	850	PRGdb gene name: Pit | GenBank accession: AB379816 | Description: Oryza sativa Japonica Group Pit mRNA for NBS-LRR disease resistance protein, complete cds.
Traes_5BL_C02F72871.2	1136	PRGDB00000500	1249	4e-112	30.75	966	PRGdb gene name: Rps1-k-2 | GenBank accession: EU450800 | Description: Glycine max NB-LRR type disease resistance protein Rps1-k-1 (Rps1-k-1) and NB-LRR type disease resistance protein Rps1-k-2 (Rps1-k-2) genes, complete cds.
Traes_2AL_348024E5D.2	778	PRGDB00000500	1249	6e-112	33.58	813	PRGdb gene name: Rps1-k-2 | GenBank accession: EU450800 | Description: Glycine max NB-LRR type disease resistance protein Rps1-k-1 (Rps1-k-1) and NB-LRR type disease resistance protein Rps1-k-2 (Rps1-k-2) genes, complete cds.
Traes_5DL_C41F173C0.1	584	gi|521311585|gb|AGP75918.1|	919	8e-112	41.23	570	CNL9 [Triticum monococcum subsp. monococcum]
Traes_4BS_6F05688AE.1	620	gi|521311585|gb|AGP75918.1|	919	1e-111	41.4	570	CNL9 [Triticum monococcum subsp. monococcum]
Traes_2BS_57256616B.1	847	PRGWK00001130	954	1e-111	31.64	904	-
Traes_5BL_BF6BA47D7.2	1592	PRGWK00000451	1164	2e-111	28.52	1206	-
Traes_6BS_757777328.1	377	gi|37777304|dbj|BAA76282.2|	1251	3e-111	53.47	331	Pib [Oryza sativa Japonica Group]
Traes_2BL_B5FC3BC9E.1	509	gi|152060786|gb|ABS29034.1|	1344	3e-111	42.47	511	Lr1 disease resistance protein [Triticum aestivum]
Traes_7AS_2E4E205E9.6	548	gi|4519936|dbj|BAA75812.1|	901	3e-111	36.49	518	RPR1 [Oryza sativa Japonica Group]
Traes_6DS_05165CAE1.1	568	gi|37777304|dbj|BAA76282.2|	1251	6e-111	42.14	560	Pib [Oryza sativa Japonica Group]
Traes_6DL_D77B31223.1	628	gi|521311585|gb|AGP75918.1|	919	9e-111	38.12	627	CNL9 [Triticum monococcum subsp. monococcum]
Traes_4AS_053FFE67E.1	399	PRGWK00000199	400	1e-110	46.46	381	-
Traes_2AL_F5E021100.1	794	gi|521311585|gb|AGP75918.1|	919	2e-110	40.63	635	CNL9 [Triticum monococcum subsp. monococcum]
Traes_7DS_532655FB6.2	534	gi|4519936|dbj|BAA75812.1|	901	2e-110	37.64	518	RPR1 [Oryza sativa Japonica Group]
Traes_6AS_E078DC3251.2	529	PRGWK00000393	967	3e-110	42.42	488	-
Traes_6BS_B0E9CDCB7.2	965	gi|33302327|gb|AAQ01784.1|	921	3e-110	34.54	744	resistance protein LR10 [Triticum aestivum]
Traes_7BL_C02327782.1	729	PRGDB00061460	989	4e-110	37.66	640	PRGdb gene name: Pit | GenBank accession: AB379816 | Description: Oryza sativa Japonica Group Pit mRNA for NBS-LRR disease resistance protein, complete cds.
Traes_4DS_6C4F73D6F.4	1066	PRGDB00061460	989	6e-110	29.74	1019	PRGdb gene name: Pit | GenBank accession: AB379816 | Description: Oryza sativa Japonica Group Pit mRNA for NBS-LRR disease resistance protein, complete cds.
Traes_7DS_F4A7C367F.1	278	PRGDB00061456	1232	1e-109	71.55	232	PRGdb gene name: Rdg2a | GenBank accession: HM124452 | Description: Hordeum vulgare subsp. vulgare cultivar Thibaut RDG2A (Rdg2) gene, Rdg2-a allele, complete cds
Traes_7AS_690B6718D.1	277	PRGDB00061442	1032	1e-109	63.35	251	PRGdb gene name: Pi9 | GenBank accession: DQ285630 | Description: Oryza sativa (indica cultivar-group) putative nitrate-induced NOI protein (75-1-127BAC12.1), putative NBS-LRR disease resistance protein (Nbs1-Pi9), putative NBS-LRR disease resistance protein (Nbs3-Pi9), and NBS-LRR disease resistance protein (Pi9) genes
Traes_4AL_EF6EC3389.1	632	gi|4519936|dbj|BAA75812.1|	901	2e-109	38.24	591	RPR1 [Oryza sativa Japonica Group]
Traes_6BL_C762FF054.1	461	gi|11990500|gb|AAG42168.1|	824	3e-109	42.31	468	stripe rust resistance protein Yr10 [Triticum aestivum]
Traes_2AS_7DD3A6835.1	794	gi|37777304|dbj|BAA76282.2|	1251	4e-109	35.15	788	Pib [Oryza sativa Japonica Group]
Traes_3B_8D41335D3.1	612	gi|33302327|gb|AAQ01784.1|	921	7e-109	38.74	617	resistance protein LR10 [Triticum aestivum]
Traes_3DS_B7AFDC76C.1	669	PRGWK00000145	1036	1e-108	39.01	669	-
Traes_5BS_E3A048AAC.1	200	PRGDB00061456	1232	2e-108	80	200	PRGdb gene name: Rdg2a | GenBank accession: HM124452 | Description: Hordeum vulgare subsp. vulgare cultivar Thibaut RDG2A (Rdg2) gene, Rdg2-a allele, complete cds
Traes_7AS_5C324BE40.1	333	PRGDB00061454	1021	2e-108	53.22	342	PRGdb gene name: Pikm2-TS | GenBank accession: AB462325 | Description: Oryza sativa Japonica Group Pikm2-TS mRNA for NBS-LRR class disease resistance protein, complete cds.
Traes_7BL_21A71BDB0.1	759	gi|521311585|gb|AGP75918.1|	919	2e-108	34.64	742	CNL9 [Triticum monococcum subsp. monococcum]
Traes_1DL_5A7CB709C.1	870	PRGWK00001130	954	3e-108	30.48	945	-
Traes_6DS_B63CF8961.1	311	gi|37777304|dbj|BAA76282.2|	1251	8e-108	54.97	302	Pib [Oryza sativa Japonica Group]
Traes_3B_7C85D8EB3.1	729	PRGDB00061460	989	2e-107	36.26	684	PRGdb gene name: Pit | GenBank accession: AB379816 | Description: Oryza sativa Japonica Group Pit mRNA for NBS-LRR disease resistance protein, complete cds.
Traes_7DL_973A33763.2	891	PRGWK00000643	836	2e-107	31.19	872	-
Traes_7BL_65150649F.1	885	PRGWK00001130	954	2e-107	30.72	944	-
Traes_1AL_33C926BB4.1	890	PRGWK00001130	954	2e-107	30.04	932	-
Traes_7DL_FE5FE9B5A.1	682	gi|114329518|gb|ABI64281.1|	1056	3e-107	38.69	685	CC-NBS-LRR Pi36 [Oryza sativa Indica Group]
Traes_6BS_EF51D2D2C.1	760	PRGWK00001079	877	3e-107	32.18	839	-
Traes_6BS_215AEEA86.2	468	gi|33302327|gb|AAQ01784.1|	921	7e-107	44.21	466	resistance protein LR10 [Triticum aestivum]
Traes_1DL_B51739BA6.1	1540	PRGDB00061458	1025	1e-106	33.59	920	PRGdb gene name: Pi5-1 | GenBank accession: EU869185 | Description: Oryza sativa Japonica Group Pi5-1 (Pi5-1) gene, complete cds.
Traes_7BL_80CFBAFB9.1	845	PRGWK00001130	954	1e-106	30.12	913	-
Traes_1BS_7DA4A5A45.1	383	PRGDB00061457	736	2e-106	44.59	388	PRGdb gene name: Pid3 | GenBank accession: FJ773286 | Description: Oryza sativa Japonica Group cultivar Nipponbare resistance protein Pid3 gene, complete cds.
Traes_7DL_1F618CE86.2	1419	PRGDB00061460	989	2e-106	29.66	998	PRGdb gene name: Pit | GenBank accession: AB379816 | Description: Oryza sativa Japonica Group Pit mRNA for NBS-LRR disease resistance protein, complete cds.
Traes_3DL_70EB0E4A3.1	458	gi|152060786|gb|ABS29034.1|	1344	3e-106	44.82	415	Lr1 disease resistance protein [Triticum aestivum]
Traes_2AS_534751FCA.2	609	gi|37777304|dbj|BAA76282.2|	1251	1e-105	38.18	592	Pib [Oryza sativa Japonica Group]
Traes_4AL_F4D19AB9B.2	303	PRGDB00061442	1032	3e-105	59.36	283	PRGdb gene name: Pi9 | GenBank accession: DQ285630 | Description: Oryza sativa (indica cultivar-group) putative nitrate-induced NOI protein (75-1-127BAC12.1), putative NBS-LRR disease resistance protein (Nbs1-Pi9), putative NBS-LRR disease resistance protein (Nbs3-Pi9), and NBS-LRR disease resistance protein (Pi9) genes
Traes_7AL_0E46197BE.1	500	gi|521311585|gb|AGP75918.1|	919	7e-105	39.11	519	CNL9 [Triticum monococcum subsp. monococcum]
Traes_5AL_FF3A75843.2	346	gi|21536933|gb|AAC05834.2|	921	1e-104	50.85	354	cyst nematode resistance gene candidate-like protein [Aegilops tauschii]
Traes_7AS_B5A965B6D.1	1470	PRGDB00061459	1063	2e-104	36.76	612	PRGdb gene name: Pi5-2 | GenBank accession: EU869186 | Description: Oryza sativa Japonica Group Pi5-2 (Pi5-2) gene, complete cds.
Traes_6BL_B92E1A30D.1	603	gi|521311585|gb|AGP75918.1|	919	3e-104	36.92	577	CNL9 [Triticum monococcum subsp. monococcum]
Traes_4AL_075CB36AB.3	243	PRGDB00061454	1021	5e-104	64.37	247	PRGdb gene name: Pikm2-TS | GenBank accession: AB462325 | Description: Oryza sativa Japonica Group Pikm2-TS mRNA for NBS-LRR class disease resistance protein, complete cds.
Traes_3DL_DB7C86F1A.1	1431	PRGDB00061458	1025	6e-104	31.68	909	PRGdb gene name: Pi5-1 | GenBank accession: EU869185 | Description: Oryza sativa Japonica Group Pi5-1 (Pi5-1) gene, complete cds.
Traes_7DS_AECAF5652.2	634	gi|33302327|gb|AAQ01784.1|	921	4e-103	38.53	641	resistance protein LR10 [Triticum aestivum]
Traes_7DS_F68AD3508.1	1237	PRGDB00061459	1063	5e-103	36.27	612	PRGdb gene name: Pi5-2 | GenBank accession: EU869186 | Description: Oryza sativa Japonica Group Pi5-2 (Pi5-2) gene, complete cds.
Traes_1BS_19BEB1F05.1	219	gi|37624724|gb|AAQ96158.1|	1415	6e-103	87.36	174	powdery mildew resistance protein PM3b [Triticum aestivum]
Traes_2BL_868458B83.2	946	PRGWK00000885	988	8e-103	29.96	958	-
Traes_7DS_397385597.2	399	gi|114329518|gb|ABI64281.1|	1056	1e-102	43.25	437	CC-NBS-LRR Pi36 [Oryza sativa Indica Group]
Traes_4BS_FF4B38D5F.1	654	gi|152060786|gb|ABS29034.1|	1344	1e-102	42	450	Lr1 disease resistance protein [Triticum aestivum]
Traes_3AS_104AFDBCE.1	528	PRGDB00061460	989	2e-102	37.76	519	PRGdb gene name: Pit | GenBank accession: AB379816 | Description: Oryza sativa Japonica Group Pit mRNA for NBS-LRR disease resistance protein, complete cds.
Traes_2AL_6915913C8.1	388	PRGDB00061454	1021	4e-102	59.61	255	PRGdb gene name: Pikm2-TS | GenBank accession: AB462325 | Description: Oryza sativa Japonica Group Pikm2-TS mRNA for NBS-LRR class disease resistance protein, complete cds.
Traes_5DL_C10931D13.1	442	PRGDB00061454	1021	5e-102	42.7	466	PRGdb gene name: Pikm2-TS | GenBank accession: AB462325 | Description: Oryza sativa Japonica Group Pikm2-TS mRNA for NBS-LRR class disease resistance protein, complete cds.
Traes_4AL_AE051A2FF.2	345	gi|11990500|gb|AAG42168.1|	824	7e-102	49.13	346	stripe rust resistance protein Yr10 [Triticum aestivum]
Traes_6BS_C7CCFB714.2	394	PRGDB00061432	946	1e-101	49.09	383	PRGdb gene name: MLA1 | GenBank accession: GU245961 | Description: Hordeum vulgare MLA1 mRNA, complete cds.
Traes_6BS_30723568E.1	372	gi|11990500|gb|AAG42168.1|	824	3e-101	46.61	384	stripe rust resistance protein Yr10 [Triticum aestivum]
Traes_7DS_C01D6468D.2	638	gi|521311585|gb|AGP75918.1|	919	4e-101	37.66	624	CNL9 [Triticum monococcum subsp. monococcum]
Traes_2BL_B489A39AC.1	374	PRGDB00050958	1802	5e-101	48.83	383	PRGdb gene name: XA1 | GenBank accession: AB002266 | Description: Oryza sativa mRNA for XA1, complete cds.
Traes_1AL_324584CCA.1	432	gi|46576968|sp|Q7XBQ9.1|RGA2_SOLBU	970	5e-101	41.98	424	RecName: Full=Disease resistance protein RGA2; AltName: Full=Blight resistance protein RPI; AltName: Full=RGA2-blb
Traes_1DS_FB5D75ECD.1	540	gi|4519936|dbj|BAA75812.1|	901	5e-101	35.78	531	RPR1 [Oryza sativa Japonica Group]
Traes_5DS_6B51C7989.14	377	gi|11990500|gb|AAG42168.1|	824	6e-101	48.56	348	stripe rust resistance protein Yr10 [Triticum aestivum]
Traes_7DL_1D6E41BCA.2	713	gi|152060786|gb|ABS29034.1|	1344	7e-101	39.13	506	Lr1 disease resistance protein [Triticum aestivum]
Traes_6DS_2E2FF9774.2	697	gi|114329518|gb|ABI64281.1|	1056	8e-101	41.52	631	CC-NBS-LRR Pi36 [Oryza sativa Indica Group]
Traes_5DL_9CF510366.2	1235	PRGDB00000488	928	9e-101	46.81	376	PRGdb gene name: Pi-ta | GenBank accession: AY196754 | Description: Oryza sativa (japonica cultivar-group) pi-ta protein (Pi-ta) gene, complete cds.
Traes_1AS_A41887042.1	253	gi|37624724|gb|AAQ96158.1|	1415	2e-100	62.06	253	powdery mildew resistance protein PM3b [Triticum aestivum]
Traes_3AS_381EBE04B.2	569	PRGDB00061460	989	4e-100	37.4	516	PRGdb gene name: Pit | GenBank accession: AB379816 | Description: Oryza sativa Japonica Group Pit mRNA for NBS-LRR disease resistance protein, complete cds.
Traes_7DL_9D35BA5B4.1	404	PRGWK00000199	400	7e-100	46.33	354	-
Traes_7AS_BCF466CA0.11	515	gi|4519936|dbj|BAA75812.1|	901	2e-99	36.05	516	RPR1 [Oryza sativa Japonica Group]
Traes_1DL_DBB208899.2	1359	PRGDB00061458	1025	2e-99	31.52	917	PRGdb gene name: Pi5-1 | GenBank accession: EU869185 | Description: Oryza sativa Japonica Group Pi5-1 (Pi5-1) gene, complete cds.
Traes_2BS_47E83AC56.3	503	gi|4519936|dbj|BAA75812.1|	901	9e-99	39.12	501	RPR1 [Oryza sativa Japonica Group]
Traes_6BS_3A34277CC.1	444	gi|152060786|gb|ABS29034.1|	1344	2e-98	40.43	465	Lr1 disease resistance protein [Triticum aestivum]
Traes_7BL_22D90B6C6.1	669	gi|37777304|dbj|BAA76282.2|	1251	2e-98	32.45	752	Pib [Oryza sativa Japonica Group]
Traes_2BL_9D40FA607.1	246	gi|11990500|gb|AAG42168.1|	824	4e-98	65.57	244	stripe rust resistance protein Yr10 [Triticum aestivum]
Traes_6BS_16D257ED9.1	1065	PRGWK00000451	1164	7e-98	41.12	484	-
Traes_5DL_7C0D08545.1	628	gi|37777304|dbj|BAA76282.2|	1251	9e-98	35.76	618	Pib [Oryza sativa Japonica Group]
Traes_5DL_515DF8026.10	1350	PRGDB00061458	1025	9e-98	32.42	953	PRGdb gene name: Pi5-1 | GenBank accession: EU869185 | Description: Oryza sativa Japonica Group Pi5-1 (Pi5-1) gene, complete cds.
Traes_2DL_59C23B50A.2	757	gi|521311585|gb|AGP75918.1|	919	1e-97	40.46	603	CNL9 [Triticum monococcum subsp. monococcum]
Traes_4DS_B08D83A2F.1	584	gi|37777304|dbj|BAA76282.2|	1251	1e-97	35.15	623	Pib [Oryza sativa Japonica Group]
Traes_5DL_6D94A25FB.2	810	PRGDB00061459	1063	1e-97	31.98	813	PRGdb gene name: Pi5-2 | GenBank accession: EU869186 | Description: Oryza sativa Japonica Group Pi5-2 (Pi5-2) gene, complete cds.
Traes_3B_275DFA2FB.1	572	PRGDB00061460	989	2e-97	35.25	556	PRGdb gene name: Pit | GenBank accession: AB379816 | Description: Oryza sativa Japonica Group Pit mRNA for NBS-LRR disease resistance protein, complete cds.
Traes_5AL_A9CF39101.1	881	PRGWK00000641	844	2e-97	29.45	876	-
Traes_5BL_96EECE364.1	929	gi|521311585|gb|AGP75918.1|	919	9e-97	31.11	974	CNL9 [Triticum monococcum subsp. monococcum]
Traes_1BL_27164634E.1	816	PRGWK00000428	857	1e-96	31.48	829	-
Traes_1BS_75F864FF3.1	226	gi|37777304|dbj|BAA76282.2|	1251	3e-96	64.44	225	Pib [Oryza sativa Japonica Group]
Traes_7BL_D883CBF5B.1	849	PRGWK00000641	844	4e-96	30.23	880	-
Traes_2BL_986DAB8B5.2	1085	PRGDB00000041	1266	4e-96	30.07	1104	PRGdb gene name: I-2 | GenBank accession: AF118127 | Description: Lycopersicon esculentum disease resistance protein I2 (I2) gene, complete cds.
Traes_6BS_3D0FE96AC.2	666	gi|521311585|gb|AGP75918.1|	919	1e-95	39.85	547	CNL9 [Triticum monococcum subsp. monococcum]
Traes_5BL_33D83A0CB.1	881	PRGWK00001130	954	2e-95	28.82	937	-
Traes_3B_37FC98411.1	617	PRGDB00061460	989	3e-95	35.78	587	PRGdb gene name: Pit | GenBank accession: AB379816 | Description: Oryza sativa Japonica Group Pit mRNA for NBS-LRR disease resistance protein, complete cds.
Traes_5BL_EF9477669.1	409	gi|522700532|gb|AGQ17390.1|	961	5e-95	44.88	410	RGA1e E8 mutant [Triticum aestivum]
Traes_6BL_190F6DF901.3	459	PRGWK00000674	423	5e-95	39.35	432	-
Traes_6BS_A1BCAA7ED.1	653	PRGDB00061460	989	7e-95	31.61	658	PRGdb gene name: Pit | GenBank accession: AB379816 | Description: Oryza sativa Japonica Group Pit mRNA for NBS-LRR disease resistance protein, complete cds.
Traes_1BL_C7D34F77C.2	802	PRGWK00001130	954	9e-95	30.94	850	-
Traes_6AS_45D1CB908.1	672	gi|33302327|gb|AAQ01784.1|	921	1e-94	36.62	598	resistance protein LR10 [Triticum aestivum]
Traes_1DL_068BD18EE.1	651	PRGWK00000424	960	8e-94	35.29	578	-
Traes_7DL_8D1D4C6B9.1	256	gi|521311585|gb|AGP75918.1|	919	2e-93	62.66	241	CNL9 [Triticum monococcum subsp. monococcum]
Traes_5DL_184F40820.1	945	PRGDB00061460	989	2e-93	31.31	789	PRGdb gene name: Pit | GenBank accession: AB379816 | Description: Oryza sativa Japonica Group Pit mRNA for NBS-LRR disease resistance protein, complete cds.
Traes_7BL_2A04446D8.1	788	PRGWK00001130	954	5e-93	29.59	828	-
Traes_6BS_DBD494D6D.2	1102	PRGDB00000500	1249	5e-93	27.39	1172	PRGdb gene name: Rps1-k-2 | GenBank accession: EU450800 | Description: Glycine max NB-LRR type disease resistance protein Rps1-k-1 (Rps1-k-1) and NB-LRR type disease resistance protein Rps1-k-2 (Rps1-k-2) genes, complete cds.
Traes_4AS_35FB8DB6E.1	916	PRGDB00000495	909	1e-92	29.87	914	PRGdb gene name: Rps2 | GenBank accession: NM_118742 | Description: Arabidopsis thaliana RPS2 (RESISTANT TO P. SYRINGAE 2) (RPS2) mRNA, complete cds.
Traes_7AL_D8899E7E8.1	726	PRGWK00000641	844	2e-92	33.24	680	-
Traes_5BL_45FCF6181.1	1084	PRGDB00061460	989	3e-92	29.73	935	PRGdb gene name: Pit | GenBank accession: AB379816 | Description: Oryza sativa Japonica Group Pit mRNA for NBS-LRR disease resistance protein, complete cds.
Traes_5BL_C78416D4E.4	722	gi|37777304|dbj|BAA76282.2|	1251	4e-92	35.51	597	Pib [Oryza sativa Japonica Group]
Traes_2DS_C5644B902.1	1183	gi|115343235|gb|ABI94578.1|	1290	4e-92	32.13	856	blast resistance protein Pi37 [Oryza sativa Japonica Group]
Traes_6BL_15E70400C.3	607	gi|521311585|gb|AGP75918.1|	919	9e-92	37.79	614	CNL9 [Triticum monococcum subsp. monococcum]
Traes_1DL_39B0D97A0.2	883	PRGWK00000885	988	1e-91	30.16	819	-
Traes_7AS_3E7C4250A.1	595	gi|521311585|gb|AGP75918.1|	919	3e-91	38.37	576	CNL9 [Triticum monococcum subsp. monococcum]
Traes_2DS_EED4D856B.1	396	PRGWK00000148	1013	4e-91	44.81	395	-
Traes_1AS_E6F253266.2	613	gi|152060786|gb|ABS29034.1|	1344	4e-91	43.93	387	Lr1 disease resistance protein [Triticum aestivum]
Traes_3B_DDCBD8112.1	489	PRGDB00061460	989	4e-91	35.38	489	PRGdb gene name: Pit | GenBank accession: AB379816 | Description: Oryza sativa Japonica Group Pit mRNA for NBS-LRR disease resistance protein, complete cds.
Traes_2DS_9EF7CE4FD.2	486	gi|4519936|dbj|BAA75812.1|	901	6e-91	37.8	492	RPR1 [Oryza sativa Japonica Group]
Traes_1AS_9D56D5F6F.4	657	gi|521311585|gb|AGP75918.1|	919	1e-90	35.75	593	CNL9 [Triticum monococcum subsp. monococcum]
Traes_5AL_A62340EE71.1	945	PRGDB00061460	989	3e-90	31.09	788	PRGdb gene name: Pit | GenBank accession: AB379816 | Description: Oryza sativa Japonica Group Pit mRNA for NBS-LRR disease resistance protein, complete cds.
Traes_1BS_CE1237D8F.1	625	gi|152060786|gb|ABS29034.1|	1344	7e-90	40.96	415	Lr1 disease resistance protein [Triticum aestivum]
Traes_6BS_14A73BF5A.2	464	gi|37777304|dbj|BAA76282.2|	1251	1e-89	42.2	455	Pib [Oryza sativa Japonica Group]
Traes_5BL_8255E0C66.2	938	gi|12642090|gb|AAK00132.1|AF207842_1	928	1e-89	37.23	591	Pi-ta protein [Oryza sativa Japonica Group]
Traes_6BL_E204B7C91.1	638	PRGDB00050958	1802	3e-89	50.31	320	PRGdb gene name: XA1 | GenBank accession: AB002266 | Description: Oryza sativa mRNA for XA1, complete cds.
Traes_6BS_8EB9E6EC7.2	371	gi|37777304|dbj|BAA76282.2|	1251	3e-89	47.19	356	Pib [Oryza sativa Japonica Group]
Traes_5DL_87561F7C6.1	480	gi|4519936|dbj|BAA75812.1|	901	3e-89	40.86	465	RPR1 [Oryza sativa Japonica Group]
Traes_5AL_BB0405CD3.1	976	PRGDB00061460	989	5e-89	30.26	846	PRGdb gene name: Pit | GenBank accession: AB379816 | Description: Oryza sativa Japonica Group Pit mRNA for NBS-LRR disease resistance protein, complete cds.
Traes_6BL_09CE733BC.1	365	gi|521311585|gb|AGP75918.1|	919	6e-89	43.82	356	CNL9 [Triticum monococcum subsp. monococcum]
Traes_7AL_90073BBB2.2	718	PRGDB00061460	989	6e-89	32.01	656	PRGdb gene name: Pit | GenBank accession: AB379816 | Description: Oryza sativa Japonica Group Pit mRNA for NBS-LRR disease resistance protein, complete cds.
Traes_5DS_AB8B8F3F1.1	554	gi|152060786|gb|ABS29034.1|	1344	7e-89	43.3	358	Lr1 disease resistance protein [Triticum aestivum]
Traes_6AL_DDE12F8D0.1	638	PRGDB00050958	1802	1e-88	49.69	320	PRGdb gene name: XA1 | GenBank accession: AB002266 | Description: Oryza sativa mRNA for XA1, complete cds.
Traes_7DS_56F70D3CA.1	283	gi|521311585|gb|AGP75918.1|	919	2e-88	56.16	276	CNL9 [Triticum monococcum subsp. monococcum]
Traes_2DL_D4AAE1E4C.1	626	PRGDB00000495	909	2e-88	33.28	649	PRGdb gene name: Rps2 | GenBank accession: NM_118742 | Description: Arabidopsis thaliana RPS2 (RESISTANT TO P. SYRINGAE 2) (RPS2) mRNA, complete cds.
Traes_7AL_04C7DF2DE.1	682	PRGWK00000643	836	2e-88	32.61	687	-
Traes_3B_1B523D215.1	1073	gi|521311585|gb|AGP75918.1|	919	2e-88	29.71	1003	CNL9 [Triticum monococcum subsp. monococcum]
Traes_3B_3B860A582.3	753	PRGWK00001140	850	4e-88	36.26	615	-
Traes_5DL_4737A907E.1	689	PRGWK00000643	836	1e-87	31.73	684	-
Traes_7DS_A7BDDC4B4.1	539	PRGDB00061454	1021	2e-87	34.51	539	PRGdb gene name: Pikm2-TS | GenBank accession: AB462325 | Description: Oryza sativa Japonica Group Pikm2-TS mRNA for NBS-LRR class disease resistance protein, complete cds.
Traes_3AS_E51BD5B22.4	471	PRGDB00061460	989	3e-87	37.15	471	PRGdb gene name: Pit | GenBank accession: AB379816 | Description: Oryza sativa Japonica Group Pit mRNA for NBS-LRR disease resistance protein, complete cds.
Traes_5BS_D7FA7BCE3.2	675	PRGDB00061454	1021	3e-87	34.23	672	PRGdb gene name: Pikm2-TS | GenBank accession: AB462325 | Description: Oryza sativa Japonica Group Pikm2-TS mRNA for NBS-LRR class disease resistance protein, complete cds.
Traes_6AL_7695A8FBA.1	757	PRGWK00000424	960	3e-87	32.8	683	-
Traes_5AL_CDD517489.2	851	PRGDB00000497	889	3e-87	30.66	786	PRGdb gene name: RPS5 | GenBank accession: NM_101094 | Description: Arabidopsis thaliana RPS5 (RESISTANT TO P. SYRINGAE 5) (RPS5) mRNA, complete cds.
Traes_6BS_AABC595C0.1	430	gi|37777304|dbj|BAA76282.2|	1251	8e-87	43.46	428	Pib [Oryza sativa Japonica Group]
Traes_2AS_74C2A5D1F.3	413	PRGDB00035725	951	1e-86	44.55	413	PRGdb gene name: MLA10 | GenBank accession: AY266445 | Description: Hordeum vulgare MLA10 (Mla10) mRNA, complete cds.
Traes_7BL_19EAD351B.1	555	PRGWK00000637	845	1e-86	33.94	545	-
Traes_5BL_7444BC60E.1	977	PRGDB00061460	989	1e-86	29.86	844	PRGdb gene name: Pit | GenBank accession: AB379816 | Description: Oryza sativa Japonica Group Pit mRNA for NBS-LRR disease resistance protein, complete cds.
Traes_7DS_82476C972.1	581	PRGWK00000427	1015	2e-86	33.17	630	-
Traes_1BL_B722F2F54.1	460	gi|63103206|gb|AAY33493.1|	330	3e-86	47.94	315	NBS-LRR, partial [Oryza sativa Indica Group]
Traes_2BS_AF733E06F.2	555	PRGWK00000451	1164	5e-86	40.09	449	-
Traes_2DL_60E6F924A.1	350	PRGDB00061454	1021	1e-85	41.53	378	PRGdb gene name: Pikm2-TS | GenBank accession: AB462325 | Description: Oryza sativa Japonica Group Pikm2-TS mRNA for NBS-LRR class disease resistance protein, complete cds.
Traes_5AL_C9F751670.2	767	gi|33302327|gb|AAQ01784.1|	921	2e-85	30.53	760	resistance protein LR10 [Triticum aestivum]
Traes_3B_14CC6DD6D.1	1013	PRGDB00000501	1229	2e-85	28.48	955	PRGdb gene name: Rps1-k-1 | GenBank accession: EU450800 | Description: Glycine max NB-LRR type disease resistance protein Rps1-k-1 (Rps1-k-1) and NB-LRR type disease resistance protein Rps1-k-2 (Rps1-k-2) genes, complete cds.
Traes_4AL_D294B0B60.2	976	PRGDB00061454	1021	2e-85	28.33	999	PRGdb gene name: Pikm2-TS | GenBank accession: AB462325 | Description: Oryza sativa Japonica Group Pikm2-TS mRNA for NBS-LRR class disease resistance protein, complete cds.
Traes_7BL_C148E1B42.1	250	gi|21536933|gb|AAC05834.2|	921	4e-85	54.76	252	cyst nematode resistance gene candidate-like protein [Aegilops tauschii]
Traes_5DL_DBF5A6E1F.1	969	PRGDB00061460	989	4e-85	30.31	848	PRGdb gene name: Pit | GenBank accession: AB379816 | Description: Oryza sativa Japonica Group Pit mRNA for NBS-LRR disease resistance protein, complete cds.
Traes_7BL_814A806B3.1	647	gi|114329518|gb|ABI64281.1|	1056	6e-85	34.51	681	CC-NBS-LRR Pi36 [Oryza sativa Indica Group]
Traes_3AL_A202E34F6.1	161	gi|521311585|gb|AGP75918.1|	919	1e-84	77.5	160	CNL9 [Triticum monococcum subsp. monococcum]
Traes_2BL_CA8C2E724.2	659	PRGWK00000451	1164	2e-84	32.59	626	-
Traes_6AS_0234024CF.2	1056	PRGWK00000451	1164	2e-84	26.56	1167	-
Traes_5BL_0A245D856.1	546	PRGWK00000451	1164	3e-84	35.99	539	-
Traes_7AL_410C479D8.2	601	gi|114329518|gb|ABI64281.1|	1056	9e-84	36.68	638	CC-NBS-LRR Pi36 [Oryza sativa Indica Group]
Traes_3AS_BA74468D1.1	941	gi|33302327|gb|AAQ01784.1|	921	9e-84	31.64	847	resistance protein LR10 [Triticum aestivum]
Traes_6BS_EBFFF7CE5.2	573	PRGDB00061460	989	1e-83	34.23	523	PRGdb gene name: Pit | GenBank accession: AB379816 | Description: Oryza sativa Japonica Group Pit mRNA for NBS-LRR disease resistance protein, complete cds.
Traes_1DL_668C082D7.1	1058	PRGWK00000451	1164	1e-83	29.39	895	-
Traes_3DL_C54459577.1	527	PRGDB00000497	889	2e-83	37.8	463	PRGdb gene name: RPS5 | GenBank accession: NM_101094 | Description: Arabidopsis thaliana RPS5 (RESISTANT TO P. SYRINGAE 5) (RPS5) mRNA, complete cds.
Traes_2DS_46379020A.1	1064	gi|115343235|gb|ABI94578.1|	1290	2e-83	30.29	921	blast resistance protein Pi37 [Oryza sativa Japonica Group]
Traes_7BL_1C18C43B2.1	524	PRGWK00000641	844	4e-83	33.7	543	-
Traes_3DL_6A711A2E2.1	628	PRGWK00000092	655	5e-83	35.74	512	-
Traes_6BL_86A5FC922.1	303	PRGDB00061432	946	8e-83	46.73	306	PRGdb gene name: MLA1 | GenBank accession: GU245961 | Description: Hordeum vulgare MLA1 mRNA, complete cds.
Traes_6BS_59D647C2C.1	343	gi|37777304|dbj|BAA76282.2|	1251	2e-82	47.6	313	Pib [Oryza sativa Japonica Group]
Traes_6AS_DDB21F262.1	503	PRGDB00061460	989	2e-82	34.58	506	PRGdb gene name: Pit | GenBank accession: AB379816 | Description: Oryza sativa Japonica Group Pit mRNA for NBS-LRR disease resistance protein, complete cds.
Traes_6BL_7C0CC7ADD.1	799	PRGWK00000643	836	2e-82	30.46	778	-
Traes_3DS_D54E9D8EB.1	332	gi|11990500|gb|AAG42168.1|	824	7e-82	45.89	292	stripe rust resistance protein Yr10 [Triticum aestivum]
Traes_5BL_BCF1D2649.2	1103	PRGDB00000495	909	8e-82	29.82	758	PRGdb gene name: Rps2 | GenBank accession: NM_118742 | Description: Arabidopsis thaliana RPS2 (RESISTANT TO P. SYRINGAE 2) (RPS2) mRNA, complete cds.
Traes_4AL_3CF8474CA.1	160	gi|115343235|gb|ABI94578.1|	1290	1e-81	77.85	158	blast resistance protein Pi37 [Oryza sativa Japonica Group]
Traes_5DS_3F0A00B56.1	340	PRGDB00061457	736	1e-81	43.67	316	PRGdb gene name: Pid3 | GenBank accession: FJ773286 | Description: Oryza sativa Japonica Group cultivar Nipponbare resistance protein Pid3 gene, complete cds.
Traes_7AL_E31C941C3.2	1138	PRGDB00061460	989	2e-81	30.85	710	PRGdb gene name: Pit | GenBank accession: AB379816 | Description: Oryza sativa Japonica Group Pit mRNA for NBS-LRR disease resistance protein, complete cds.
Traes_7DS_0F29E4C80.2	1117	gi|521311585|gb|AGP75918.1|	919	3e-81	32.99	688	CNL9 [Triticum monococcum subsp. monococcum]
Traes_7AS_B0948CDD9.1	513	PRGWK00000322	1021	5e-81	33.16	570	-
Traes_2AL_F6F7779FE.1	161	gi|37624724|gb|AAQ96158.1|	1415	6e-81	81.48	162	powdery mildew resistance protein PM3b [Triticum aestivum]
Traes_5DL_EFD502314.1	590	gi|12642090|gb|AAK00132.1|AF207842_1	928	7e-81	42.89	387	Pi-ta protein [Oryza sativa Japonica Group]
Traes_2DS_3A3BDD0B2.1	475	PRGDB00061454	1021	8e-81	36.91	485	PRGdb gene name: Pikm2-TS | GenBank accession: AB462325 | Description: Oryza sativa Japonica Group Pikm2-TS mRNA for NBS-LRR class disease resistance protein, complete cds.
Traes_6DS_92E3C3B7E.1	288	gi|522700532|gb|AGQ17390.1|	961	1e-80	49.66	290	RGA1e E8 mutant [Triticum aestivum]
Traes_2AL_00BF6ABD2.1	583	gi|521311585|gb|AGP75918.1|	919	2e-80	36	575	CNL9 [Triticum monococcum subsp. monococcum]
Traes_1DL_39158331D.1	715	PRGDB00000501	1229	2e-80	30.89	722	PRGdb gene name: Rps1-k-1 | GenBank accession: EU450800 | Description: Glycine max NB-LRR type disease resistance protein Rps1-k-1 (Rps1-k-1) and NB-LRR type disease resistance protein Rps1-k-2 (Rps1-k-2) genes, complete cds.
Traes_7DS_9DFE7B817.1	180	PRGDB00061456	1232	3e-80	78.75	160	PRGdb gene name: Rdg2a | GenBank accession: HM124452 | Description: Hordeum vulgare subsp. vulgare cultivar Thibaut RDG2A (Rdg2) gene, Rdg2-a allele, complete cds
Traes_6BS_5A4940775.1	363	PRGWK00000602	927	3e-80	41.81	354	-
Traes_3B_7BC51BCDD.1	466	PRGDB00061460	989	3e-80	35.89	443	PRGdb gene name: Pit | GenBank accession: AB379816 | Description: Oryza sativa Japonica Group Pit mRNA for NBS-LRR disease resistance protein, complete cds.
Traes_1BL_979415D79.1	568	PRGWK00000424	960	3e-80	34.86	525	-
Traes_6BL_5A5A5AD9E.1	753	PRGWK00000639	849	4e-80	30.7	671	-
Traes_2BS_1D4629397.2	667	PRGWK00000451	1164	2e-79	39.61	457	-
Traes_4DS_DBE824AE7.1	1066	PRGDB00061454	1021	2e-79	27.55	991	PRGdb gene name: Pikm2-TS | GenBank accession: AB462325 | Description: Oryza sativa Japonica Group Pikm2-TS mRNA for NBS-LRR class disease resistance protein, complete cds.
Traes_1AL_3101735C3.1	188	gi|115343235|gb|ABI94578.1|	1290	4e-79	68.98	187	blast resistance protein Pi37 [Oryza sativa Japonica Group]
Traes_6DS_17C21940C.1	271	gi|522700532|gb|AGQ17390.1|	961	4e-79	52.73	275	RGA1e E8 mutant [Triticum aestivum]
Traes_5BL_4E29CB020.2	991	PRGDB00061454	1021	5e-79	27.06	1005	PRGdb gene name: Pikm2-TS | GenBank accession: AB462325 | Description: Oryza sativa Japonica Group Pikm2-TS mRNA for NBS-LRR class disease resistance protein, complete cds.
Traes_6BS_E0E44D3D8.1	355	gi|37777304|dbj|BAA76282.2|	1251	1e-78	46.79	312	Pib [Oryza sativa Japonica Group]
Traes_2BL_C4FDF658B.2	1128	PRGDB00050958	1802	7e-78	28.23	790	PRGdb gene name: XA1 | GenBank accession: AB002266 | Description: Oryza sativa mRNA for XA1, complete cds.
Traes_7DL_744723FC5.1	310	gi|522700532|gb|AGQ17390.1|	961	2e-77	50.53	281	RGA1e E8 mutant [Triticum aestivum]
Traes_5DS_0479C6E0F.1	620	PRGDB00061454	1021	2e-77	30.84	655	PRGdb gene name: Pikm2-TS | GenBank accession: AB462325 | Description: Oryza sativa Japonica Group Pikm2-TS mRNA for NBS-LRR class disease resistance protein, complete cds.
Traes_5AS_1F268252F.1	617	PRGDB00061454	1021	3e-77	31.05	641	PRGdb gene name: Pikm2-TS | GenBank accession: AB462325 | Description: Oryza sativa Japonica Group Pikm2-TS mRNA for NBS-LRR class disease resistance protein, complete cds.
Traes_6BS_43649D0E4.1	1141	PRGDB00061454	1021	4e-77	28.19	1018	PRGdb gene name: Pikm2-TS | GenBank accession: AB462325 | Description: Oryza sativa Japonica Group Pikm2-TS mRNA for NBS-LRR class disease resistance protein, complete cds.
Traes_7BL_D395F08C4.1	303	gi|521311585|gb|AGP75918.1|	919	8e-77	45.72	304	CNL9 [Triticum monococcum subsp. monococcum]
Traes_6BS_ABB694E7E.1	325	PRGWK00000311	1136	1e-76	45.57	316	-
Traes_6DL_9DB515FBE.2	371	gi|522700532|gb|AGQ17390.1|	961	1e-76	43.21	368	RGA1e E8 mutant [Triticum aestivum]
Traes_5BL_D27214492.2	993	PRGWK00000424	960	1e-76	28.22	886	-
Traes_2BS_B622FB073.2	470	gi|152060786|gb|ABS29034.1|	1344	2e-76	36.11	468	Lr1 disease resistance protein [Triticum aestivum]
Traes_5BL_865C43111.1	958	PRGDB00061454	1021	3e-76	27.17	1012	PRGdb gene name: Pikm2-TS | GenBank accession: AB462325 | Description: Oryza sativa Japonica Group Pikm2-TS mRNA for NBS-LRR class disease resistance protein, complete cds.
Traes_6BL_9595149EA.1	319	gi|33302327|gb|AAQ01784.1|	921	7e-76	43.44	320	resistance protein LR10 [Triticum aestivum]
Traes_1AL_B069692AB.2	518	gi|46576968|sp|Q7XBQ9.1|RGA2_SOLBU	970	9e-76	34.29	452	RecName: Full=Disease resistance protein RGA2; AltName: Full=Blight resistance protein RPI; AltName: Full=RGA2-blb
Traes_6DS_C7369E834.4	332	gi|33302327|gb|AAQ01784.1|	921	1e-75	42.98	342	resistance protein LR10 [Triticum aestivum]
Traes_1BS_A55A5F413.1	408	gi|152060786|gb|ABS29034.1|	1344	1e-75	35.58	430	Lr1 disease resistance protein [Triticum aestivum]
Traes_6DL_6BAF36E41.1	542	gi|521311585|gb|AGP75918.1|	919	1e-75	34.46	534	CNL9 [Triticum monococcum subsp. monococcum]
Traes_7BL_F4969F922.1	179	gi|115343235|gb|ABI94578.1|	1290	2e-75	66.28	172	blast resistance protein Pi37 [Oryza sativa Japonica Group]
Traes_1BS_CC6C7C336.1	274	gi|33302327|gb|AAQ01784.1|	921	2e-75	49.45	275	resistance protein LR10 [Triticum aestivum]
Traes_2BL_26CE11273.1	733	PRGWK00000885	988	2e-75	31.94	645	-
Traes_1DS_E7FADAFFC.1	488	PRGWK00000424	960	4e-75	35.52	504	-
Traes_1AS_DB68BD22D.1	124	gi|522700532|gb|AGQ17390.1|	961	6e-75	87.9	124	RGA1e E8 mutant [Triticum aestivum]
Traes_3B_65EC3D5D0.2	452	PRGDB00061460	989	6e-75	37.47	459	PRGdb gene name: Pit | GenBank accession: AB379816 | Description: Oryza sativa Japonica Group Pit mRNA for NBS-LRR disease resistance protein, complete cds.
Traes_3DS_5035537F1.1	509	gi|33302327|gb|AAQ01784.1|	921	1e-74	36.13	512	resistance protein LR10 [Triticum aestivum]
Traes_1DL_391121B8B.1	724	PRGDB00000501	1229	2e-74	32.16	737	PRGdb gene name: Rps1-k-1 | GenBank accession: EU450800 | Description: Glycine max NB-LRR type disease resistance protein Rps1-k-1 (Rps1-k-1) and NB-LRR type disease resistance protein Rps1-k-2 (Rps1-k-2) genes, complete cds.
Traes_4AL_D373DA13E.2	411	PRGWK00001011	1013	3e-74	44.65	383	-
Traes_6BL_B55E3EF6A.2	459	PRGDB00000500	1249	3e-74	36.19	467	PRGdb gene name: Rps1-k-2 | GenBank accession: EU450800 | Description: Glycine max NB-LRR type disease resistance protein Rps1-k-1 (Rps1-k-1) and NB-LRR type disease resistance protein Rps1-k-2 (Rps1-k-2) genes, complete cds.
Traes_2DS_3F399EAFB.1	412	gi|4519936|dbj|BAA75812.1|	901	3e-74	34.64	407	RPR1 [Oryza sativa Japonica Group]
Traes_1BS_A04AAC3F4.1	184	gi|521311585|gb|AGP75918.1|	919	6e-74	64.13	184	CNL9 [Triticum monococcum subsp. monococcum]
Traes_5DL_FF03772A6.1	946	PRGDB00061454	1021	6e-74	27.16	1020	PRGdb gene name: Pikm2-TS | GenBank accession: AB462325 | Description: Oryza sativa Japonica Group Pikm2-TS mRNA for NBS-LRR class disease resistance protein, complete cds.
Traes_5BL_2911D4304.2	957	PRGDB00061454	1021	6e-74	27.14	947	PRGdb gene name: Pikm2-TS | GenBank accession: AB462325 | Description: Oryza sativa Japonica Group Pikm2-TS mRNA for NBS-LRR class disease resistance protein, complete cds.
Traes_6BS_AA1E9D2FB.1	290	gi|522700532|gb|AGQ17390.1|	961	7e-74	51.26	277	RGA1e E8 mutant [Triticum aestivum]
Traes_2DS_E54A01B1B.1	294	gi|4519936|dbj|BAA75812.1|	901	2e-73	43.92	296	RPR1 [Oryza sativa Japonica Group]
Traes_6DL_C0C174948.1	383	gi|521311585|gb|AGP75918.1|	919	2e-73	43.67	316	CNL9 [Triticum monococcum subsp. monococcum]
Traes_1AS_6EDAD815E.1	184	PRGDB00061432	946	3e-73	64.13	184	PRGdb gene name: MLA1 | GenBank accession: GU245961 | Description: Hordeum vulgare MLA1 mRNA, complete cds.
Traes_4AS_145927471.3	1020	gi|21929737|gb|AAM81980.1|	802	3e-73	46	300	barley stem rust resistance protein [Hordeum vulgare subsp. vulgare]
Traes_2AL_730ED555B.1	654	PRGWK00000885	988	3e-73	32.74	620	-
Traes_6BL_9AAD0E0CA1.2	461	gi|46576968|sp|Q7XBQ9.1|RGA2_SOLBU	970	3e-73	31.33	466	RecName: Full=Disease resistance protein RGA2; AltName: Full=Blight resistance protein RPI; AltName: Full=RGA2-blb
Traes_6DL_EFA5924E3.2	1277	PRGDB00000497	889	3e-73	28.11	907	PRGdb gene name: RPS5 | GenBank accession: NM_101094 | Description: Arabidopsis thaliana RPS5 (RESISTANT TO P. SYRINGAE 5) (RPS5) mRNA, complete cds.
Traes_7DS_E01CF48DC.2	665	gi|12642090|gb|AAK00132.1|AF207842_1	928	4e-73	44.44	324	Pi-ta protein [Oryza sativa Japonica Group]
Traes_7DL_101A9F756.2	968	PRGDB00061454	1021	5e-73	27.75	944	PRGdb gene name: Pikm2-TS | GenBank accession: AB462325 | Description: Oryza sativa Japonica Group Pikm2-TS mRNA for NBS-LRR class disease resistance protein, complete cds.
Traes_7DL_95CB85791.1	451	gi|114329518|gb|ABI64281.1|	1056	2e-72	39.37	447	CC-NBS-LRR Pi36 [Oryza sativa Indica Group]
Traes_5DL_95F4C47A7.2	954	PRGWK00000424	960	3e-72	28.77	803	-
Traes_7AS_AEC623576.1	232	PRGDB00061433	956	4e-72	53.85	234	PRGdb gene name: Mla6 | GenBank accession: AJ302293 | Description: Hordeum vulgare Mla6 gene, exons 1-5.
Traes_1BS_832C5EDF6.1	257	gi|521311585|gb|AGP75918.1|	919	6e-72	50	254	CNL9 [Triticum monococcum subsp. monococcum]
Traes_3DL_267D29D44.1	720	gi|12642090|gb|AAK00132.1|AF207842_1	928	2e-71	47.35	321	Pi-ta protein [Oryza sativa Japonica Group]
Traes_6DS_CC9C7535B.1	335	gi|33302327|gb|AAQ01784.1|	921	4e-71	41.41	326	resistance protein LR10 [Triticum aestivum]
Traes_3B_B4E2CD1E5.1	975	PRGDB00061454	1021	5e-71	27.92	849	PRGdb gene name: Pikm2-TS | GenBank accession: AB462325 | Description: Oryza sativa Japonica Group Pikm2-TS mRNA for NBS-LRR class disease resistance protein, complete cds.
Traes_4AL_3F6750B4B.2	657	PRGDB00061454	1021	8e-71	30.66	662	PRGdb gene name: Pikm2-TS | GenBank accession: AB462325 | Description: Oryza sativa Japonica Group Pikm2-TS mRNA for NBS-LRR class disease resistance protein, complete cds.
Traes_6DS_E109E2B11.2	550	gi|521311585|gb|AGP75918.1|	919	1e-70	33.98	571	CNL9 [Triticum monococcum subsp. monococcum]
Traes_2AS_D201C5363.1	378	gi|37777304|dbj|BAA76282.2|	1251	2e-70	59.38	192	Pib [Oryza sativa Japonica Group]
Traes_5BL_D9C61AD7F.1	353	PRGDB00035722	342	2e-70	40.36	337	PRGdb gene name: PGIP | GenBank accession: X64769 | Description: P.vulgaris pgip gene for polygalacturonase-inhibiting protein.
Traes_6BL_A40C58D9F.1	436	PRGWK00000643	836	2e-70	33.33	423	-
Traes_7BL_E66471452.2	612	PRGDB00061460	989	2e-70	31.29	521	PRGdb gene name: Pit | GenBank accession: AB379816 | Description: Oryza sativa Japonica Group Pit mRNA for NBS-LRR disease resistance protein, complete cds.
Traes_4AL_A5CD884CC.1	837	PRGDB00061454	1021	2e-70	27.97	901	PRGdb gene name: Pikm2-TS | GenBank accession: AB462325 | Description: Oryza sativa Japonica Group Pikm2-TS mRNA for NBS-LRR class disease resistance protein, complete cds.
Traes_3AS_97F6DDED0.2	701	PRGDB00061460	989	3e-70	30.83	639	PRGdb gene name: Pit | GenBank accession: AB379816 | Description: Oryza sativa Japonica Group Pit mRNA for NBS-LRR disease resistance protein, complete cds.
Traes_2BS_821F5F141.1	922	PRGDB00000500	1249	7e-70	31.74	671	PRGdb gene name: Rps1-k-2 | GenBank accession: EU450800 | Description: Glycine max NB-LRR type disease resistance protein Rps1-k-1 (Rps1-k-1) and NB-LRR type disease resistance protein Rps1-k-2 (Rps1-k-2) genes, complete cds.
Traes_3B_A242B7A0C.1	230	PRGWK00001597	247	2e-69	69.23	156	-
Traes_6BL_E6F4E90A5.1	497	PRGWK00000908	988	2e-69	31.32	463	-
Traes_7DL_4661A09BA.1	682	PRGWK00000424	960	2e-69	28.48	646	-
Traes_1DL_F8A8E1499.2	476	gi|46576968|sp|Q7XBQ9.1|RGA2_SOLBU	970	4e-69	32.53	455	RecName: Full=Disease resistance protein RGA2; AltName: Full=Blight resistance protein RPI; AltName: Full=RGA2-blb
Traes_1DS_610553C1F.1	183	PRGDB00061432	946	5e-69	63.13	179	PRGdb gene name: MLA1 | GenBank accession: GU245961 | Description: Hordeum vulgare MLA1 mRNA, complete cds.
Traes_7BL_6D5EA3AF9.2	438	PRGDB00061460	989	7e-69	34.78	437	PRGdb gene name: Pit | GenBank accession: AB379816 | Description: Oryza sativa Japonica Group Pit mRNA for NBS-LRR disease resistance protein, complete cds.
Traes_2DS_47DDC83DC.1	511	gi|37777304|dbj|BAA76282.2|	1251	9e-69	30.76	582	Pib [Oryza sativa Japonica Group]
Traes_6BL_C66BF446F.1	202	gi|152060786|gb|ABS29034.1|	1344	3e-68	62.3	191	Lr1 disease resistance protein [Triticum aestivum]
Traes_5AL_B6E0F6255.1	622	PRGWK00000643	836	4e-68	30.55	622	-
Traes_7AL_7E9DBFDC9.2	213	gi|152060786|gb|ABS29034.1|	1344	6e-68	57.89	190	Lr1 disease resistance protein [Triticum aestivum]
Traes_1DL_E6D796F07.1	478	PRGWK00000451	1164	8e-68	35.08	439	-
Traes_6BL_6A46043D0.1	280	gi|11990500|gb|AAG42168.1|	824	9e-68	46.67	285	stripe rust resistance protein Yr10 [Triticum aestivum]
Traes_1BS_CF1C4F54E.2	736	PRGDB00000488	928	9e-68	46.49	299	PRGdb gene name: Pi-ta | GenBank accession: AY196754 | Description: Oryza sativa (japonica cultivar-group) pi-ta protein (Pi-ta) gene, complete cds.
Traes_2BS_10B4AC7D5.1	227	gi|11990500|gb|AAG42168.1|	824	1e-67	51.9	210	stripe rust resistance protein Yr10 [Triticum aestivum]
Traes_4DL_113F6DD2B.2	450	gi|12642090|gb|AAK00132.1|AF207842_1	928	1e-67	35.36	461	Pi-ta protein [Oryza sativa Japonica Group]
Traes_4AL_FEFC21AAB.1	709	PRGDB00035726	808	2e-67	34.93	375	PRGdb gene name: RPG1 | GenBank accession: DQ854803 | Description: Hordeum vulgare subsp. vulgare RPG1 (Rpg1) gene, Rpg1-Swiss Hv 489 allele, complete cds.
Traes_4AL_DB9B0ACBC.1	159	gi|115343235|gb|ABI94578.1|	1290	7e-67	70	160	blast resistance protein Pi37 [Oryza sativa Japonica Group]
Traes_1DS_7ABD11F63.1	273	PRGDB00061457	736	2e-66	45.99	287	PRGdb gene name: Pid3 | GenBank accession: FJ773286 | Description: Oryza sativa Japonica Group cultivar Nipponbare resistance protein Pid3 gene, complete cds.
Traes_6DL_FB8FF5DF8.1	325	gi|522700532|gb|AGQ17390.1|	961	2e-66	40.48	331	RGA1e E8 mutant [Triticum aestivum]
Traes_6AL_BC6F883EA.1	329	PRGDB00000500	1249	2e-66	37.91	335	PRGdb gene name: Rps1-k-2 | GenBank accession: EU450800 | Description: Glycine max NB-LRR type disease resistance protein Rps1-k-1 (Rps1-k-1) and NB-LRR type disease resistance protein Rps1-k-2 (Rps1-k-2) genes, complete cds.
Traes_7BL_31C533EF9.1	451	gi|11990500|gb|AAG42168.1|	824	2e-66	35.28	428	stripe rust resistance protein Yr10 [Triticum aestivum]
Traes_1BL_D9C20DCA9.1	496	PRGWK00000207	1082	2e-66	30.02	503	-
Traes_4DL_326FB9571.1	894	PRGDB00061443	1033	2e-66	27.17	990	PRGdb gene name: Piz-t | GenBank accession: DQ352040 | Description: Oryza sativa (japonica cultivar-group) Piz-t (Piz-t) gene, complete cds.
Traes_1DS_05B16509E.1	184	gi|521311585|gb|AGP75918.1|	919	9e-66	60.22	181	CNL9 [Triticum monococcum subsp. monococcum]
Traes_2AL_0E708E0DA.1	310	PRGDB00061454	1021	2e-65	39.29	308	PRGdb gene name: Pikm2-TS | GenBank accession: AB462325 | Description: Oryza sativa Japonica Group Pikm2-TS mRNA for NBS-LRR class disease resistance protein, complete cds.
Traes_5AL_887144AB5.1	419	PRGDB00035725	951	2e-65	36.82	421	PRGdb gene name: MLA10 | GenBank accession: AY266445 | Description: Hordeum vulgare MLA10 (Mla10) mRNA, complete cds.
Traes_3DS_5F928C27D.1	836	gi|33302327|gb|AAQ01784.1|	921	2e-65	31.56	732	resistance protein LR10 [Triticum aestivum]
Traes_2BS_A2C6C9BD6.1	189	gi|11990500|gb|AAG42168.1|	824	1e-64	56.02	191	stripe rust resistance protein Yr10 [Triticum aestivum]
Traes_6BL_7CD08934A.2	445	PRGDB00000500	1249	1e-64	38.53	327	PRGdb gene name: Rps1-k-2 | GenBank accession: EU450800 | Description: Glycine max NB-LRR type disease resistance protein Rps1-k-1 (Rps1-k-1) and NB-LRR type disease resistance protein Rps1-k-2 (Rps1-k-2) genes, complete cds.
Traes_2AS_F19BE023F.2	953	PRGWK00000424	960	4e-64	26.94	902	-
Traes_1DS_6BB488343.1	1007	gi|11990500|gb|AAG42168.1|	824	5e-64	27.81	676	stripe rust resistance protein Yr10 [Triticum aestivum]
Traes_7AS_BC1132E0C.1	401	gi|4519936|dbj|BAA75812.1|	901	6e-64	33.68	383	RPR1 [Oryza sativa Japonica Group]
Traes_1AL_11CA0CD021.2	661	PRGDB00000501	1229	6e-64	31.53	685	PRGdb gene name: Rps1-k-1 | GenBank accession: EU450800 | Description: Glycine max NB-LRR type disease resistance protein Rps1-k-1 (Rps1-k-1) and NB-LRR type disease resistance protein Rps1-k-2 (Rps1-k-2) genes, complete cds.
Traes_5BL_70906B2CF.1	238	gi|46576968|sp|Q7XBQ9.1|RGA2_SOLBU	970	3e-63	49.51	204	RecName: Full=Disease resistance protein RGA2; AltName: Full=Blight resistance protein RPI; AltName: Full=RGA2-blb
Traes_5DL_1178D0857.1	426	PRGDB00000501	1229	4e-63	33.95	433	PRGdb gene name: Rps1-k-1 | GenBank accession: EU450800 | Description: Glycine max NB-LRR type disease resistance protein Rps1-k-1 (Rps1-k-1) and NB-LRR type disease resistance protein Rps1-k-2 (Rps1-k-2) genes, complete cds.
Traes_6BL_C6F9151FE.1	590	gi|33302327|gb|AAQ01784.1|	921	4e-63	31.36	590	resistance protein LR10 [Triticum aestivum]
Traes_1BL_1C87B97AA.1	497	PRGWK00000207	1082	6e-63	29.05	506	-
Traes_3B_7ABA04274.1	383	PRGDB00061460	989	1e-62	38.2	377	PRGdb gene name: Pit | GenBank accession: AB379816 | Description: Oryza sativa Japonica Group Pit mRNA for NBS-LRR disease resistance protein, complete cds.
Traes_3AS_B54EE55BB.1	417	PRGDB00061460	989	1e-62	34.61	419	PRGdb gene name: Pit | GenBank accession: AB379816 | Description: Oryza sativa Japonica Group Pit mRNA for NBS-LRR disease resistance protein, complete cds.
Traes_5DS_9DFE4D217.1	543	PRGDB00000488	928	6e-62	48.25	257	PRGdb gene name: Pi-ta | GenBank accession: AY196754 | Description: Oryza sativa (japonica cultivar-group) pi-ta protein (Pi-ta) gene, complete cds.
Traes_7AS_70A48F11A1.2	413	gi|4519936|dbj|BAA75812.1|	901	7e-62	38.69	398	RPR1 [Oryza sativa Japonica Group]
Traes_2DL_1B0C0B2C4.1	298	gi|4519936|dbj|BAA75812.1|	901	1e-61	39.86	291	RPR1 [Oryza sativa Japonica Group]
Traes_7BL_661AD2897.1	393	PRGWK00000424	960	1e-61	33.78	376	-
Traes_5BL_C7974D49F.1	453	PRGWK00000906	935	1e-61	32.52	449	-
Traes_2AS_530CF4042.3	372	gi|37777304|dbj|BAA76282.2|	1251	2e-61	36.17	376	Pib [Oryza sativa Japonica Group]
Traes_3AS_C3557EA19.1	253	PRGDB00061460	989	3e-61	46.67	255	PRGdb gene name: Pit | GenBank accession: AB379816 | Description: Oryza sativa Japonica Group Pit mRNA for NBS-LRR disease resistance protein, complete cds.
Traes_1DL_DE82DB410.1	366	gi|46576968|sp|Q7XBQ9.1|RGA2_SOLBU	970	3e-61	35.79	366	RecName: Full=Disease resistance protein RGA2; AltName: Full=Blight resistance protein RPI; AltName: Full=RGA2-blb
Traes_3AS_2075905B7.1	332	gi|11990500|gb|AAG42168.1|	824	4e-61	37.86	309	stripe rust resistance protein Yr10 [Triticum aestivum]
Traes_7DL_032318FE2.2	406	PRGDB00061460	989	4e-61	34.24	403	PRGdb gene name: Pit | GenBank accession: AB379816 | Description: Oryza sativa Japonica Group Pit mRNA for NBS-LRR disease resistance protein, complete cds.
Traes_3DS_71D3F6E19.2	389	PRGDB00061460	989	6e-61	35.14	387	PRGdb gene name: Pit | GenBank accession: AB379816 | Description: Oryza sativa Japonica Group Pit mRNA for NBS-LRR disease resistance protein, complete cds.
Traes_4AL_A4E2C0B22.1	132	PRGDB00061442	1032	2e-60	69.7	132	PRGdb gene name: Pi9 | GenBank accession: DQ285630 | Description: Oryza sativa (indica cultivar-group) putative nitrate-induced NOI protein (75-1-127BAC12.1), putative NBS-LRR disease resistance protein (Nbs1-Pi9), putative NBS-LRR disease resistance protein (Nbs3-Pi9), and NBS-LRR disease resistance protein (Pi9) genes
Traes_6DL_686ED046D.1	993	PRGDB00061454	1021	2e-60	26.22	1007	PRGdb gene name: Pikm2-TS | GenBank accession: AB462325 | Description: Oryza sativa Japonica Group Pikm2-TS mRNA for NBS-LRR class disease resistance protein, complete cds.
Traes_2BS_12F08B556.2	378	gi|4519936|dbj|BAA75812.1|	901	6e-60	33.24	370	RPR1 [Oryza sativa Japonica Group]
Traes_5AL_83CEC08B6.3	734	PRGDB00061454	1021	7e-60	27.94	680	PRGdb gene name: Pikm2-TS | GenBank accession: AB462325 | Description: Oryza sativa Japonica Group Pikm2-TS mRNA for NBS-LRR class disease resistance protein, complete cds.
Traes_7AS_3D6428542.1	180	PRGDB00061443	1033	1e-59	53.29	167	PRGdb gene name: Piz-t | GenBank accession: DQ352040 | Description: Oryza sativa (japonica cultivar-group) Piz-t (Piz-t) gene, complete cds.
Traes_6BS_8FBE467E5.2	403	gi|37777304|dbj|BAA76282.2|	1251	3e-59	40.83	387	Pib [Oryza sativa Japonica Group]
Traes_7BL_BA7E2D89E.2	413	gi|4519936|dbj|BAA75812.1|	901	4e-59	37.53	389	RPR1 [Oryza sativa Japonica Group]
Traes_6BL_2B657E69D.1	325	PRGDB00000500	1249	5e-59	35.83	321	PRGdb gene name: Rps1-k-2 | GenBank accession: EU450800 | Description: Glycine max NB-LRR type disease resistance protein Rps1-k-1 (Rps1-k-1) and NB-LRR type disease resistance protein Rps1-k-2 (Rps1-k-2) genes, complete cds.
Traes_7AL_3704F1AC0.2	741	gi|521311585|gb|AGP75918.1|	919	6e-59	35.57	402	CNL9 [Triticum monococcum subsp. monococcum]
Traes_5AS_B13C33EB2.1	234	gi|521311585|gb|AGP75918.1|	919	7e-59	45.06	233	CNL9 [Triticum monococcum subsp. monococcum]
Traes_6BL_4FD5BE212.1	283	gi|33302327|gb|AAQ01784.1|	921	7e-59	42.09	278	resistance protein LR10 [Triticum aestivum]
Traes_1AL_AB1CDEE3A.1	366	gi|46576968|sp|Q7XBQ9.1|RGA2_SOLBU	970	7e-59	34.7	366	RecName: Full=Disease resistance protein RGA2; AltName: Full=Blight resistance protein RPI; AltName: Full=RGA2-blb
Traes_5AS_A68B5C08A.1	271	PRGDB00061457	736	8e-59	45.95	222	PRGdb gene name: Pid3 | GenBank accession: FJ773286 | Description: Oryza sativa Japonica Group cultivar Nipponbare resistance protein Pid3 gene, complete cds.
Traes_6DL_65AB15A4C.2	394	PRGDB00061460	989	8e-59	33.5	394	PRGdb gene name: Pit | GenBank accession: AB379816 | Description: Oryza sativa Japonica Group Pit mRNA for NBS-LRR disease resistance protein, complete cds.
Traes_3B_1DB131F20.1	347	PRGDB00061460	989	1e-58	38.71	341	PRGdb gene name: Pit | GenBank accession: AB379816 | Description: Oryza sativa Japonica Group Pit mRNA for NBS-LRR disease resistance protein, complete cds.
Traes_6DL_165369544.2	535	PRGWK00000637	845	1e-58	30.25	605	-
Traes_6BL_CE6610624.2	291	gi|33302327|gb|AAQ01784.1|	921	4e-58	42.09	278	resistance protein LR10 [Triticum aestivum]
Traes_3B_47C2F5C25.1	285	gi|33302327|gb|AAQ01784.1|	921	4e-58	39.93	273	resistance protein LR10 [Triticum aestivum]
Traes_3AS_B84C224B4.1	746	gi|521311585|gb|AGP75918.1|	919	5e-58	30.56	638	CNL9 [Triticum monococcum subsp. monococcum]
Traes_7BL_90309AA3C.1	132	gi|5702196|gb|AAD47197.1|AF107293_1	1292	1e-57	71.11	135	rust resistance protein [Zea mays]
Traes_6BL_75B7DECF1.1	294	gi|33302327|gb|AAQ01784.1|	921	1e-57	42.2	282	resistance protein LR10 [Triticum aestivum]
Traes_2BS_26B28D804.1	484	gi|152060786|gb|ABS29034.1|	1344	1e-57	40.07	297	Lr1 disease resistance protein [Triticum aestivum]
Traes_7AL_2E6A52773.1	342	PRGDB00061460	989	1e-57	37.31	327	PRGdb gene name: Pit | GenBank accession: AB379816 | Description: Oryza sativa Japonica Group Pit mRNA for NBS-LRR disease resistance protein, complete cds.
Traes_7BL_602DD3682.1	132	gi|5702196|gb|AAD47197.1|AF107293_1	1292	2e-57	70.37	135	rust resistance protein [Zea mays]
Traes_5DL_5661E2B4E.1	1025	gi|11990500|gb|AAG42168.1|	824	2e-57	27.37	632	stripe rust resistance protein Yr10 [Triticum aestivum]
Traes_2BL_FB78023C0.1	884	PRGWK00000424	960	3e-57	25.99	735	-
Traes_2BL_5DA8E0838.1	187	gi|521311585|gb|AGP75918.1|	919	5e-57	53.23	186	CNL9 [Triticum monococcum subsp. monococcum]
Traes_7DL_CC89C8EB3.1	304	PRGWK00000533	850	5e-57	37.25	306	-
Traes_6AL_C1381DF3E.1	292	gi|33302327|gb|AAQ01784.1|	921	6e-57	41.64	281	resistance protein LR10 [Triticum aestivum]
Traes_2DL_7980F3B51.2	494	gi|152060786|gb|ABS29034.1|	1344	8e-57	41.95	267	Lr1 disease resistance protein [Triticum aestivum]
Traes_5DL_0A9F2548F.1	293	PRGDB00061433	956	1e-56	41.1	292	PRGdb gene name: Mla6 | GenBank accession: AJ302293 | Description: Hordeum vulgare Mla6 gene, exons 1-5.
Traes_2AS_6BC67DD45.1	645	PRGWK00000451	1164	1e-56	31.56	732	-
Traes_4AL_C863398ED.1	378	gi|4519936|dbj|BAA75812.1|	901	2e-56	41.23	342	RPR1 [Oryza sativa Japonica Group]
Traes_6BL_D85A25D87.2	468	gi|33302327|gb|AAQ01784.1|	921	2e-56	34.28	493	resistance protein LR10 [Triticum aestivum]
Traes_4DL_52DE58ED5.1	523	PRGDB00000495	909	4e-56	31.38	478	PRGdb gene name: Rps2 | GenBank accession: NM_118742 | Description: Arabidopsis thaliana RPS2 (RESISTANT TO P. SYRINGAE 2) (RPS2) mRNA, complete cds.
Traes_3DS_72F26BD77.1	420	PRGWK00001025	907	6e-56	34.96	349	-
Traes_6DL_C5C805D1D.1	293	gi|33302327|gb|AAQ01784.1|	921	1e-55	40.29	278	resistance protein LR10 [Triticum aestivum]
Traes_6BL_BA8469A15.1	293	gi|11990500|gb|AAG42168.1|	824	3e-55	41.34	283	stripe rust resistance protein Yr10 [Triticum aestivum]
Traes_5DS_3589CEE81.2	602	PRGDB00000501	1229	4e-55	29.41	629	PRGdb gene name: Rps1-k-1 | GenBank accession: EU450800 | Description: Glycine max NB-LRR type disease resistance protein Rps1-k-1 (Rps1-k-1) and NB-LRR type disease resistance protein Rps1-k-2 (Rps1-k-2) genes, complete cds.
Traes_4DL_E979E4219.1	292	gi|33302327|gb|AAQ01784.1|	921	6e-55	40.21	281	resistance protein LR10 [Triticum aestivum]
Traes_6DL_DEA09489A.1	471	gi|521311585|gb|AGP75918.1|	919	6e-55	33.12	465	CNL9 [Triticum monococcum subsp. monococcum]
Traes_3AS_FE20AA3A41.2	294	gi|11612213|gb|AAG37356.1|	958	7e-55	41.03	273	Mla1 [Hordeum vulgare subsp. vulgare]
Traes_5AL_327F16598.2	497	gi|37777304|dbj|BAA76282.2|	1251	7e-55	31.97	488	Pib [Oryza sativa Japonica Group]
Traes_7BL_4B9D0A8CF.1	324	gi|37777304|dbj|BAA76282.2|	1251	9e-55	39.34	305	Pib [Oryza sativa Japonica Group]
Traes_1BS_8BD3F7097.2	792	PRGDB00035726	808	1e-54	38.26	298	PRGdb gene name: RPG1 | GenBank accession: DQ854803 | Description: Hordeum vulgare subsp. vulgare RPG1 (Rpg1) gene, Rpg1-Swiss Hv 489 allele, complete cds.
Traes_7AS_229C238DD.1	752	gi|521311585|gb|AGP75918.1|	919	1e-54	36.09	399	CNL9 [Triticum monococcum subsp. monococcum]
Traes_3DS_94E124149.3	529	PRGDB00061460	989	1e-54	33	500	PRGdb gene name: Pit | GenBank accession: AB379816 | Description: Oryza sativa Japonica Group Pit mRNA for NBS-LRR disease resistance protein, complete cds.
Traes_3DL_39582CAD6.1	367	gi|46576968|sp|Q7XBQ9.1|RGA2_SOLBU	970	2e-54	36.48	307	RecName: Full=Disease resistance protein RGA2; AltName: Full=Blight resistance protein RPI; AltName: Full=RGA2-blb
Traes_3DL_8B35453E5.1	370	PRGDB00061459	1063	2e-54	32.81	384	PRGdb gene name: Pi5-2 | GenBank accession: EU869186 | Description: Oryza sativa Japonica Group Pi5-2 (Pi5-2) gene, complete cds.
Traes_6DS_E0E61231E.2	230	gi|521311585|gb|AGP75918.1|	919	4e-54	44.5	209	CNL9 [Triticum monococcum subsp. monococcum]
Traes_2AL_89E21DB6D.1	274	gi|11612213|gb|AAG37356.1|	958	5e-54	40.5	279	Mla1 [Hordeum vulgare subsp. vulgare]
Traes_6AL_3E7173872.1	291	gi|33302327|gb|AAQ01784.1|	921	7e-54	41.13	282	resistance protein LR10 [Triticum aestivum]
Traes_2AS_5A3373A3D.1	224	PRGWK00001901	208	2e-53	50.31	161	-
Traes_2BS_FE7DF33CC.1	581	PRGDB00000500	1249	2e-53	30.63	630	PRGdb gene name: Rps1-k-2 | GenBank accession: EU450800 | Description: Glycine max NB-LRR type disease resistance protein Rps1-k-1 (Rps1-k-1) and NB-LRR type disease resistance protein Rps1-k-2 (Rps1-k-2) genes, complete cds.
Traes_5BL_89A26F459.1	275	gi|11612213|gb|AAG37356.1|	958	3e-53	42.18	275	Mla1 [Hordeum vulgare subsp. vulgare]
Traes_6AL_1ACC8FC1B.1	270	gi|33302327|gb|AAQ01784.1|	921	3e-53	40.15	274	resistance protein LR10 [Triticum aestivum]
Traes_3AS_E0B5795B9.4	530	PRGDB00061460	989	3e-53	32.27	502	PRGdb gene name: Pit | GenBank accession: AB379816 | Description: Oryza sativa Japonica Group Pit mRNA for NBS-LRR disease resistance protein, complete cds.
Traes_5DL_7274795701.1	286	gi|11612213|gb|AAG37356.1|	958	4e-53	41.58	279	Mla1 [Hordeum vulgare subsp. vulgare]
Traes_2BS_E50A72202.1	224	PRGWK00001901	208	2e-52	49.69	161	-
Traes_3B_3F946B6C7.1	322	PRGDB00000497	889	2e-52	38.82	322	PRGdb gene name: RPS5 | GenBank accession: NM_101094 | Description: Arabidopsis thaliana RPS5 (RESISTANT TO P. SYRINGAE 5) (RPS5) mRNA, complete cds.
Traes_7BL_F0BF4D8D4.2	448	PRGWK00000905	926	2e-52	32.67	404	-
Traes_7DS_5E947191F.2	383	gi|4519936|dbj|BAA75812.1|	901	3e-52	38.6	342	RPR1 [Oryza sativa Japonica Group]
Traes_6BL_8FE4C63D9.1	275	gi|11612213|gb|AAG37356.1|	958	4e-52	40.07	272	Mla1 [Hordeum vulgare subsp. vulgare]
Traes_6BL_190AC1B9B.1	283	gi|33302327|gb|AAQ01784.1|	921	7e-52	40.58	276	resistance protein LR10 [Triticum aestivum]
Traes_3B_D1A1468B21.1	165	gi|521311585|gb|AGP75918.1|	919	3e-51	53.01	166	CNL9 [Triticum monococcum subsp. monococcum]
Traes_4AL_600B91705.1	121	gi|5702196|gb|AAD47197.1|AF107293_1	1292	4e-51	76.64	107	rust resistance protein [Zea mays]
Traes_1DS_D462D6282.1	425	PRGWK00000424	960	7e-51	32.57	436	-
Traes_7AL_6599B5B49.1	189	gi|521311585|gb|AGP75918.1|	919	2e-50	49.47	190	CNL9 [Triticum monococcum subsp. monococcum]
Traes_3AS_03619C77C1.1	640	PRGDB00061454	1021	3e-50	27.33	677	PRGdb gene name: Pikm2-TS | GenBank accession: AB462325 | Description: Oryza sativa Japonica Group Pikm2-TS mRNA for NBS-LRR class disease resistance protein, complete cds.
Traes_3B_37FA08DA8.2	299	PRGDB00035725	951	4e-50	40.94	276	PRGdb gene name: MLA10 | GenBank accession: AY266445 | Description: Hordeum vulgare MLA10 (Mla10) mRNA, complete cds.
Traes_6DL_F014674D8.1	286	gi|33302327|gb|AAQ01784.1|	921	4e-50	38.99	277	resistance protein LR10 [Triticum aestivum]
Traes_5BL_4DB0BD513.2	948	PRGDB00061459	1063	4e-50	34.83	422	PRGdb gene name: Pi5-2 | GenBank accession: EU869186 | Description: Oryza sativa Japonica Group Pi5-2 (Pi5-2) gene, complete cds.
Traes_2BS_F2B08EA38.1	574	PRGDB00000047	1282	4e-50	32.09	561	PRGdb gene name: R3a | GenBank accession: AY849382 | Description: Solanum tuberosum potato late blight resistance protein R3a gene, complete cds.
Traes_6BS_F47E1B8D6.2	732	PRGDB00061454	1021	6e-50	28.66	614	PRGdb gene name: Pikm2-TS | GenBank accession: AB462325 | Description: Oryza sativa Japonica Group Pikm2-TS mRNA for NBS-LRR class disease resistance protein, complete cds.
Traes_7AS_44622CB48.1	326	gi|521311585|gb|AGP75918.1|	919	1e-49	37.24	333	CNL9 [Triticum monococcum subsp. monococcum]
Traes_3DS_ED2C5F527.1	620	PRGDB00061454	1021	2e-49	28.3	622	PRGdb gene name: Pikm2-TS | GenBank accession: AB462325 | Description: Oryza sativa Japonica Group Pikm2-TS mRNA for NBS-LRR class disease resistance protein, complete cds.
Traes_5DL_8FC5D3F1A1.2	1006	PRGDB00061459	1063	3e-49	34.92	398	PRGdb gene name: Pi5-2 | GenBank accession: EU869186 | Description: Oryza sativa Japonica Group Pi5-2 (Pi5-2) gene, complete cds.
Traes_3AS_D99FB89B8.1	396	PRGDB00061460	989	3e-49	32.42	330	PRGdb gene name: Pit | GenBank accession: AB379816 | Description: Oryza sativa Japonica Group Pit mRNA for NBS-LRR disease resistance protein, complete cds.
Traes_2BS_E7B6E117A.1	474	gi|46576968|sp|Q7XBQ9.1|RGA2_SOLBU	970	3e-49	28.54	480	RecName: Full=Disease resistance protein RGA2; AltName: Full=Blight resistance protein RPI; AltName: Full=RGA2-blb
Traes_2AL_7C00D5F70.2	390	gi|46576968|sp|Q7XBQ9.1|RGA2_SOLBU	970	6e-49	32.02	381	RecName: Full=Disease resistance protein RGA2; AltName: Full=Blight resistance protein RPI; AltName: Full=RGA2-blb
Traes_4AS_7E836A0E2.2	288	gi|11990500|gb|AAG42168.1|	824	9e-49	40.54	259	stripe rust resistance protein Yr10 [Triticum aestivum]
Traes_3AS_C688C0159.2	312	PRGDB00061460	989	9e-49	37.24	290	PRGdb gene name: Pit | GenBank accession: AB379816 | Description: Oryza sativa Japonica Group Pit mRNA for NBS-LRR disease resistance protein, complete cds.
Traes_6BS_6C812D341.1	610	PRGDB00061454	1021	1e-48	29.57	531	PRGdb gene name: Pikm2-TS | GenBank accession: AB462325 | Description: Oryza sativa Japonica Group Pikm2-TS mRNA for NBS-LRR class disease resistance protein, complete cds.
Traes_6DS_2044B9282.1	268	gi|522700532|gb|AGQ17390.1|	961	2e-48	42.6	277	RGA1e E8 mutant [Triticum aestivum]
Traes_6DL_9B72CC6A7.3	349	PRGDB00061460	989	2e-48	32.76	351	PRGdb gene name: Pit | GenBank accession: AB379816 | Description: Oryza sativa Japonica Group Pit mRNA for NBS-LRR disease resistance protein, complete cds.
Traes_3AS_A435C82F5.1	368	PRGWK00000427	1015	5e-48	34.71	314	-
Traes_2AL_DB382C3B3.1	677	PRGWK00000643	836	5e-48	28.55	627	-
Traes_6BS_47597FFF7.1	158	gi|11990500|gb|AAG42168.1|	824	7e-48	56.49	154	stripe rust resistance protein Yr10 [Triticum aestivum]
Traes_1AL_8FD507F41.1	378	gi|115343235|gb|ABI94578.1|	1290	2e-47	32.97	370	blast resistance protein Pi37 [Oryza sativa Japonica Group]
Traes_6BL_738BF6BBD.1	264	gi|522700532|gb|AGQ17390.1|	961	3e-47	44.18	249	RGA1e E8 mutant [Triticum aestivum]
Traes_2AL_4CD0F9AF4.1	233	PRGDB00050958	1802	4e-47	50.54	186	PRGdb gene name: XA1 | GenBank accession: AB002266 | Description: Oryza sativa mRNA for XA1, complete cds.
Traes_5BL_214073888.1	670	PRGWK00000880	931	4e-47	25.82	608	-
Traes_4DL_34A3FA438.1	249	PRGDB00061460	989	5e-47	41.08	241	PRGdb gene name: Pit | GenBank accession: AB379816 | Description: Oryza sativa Japonica Group Pit mRNA for NBS-LRR disease resistance protein, complete cds.
Traes_7BL_CEB031295.1	125	PRGDB00061432	946	1e-46	63.41	123	PRGdb gene name: MLA1 | GenBank accession: GU245961 | Description: Hordeum vulgare MLA1 mRNA, complete cds.
Traes_1BL_2EBD86DFD.5	303	PRGDB00061454	1021	1e-46	40.59	271	PRGdb gene name: Pikm2-TS | GenBank accession: AB462325 | Description: Oryza sativa Japonica Group Pikm2-TS mRNA for NBS-LRR class disease resistance protein, complete cds.
Traes_4AL_27699A5FB.1	273	PRGDB00061433	956	1e-46	38.79	281	PRGdb gene name: Mla6 | GenBank accession: AJ302293 | Description: Hordeum vulgare Mla6 gene, exons 1-5.
Traes_3DS_DACF29EA6.1	394	PRGDB00061460	989	2e-46	33.51	379	PRGdb gene name: Pit | GenBank accession: AB379816 | Description: Oryza sativa Japonica Group Pit mRNA for NBS-LRR disease resistance protein, complete cds.
Traes_2AS_3947F19A9.2	735	gi|521311585|gb|AGP75918.1|	919	4e-46	31.01	416	CNL9 [Triticum monococcum subsp. monococcum]
Traes_5AS_686C850FD.1	221	gi|37777304|dbj|BAA76282.2|	1251	5e-46	44.27	192	Pib [Oryza sativa Japonica Group]
Traes_2DS_5BE48370C.1	117	PRGDB00061454	1021	6e-46	73	100	PRGdb gene name: Pikm2-TS | GenBank accession: AB462325 | Description: Oryza sativa Japonica Group Pikm2-TS mRNA for NBS-LRR class disease resistance protein, complete cds.
Traes_3B_750E35B92.1	282	PRGDB00061460	989	3e-45	40.53	264	PRGdb gene name: Pit | GenBank accession: AB379816 | Description: Oryza sativa Japonica Group Pit mRNA for NBS-LRR disease resistance protein, complete cds.
Traes_7DL_36BC42B1F.1	292	gi|33302327|gb|AAQ01784.1|	921	1e-43	34.42	308	resistance protein LR10 [Triticum aestivum]
Traes_6AL_7A217A948.1	175	gi|11990500|gb|AAG42168.1|	824	2e-43	47.88	165	stripe rust resistance protein Yr10 [Triticum aestivum]
Traes_1BL_F95A61F5B.1	274	gi|27464253|gb|AAO16014.1|	959	3e-43	38.91	275	CC-NBS-LRR resistance protein MLA13 [Hordeum vulgare]
Traes_2BS_712FD3B26.2	336	PRGDB00061454	1021	3e-43	34.92	295	PRGdb gene name: Pikm2-TS | GenBank accession: AB462325 | Description: Oryza sativa Japonica Group Pikm2-TS mRNA for NBS-LRR class disease resistance protein, complete cds.
Traes_7DS_478AE780A.1	153	PRGDB00061432	946	4e-43	49.36	156	PRGdb gene name: MLA1 | GenBank accession: GU245961 | Description: Hordeum vulgare MLA1 mRNA, complete cds.
Traes_3DS_C420774D8.1	248	PRGDB00061460	989	4e-43	39.27	247	PRGdb gene name: Pit | GenBank accession: AB379816 | Description: Oryza sativa Japonica Group Pit mRNA for NBS-LRR disease resistance protein, complete cds.
Traes_1DL_2CFC923E6.2	286	gi|522700532|gb|AGQ17390.1|	961	5e-43	43.93	239	RGA1e E8 mutant [Triticum aestivum]
Traes_2DS_156FFFDA3.1	229	PRGWK00000424	960	6e-43	38.53	231	-
Traes_1AL_C72E5F1BD.2	160	gi|521311585|gb|AGP75918.1|	919	1e-42	49.39	164	CNL9 [Triticum monococcum subsp. monococcum]
Traes_1BS_E9F006C19.1	334	PRGDB00061460	989	1e-42	33.03	330	PRGdb gene name: Pit | GenBank accession: AB379816 | Description: Oryza sativa Japonica Group Pit mRNA for NBS-LRR disease resistance protein, complete cds.
Traes_5DL_953F32E2E.1	328	PRGDB00000501	1229	1e-42	32.61	322	PRGdb gene name: Rps1-k-1 | GenBank accession: EU450800 | Description: Glycine max NB-LRR type disease resistance protein Rps1-k-1 (Rps1-k-1) and NB-LRR type disease resistance protein Rps1-k-2 (Rps1-k-2) genes, complete cds.
Traes_6AS_EA2A03FDF.2	153	gi|11990500|gb|AAG42168.1|	824	2e-42	48.34	151	stripe rust resistance protein Yr10 [Triticum aestivum]
Traes_1AL_4EB5B61EB.2	272	gi|46576968|sp|Q7XBQ9.1|RGA2_SOLBU	970	7e-42	35.89	248	RecName: Full=Disease resistance protein RGA2; AltName: Full=Blight resistance protein RPI; AltName: Full=RGA2-blb
Traes_3DS_CC3D0214A.1	258	PRGDB00061460	989	1e-41	35.46	251	PRGdb gene name: Pit | GenBank accession: AB379816 | Description: Oryza sativa Japonica Group Pit mRNA for NBS-LRR disease resistance protein, complete cds.
Traes_3DL_6CAC37EC2.1	396	PRGDB00000495	909	1e-41	32.59	402	PRGdb gene name: Rps2 | GenBank accession: NM_118742 | Description: Arabidopsis thaliana RPS2 (RESISTANT TO P. SYRINGAE 2) (RPS2) mRNA, complete cds.
Traes_5BL_CC0599BAF.1	894	PRGDB00061454	1021	1e-41	29.01	593	PRGdb gene name: Pikm2-TS | GenBank accession: AB462325 | Description: Oryza sativa Japonica Group Pikm2-TS mRNA for NBS-LRR class disease resistance protein, complete cds.
Traes_6BL_CA144B632.1	257	gi|522700532|gb|AGQ17390.1|	961	2e-41	39.92	243	RGA1e E8 mutant [Triticum aestivum]
Traes_7DL_E2FD956E7.1	357	PRGWK00000906	935	2e-41	30.64	346	-
Traes_3DS_89E5B8CD3.1	164	gi|521311585|gb|AGP75918.1|	919	4e-41	51.03	145	CNL9 [Triticum monococcum subsp. monococcum]
Traes_2AS_A2393F908.1	276	gi|37777304|dbj|BAA76282.2|	1251	4e-41	36.72	256	Pib [Oryza sativa Japonica Group]
Traes_1BS_8FA268EE6.1	176	gi|37777304|dbj|BAA76282.2|	1251	6e-41	47.75	178	Pib [Oryza sativa Japonica Group]
Traes_6BL_F2C2340F6.1	223	gi|33302327|gb|AAQ01784.1|	921	2e-40	42.53	221	resistance protein LR10 [Triticum aestivum]
Traes_1BS_E0A7D47BB.1	140	PRGDB00061432	946	4e-40	59.68	124	PRGdb gene name: MLA1 | GenBank accession: GU245961 | Description: Hordeum vulgare MLA1 mRNA, complete cds.
Traes_2DL_66C8DE34F.1	156	gi|963017|emb|CAA61131.1|	926	2e-39	45.51	156	RPM1 [Arabidopsis thaliana]
Traes_4AL_3E766F63E.2	565	gi|12642090|gb|AAK00132.1|AF207842_1	928	2e-39	43.78	201	Pi-ta protein [Oryza sativa Japonica Group]
Traes_6AS_95D866B3A.1	147	gi|521311585|gb|AGP75918.1|	919	4e-39	53.68	136	CNL9 [Triticum monococcum subsp. monococcum]
Traes_1BL_BD2EBB008.1	207	gi|522700532|gb|AGQ17390.1|	961	4e-39	43.26	178	RGA1e E8 mutant [Triticum aestivum]
Traes_1AL_036E330F0.1	209	PRGDB00061456	1232	4e-39	43.24	185	PRGdb gene name: Rdg2a | GenBank accession: HM124452 | Description: Hordeum vulgare subsp. vulgare cultivar Thibaut RDG2A (Rdg2) gene, Rdg2-a allele, complete cds
Traes_6DL_7485ABA2F.1	174	PRGWK00000424	960	5e-39	43.59	156	-
Traes_3AS_5354496AA.2	256	PRGDB00061460	989	9e-39	37.33	225	PRGdb gene name: Pit | GenBank accession: AB379816 | Description: Oryza sativa Japonica Group Pit mRNA for NBS-LRR disease resistance protein, complete cds.
Traes_3B_2E36E214B.1	265	PRGDB00061460	989	9e-39	33.98	259	PRGdb gene name: Pit | GenBank accession: AB379816 | Description: Oryza sativa Japonica Group Pit mRNA for NBS-LRR disease resistance protein, complete cds.
Traes_1DS_403E0E1EE.2	224	gi|3894383|gb|AAC78591.1|	968	1e-38	45.29	223	disease resistance protein [Solanum lycopersicum var. cerasiforme]
Traes_2AS_65A5DF5D0.1	109	gi|521311585|gb|AGP75918.1|	919	2e-38	59.05	105	CNL9 [Triticum monococcum subsp. monococcum]
Traes_6DS_D408DD3A9.2	626	PRGWK00000707	1424	2e-38	33.05	348	-
Traes_5BL_9F8187181.1	895	PRGDB00061454	1021	5e-38	29.01	517	PRGdb gene name: Pikm2-TS | GenBank accession: AB462325 | Description: Oryza sativa Japonica Group Pikm2-TS mRNA for NBS-LRR class disease resistance protein, complete cds.
Traes_7AS_808877026.10	1019	PRGWK00000424	960	2e-37	28.69	589	-
Traes_3DL_3EF10D41F.1	777	PRGWK00000424	960	4e-37	26.83	630	-
Traes_1BL_06A700272.1	230	PRGWK00000908	988	1e-36	38.5	213	-
Traes_7AL_07460F582.1	563	PRGWK00000880	931	1e-36	30.08	472	-
Traes_3B_9C8649BBD.1	733	PRGWK00001023	839	1e-36	29.1	488	-
Traes_3AS_586131716.1	194	PRGDB00061460	989	2e-36	39.36	188	PRGdb gene name: Pit | GenBank accession: AB379816 | Description: Oryza sativa Japonica Group Pit mRNA for NBS-LRR disease resistance protein, complete cds.
Traes_4BS_4040DC3F8.2	313	PRGDB00061460	989	4e-36	35.82	282	PRGdb gene name: Pit | GenBank accession: AB379816 | Description: Oryza sativa Japonica Group Pit mRNA for NBS-LRR disease resistance protein, complete cds.
Traes_7DS_361EC0618.1	454	PRGDB00035726	808	8e-36	34.96	226	PRGdb gene name: RPG1 | GenBank accession: DQ854803 | Description: Hordeum vulgare subsp. vulgare RPG1 (Rpg1) gene, Rpg1-Swiss Hv 489 allele, complete cds.
Traes_6BL_616BBA730.2	272	PRGWK00001962	247	9e-36	30.24	248	-
Traes_7AL_FA983723C.1	349	PRGWK00000906	935	1e-35	29.02	348	-
Traes_2AS_19DEE801C1.1	340	gi|115343235|gb|ABI94578.1|	1290	2e-35	31.64	354	blast resistance protein Pi37 [Oryza sativa Japonica Group]
Traes_3B_56BE2EB48.2	859	PRGWK00001023	839	2e-35	28.86	492	-
Traes_6BL_F3A06FA4C.1	236	PRGWK00000965	814	5e-35	37.06	197	-
Traes_7BL_4B0B7464C.1	265	PRGDB00061454	1021	6e-35	34.84	244	PRGdb gene name: Pikm2-TS | GenBank accession: AB462325 | Description: Oryza sativa Japonica Group Pikm2-TS mRNA for NBS-LRR class disease resistance protein, complete cds.
Traes_3B_3147F53E1.1	236	gi|12642090|gb|AAK00132.1|AF207842_1	928	7e-35	55.45	110	Pi-ta protein [Oryza sativa Japonica Group]
Traes_3AL_2975257C3.1	887	PRGDB00061454	1021	7e-35	25.15	688	PRGdb gene name: Pikm2-TS | GenBank accession: AB462325 | Description: Oryza sativa Japonica Group Pikm2-TS mRNA for NBS-LRR class disease resistance protein, complete cds.
Traes_1DL_81BFD05931.4	1153	PRGDB00061454	1021	9e-35	26.64	578	PRGdb gene name: Pikm2-TS | GenBank accession: AB462325 | Description: Oryza sativa Japonica Group Pikm2-TS mRNA for NBS-LRR class disease resistance protein, complete cds.
Traes_4DL_89A2EBEA3.1	184	PRGDB00061460	989	2e-34	45.16	155	PRGdb gene name: Pit | GenBank accession: AB379816 | Description: Oryza sativa Japonica Group Pit mRNA for NBS-LRR disease resistance protein, complete cds.
Traes_1BL_0EABC6DF5.1	1340	PRGWK00000424	960	3e-34	27.36	636	-
Traes_3DL_B1C067FC9.1	596	PRGDB00061454	1021	3e-34	24.76	622	PRGdb gene name: Pikm2-TS | GenBank accession: AB462325 | Description: Oryza sativa Japonica Group Pikm2-TS mRNA for NBS-LRR class disease resistance protein, complete cds.
Traes_3B_E0759F664.1	125	PRGDB00061460	989	8e-34	50	114	PRGdb gene name: Pit | GenBank accession: AB379816 | Description: Oryza sativa Japonica Group Pit mRNA for NBS-LRR disease resistance protein, complete cds.
Traes_1AL_F6EB7EE36.1	306	PRGWK00000908	988	2e-33	29.13	309	-
Traes_3AL_30C211BB7.1	649	PRGDB00061454	1021	5e-33	28.57	476	PRGdb gene name: Pikm2-TS | GenBank accession: AB462325 | Description: Oryza sativa Japonica Group Pikm2-TS mRNA for NBS-LRR class disease resistance protein, complete cds.
Traes_3B_F712020DE.1	1096	PRGDB00061454	1021	6e-33	28.33	413	PRGdb gene name: Pikm2-TS | GenBank accession: AB462325 | Description: Oryza sativa Japonica Group Pikm2-TS mRNA for NBS-LRR class disease resistance protein, complete cds.
Traes_3DL_E413D4F45.1	117	PRGDB00061432	946	7e-33	57	100	PRGdb gene name: MLA1 | GenBank accession: GU245961 | Description: Hordeum vulgare MLA1 mRNA, complete cds.
Traes_5BL_BAAC5371C.1	217	gi|11990500|gb|AAG42168.1|	824	2e-32	40	215	stripe rust resistance protein Yr10 [Triticum aestivum]
Traes_1AL_486E54C74.1	736	PRGWK00000424	960	3e-32	26.33	714	-
Traes_3DS_70A69816D.1	111	gi|27464253|gb|AAO16014.1|	959	1e-31	53.64	110	CC-NBS-LRR resistance protein MLA13 [Hordeum vulgare]
Traes_7AS_0BF254FFC.1	390	gi|46576968|sp|Q7XBQ9.1|RGA2_SOLBU	970	2e-31	28.76	379	RecName: Full=Disease resistance protein RGA2; AltName: Full=Blight resistance protein RPI; AltName: Full=RGA2-blb
Traes_7BS_823BA9DEC.2	837	PRGDB00000501	1229	3e-31	27.01	659	PRGdb gene name: Rps1-k-1 | GenBank accession: EU450800 | Description: Glycine max NB-LRR type disease resistance protein Rps1-k-1 (Rps1-k-1) and NB-LRR type disease resistance protein Rps1-k-2 (Rps1-k-2) genes, complete cds.
Traes_3DL_988A96827.2	545	PRGWK00000424	960	4e-31	26.89	502	-
Traes_1BL_BC05FD432.1	288	gi|115343235|gb|ABI94578.1|	1290	5e-31	31.62	291	blast resistance protein Pi37 [Oryza sativa Japonica Group]
Traes_5BL_9581C95D5.2	197	gi|522700532|gb|AGQ17390.1|	961	1e-30	40.28	211	RGA1e E8 mutant [Triticum aestivum]
Traes_4AS_164646ECE.1	166	PRGDB00061460	989	3e-30	42.75	138	PRGdb gene name: Pit | GenBank accession: AB379816 | Description: Oryza sativa Japonica Group Pit mRNA for NBS-LRR disease resistance protein, complete cds.
Traes_4AL_4BE6FED19.1	361	PRGWK00000905	926	5e-30	26.09	345	-
Traes_7BS_1305E26CC.1	241	PRGDB00061458	1025	6e-30	39.75	244	PRGdb gene name: Pi5-1 | GenBank accession: EU869185 | Description: Oryza sativa Japonica Group Pi5-1 (Pi5-1) gene, complete cds.
Traes_2DL_0858561A3.1	117	PRGDB00061457	736	1e-29	45.22	115	PRGdb gene name: Pid3 | GenBank accession: FJ773286 | Description: Oryza sativa Japonica Group cultivar Nipponbare resistance protein Pid3 gene, complete cds.
Traes_2BS_5BC897098.1	154	PRGDB00000501	1229	2e-29	38.62	145	PRGdb gene name: Rps1-k-1 | GenBank accession: EU450800 | Description: Glycine max NB-LRR type disease resistance protein Rps1-k-1 (Rps1-k-1) and NB-LRR type disease resistance protein Rps1-k-2 (Rps1-k-2) genes, complete cds.
Traes_2DL_5EF8C1642.1	127	PRGWK00001224	247	1e-28	49.17	120	-
Traes_5DL_51EF17022.2	667	PRGWK00000428	857	1e-28	26.32	703	-
Traes_1AL_01806281A.1	235	PRGDB00061459	1063	5e-28	36.48	233	PRGdb gene name: Pi5-2 | GenBank accession: EU869186 | Description: Oryza sativa Japonica Group Pi5-2 (Pi5-2) gene, complete cds.
Traes_3DS_171CAFD74.1	122	PRGDB00061460	989	1e-27	49.57	117	PRGdb gene name: Pit | GenBank accession: AB379816 | Description: Oryza sativa Japonica Group Pit mRNA for NBS-LRR disease resistance protein, complete cds.
Traes_3AL_9005F85AF.1	805	PRGDB00061454	1021	3e-26	28.53	361	PRGdb gene name: Pikm2-TS | GenBank accession: AB462325 | Description: Oryza sativa Japonica Group Pikm2-TS mRNA for NBS-LRR class disease resistance protein, complete cds.
Traes_7AL_A7ABD9793.1	541	PRGDB00061454	1021	4e-26	27.97	454	PRGdb gene name: Pikm2-TS | GenBank accession: AB462325 | Description: Oryza sativa Japonica Group Pikm2-TS mRNA for NBS-LRR class disease resistance protein, complete cds.
Traes_5AL_F31F6E9EA.1	499	PRGDB00000047	1282	2e-25	26.18	401	PRGdb gene name: R3a | GenBank accession: AY849382 | Description: Solanum tuberosum potato late blight resistance protein R3a gene, complete cds.
Traes_7BL_9EC5EE4F6.1	178	PRGWK00000317	380	7e-25	32.02	178	-
Traes_5DL_2AFE03508.1	371	gi|4519936|dbj|BAA75812.1|	901	2e-23	28.92	287	RPR1 [Oryza sativa Japonica Group]
Traes_3B_F56F91DE7.2	496	PRGWK00000885	988	5e-21	26.29	232	-
Traes_3B_706A56165.1	537	PRGDB00000497	889	7e-21	32.6	227	PRGdb gene name: RPS5 | GenBank accession: NM_101094 | Description: Arabidopsis thaliana RPS5 (RESISTANT TO P. SYRINGAE 5) (RPS5) mRNA, complete cds.
Traes_3DS_F4542909D.2	693	PRGWK00001023	839	8e-21	30.31	254	-

## Sheet: START
Annotation of START genes in wheat based on BLAST searches against NCBI non-redundant (nr) database and the reference R genes in PRGdb
GeneID	Length (aa)	GenBank/PRGdb accession	Hit length (aa)	E-value	Alignment_%identity	Alignment_length	Annotation
Traes_7DL_A330C0F90.1	725	gi|194131675|gb|ACF33195.1|	649	2e-142	62.76	341	wheat kinase-START domain protein [Triticum dicoccoides]
Traes_7AL_5117186E1.1	743	gi|194131675|gb|ACF33195.1|	649	3e-142	62.76	341	wheat kinase-START domain protein [Triticum dicoccoides]
Traes_7DS_55D605D7A.1	670	gi|194131675|gb|ACF33195.1|	649	2e-107	62.86	245	wheat kinase-START domain protein [Triticum dicoccoides]
Traes_7AS_52369567D.1	666	gi|194131675|gb|ACF33195.1|	649	7e-107	62.86	245	wheat kinase-START domain protein [Triticum dicoccoides]
Traes_6DS_26464DCAD.2	701	gi|194131675|gb|ACF33195.1|	649	4e-103	52.5	320	wheat kinase-START domain protein [Triticum dicoccoides]
Traes_6BS_EA1DF4148.1	572	gi|194131675|gb|ACF33195.1|	649	9e-103	52.19	320	wheat kinase-START domain protein [Triticum dicoccoides]
Traes_6AS_3EAE33D2D.1	775	gi|194131675|gb|ACF33195.1|	649	2e-95	54.39	285	wheat kinase-START domain protein [Triticum dicoccoides]
Traes_4AL_47AA53AB3.1	488	gi|194131675|gb|ACF33195.1|	649	4e-86	73.65	167	wheat kinase-START domain protein [Triticum dicoccoides]
Traes_1DL_BDDF1198A.2	534	gi|194131675|gb|ACF33195.1|	649	7e-35	42.5	160	wheat kinase-START domain protein [Triticum dicoccoides]
Traes_1BL_C6C3283C8.2	534	gi|194131675|gb|ACF33195.1|	649	8e-35	42.5	160	wheat kinase-START domain protein [Triticum dicoccoides]

## Sheet: All_annotation
Annotation of the putaive ABC, NLR and START genes in wheat using their top hits in Arabidopsis ('-' denotes missing gene name or description)
Wheat geneID	Family	Group	Arabidopsis geneID	Gene name	Description
Traes_1AL_01806281A	NLR	N/A	AT1G69550	-	-
Traes_1AL_036E330F0	NLR	CNL	AT3G14470	RPPL1	Putative disease resistance RPP13-like protein 1
Traes_1AL_0BE456AC0	START	HD-START-MEKHLA	AT5G60690	REV	Homeobox-leucine zipper protein REVOLUTA
Traes_1AL_11CA0CD021	NLR	N/A	AT3G14470	RPPL1	Putative disease resistance RPP13-like protein 1
Traes_1AL_2BED66D7F	ABC	I	AT2G07771	-	-
Traes_1AL_3101735C3	NLR	N/A	AT1G63730	-	-
Traes_1AL_324584CCA	NLR	CNL	AT3G14470	RPPL1	Putative disease resistance RPP13-like protein 1
Traes_1AL_33C926BB4	NLR	CNL	AT5G35450	RPP8L3	Disease resistance RPP8-like protein 3
Traes_1AL_3564C0828	ABC	A	AT3G47780	ABCA7	ABC transporter A family member 7
Traes_1AL_41FC93595	START	OTHER	AT2G28320	-	-
Traes_1AL_486E54C74	NLR	CNL	AT3G50950	RPP13L4	Disease resistance RPP13-like protein 4
Traes_1AL_4EB5B61EB	NLR	CNL	AT3G14470	RPPL1	Putative disease resistance RPP13-like protein 1
Traes_1AL_5A4E3C4FC	START	START	AT4G17870	PYR1	Abscisic acid receptor PYR1
Traes_1AL_65E83FAC2	ABC	E	AT4G19210	ABCE2	ABC transporter E family member 2
Traes_1AL_6CD69EE7E	ABC	I	AT3G21580	ABCI12	Protein ABCI12
Traes_1AL_8E5FC342D	ABC	Gwbc	AT5G19410	ABCG23	ABC transporter G family member 23
Traes_1AL_8FD507F41	NLR	CNL	AT3G14460	-	-
Traes_1AL_A13F33DFA	START	START	AT3G13062	-	-
Traes_1AL_A46B5ED96	ABC	Gwbc	AT2G37010	WBC30	Putative white-brown complex homolog protein 30
Traes_1AL_A54B21BC1	ABC	I	AT1G03900	-	-
Traes_1AL_AAB83FA9B	ABC	A	AT3G47730	ABCA2	ABC transporter A family member 2
Traes_1AL_AB1CDEE3A	NLR	CNL	AT3G14470	RPPL1	Putative disease resistance RPP13-like protein 1
Traes_1AL_B069692AB	NLR	CNL	AT3G14470	RPPL1	Putative disease resistance RPP13-like protein 1
Traes_1AL_B6931117F	NLR	CNL	AT3G46530	RPP13	Disease resistance protein RPP13
Traes_1AL_B82F1573F	START	MINIMAL-START	AT5G05440	PYL5	Abscisic acid receptor PYL5
Traes_1AL_C72E5F1BD	NLR	CNL	AT3G46730	RPP13L3	Putative disease resistance RPP13-like protein 3
Traes_1AL_D9F29F40C	ABC	A	AT3G47790	ABCA8	ABC transporter A family member 8
Traes_1AL_E34BCBD9A	NLR	CNL	AT3G14460	-	-
Traes_1AL_EB5141D4C	NLR	CNL	AT3G46530	RPP13	Disease resistance protein RPP13
Traes_1AL_F6CEE3985	ABC	B	AT1G02520	ABCB11	ABC transporter B family member 11
Traes_1AL_F6EB7EE36	NLR	CNL	AT3G14470	RPPL1	Putative disease resistance RPP13-like protein 1
Traes_1AS_01020E80D	NLR	CNL	AT3G14460	-	-
Traes_1AS_030F28AA6	NLR	CNL	AT3G07040	RPM1	Disease resistance protein RPM1
Traes_1AS_083534D99	NLR	CNL	AT5G48620	RPP8L4	Probable disease resistance RPP8-like protein 4
Traes_1AS_09B08479A	NLR	CNL	AT3G14470	RPPL1	Putative disease resistance RPP13-like protein 1
Traes_1AS_0D7CDF330	NLR	CNL	AT3G14470	RPPL1	Putative disease resistance RPP13-like protein 1
Traes_1AS_0F7CF1F34	NLR	CNL	AT3G07040	RPM1	Disease resistance protein RPM1
Traes_1AS_13532D7C4	NLR	CNL	AT3G46530	RPP13	Disease resistance protein RPP13
Traes_1AS_17306388F	NLR	CNL	AT3G07040	RPM1	Disease resistance protein RPM1
Traes_1AS_1ED7A9DDF	NLR	CNL	AT3G14460	-	-
Traes_1AS_29390877C	ABC	C	AT3G59140	ABCC10	ABC transporter C family member 10
Traes_1AS_3610062CB	ABC	B	AT3G62150	ABCB21	ABC transporter B family member 21
Traes_1AS_3BE2A2127	NLR	CNL	AT1G69550	-	-
Traes_1AS_3CBB08ADC	NLR	CNL	AT3G07040	RPM1	Disease resistance protein RPM1
Traes_1AS_4142897F4	ABC	I	AT2G07681	-	-
Traes_1AS_459048879	NLR	CNL	AT1G58602	-	-
Traes_1AS_462C8AC79	ABC	C	AT3G62700	ABCC14	ABC transporter C family member 14
Traes_1AS_49D9971F6	ABC	Gwbc	AT1G51500	ABCG12	ABC transporter G family member 12
Traes_1AS_584524FE7	START	MINIMAL-START	AT3G61150	HDG1	Homeobox-leucine zipper protein HDG1
Traes_1AS_61A9895E7	NLR	CNL	AT5G48620	RPP8L4	Probable disease resistance RPP8-like protein 4
Traes_1AS_63248B421	NLR	CNL	AT3G07040	RPM1	Disease resistance protein RPM1
Traes_1AS_652B7EAA6	NLR	CNL	AT3G14460	-	-
Traes_1AS_6EDAD815E	NLR	CNL	AT3G46730	RPP13L3	Putative disease resistance RPP13-like protein 3
Traes_1AS_7BAAFE6FD	NLR	CNL	AT1G10920	LOV1	Putative inactive disease susceptibility protein LOV1
Traes_1AS_8471FABF2	ABC	I	AT2G07771	-	-
Traes_1AS_860F1C549	NLR	CNL	AT3G07040	RPM1	Disease resistance protein RPM1
Traes_1AS_8BAC45B9A1	NLR	CNL	AT3G07040	RPM1	Disease resistance protein RPM1
Traes_1AS_8D33AB43B	ABC	D	AT4G39850	ABCC1	ABC transporter D family member 1
Traes_1AS_9623EDCAC	NLR	CNL	AT1G50180	-	-
Traes_1AS_9D56D5F6F	NLR	CNL	AT3G46730	RPP13L3	Putative disease resistance RPP13-like protein 3
Traes_1AS_9E7EA799F	NLR	CNL	AT1G50180	-	-
Traes_1AS_A23BA47E3	ABC	D	AT4G39850	ABCC1	ABC transporter D family member 1
Traes_1AS_A41887042	NLR	CNL	AT3G14470	RPPL1	Putative disease resistance RPP13-like protein 1
Traes_1AS_AAB89883E1	NLR	CNL	AT3G07040	RPM1	Disease resistance protein RPM1
Traes_1AS_AEF846E0A	NLR	CNL	AT3G07040	RPM1	Disease resistance protein RPM1
Traes_1AS_B6C4579B6	NLR	CNL	AT3G14470	RPPL1	Putative disease resistance RPP13-like protein 1
Traes_1AS_B9D8170A7	ABC	Gwbc	AT3G55090	ABCG16	ABC transporter G family member 16
Traes_1AS_BBA61C13B	NLR	CNL	AT3G14460	-	-
Traes_1AS_BF353B963	NLR	CNL	AT3G07040	RPM1	Disease resistance protein RPM1
Traes_1AS_C7A8188D1	NLR	CNL	AT3G07040	RPM1	Disease resistance protein RPM1
Traes_1AS_CEF6F9D43	NLR	CNL	AT3G07040	RPM1	Disease resistance protein RPM1
Traes_1AS_DB68BD22D	NLR	CNL	AT3G50950	RPP13L4	Disease resistance RPP13-like protein 4
Traes_1AS_E462790E6	START	START	AT5G53160	PYL8	Abscisic acid receptor PYL8
Traes_1AS_E6F253266	NLR	CNL	AT3G14470	RPPL1	Putative disease resistance RPP13-like protein 1
Traes_1AS_EB5297361	ABC	Gwbc	AT3G21090	ABCG15	ABC transporter G family member 15
Traes_1AS_F98F74FCD	NLR	CNL	AT3G07040	RPM1	Disease resistance protein RPM1
Traes_1AS_FB0310A96	NLR	CNL	AT3G46530	RPP13	Disease resistance protein RPP13
Traes_1BL_001395045	ABC	E	AT4G19210	ABCE2	ABC transporter E family member 2
Traes_1BL_06A700272	NLR	CNL	AT3G14470	RPPL1	Putative disease resistance RPP13-like protein 1
Traes_1BL_0BA32E51A1	NLR	CNL	AT3G07040	RPM1	Disease resistance protein RPM1
Traes_1BL_0EABC6DF5	NLR	CNL	AT3G07040	RPM1	Disease resistance protein RPM1
Traes_1BL_137EA1D05	ABC	I	AT1G03900	-	-
Traes_1BL_1C87B97AA	NLR	CNL	AT3G14470	RPPL1	Putative disease resistance RPP13-like protein 1
Traes_1BL_27164634E	NLR	CNL	AT3G14470	RPPL1	Putative disease resistance RPP13-like protein 1
Traes_1BL_2964F774E	ABC	A	AT3G47730	ABCA2	ABC transporter A family member 2
Traes_1BL_2D138EB1D	ABC	Gwbc	AT5G19410	ABCG23	ABC transporter G family member 23
Traes_1BL_2EBD86DFD	NLR	CNL	AT1G50180	-	-
Traes_1BL_333C033D6	ABC	A	AT3G47790	ABCA8	ABC transporter A family member 8
Traes_1BL_33D479058	NLR	CNL	AT5G43470	RPP8	Disease resistance protein RPP8
Traes_1BL_3C0C70B25	NLR	CNL	AT3G14470	RPPL1	Putative disease resistance RPP13-like protein 1
Traes_1BL_43408C9B0	START	HD-START	AT5G60690	REV	Homeobox-leucine zipper protein REVOLUTA
Traes_1BL_4408299C1	NLR	CNL	AT3G14470	RPPL1	Putative disease resistance RPP13-like protein 1
Traes_1BL_57819993D	ABC	Gwbc	AT2G37010	WBC30	Putative white-brown complex homolog protein 30
Traes_1BL_6571C9DFE	NLR	CNL	AT3G14460	-	-
Traes_1BL_740FB07F3	NLR	CNL	AT1G50180	-	-
Traes_1BL_75A695F75	ABC	I	AT2G07771	-	-
Traes_1BL_767DB8729	NLR	CNL	AT3G14470	RPPL1	Putative disease resistance RPP13-like protein 1
Traes_1BL_78443376F	NLR	CNL	AT3G07040	RPM1	Disease resistance protein RPM1
Traes_1BL_82052052C	ABC	Gwbc	AT1G17840	ABCG11	ABC transporter G family member 11
Traes_1BL_835B86EA6	ABC	F	AT3G54540	ABCF4	ABC transporter F family member 4
Traes_1BL_89B56981E	NLR	N/A	AT3G14470	RPPL1	Putative disease resistance RPP13-like protein 1
Traes_1BL_8F3E42C0A	ABC	I	AT3G21580	ABCI12	Protein ABCI12
Traes_1BL_979415D79	NLR	CNL	AT3G07040	RPM1	Disease resistance protein RPM1
Traes_1BL_998F2411E	NLR	CNL	AT3G14470	RPPL1	Putative disease resistance RPP13-like protein 1
Traes_1BL_9FCB31A4D	ABC	A	AT3G47780	ABCA7	ABC transporter A family member 7
Traes_1BL_A58B7DF14	NLR	CNL	AT3G14460	-	-
Traes_1BL_B722F2F54	NLR	N/A	AT3G14470	RPPL1	Putative disease resistance RPP13-like protein 1
Traes_1BL_BC05FD432	NLR	N/A	AT3G14460	-	-
Traes_1BL_BD2EBB008	NLR	N/A	AT3G07040	RPM1	Disease resistance protein RPM1
Traes_1BL_BF3A1FE7A	START	START	AT3G13062	-	-
Traes_1BL_C6C3283C8	START	START	AT2G28320	-	-
Traes_1BL_C7D34F77C	NLR	CNL	AT1G50180	-	-
Traes_1BL_CE8B8C5A8	NLR	CNL	AT3G14460	-	-
Traes_1BL_D21E2A0BE	ABC	C	AT3G13080	ABCC3	ABC transporter C family member 3
Traes_1BL_D510923C2	NLR	CNL	AT3G46730	RPP13L3	Putative disease resistance RPP13-like protein 3
Traes_1BL_D9C20DCA9	NLR	CNL	AT3G14470	RPPL1	Putative disease resistance RPP13-like protein 1
Traes_1BL_DD4D515A2	ABC	B	AT1G02520	ABCB11	ABC transporter B family member 11
Traes_1BL_F0554ED4E	START	MINIMAL-START	AT5G46880	HDG5	Homeobox-leucine zipper protein HDG5
Traes_1BL_F95A61F5B	NLR	CNL	AT1G58602	-	-
Traes_1BS_0201F2E08	NLR	CNL	AT3G46530	RPP13	Disease resistance protein RPP13
Traes_1BS_021920557	NLR	CNL	AT3G14460	-	-
Traes_1BS_039F236C8	NLR	CNL	AT3G46730	RPP13L3	Putative disease resistance RPP13-like protein 3
Traes_1BS_0971F269D	NLR	CNL	AT3G14460	-	-
Traes_1BS_0DE52EE44	NLR	CNL	AT3G14460	-	-
Traes_1BS_0DF6B2DC7	NLR	CNL	AT3G07040	RPM1	Disease resistance protein RPM1
Traes_1BS_0F00F3F9A	NLR	CNL	AT3G07040	RPM1	Disease resistance protein RPM1
Traes_1BS_14EE461B0	NLR	CNL	AT3G14470	RPPL1	Putative disease resistance RPP13-like protein 1
Traes_1BS_19BEB1F05	NLR	CNL	AT3G14470	RPPL1	Putative disease resistance RPP13-like protein 1
Traes_1BS_1E568BC28	NLR	CNL	AT3G07040	RPM1	Disease resistance protein RPM1
Traes_1BS_2B20E79A8	NLR	CNL	AT3G07040	RPM1	Disease resistance protein RPM1
Traes_1BS_2CDDD5B91	START	OTHER	AT2G26040	PYL2	Abscisic acid receptor PYL2
Traes_1BS_2EE629420	NLR	CNL	AT3G14470	RPPL1	Putative disease resistance RPP13-like protein 1
Traes_1BS_34551F337	NLR	CNL	AT3G46730	RPP13L3	Putative disease resistance RPP13-like protein 3
Traes_1BS_3968DE2E3	NLR	N/A	AT3G14470	RPPL1	Putative disease resistance RPP13-like protein 1
Traes_1BS_3AE874B0B	NLR	CNL	AT3G07040	RPM1	Disease resistance protein RPM1
Traes_1BS_3B3922571	ABC	Gwbc	AT3G55090	ABCG16	ABC transporter G family member 16
Traes_1BS_698B01CDD	NLR	CNL	AT3G14470	RPPL1	Putative disease resistance RPP13-like protein 1
Traes_1BS_6C1F7D5C7	NLR	CNL	AT3G07040	RPM1	Disease resistance protein RPM1
Traes_1BS_6C40DD844	ABC	B	AT2G47000	ABCB4	ABC transporter B family member 4
Traes_1BS_6FBF9AB0B	NLR	CNL	AT3G07040	RPM1	Disease resistance protein RPM1
Traes_1BS_7026E8984	ABC	D	AT4G39850	ABCC1	ABC transporter D family member 1
Traes_1BS_70B733D34	NLR	CNL	AT3G07040	RPM1	Disease resistance protein RPM1
Traes_1BS_71A5B4641	NLR	CNL	AT3G07040	RPM1	Disease resistance protein RPM1
Traes_1BS_75F864FF3	NLR	N/A	AT3G46530	RPP13	Disease resistance protein RPP13
Traes_1BS_7DA4A5A45	NLR	CNL	AT3G07040	RPM1	Disease resistance protein RPM1
Traes_1BS_7E11DD20D	NLR	CNL	AT3G14470	RPPL1	Putative disease resistance RPP13-like protein 1
Traes_1BS_80E3F3FA5	NLR	CNL	AT1G58390	-	-
Traes_1BS_832C5EDF6	NLR	CNL	AT3G07040	RPM1	Disease resistance protein RPM1
Traes_1BS_8BD3F7097	NLR	CNL	AT4G00960	-	-
Traes_1BS_8FA268EE6	NLR	N/A	AT3G07040	RPM1	Disease resistance protein RPM1
Traes_1BS_919C399B2	NLR	CNL	AT3G07040	RPM1	Disease resistance protein RPM1
Traes_1BS_988C6875B	NLR	CNL	AT3G14460	-	-
Traes_1BS_9DAB3DBA1	NLR	CNL	AT3G07040	RPM1	Disease resistance protein RPM1
Traes_1BS_9F4D9ABBF	NLR	CNL	AT3G14470	RPPL1	Putative disease resistance RPP13-like protein 1
Traes_1BS_A04AAC3F4	NLR	CNL	AT3G46730	RPP13L3	Putative disease resistance RPP13-like protein 3
Traes_1BS_A10F5E144	NLR	CNL	AT3G07040	RPM1	Disease resistance protein RPM1
Traes_1BS_A4FD92A761	ABC	Gwbc	AT3G21090	ABCG15	ABC transporter G family member 15
Traes_1BS_A55A5F413	NLR	CNL	AT3G14470	RPPL1	Putative disease resistance RPP13-like protein 1
Traes_1BS_A78A21B9A	NLR	CNL	AT3G07040	RPM1	Disease resistance protein RPM1
Traes_1BS_A8FFC47EB	NLR	CNL	AT3G14460	-	-
Traes_1BS_B64557385	NLR	CNL	AT3G14470	RPPL1	Putative disease resistance RPP13-like protein 1
Traes_1BS_C1A5A4E0A	NLR	CNL	AT3G07040	RPM1	Disease resistance protein RPM1
Traes_1BS_C86C7CAF3	NLR	CNL	AT3G07040	RPM1	Disease resistance protein RPM1
Traes_1BS_CA209AE61	NLR	CNL	AT3G07040	RPM1	Disease resistance protein RPM1
Traes_1BS_CA70342C1	NLR	CNL	AT3G14470	RPPL1	Putative disease resistance RPP13-like protein 1
Traes_1BS_CC330A60B	NLR	CNL	AT1G58410	RXW24L	Probable disease resistance protein RXW24L
Traes_1BS_CC6C7C336	NLR	CNL	AT3G46730	RPP13L3	Putative disease resistance RPP13-like protein 3
Traes_1BS_CE1237D8F	NLR	CNL	AT3G14470	RPPL1	Putative disease resistance RPP13-like protein 1
Traes_1BS_CF1C4F54E	NLR	CNL	AT1G09920	-	-
Traes_1BS_D8BFAA83B	NLR	N/A	AT3G46530	RPP13	Disease resistance protein RPP13
Traes_1BS_DDC038FDC	NLR	CNL	AT3G07040	RPM1	Disease resistance protein RPM1
Traes_1BS_E0A7D47BB	NLR	N/A	AT3G46730	RPP13L3	Putative disease resistance RPP13-like protein 3
Traes_1BS_E5414BB05	NLR	CNL	AT3G07040	RPM1	Disease resistance protein RPM1
Traes_1BS_E9F006C19	NLR	CNL	AT3G46730	RPP13L3	Putative disease resistance RPP13-like protein 3
Traes_1BS_EC532B51E	NLR	CNL	AT3G07040	RPM1	Disease resistance protein RPM1
Traes_1BS_F1838F858	START	START	AT5G53160	PYL8	Abscisic acid receptor PYL8
Traes_1BS_F59457C74	NLR	CNL	AT3G14470	RPPL1	Putative disease resistance RPP13-like protein 1
Traes_1BS_F5FB1C0C9	START	MINIMAL-START	AT2G26040	PYL2	Abscisic acid receptor PYL2
Traes_1BS_F781950DB	NLR	CNL	AT3G07040	RPM1	Disease resistance protein RPM1
Traes_1DL_01FB2DF22	NLR	CNL	AT3G14470	RPPL1	Putative disease resistance RPP13-like protein 1
Traes_1DL_068BD18EE	NLR	CNL	AT3G07040	RPM1	Disease resistance protein RPM1
Traes_1DL_099BB52C8	ABC	I	AT3G21580	ABCI12	Protein ABCI12
Traes_1DL_0D8E64F49	NLR	CNL	AT3G14460	-	-
Traes_1DL_114FC7F3D	NLR	CNL	AT3G07040	RPM1	Disease resistance protein RPM1
Traes_1DL_270192E9F	ABC	I	AT2G07771	-	-
Traes_1DL_27219622D	NLR	CNL	AT3G14460	-	-
Traes_1DL_28EA794BA	NLR	CNL	AT3G14470	RPPL1	Putative disease resistance RPP13-like protein 1
Traes_1DL_29A1022CF	ABC	E	AT4G19210	ABCE2	ABC transporter E family member 2
Traes_1DL_29F70492C	ABC	Gwbc	AT2G37010	WBC30	Putative white-brown complex homolog protein 30
Traes_1DL_2A6212947	ABC	Gwbc	AT1G17840	ABCG11	ABC transporter G family member 11
Traes_1DL_2CFC923E6	NLR	CNL	AT3G46730	RPP13L3	Putative disease resistance RPP13-like protein 3
Traes_1DL_391121B8B	NLR	CNL	AT3G14460	-	-
Traes_1DL_39158331D	NLR	CNL	AT3G14470	RPPL1	Putative disease resistance RPP13-like protein 1
Traes_1DL_39B0D97A0	NLR	CNL	AT3G14470	RPPL1	Putative disease resistance RPP13-like protein 1
Traes_1DL_3A63240351	ABC	F	AT3G54540	ABCF4	ABC transporter F family member 4
Traes_1DL_4A4BCC71B	NLR	CNL	AT3G14470	RPPL1	Putative disease resistance RPP13-like protein 1
Traes_1DL_56C09DCA8	ABC	A	AT3G47730	ABCA2	ABC transporter A family member 2
Traes_1DL_5A7CB709C	NLR	CNL	AT1G50180	-	-
Traes_1DL_668C082D7	NLR	CNL	AT3G14470	RPPL1	Putative disease resistance RPP13-like protein 1
Traes_1DL_6FBC50DB3	NLR	CNL	AT3G46530	RPP13	Disease resistance protein RPP13
Traes_1DL_81BFD05931	NLR	CNL	AT3G07040	RPM1	Disease resistance protein RPM1
Traes_1DL_9344DD117	START	START	AT5G60690	REV	Homeobox-leucine zipper protein REVOLUTA
Traes_1DL_944C8D478	ABC	C	AT3G13080	ABCC3	ABC transporter C family member 3
Traes_1DL_97C3D29AF	NLR	CNL	AT3G46530	RPP13	Disease resistance protein RPP13
Traes_1DL_A6FE85E09	ABC	A	AT3G47780	ABCA7	ABC transporter A family member 7
Traes_1DL_B51739BA6	NLR	CNL	AT3G14460	-	-
Traes_1DL_BDDF1198A	START	START	AT2G28320	-	-
Traes_1DL_C91636A55	START	START	AT3G13062	-	-
Traes_1DL_DBB208899	NLR	CNL	AT3G14470	RPPL1	Putative disease resistance RPP13-like protein 1
Traes_1DL_DE82DB410	NLR	CNL	AT3G14470	RPPL1	Putative disease resistance RPP13-like protein 1
Traes_1DL_E6D796F07	NLR	TNL	AT3G14470	RPPL1	Putative disease resistance RPP13-like protein 1
Traes_1DL_F7B852321	ABC	B	AT1G02520	ABCB11	ABC transporter B family member 11
Traes_1DL_F8A8E1499	NLR	CNL	AT3G14470	RPPL1	Putative disease resistance RPP13-like protein 1
Traes_1DS_01434AA43	NLR	CNL	AT3G07040	RPM1	Disease resistance protein RPM1
Traes_1DS_0176B897D	ABC	Gwbc	AT3G21090	ABCG15	ABC transporter G family member 15
Traes_1DS_05B16509E	NLR	CNL	AT3G07040	RPM1	Disease resistance protein RPM1
Traes_1DS_0CB6BB053	ABC	Gwbc	AT3G55090	ABCG16	ABC transporter G family member 16
Traes_1DS_1EA1BE87E	NLR	CNL	AT3G14460	-	-
Traes_1DS_205D3AC8B	NLR	CNL	AT3G14470	RPPL1	Putative disease resistance RPP13-like protein 1
Traes_1DS_282E7AC60	NLR	N/A	AT3G44480	RPP1	Probable disease resistance protein RPP1
Traes_1DS_2C82C3024	NLR	CNL	AT3G07040	RPM1	Disease resistance protein RPM1
Traes_1DS_2FC781118	NLR	N/A	AT1G35710	-	-
Traes_1DS_317E7E5B1	NLR	CNL	AT3G07040	RPM1	Disease resistance protein RPM1
Traes_1DS_3C6EAAFFD	NLR	CNL	AT3G14460	-	-
Traes_1DS_403E0E1EE	NLR	N/A	AT5G07180	ERL2	LRR receptor-like serine/threonine-protein kinase ERL2
Traes_1DS_41CB7143F	NLR	CNL	AT3G07040	RPM1	Disease resistance protein RPM1
Traes_1DS_4BB707532	START	START	AT5G53160	PYL8	Abscisic acid receptor PYL8
Traes_1DS_52539E9F6	NLR	CNL	AT3G46730	RPP13L3	Putative disease resistance RPP13-like protein 3
Traes_1DS_54AAC5DC3	NLR	CNL	AT3G07040	RPM1	Disease resistance protein RPM1
Traes_1DS_571BDA15D	NLR	CNL	AT3G14470	RPPL1	Putative disease resistance RPP13-like protein 1
Traes_1DS_5FF8D9E2D	NLR	CNL	AT1G50180	-	-
Traes_1DS_610553C1F	NLR	CNL	AT3G46730	RPP13L3	Putative disease resistance RPP13-like protein 3
Traes_1DS_6BB488343	NLR	CNL	AT1G58807	RDL5	Probable disease resistance protein RDL5
Traes_1DS_7ABD11F63	NLR	CNL	AT3G46730	RPP13L3	Putative disease resistance RPP13-like protein 3
Traes_1DS_85171B27B	NLR	CNL	AT3G46530	RPP13	Disease resistance protein RPP13
Traes_1DS_92A7B09F2	NLR	CNL	AT3G07040	RPM1	Disease resistance protein RPM1
Traes_1DS_937EB36CF	NLR	CNL	AT3G07040	RPM1	Disease resistance protein RPM1
Traes_1DS_96A7AE226	NLR	CNL	AT3G07040	RPM1	Disease resistance protein RPM1
Traes_1DS_98898BC2C	NLR	CNL	AT3G07040	RPM1	Disease resistance protein RPM1
Traes_1DS_9C041C718	ABC	B	AT3G62150	ABCB21	ABC transporter B family member 21
Traes_1DS_9E77B6283	NLR	CNL	AT3G14470	RPPL1	Putative disease resistance RPP13-like protein 1
Traes_1DS_9EABB4B7A	NLR	CNL	AT3G07040	RPM1	Disease resistance protein RPM1
Traes_1DS_A2CD165A5	NLR	CNL	AT3G07040	RPM1	Disease resistance protein RPM1
Traes_1DS_AA28FA900	START	MINIMAL-START	AT4G32870	-	-
Traes_1DS_AE84D6DBB	NLR	CNL	AT3G07040	RPM1	Disease resistance protein RPM1
Traes_1DS_BDACE1560	NLR	CNL	AT3G46530	RPP13	Disease resistance protein RPP13
Traes_1DS_C7BAF19D3	NLR	CNL	AT3G07040	RPM1	Disease resistance protein RPM1
Traes_1DS_D11C94C4A	NLR	CNL	AT5G50380	-	-
Traes_1DS_D462D6282	NLR	N/A	AT3G07040	RPM1	Disease resistance protein RPM1
Traes_1DS_D8A151F6E	ABC	D	AT4G39850	ABCC1	ABC transporter D family member 1
Traes_1DS_DEEB31AC2	NLR	CNL	AT3G07040	RPM1	Disease resistance protein RPM1
Traes_1DS_E18E3A0AA	NLR	CNL	AT3G46530	RPP13	Disease resistance protein RPP13
Traes_1DS_E3F89AD1A	NLR	CNL	AT3G46530	RPP13	Disease resistance protein RPP13
Traes_1DS_E7FADAFFC	NLR	CNL	AT3G07040	RPM1	Disease resistance protein RPM1
Traes_1DS_EFA1BC727	NLR	CNL	AT5G43470	RPP8	Disease resistance protein RPP8
Traes_1DS_F0AF869A0	NLR	CNL	AT3G07040	RPM1	Disease resistance protein RPM1
Traes_1DS_F28479DC4	NLR	CNL	AT3G07040	RPM1	Disease resistance protein RPM1
Traes_1DS_F349DEAC7	NLR	N/A	AT4G19050	-	-
Traes_1DS_FB5D75ECD	NLR	CNL	AT3G07040	RPM1	Disease resistance protein RPM1
Traes_2AL_008D8D401	START	OTHER	AT5G45860	PYL11	Abscisic acid receptor PYL11
Traes_2AL_00BF6ABD2	NLR	CNL	AT3G46730	RPP13L3	Putative disease resistance RPP13-like protein 3
Traes_2AL_060BD6D85	NLR	CNL	AT3G07040	RPM1	Disease resistance protein RPM1
Traes_2AL_0A38A0EFC	ABC	C	AT2G34660	ABCC2	ABC transporter C family member 2
Traes_2AL_0E708E0DA	NLR	CNL	AT3G07040	RPM1	Disease resistance protein RPM1
Traes_2AL_264152164	ABC	Gwbc	AT2G13610	ABCG5	ABC transporter G family member 5
Traes_2AL_2C88A7A3A	NLR	CNL	AT3G14470	RPPL1	Putative disease resistance RPP13-like protein 1
Traes_2AL_2F9F6DB1A	ABC	C	AT3G60160	ABCC9	ABC transporter C family member 9
Traes_2AL_33677DEF5	START	START	AT2G26040	PYL2	Abscisic acid receptor PYL2
Traes_2AL_348024E5D	NLR	CNL	AT3G14470	RPPL1	Putative disease resistance RPP13-like protein 1
Traes_2AL_3525D321A	NLR	CNL	AT3G07040	RPM1	Disease resistance protein RPM1
Traes_2AL_3E22C39F2	ABC	E	AT4G19210	ABCE2	ABC transporter E family member 2
Traes_2AL_3F304D4AF	ABC	B	AT3G28860	ABCB19	ABC transporter B family member 19
Traes_2AL_3FE057E18	NLR	N/A	AT3G47570	-	-
Traes_2AL_48B239DD6	START	HD-START	AT4G04890	PDF2	Homeobox-leucine zipper protein PROTODERMAL FACTOR 2
Traes_2AL_4CD0F9AF4	NLR	CNL	AT3G14460	-	-
Traes_2AL_50899F7A7	ABC	B	AT3G28860	ABCB19	ABC transporter B family member 19
Traes_2AL_5EFEADFB6	NLR	CNL	AT4G26090	RPS2	Disease resistance protein RPS2
Traes_2AL_65F61C257	NLR	CNL	AT3G07040	RPM1	Disease resistance protein RPM1
Traes_2AL_6915913C8	NLR	CNL	AT1G53350	RPP8L2	Probable disease resistance RPP8-like protein 2
Traes_2AL_71D9D4D71	START	OTHER	AT1G24020	MLP423	MLP-like protein 423
Traes_2AL_730ED555B	NLR	CNL	AT3G14470	RPPL1	Putative disease resistance RPP13-like protein 1
Traes_2AL_7C00D5F70	NLR	CNL	AT3G14470	RPPL1	Putative disease resistance RPP13-like protein 1
Traes_2AL_7D6E0B79A	START	START	AT5G45860	PYL11	Abscisic acid receptor PYL11
Traes_2AL_81CA86DFC	START	OTHER	AT5G28010	-	-
Traes_2AL_86C48278D	NLR	CNL	AT3G07040	RPM1	Disease resistance protein RPM1
Traes_2AL_89E21DB6D	NLR	CNL	AT3G50950	RPP13L4	Disease resistance RPP13-like protein 4
Traes_2AL_9A7C0C781	ABC	I	AT1G63270	ABCI1	ABC transporter I family member 1
Traes_2AL_9C8ACA6B9	ABC	C	AT3G60160	ABCC9	ABC transporter C family member 9
Traes_2AL_A5C58C23A	ABC	I	AT2G07771	-	-
Traes_2AL_A63E7E7D1	ABC	Gwbc	AT1G17840	ABCG11	ABC transporter G family member 11
Traes_2AL_A9EE98787	ABC	I	AT2G07771	-	-
Traes_2AL_BFDE7BB3E	START	MINIMAL-START	AT5G45860	PYL11	Abscisic acid receptor PYL11
Traes_2AL_C00552444	START	HD-START	AT3G61150	HDG1	Homeobox-leucine zipper protein HDG1
Traes_2AL_C3455887C	NLR	CNL	AT3G14470	RPPL1	Putative disease resistance RPP13-like protein 1
Traes_2AL_CB95E606C	ABC	B	AT3G28860	ABCB19	ABC transporter B family member 19
Traes_2AL_D8305F1D2	NLR	CNL	AT3G14470	RPPL1	Putative disease resistance RPP13-like protein 1
Traes_2AL_DB382C3B3	NLR	CNL	AT3G07040	RPM1	Disease resistance protein RPM1
Traes_2AL_DC1F10E33	ABC	C	AT5G03910	ABCB29	ABC transporter B family member 29
Traes_2AL_E4311E0BD	START	START	AT1G70850	MLP34	MLP-like protein 34
Traes_2AL_F068EE799	NLR	CNL	AT3G07040	RPM1	Disease resistance protein RPM1
Traes_2AL_F5E021100	NLR	CNL	AT3G07040	RPM1	Disease resistance protein RPM1
Traes_2AL_F6F7779FE	NLR	N/A	AT3G14460	-	-
Traes_2AL_FAA384931	ABC	Gpdr	AT1G15520	ABCG40	ABC transporter G family member 40
Traes_2AS_08E32574A	ABC	C	AT3G62700	ABCC14	ABC transporter C family member 14
Traes_2AS_0CABCA673	ABC	C	AT2G47800	ABCC4	ABC transporter C family member 4
Traes_2AS_146D16572	START	MINIMAL-START	AT4G14500	-	-
Traes_2AS_19DEE801C1	NLR	N/A	AT3G14470	RPPL1	Putative disease resistance RPP13-like protein 1
Traes_2AS_1CBBCBAA2	ABC	C	AT3G59140	ABCC10	ABC transporter C family member 10
Traes_2AS_1E8BDB2C6	ABC	B	AT2G47000	ABCB4	ABC transporter B family member 4
Traes_2AS_2152FF17A	NLR	CNL	AT3G07040	RPM1	Disease resistance protein RPM1
Traes_2AS_29AE99A14	NLR	CNL	AT3G07040	RPM1	Disease resistance protein RPM1
Traes_2AS_33A368576	ABC	C	AT2G47800	ABCC4	ABC transporter C family member 4
Traes_2AS_3478D9D66	NLR	CNL	AT3G14470	RPPL1	Putative disease resistance RPP13-like protein 1
Traes_2AS_3947F19A9	NLR	CNL	AT3G46530	RPP13	Disease resistance protein RPP13
Traes_2AS_530CF4042	NLR	CNL	AT3G50950	RPP13L4	Disease resistance RPP13-like protein 4
Traes_2AS_534751FCA	NLR	CNL	AT3G07040	RPM1	Disease resistance protein RPM1
Traes_2AS_537A8D6B5	ABC	Gwbc	AT5G60740	ABCG28	ABC transporter G family member 28
Traes_2AS_5A3373A3D	NLR	N/A	AT1G52900	-	-
Traes_2AS_65A5DF5D0	NLR	CNL	AT3G14470	RPPL1	Putative disease resistance RPP13-like protein 1
Traes_2AS_6A15EE669	ABC	B	AT4G01830	ABCB5	ABC transporter B family member 5
Traes_2AS_6BC67DD45	NLR	N/A	AT3G14460	-	-
Traes_2AS_6CE6AB560	NLR	CNL	AT3G14470	RPPL1	Putative disease resistance RPP13-like protein 1
Traes_2AS_71B82606A	START	START	AT1G64720	-	-
Traes_2AS_74C2A5D1F	NLR	N/A	AT4G39270	-	-
Traes_2AS_7581E280A	ABC	B	AT1G02520	ABCB11	ABC transporter B family member 11
Traes_2AS_7D58356F2	NLR	CNL	AT3G14470	RPPL1	Putative disease resistance RPP13-like protein 1
Traes_2AS_7DD3A6835	NLR	CNL	AT3G07040	RPM1	Disease resistance protein RPM1
Traes_2AS_859DE6040	START	MINIMAL-START	AT3G23080	-	-
Traes_2AS_86633353C	NLR	CNL	AT3G07040	RPM1	Disease resistance protein RPM1
Traes_2AS_8A3DF91B0	NLR	CNL	AT3G07040	RPM1	Disease resistance protein RPM1
Traes_2AS_9CD650EBE	ABC	B	AT5G58270	ABCB25	ABC transporter B family member 25
Traes_2AS_A2393F908	NLR	CNL	AT3G46730	RPP13L3	Putative disease resistance RPP13-like protein 3
Traes_2AS_AD017927E	NLR	CNL	AT3G07040	RPM1	Disease resistance protein RPM1
Traes_2AS_B8091AC54	NLR	CNL	AT3G07040	RPM1	Disease resistance protein RPM1
Traes_2AS_BCEF3FFED	NLR	N/A	AT3G47570	-	-
Traes_2AS_BEC52D89E	ABC	Gwbc	AT1G17840	ABCG11	ABC transporter G family member 11
Traes_2AS_D201C5363	NLR	N/A	AT3G46530	RPP13	Disease resistance protein RPP13
Traes_2AS_DEFD5468C	ABC	Gwbc	AT1G17840	ABCG11	ABC transporter G family member 11
Traes_2AS_E022ED09E	NLR	CNL	AT3G07040	RPM1	Disease resistance protein RPM1
Traes_2AS_F19BE023F	NLR	CNL	AT1G58410	RXW24L	Probable disease resistance protein RXW24L
Traes_2AS_FE3FAFAE1	ABC	C	AT3G62700	ABCC14	ABC transporter C family member 14
Traes_2BL_025BB7A01	ABC	C	AT3G60160	ABCC9	ABC transporter C family member 9
Traes_2BL_05498B97F	ABC	B	AT3G28860	ABCB19	ABC transporter B family member 19
Traes_2BL_072A80CA0	ABC	Gwbc	AT2G13610	ABCG5	ABC transporter G family member 5
Traes_2BL_1395C82D5	ABC	C	AT3G60970	ABCC15	Putative ABC transporter C family member 15
Traes_2BL_15F7165C6	NLR	CNL	AT3G14470	RPPL1	Putative disease resistance RPP13-like protein 1
Traes_2BL_177A50B76	NLR	CNL	AT3G07040	RPM1	Disease resistance protein RPM1
Traes_2BL_18FA7945F	NLR	CNL	AT3G14470	RPPL1	Putative disease resistance RPP13-like protein 1
Traes_2BL_19C5224BE	START	START	AT2G26040	PYL2	Abscisic acid receptor PYL2
Traes_2BL_1D11DA71A	START	OTHER	AT2G26040	PYL2	Abscisic acid receptor PYL2
Traes_2BL_1F5DBD5D5	START	HD-START	AT4G04890	PDF2	Homeobox-leucine zipper protein PROTODERMAL FACTOR 2
Traes_2BL_1F6C61302	ABC	C	AT3G60970	ABCC15	Putative ABC transporter C family member 15
Traes_2BL_22C06B972	ABC	B	AT4G01830	ABCB5	ABC transporter B family member 5
Traes_2BL_26CE11273	NLR	CNL	AT3G14470	RPPL1	Putative disease resistance RPP13-like protein 1
Traes_2BL_2E1918E7F	ABC	C	AT2G34660	ABCC2	ABC transporter C family member 2
Traes_2BL_31852E3D7	NLR	CNL	AT3G46730	RPP13L3	Putative disease resistance RPP13-like protein 3
Traes_2BL_33DC8A10D	ABC	B	AT2G47000	ABCB4	ABC transporter B family member 4
Traes_2BL_4D8465D5D	ABC	Gpdr	AT2G36380	ABCG34	ABC transporter G family member 34
Traes_2BL_5DA8E0838	NLR	CNL	AT3G50950	RPP13L4	Disease resistance RPP13-like protein 4
Traes_2BL_5ED3EABCA	START	OTHER	AT1G24020	MLP423	MLP-like protein 423
Traes_2BL_6DD092914	NLR	CNL	AT3G14470	RPPL1	Putative disease resistance RPP13-like protein 1
Traes_2BL_6FFD5A5E0	ABC	C	AT3G60160	ABCC9	ABC transporter C family member 9
Traes_2BL_71D9D4D71	START	OTHER	AT1G24020	MLP423	MLP-like protein 423
Traes_2BL_76BE4AAF8	ABC	I	AT1G63270	ABCI1	ABC transporter I family member 1
Traes_2BL_77BBF07CE	NLR	CNL	AT3G14470	RPPL1	Putative disease resistance RPP13-like protein 1
Traes_2BL_7A79D5FF4	NLR	CNL	AT3G07040	RPM1	Disease resistance protein RPM1
Traes_2BL_7BFBA8CBF	ABC	E	AT4G19210	ABCE2	ABC transporter E family member 2
Traes_2BL_8101DFF11	START	MINIMAL-START	AT3G61150	HDG1	Homeobox-leucine zipper protein HDG1
Traes_2BL_868458B83	NLR	CNL	AT3G14470	RPPL1	Putative disease resistance RPP13-like protein 1
Traes_2BL_888327E48	NLR	CNL	AT3G07040	RPM1	Disease resistance protein RPM1
Traes_2BL_94A287CDF	NLR	CNL	AT3G14460	-	-
Traes_2BL_986DAB8B5	NLR	CNL	AT3G14470	RPPL1	Putative disease resistance RPP13-like protein 1
Traes_2BL_99E6F7DB4	NLR	CNL	AT3G07040	RPM1	Disease resistance protein RPM1
Traes_2BL_9D40FA607	NLR	CNL	AT3G46730	RPP13L3	Putative disease resistance RPP13-like protein 3
Traes_2BL_A02F232C4	ABC	C	AT3G13080	ABCC3	ABC transporter C family member 3
Traes_2BL_A36746901	NLR	CNL	AT3G07040	RPM1	Disease resistance protein RPM1
Traes_2BL_A38247ABE	START	OTHER	AT1G24020	MLP423	MLP-like protein 423
Traes_2BL_A77ABD51C	ABC	Gwbc	AT1G17840	ABCG11	ABC transporter G family member 11
Traes_2BL_A87D42F96	NLR	CNL	AT3G14470	RPPL1	Putative disease resistance RPP13-like protein 1
Traes_2BL_B00E958BC	ABC	I	AT2G07771	-	-
Traes_2BL_B0DA0AF08	NLR	CNL	AT3G07040	RPM1	Disease resistance protein RPM1
Traes_2BL_B489A39AC	NLR	CNL	AT3G14470	RPPL1	Putative disease resistance RPP13-like protein 1
Traes_2BL_B5FC3BC9E	NLR	CNL	AT3G14460	-	-
Traes_2BL_BF1818584	START	START	AT2G26040	PYL2	Abscisic acid receptor PYL2
Traes_2BL_C1B50C61E	NLR	CNL	AT3G46530	RPP13	Disease resistance protein RPP13
Traes_2BL_C4457E395	ABC	C	AT5G03910	ABCB29	ABC transporter B family member 29
Traes_2BL_C4FDF658B	NLR	CNL	AT3G14470	RPPL1	Putative disease resistance RPP13-like protein 1
Traes_2BL_C607B44E5	NLR	CNL	AT3G14460	-	-
Traes_2BL_CA8C2E724	NLR	CNL	AT3G14470	RPPL1	Putative disease resistance RPP13-like protein 1
Traes_2BL_CC24FA9A0	NLR	CNL	AT3G14470	RPPL1	Putative disease resistance RPP13-like protein 1
Traes_2BL_CCADA4784	NLR	CNL	AT4G26090	RPS2	Disease resistance protein RPS2
Traes_2BL_CF5AE9C32	NLR	CNL	AT3G50950	RPP13L4	Disease resistance RPP13-like protein 4
Traes_2BL_E3E1888E8	NLR	CNL	AT3G14470	RPPL1	Putative disease resistance RPP13-like protein 1
Traes_2BL_E81E303BA	ABC	B	AT1G10680	ABCB10	ABC transporter B family member 10
Traes_2BL_E96E50135	ABC	B	AT3G28860	ABCB19	ABC transporter B family member 19
Traes_2BL_EC0FF1ACA	NLR	CNL	AT3G50950	RPP13L4	Disease resistance RPP13-like protein 4
Traes_2BL_ECAED9384	NLR	N/A	AT1G53750	RPT1A	26S protease regulatory subunit 7 homolog A
Traes_2BL_FA664B7C6	ABC	I	AT1G19800	TGD1	Protein TRIGALACTOSYLDIACYLGLYCEROL 1
Traes_2BL_FB78023C0	NLR	CNL	AT3G46710	RPP13L2	Putative disease resistance RPP13-like protein 2
Traes_2BL_FD6E26509	START	START	AT1G35260	MLP165	MLP-like protein 165
Traes_2BS_08CEA942B	START	MINIMAL-START	AT1G64720	-	-
Traes_2BS_0D3F0D59A	ABC	B	AT3G62150	ABCB21	ABC transporter B family member 21
Traes_2BS_0EFFAAE28	NLR	CNL	AT3G07040	RPM1	Disease resistance protein RPM1
Traes_2BS_10B4AC7D5	NLR	CNL	AT3G46730	RPP13L3	Putative disease resistance RPP13-like protein 3
Traes_2BS_12F08B556	NLR	CNL	AT3G46530	RPP13	Disease resistance protein RPP13
Traes_2BS_16858EC30	ABC	B	AT5G58270	ABCB25	ABC transporter B family member 25
Traes_2BS_1ABE92B8A	ABC	Gwbc	AT3G21090	ABCG15	ABC transporter G family member 15
Traes_2BS_1D4629397	NLR	CNL	AT3G14460	-	-
Traes_2BS_205406A4A	NLR	CNL	AT3G14470	RPPL1	Putative disease resistance RPP13-like protein 1
Traes_2BS_221659629	NLR	CNL	AT3G14470	RPPL1	Putative disease resistance RPP13-like protein 1
Traes_2BS_26B28D804	NLR	CNL	AT3G14470	RPPL1	Putative disease resistance RPP13-like protein 1
Traes_2BS_2EA84459D	NLR	CNL	AT3G50950	RPP13L4	Disease resistance RPP13-like protein 4
Traes_2BS_37A5902AE	NLR	CNL	AT3G07040	RPM1	Disease resistance protein RPM1
Traes_2BS_47E83AC56	NLR	CNL	AT3G07040	RPM1	Disease resistance protein RPM1
Traes_2BS_5045C640C	NLR	CNL	AT3G07040	RPM1	Disease resistance protein RPM1
Traes_2BS_57256616B	NLR	CNL	AT1G50180	-	-
Traes_2BS_5A3F0F7D3	NLR	CNL	AT3G07040	RPM1	Disease resistance protein RPM1
Traes_2BS_5BC897098	NLR	CNL	AT3G14460	-	-
Traes_2BS_6252055D2	ABC	B	AT1G02520	ABCB11	ABC transporter B family member 11
Traes_2BS_65C9C0F08	ABC	C	AT2G47800	ABCC4	ABC transporter C family member 4
Traes_2BS_712FD3B26	NLR	CNL	AT1G59780	-	-
Traes_2BS_762E4C62C	ABC	Gwbc	AT1G17840	ABCG11	ABC transporter G family member 11
Traes_2BS_7C8D6844C	ABC	B	AT2G47000	ABCB4	ABC transporter B family member 4
Traes_2BS_7E82A5E2A	ABC	Gwbc	AT1G17840	ABCG11	ABC transporter G family member 11
Traes_2BS_821F5F141	NLR	CNL	AT3G14460	-	-
Traes_2BS_97CACE855	START	MINIMAL-START	AT2G26040	PYL2	Abscisic acid receptor PYL2
Traes_2BS_A2C6C9BD6	NLR	CNL	AT3G46530	RPP13	Disease resistance protein RPP13
Traes_2BS_AA32B83E2	ABC	I	AT2G07771	-	-
Traes_2BS_ACB7F2A4B	NLR	CNL	AT3G14470	RPPL1	Putative disease resistance RPP13-like protein 1
Traes_2BS_AF733E06F	NLR	CNL	AT3G14460	-	-
Traes_2BS_B622FB073	NLR	CNL	AT3G14460	-	-
Traes_2BS_B7E50EDE6	NLR	CNL	AT3G07040	RPM1	Disease resistance protein RPM1
Traes_2BS_C52A9FD78	ABC	C	AT3G62700	ABCC14	ABC transporter C family member 14
Traes_2BS_C57F6F3AD	ABC	Gwbc	AT5G60740	ABCG28	ABC transporter G family member 28
Traes_2BS_C6941CC6A1	ABC	C	AT3G59140	ABCC10	ABC transporter C family member 10
Traes_2BS_D10312441	START	START	AT4G14500	-	-
Traes_2BS_E50A72202	NLR	N/A	AT1G52900	-	-
Traes_2BS_E7B6E117A	NLR	CNL	AT3G14470	RPPL1	Putative disease resistance RPP13-like protein 1
Traes_2BS_EA189405F	NLR	CNL	AT3G07040	RPM1	Disease resistance protein RPM1
Traes_2BS_F2B08EA38	NLR	N/A	AT3G14470	RPPL1	Putative disease resistance RPP13-like protein 1
Traes_2BS_FE7DF33CC	NLR	N/A	AT3G14460	-	-
Traes_2BS_FEF4BCA61	NLR	CNL	AT3G07040	RPM1	Disease resistance protein RPM1
Traes_2DL_04714FD93	NLR	CNL	AT3G07040	RPM1	Disease resistance protein RPM1
Traes_2DL_0858561A3	NLR	N/A	AT3G07040	RPM1	Disease resistance protein RPM1
Traes_2DL_194C61EBA	START	OTHER	AT2G26040	PYL2	Abscisic acid receptor PYL2
Traes_2DL_1B0C0B2C4	NLR	CNL	AT3G07040	RPM1	Disease resistance protein RPM1
Traes_2DL_21E93225F	NLR	CNL	AT4G00960	-	-
Traes_2DL_25E97E7A7	ABC	B	AT3G28860	ABCB19	ABC transporter B family member 19
Traes_2DL_2E54BB5EF	NLR	CNL	AT3G46530	RPP13	Disease resistance protein RPP13
Traes_2DL_3599D194A	NLR	N/A	AT5G07280	EMS1	Leucine-rich repeat receptor protein kinase EMS1
Traes_2DL_37D967CFC	NLR	CNL	AT4G26090	RPS2	Disease resistance protein RPS2
Traes_2DL_3954253AF	START	MINIMAL-START	AT4G14500	-	-
Traes_2DL_3A61FACE7	ABC	C	AT3G13080	ABCC3	ABC transporter C family member 3
Traes_2DL_4233851FC	START	START	AT2G26040	PYL2	Abscisic acid receptor PYL2
Traes_2DL_45AD229B2	START	OTHER	AT5G45860	PYL11	Abscisic acid receptor PYL11
Traes_2DL_49884CCD5	NLR	N/A	AT3G14460	-	-
Traes_2DL_5182AED32	ABC	C	AT3G60160	ABCC9	ABC transporter C family member 9
Traes_2DL_520A76000	NLR	CNL	AT3G47570	-	-
Traes_2DL_59C23B50A	NLR	CNL	AT3G07040	RPM1	Disease resistance protein RPM1
Traes_2DL_5BA00F2A0	START	MINIMAL-START	AT4G04890	PDF2	Homeobox-leucine zipper protein PROTODERMAL FACTOR 2
Traes_2DL_5E8337198	ABC	C	AT3G59140	ABCC10	ABC transporter C family member 10
Traes_2DL_5EF8C1642	NLR	CNL	AT3G14470	RPPL1	Putative disease resistance RPP13-like protein 1
Traes_2DL_5F40C7E14	ABC	C	AT2G34660	ABCC2	ABC transporter C family member 2
Traes_2DL_60E6F924A	NLR	CNL	AT3G46530	RPP13	Disease resistance protein RPP13
Traes_2DL_6336F5E35	START	MINIMAL-START	AT2G18938	-	-
Traes_2DL_64D191C24	NLR	N/A	AT4G26090	RPS2	Disease resistance protein RPS2
Traes_2DL_6523CB8291	NLR	CNL	AT3G14460	-	-
Traes_2DL_66C8DE34F	NLR	CNL	AT3G07040	RPM1	Disease resistance protein RPM1
Traes_2DL_71A41640C	ABC	C	AT5G03910	ABCB29	ABC transporter B family member 29
Traes_2DL_7980F3B51	NLR	CNL	AT3G14470	RPPL1	Putative disease resistance RPP13-like protein 1
Traes_2DL_8616F1BE0	NLR	CNL	AT3G07040	RPM1	Disease resistance protein RPM1
Traes_2DL_9E678AFFB	START	MINIMAL-START	AT3G61150	HDG1	Homeobox-leucine zipper protein HDG1
Traes_2DL_AADC2EA0F	ABC	E	AT4G19210	ABCE2	ABC transporter E family member 2
Traes_2DL_ADACB74CD	NLR	CNL	AT3G14470	RPPL1	Putative disease resistance RPP13-like protein 1
Traes_2DL_B0DF9C2A0	ABC	I	AT1G63270	ABCI1	ABC transporter I family member 1
Traes_2DL_B766A2857	START	START	AT2G16790	-	-
Traes_2DL_BA1B746DF	START	OTHER	AT1G24020	MLP423	MLP-like protein 423
Traes_2DL_BC7793987	ABC	B	AT3G28860	ABCB19	ABC transporter B family member 19
Traes_2DL_BEFA5F419	ABC	Gwbc	AT1G17840	ABCG11	ABC transporter G family member 11
Traes_2DL_C365BD635	NLR	CNL	AT4G26090	RPS2	Disease resistance protein RPS2
Traes_2DL_D23336B31	START	MINIMAL-START	AT3G23080	-	-
Traes_2DL_D4AAE1E4C	NLR	CNL	AT4G26090	RPS2	Disease resistance protein RPS2
Traes_2DL_E1EB3D15A	START	START	AT2G26040	PYL2	Abscisic acid receptor PYL2
Traes_2DL_E566C63F1	ABC	B	AT3G28860	ABCB19	ABC transporter B family member 19
Traes_2DL_E79ECCBC9	ABC	C	AT3G60160	ABCC9	ABC transporter C family member 9
Traes_2DL_EA44E41C1	NLR	CNL	AT3G14470	RPPL1	Putative disease resistance RPP13-like protein 1
Traes_2DS_0BF065EE7	ABC	B	AT5G58270	ABCB25	ABC transporter B family member 25
Traes_2DS_12CA77384	NLR	CNL	AT3G07040	RPM1	Disease resistance protein RPM1
Traes_2DS_156FFFDA3	NLR	N/A	AT3G07040	RPM1	Disease resistance protein RPM1
Traes_2DS_1D70960E8	ABC	I	AT2G07771	-	-
Traes_2DS_1E247C42B	ABC	C	AT2G47800	ABCC4	ABC transporter C family member 4
Traes_2DS_317F5B87A	ABC	Gpdr	AT1G15520	ABCG40	ABC transporter G family member 40
Traes_2DS_3A3BDD0B2	NLR	CNL	AT3G07040	RPM1	Disease resistance protein RPM1
Traes_2DS_3F399EAFB	NLR	CNL	AT3G07040	RPM1	Disease resistance protein RPM1
Traes_2DS_44A7F70FB	ABC	C	AT3G62700	ABCC14	ABC transporter C family member 14
Traes_2DS_46379020A	NLR	CNL	AT3G14470	RPPL1	Putative disease resistance RPP13-like protein 1
Traes_2DS_47DDC83DC	NLR	TNL	AT3G46530	RPP13	Disease resistance protein RPP13
Traes_2DS_480CFDFE4	NLR	CNL	AT3G07040	RPM1	Disease resistance protein RPM1
Traes_2DS_51F698FD8	ABC	C	AT2G47800	ABCC4	ABC transporter C family member 4
Traes_2DS_5BE48370C	NLR	CNL	AT1G53350	RPP8L2	Probable disease resistance RPP8-like protein 2
Traes_2DS_677AECF17	ABC	Gpdr	AT1G66950	ABCG39	ABC transporter G family member 39
Traes_2DS_6BA6FE981	ABC	B	AT2G47000	ABCB4	ABC transporter B family member 4
Traes_2DS_6CC925A22	ABC	Gpdr	AT2G36380	ABCG34	ABC transporter G family member 34
Traes_2DS_741108CD3	NLR	N/A	AT4G26090	RPS2	Disease resistance protein RPS2
Traes_2DS_7826103D4	NLR	CNL	AT3G07040	RPM1	Disease resistance protein RPM1
Traes_2DS_9A99C3160	START	MINIMAL-START	AT5G05440	PYL5	Abscisic acid receptor PYL5
Traes_2DS_9EF7CE4FD	NLR	CNL	AT3G07040	RPM1	Disease resistance protein RPM1
Traes_2DS_A8B23EC52	ABC	Gwbc	AT2G37010	WBC30	Putative white-brown complex homolog protein 30
Traes_2DS_B2C2BB0CF	ABC	I	AT2G07771	-	-
Traes_2DS_B4763B194	NLR	CNL	AT3G07040	RPM1	Disease resistance protein RPM1
Traes_2DS_C1B756730	ABC	B	AT5G58270	ABCB25	ABC transporter B family member 25
Traes_2DS_C5644B902	NLR	CNL	AT3G14470	RPPL1	Putative disease resistance RPP13-like protein 1
Traes_2DS_C9635AFF7	NLR	CNL	AT3G07040	RPM1	Disease resistance protein RPM1
Traes_2DS_CAB7A3B4D	START	START	AT1G64720	-	-
Traes_2DS_E29509E47	NLR	CNL	AT3G07040	RPM1	Disease resistance protein RPM1
Traes_2DS_E2D47A54E	ABC	C	AT3G59140	ABCC10	ABC transporter C family member 10
Traes_2DS_E54A01B1B	NLR	CNL	AT3G07040	RPM1	Disease resistance protein RPM1
Traes_2DS_EED4D856B	NLR	N/A	AT3G47570	-	-
Traes_2DS_F6903F7DE	NLR	CNL	AT3G50950	RPP13L4	Disease resistance RPP13-like protein 4
Traes_3AL_100F4B2F4	ABC	F	AT3G54540	ABCF4	ABC transporter F family member 4
Traes_3AL_2743B535D	ABC	I	AT4G04770	ABCI8	UPF0051 protein ABCI8
Traes_3AL_2975257C3	NLR	CNL	AT3G07040	RPM1	Disease resistance protein RPM1
Traes_3AL_2F01E902F	NLR	CNL	AT3G07040	RPM1	Disease resistance protein RPM1
Traes_3AL_30C211BB7	NLR	CNL	AT3G46730	RPP13L3	Putative disease resistance RPP13-like protein 3
Traes_3AL_32C9EEC67	ABC	B	AT1G70610	ABCB26	ABC transporter B family member 26
Traes_3AL_410279DC6	ABC	I	AT5G14100	ABCI11	ABC transporter I family member 11
Traes_3AL_504F7F2BB	ABC	B	AT2G47000	ABCB4	ABC transporter B family member 4
Traes_3AL_5AE61D9A8	NLR	CNL	AT3G14460	-	-
Traes_3AL_5CC7A7B68	NLR	CNL	AT4G23180	CRK10	Cysteine-rich receptor-like protein kinase 10
Traes_3AL_5F34921C3	ABC	B	AT1G02520	ABCB11	ABC transporter B family member 11
Traes_3AL_68C8F32D8	ABC	D	AT4G39850	ABCC1	ABC transporter D family member 1
Traes_3AL_6AF405498	NLR	CNL	AT1G50180	-	-
Traes_3AL_6B5118EFF	NLR	CNL	AT4G26090	RPS2	Disease resistance protein RPS2
Traes_3AL_6BB20CF42	ABC	B	AT3G55320	ABCB20	ABC transporter B family member 20
Traes_3AL_723E36E27	NLR	CNL	AT5G48620	RPP8L4	Probable disease resistance RPP8-like protein 4
Traes_3AL_7CB04FA8C	ABC	Gpdr	AT1G15520	ABCG40	ABC transporter G family member 40
Traes_3AL_801745E25	NLR	CNL	AT3G14470	RPPL1	Putative disease resistance RPP13-like protein 1
Traes_3AL_86D02D0CD	NLR	CNL	AT3G46530	RPP13	Disease resistance protein RPP13
Traes_3AL_8DD30A946	START	MINIMAL-START	AT1G02475	-	-
Traes_3AL_9005F85AF	NLR	CNL	AT3G46730	RPP13L3	Putative disease resistance RPP13-like protein 3
Traes_3AL_9076521ED	NLR	CNL	AT1G50180	-	-
Traes_3AL_91749D67D	NLR	CNL	AT3G14470	RPPL1	Putative disease resistance RPP13-like protein 1
Traes_3AL_91C412237	START	MINIMAL-START	AT4G01650	-	-
Traes_3AL_9221B79A1	ABC	C	AT3G13080	ABCC3	ABC transporter C family member 3
Traes_3AL_9A8C62E7A	ABC	D	AT4G39850	ABCC1	ABC transporter D family member 1
Traes_3AL_9E1DC3D43	ABC	Gpdr	AT1G15520	ABCG40	ABC transporter G family member 40
Traes_3AL_A202E34F6	NLR	CNL	AT3G14470	RPPL1	Putative disease resistance RPP13-like protein 1
Traes_3AL_A2BE176A9	ABC	B	AT2G47000	ABCB4	ABC transporter B family member 4
Traes_3AL_A930A62B8	NLR	CNL	AT3G14460	-	-
Traes_3AL_AA2B2E395	ABC	B	AT1G02520	ABCB11	ABC transporter B family member 11
Traes_3AL_B5F1D9D24	START	MINIMAL-START	AT4G04890	PDF2	Homeobox-leucine zipper protein PROTODERMAL FACTOR 2
Traes_3AL_B67018458	NLR	CNL	AT3G46530	RPP13	Disease resistance protein RPP13
Traes_3AL_BD23647E5	NLR	CNL	AT3G07040	RPM1	Disease resistance protein RPM1
Traes_3AL_C037AF452	ABC	B	AT2G47000	ABCB4	ABC transporter B family member 4
Traes_3AL_C3A46A4FB	ABC	B	AT2G47000	ABCB4	ABC transporter B family member 4
Traes_3AL_CBDA73B13	NLR	CNL	AT3G46730	RPP13L3	Putative disease resistance RPP13-like protein 3
Traes_3AL_D19BE3FD1	ABC	C	AT3G13080	ABCC3	ABC transporter C family member 3
Traes_3AL_D4303D3AD1	ABC	I	AT2G07771	-	-
Traes_3AL_D6ED281BC	ABC	Gpdr	AT3G16340	ABCG29	ABC transporter G family member 29
Traes_3AL_D7E2ECB10	ABC	I	AT4G33460	ABCI10	ABC transporter I family member 10
Traes_3AL_DF0416797	NLR	CNL	AT1G50180	-	-
Traes_3AL_DFF456747	ABC	I	AT3G58600	-	-
Traes_3AL_EEA2DF5E4	ABC	Gwbc	AT1G15520	ABCG40	ABC transporter G family member 40
Traes_3AL_EF19996B2	ABC	B	AT3G28345	ABCB15	ABC transporter B family member 15
Traes_3AL_F42DE0A6B	NLR	CNL	AT3G14460	-	-
Traes_3AS_01D9DAFC2	ABC	I	AT1G32500	ABCI7	Protein ABCI7
Traes_3AS_03619C77C1	NLR	CNL	AT3G46730	RPP13L3	Putative disease resistance RPP13-like protein 3
Traes_3AS_03D54C6EC	NLR	CNL	AT3G14470	RPPL1	Putative disease resistance RPP13-like protein 1
Traes_3AS_104AFDBCE	NLR	CNL	AT3G46530	RPP13	Disease resistance protein RPP13
Traes_3AS_2075905B7	NLR	CNL	AT3G46530	RPP13	Disease resistance protein RPP13
Traes_3AS_23116C584	NLR	CNL	AT3G07040	RPM1	Disease resistance protein RPM1
Traes_3AS_2526E8071	NLR	CNL	AT3G14470	RPPL1	Putative disease resistance RPP13-like protein 1
Traes_3AS_2A8DE2D3A	ABC	Gwbc	AT2G26910	ABCG32	ABC transporter G family member 32
Traes_3AS_381EBE04B	NLR	CNL	AT3G50950	RPP13L4	Disease resistance RPP13-like protein 4
Traes_3AS_38993748F	ABC	C	AT3G21250	ABCC8	ABC transporter C family member 8
Traes_3AS_438D5D39A	NLR	N/A	AT3G14470	RPPL1	Putative disease resistance RPP13-like protein 1
Traes_3AS_4A958FB4D	NLR	CNL	AT3G07040	RPM1	Disease resistance protein RPM1
Traes_3AS_51B04A5B3	NLR	CNL	AT3G07040	RPM1	Disease resistance protein RPM1
Traes_3AS_5354496AA	NLR	CNL	AT3G50950	RPP13L4	Disease resistance RPP13-like protein 4
Traes_3AS_586131716	NLR	CNL	AT5G43470	RPP8	Disease resistance protein RPP8
Traes_3AS_6708DB707	NLR	N/A	AT3G14470	RPPL1	Putative disease resistance RPP13-like protein 1
Traes_3AS_6ED58D2BF	NLR	CNL	AT3G07040	RPM1	Disease resistance protein RPM1
Traes_3AS_75A82AEBE	NLR	CNL	AT3G14470	RPPL1	Putative disease resistance RPP13-like protein 1
Traes_3AS_8A95EC5FF	NLR	N/A	AT1G58807	RDL5	Probable disease resistance protein RDL5
Traes_3AS_8F8996330	ABC	C	AT3G21250	ABCC8	ABC transporter C family member 8
Traes_3AS_97F6DDED0	NLR	CNL	AT3G14470	RPPL1	Putative disease resistance RPP13-like protein 1
Traes_3AS_A435C82F5	NLR	N/A	AT2G34930	-	-
Traes_3AS_B54EE55BB	NLR	CNL	AT3G50950	RPP13L4	Disease resistance RPP13-like protein 4
Traes_3AS_B7FEC8871	ABC	D	AT1G54350	ABCC2	ABC transporter D family member 2
Traes_3AS_B84C224B4	NLR	CNL	AT3G07040	RPM1	Disease resistance protein RPM1
Traes_3AS_B852F4AE7	START	START	AT1G52150	ATHB-15	Homeobox-leucine zipper protein ATHB-15
Traes_3AS_BA74468D1	NLR	CNL	AT3G07040	RPM1	Disease resistance protein RPM1
Traes_3AS_BB185F2EB	ABC	Gwbc	AT2G01320	ABCG7	ABC transporter G family member 7
Traes_3AS_C3557EA19	NLR	CNL	AT3G50950	RPP13L4	Disease resistance RPP13-like protein 4
Traes_3AS_C688C0159	NLR	CNL	AT3G50950	RPP13L4	Disease resistance RPP13-like protein 4
Traes_3AS_C74394BFC	NLR	CNL	AT3G14470	RPPL1	Putative disease resistance RPP13-like protein 1
Traes_3AS_D2E18EDC1	NLR	CNL	AT3G14470	RPPL1	Putative disease resistance RPP13-like protein 1
Traes_3AS_D99FB89B8	NLR	CNL	AT1G59780	-	-
Traes_3AS_E0B5795B9	NLR	N/A	AT3G14470	RPPL1	Putative disease resistance RPP13-like protein 1
Traes_3AS_E18F065A3	ABC	I	AT1G32500	ABCI7	Protein ABCI7
Traes_3AS_E51BD5B22	NLR	CNL	AT3G50950	RPP13L4	Disease resistance RPP13-like protein 4
Traes_3AS_EA57ECD4C	ABC	C	AT3G21250	ABCC8	ABC transporter C family member 8
Traes_3AS_F0EAD2C11	ABC	B	AT1G02520	ABCB11	ABC transporter B family member 11
Traes_3AS_FD018268B	ABC	C	AT3G13080	ABCC3	ABC transporter C family member 3
Traes_3AS_FE20AA3A41	NLR	CNL	AT1G50180	-	-
Traes_3B_036F8EC27	ABC	B	AT3G55320	ABCB20	ABC transporter B family member 20
Traes_3B_064551019	ABC	C	AT3G13080	ABCC3	ABC transporter C family member 3
Traes_3B_0BFC46912	ABC	Gpdr	AT1G15520	ABCG40	ABC transporter G family member 40
Traes_3B_0CD91DCF2	ABC	D	AT4G39850	ABCC1	ABC transporter D family member 1
Traes_3B_102213137	NLR	CNL	AT3G14470	RPPL1	Putative disease resistance RPP13-like protein 1
Traes_3B_14CC6DD6D	NLR	CNL	AT3G14470	RPPL1	Putative disease resistance RPP13-like protein 1
Traes_3B_159FAA97E	ABC	I	AT5G14100	ABCI11	ABC transporter I family member 11
Traes_3B_1B523D215	NLR	CNL	AT3G07040	RPM1	Disease resistance protein RPM1
Traes_3B_1DB131F20	NLR	CNL	AT3G14460	-	-
Traes_3B_1E2F1C353	START	HD-START	AT1G79840	GL2	Homeobox-leucine zipper protein GLABRA 2
Traes_3B_216EC5695	START	START	AT2G25770	-	-
Traes_3B_240E7DC49	NLR	CNL	AT3G46730	RPP13L3	Putative disease resistance RPP13-like protein 3
Traes_3B_269A5091E	NLR	CNL	AT3G14460	-	-
Traes_3B_275DFA2FB	NLR	CNL	AT3G46530	RPP13	Disease resistance protein RPP13
Traes_3B_278A5B087	NLR	CNL	AT3G14470	RPPL1	Putative disease resistance RPP13-like protein 1
Traes_3B_292E8BD00	ABC	C	AT3G13080	ABCC3	ABC transporter C family member 3
Traes_3B_2A8F84ADE	ABC	Gpdr	AT1G15520	ABCG40	ABC transporter G family member 40
Traes_3B_2D34DA636	ABC	Gpdr	AT1G15520	ABCG40	ABC transporter G family member 40
Traes_3B_2E36E214B	NLR	CNL	AT1G50180	-	-
Traes_3B_3147F53E1	NLR	CNL	AT3G50950	RPP13L4	Disease resistance RPP13-like protein 4
Traes_3B_35191C94B	NLR	CNL	AT4G26090	RPS2	Disease resistance protein RPS2
Traes_3B_35E3385E3	NLR	CNL	AT3G07040	RPM1	Disease resistance protein RPM1
Traes_3B_37FA08DA8	NLR	CNL	AT3G46730	RPP13L3	Putative disease resistance RPP13-like protein 3
Traes_3B_37FC98411	NLR	CNL	AT3G14460	-	-
Traes_3B_3B860A582	NLR	N/A	AT1G71400	RLP12	Receptor-like protein 12
Traes_3B_3CBD6FF3F	ABC	Gpdr	AT1G59870	ABCG36	ABC transporter G family member 36
Traes_3B_3F7870B8B	NLR	CNL	AT3G07040	RPM1	Disease resistance protein RPM1
Traes_3B_3F946B6C7	NLR	CNL	AT1G61180	-	-
Traes_3B_403B57495	NLR	CNL	AT3G07040	RPM1	Disease resistance protein RPM1
Traes_3B_41B549B49	ABC	F	AT3G54540	ABCF4	ABC transporter F family member 4
Traes_3B_4337325DD	ABC	B	AT2G47000	ABCB4	ABC transporter B family member 4
Traes_3B_4376BABB6	ABC	B	AT3G55320	ABCB20	ABC transporter B family member 20
Traes_3B_4434107C4	ABC	Gwbc	AT1G15520	ABCG40	ABC transporter G family member 40
Traes_3B_472F87BF7	START	START	AT4G01650	-	-
Traes_3B_47C2F5C25	NLR	N/A	AT3G07040	RPM1	Disease resistance protein RPM1
Traes_3B_501443C41	ABC	B	AT2G47000	ABCB4	ABC transporter B family member 4
Traes_3B_520F2E3E6	NLR	CNL	AT3G14470	RPPL1	Putative disease resistance RPP13-like protein 1
Traes_3B_52F31A4E4	ABC	D	AT1G54350	ABCC2	ABC transporter D family member 2
Traes_3B_56BE2EB48	NLR	CNL	AT4G27190	-	-
Traes_3B_57C0FCE28	ABC	Gwbc	AT2G39350	ABCG1	ABC transporter G family member 1
Traes_3B_5FDDEC00B	ABC	Gwbc	AT2G26910	ABCG32	ABC transporter G family member 32
Traes_3B_60BADC226	NLR	CNL	AT3G14470	RPPL1	Putative disease resistance RPP13-like protein 1
Traes_3B_65EC3D5D0	NLR	CNL	AT3G14470	RPPL1	Putative disease resistance RPP13-like protein 1
Traes_3B_67FB55469	NLR	CNL	AT3G14470	RPPL1	Putative disease resistance RPP13-like protein 1
Traes_3B_6FEADCE61	START	START	AT5G05440	PYL5	Abscisic acid receptor PYL5
Traes_3B_706A56165	NLR	TNL	AT1G71190	-	-
Traes_3B_71B0435DF	NLR	CNL	AT3G14470	RPPL1	Putative disease resistance RPP13-like protein 1
Traes_3B_722714D29	START	START	AT2G26040	PYL2	Abscisic acid receptor PYL2
Traes_3B_74B89A214	ABC	C	AT3G21250	ABCC8	ABC transporter C family member 8
Traes_3B_750E35B92	NLR	CNL	AT1G58400	-	-
Traes_3B_77C6EE076	ABC	Gwbc	AT2G01320	ABCG7	ABC transporter G family member 7
Traes_3B_7ABA04274	NLR	CNL	AT3G46730	RPP13L3	Putative disease resistance RPP13-like protein 3
Traes_3B_7BC51BCDD	NLR	CNL	AT3G50950	RPP13L4	Disease resistance RPP13-like protein 4
Traes_3B_7C85D8EB3	NLR	CNL	AT3G14470	RPPL1	Putative disease resistance RPP13-like protein 1
Traes_3B_7E4F18174	ABC	B	AT2G47000	ABCB4	ABC transporter B family member 4
Traes_3B_80E2E63D9	ABC	B	AT1G02520	ABCB11	ABC transporter B family member 11
Traes_3B_836F0BC3F	NLR	CNL	AT3G46530	RPP13	Disease resistance protein RPP13
Traes_3B_89213F2F6	NLR	CNL	AT3G14470	RPPL1	Putative disease resistance RPP13-like protein 1
Traes_3B_8AA5B86EB	START	MINIMAL-START	AT2G25770	-	-
Traes_3B_8D41335D3	NLR	CNL	AT3G07040	RPM1	Disease resistance protein RPM1
Traes_3B_93664BC42	NLR	CNL	AT3G14470	RPPL1	Putative disease resistance RPP13-like protein 1
Traes_3B_93E4130CE	NLR	CNL	AT3G14470	RPPL1	Putative disease resistance RPP13-like protein 1
Traes_3B_9A61DFBAA	ABC	C	AT3G13080	ABCC3	ABC transporter C family member 3
Traes_3B_9C0B9A3F6	ABC	I	AT1G32500	ABCI7	Protein ABCI7
Traes_3B_9C8649BBD	NLR	CNL	AT4G26090	RPS2	Disease resistance protein RPS2
Traes_3B_A00BFA6BF	NLR	N/A	AT3G14460	-	-
Traes_3B_A242B7A0C	NLR	N/A	AT1G71830	SERK1	Somatic embryogenesis receptor kinase 1
Traes_3B_A62F1D89C	NLR	CNL	AT3G07040	RPM1	Disease resistance protein RPM1
Traes_3B_A6D7CA5C4	ABC	B	AT2G47000	ABCB4	ABC transporter B family member 4
Traes_3B_AF1377E5A	START	MINIMAL-START	AT4G32870	-	-
Traes_3B_AF6D93473	ABC	B	AT3G28345	ABCB15	ABC transporter B family member 15
Traes_3B_B018E0E3F	ABC	B	AT1G70610	ABCB26	ABC transporter B family member 26
Traes_3B_B24167449	NLR	N/A	AT3G14470	RPPL1	Putative disease resistance RPP13-like protein 1
Traes_3B_B2A7272D2	START	START	AT2G26040	PYL2	Abscisic acid receptor PYL2
Traes_3B_B2DF123991	NLR	CNL	AT3G07040	RPM1	Disease resistance protein RPM1
Traes_3B_B4568C0AB	ABC	Gwbc	AT1G53270	ABCG10	ABC transporter G family member 10
Traes_3B_B4E2CD1E5	NLR	CNL	AT3G46710	RPP13L2	Putative disease resistance RPP13-like protein 2
Traes_3B_B957C0E1D	START	START	AT4G32870	-	-
Traes_3B_BE203E9B7	START	HD-START-MEKHLA	AT1G52150	ATHB-15	Homeobox-leucine zipper protein ATHB-15
Traes_3B_BFCCD3CD5	NLR	CNL	AT3G50950	RPP13L4	Disease resistance RPP13-like protein 4
Traes_3B_C307C1503	ABC	I	AT3G58600	-	-
Traes_3B_C6FD523D7	NLR	CNL	AT3G14470	RPPL1	Putative disease resistance RPP13-like protein 1
Traes_3B_CCD96A751	NLR	CNL	AT3G14460	-	-
Traes_3B_CDF08D52A	ABC	D	AT4G39850	ABCC1	ABC transporter D family member 1
Traes_3B_CED217F21	ABC	B	AT4G18050	ABCB9	ABC transporter B family member 9
Traes_3B_CF7E9B609	START	MINIMAL-START	AT4G17650	-	-
Traes_3B_D1A1468B21	NLR	N/A	AT3G46530	RPP13	Disease resistance protein RPP13
Traes_3B_D2DA34BB5	START	MINIMAL-START	AT1G64720	-	-
Traes_3B_D5AA27444	NLR	CNL	AT3G07040	RPM1	Disease resistance protein RPM1
Traes_3B_D7CCB565F	NLR	CNL	AT3G14470	RPPL1	Putative disease resistance RPP13-like protein 1
Traes_3B_DDCBD8112	NLR	CNL	AT3G50950	RPP13L4	Disease resistance RPP13-like protein 4
Traes_3B_E041382C5	NLR	CNL	AT3G14470	RPPL1	Putative disease resistance RPP13-like protein 1
Traes_3B_E0759F664	NLR	CNL	AT3G50950	RPP13L4	Disease resistance RPP13-like protein 4
Traes_3B_E0AF8BE97	NLR	CNL	AT3G14470	RPPL1	Putative disease resistance RPP13-like protein 1
Traes_3B_E1D9AD646	ABC	Gwbc	AT1G15520	ABCG40	ABC transporter G family member 40
Traes_3B_E24B86D57	ABC	I	AT4G33460	ABCI10	ABC transporter I family member 10
Traes_3B_E3218B789	ABC	B	AT1G02520	ABCB11	ABC transporter B family member 11
Traes_3B_E7723CCAC	NLR	CNL	AT3G14470	RPPL1	Putative disease resistance RPP13-like protein 1
Traes_3B_E8FFBBF6F	NLR	CNL	AT5G43470	RPP8	Disease resistance protein RPP8
Traes_3B_EACD6AB3F	NLR	CNL	AT1G59620	-	-
Traes_3B_EECEB9046	ABC	B	AT3G28345	ABCB15	ABC transporter B family member 15
Traes_3B_F07C33521	NLR	CNL	AT3G46530	RPP13	Disease resistance protein RPP13
Traes_3B_F204B52C1	ABC	I	AT2G07771	-	-
Traes_3B_F348A6AAF	ABC	I	AT4G04770	ABCI8	UPF0051 protein ABCI8
Traes_3B_F37B8DF81	NLR	CNL	AT3G46530	RPP13	Disease resistance protein RPP13
Traes_3B_F56F91DE7	NLR	TNL	AT3G14470	RPPL1	Putative disease resistance RPP13-like protein 1
Traes_3B_F659E64C1	ABC	B	AT2G47000	ABCB4	ABC transporter B family member 4
Traes_3B_F712020DE	NLR	CNL	AT3G50950	RPP13L4	Disease resistance RPP13-like protein 4
Traes_3B_F9D40321D	NLR	CNL	AT3G14470	RPPL1	Putative disease resistance RPP13-like protein 1
Traes_3DL_0253F1D11	ABC	B	AT1G70610	ABCB26	ABC transporter B family member 26
Traes_3DL_04755F612	NLR	CNL	AT5G48620	RPP8L4	Probable disease resistance RPP8-like protein 4
Traes_3DL_198AFBF3F	NLR	CNL	AT3G14470	RPPL1	Putative disease resistance RPP13-like protein 1
Traes_3DL_1C2FA0333	NLR	N/A	AT3G14460	-	-
Traes_3DL_1CC5B3AEE	ABC	I	AT4G33460	ABCI10	ABC transporter I family member 10
Traes_3DL_266169C52	NLR	CNL	AT3G07040	RPM1	Disease resistance protein RPM1
Traes_3DL_267D29D44	NLR	CNL	AT1G59780	-	-
Traes_3DL_325A49FCC	ABC	B	AT1G02520	ABCB11	ABC transporter B family member 11
Traes_3DL_350174822	NLR	CNL	AT3G07040	RPM1	Disease resistance protein RPM1
Traes_3DL_365F92C64	ABC	Gwbc	AT1G15520	ABCG40	ABC transporter G family member 40
Traes_3DL_39582CAD6	NLR	CNL	AT3G14470	RPPL1	Putative disease resistance RPP13-like protein 1
Traes_3DL_3C7A1E46C	ABC	C	AT3G13080	ABCC3	ABC transporter C family member 3
Traes_3DL_3EF10D41F	NLR	CNL	AT3G07040	RPM1	Disease resistance protein RPM1
Traes_3DL_41B2EF8DF	NLR	CNL	AT3G07040	RPM1	Disease resistance protein RPM1
Traes_3DL_4478E71E5	START	MINIMAL-START	AT4G01650	-	-
Traes_3DL_46648C68A	NLR	CNL	AT3G14470	RPPL1	Putative disease resistance RPP13-like protein 1
Traes_3DL_47DECD49E	ABC	B	AT3G28345	ABCB15	ABC transporter B family member 15
Traes_3DL_49FD28DD1	NLR	CNL	AT3G07040	RPM1	Disease resistance protein RPM1
Traes_3DL_4A5707D63	ABC	C	AT3G59140	ABCC10	ABC transporter C family member 10
Traes_3DL_4CFE5B61E	ABC	D	AT4G39850	ABCC1	ABC transporter D family member 1
Traes_3DL_4F9017AC8	ABC	B	AT3G55320	ABCB20	ABC transporter B family member 20
Traes_3DL_557CF2133	NLR	CNL	AT3G46530	RPP13	Disease resistance protein RPP13
Traes_3DL_5667DA734	NLR	CNL	AT3G07040	RPM1	Disease resistance protein RPM1
Traes_3DL_609DF5484	ABC	I	AT3G58600	-	-
Traes_3DL_6A711A2E2	NLR	CNL	AT5G45500	-	-
Traes_3DL_6CAC37EC2	NLR	N/A	AT4G26090	RPS2	Disease resistance protein RPS2
Traes_3DL_6CC9B9403	NLR	CNL	AT3G46530	RPP13	Disease resistance protein RPP13
Traes_3DL_6DC2C7F12	NLR	CNL	AT3G46530	RPP13	Disease resistance protein RPP13
Traes_3DL_70EB0E4A3	NLR	CNL	AT3G14460	-	-
Traes_3DL_7F7B51AC2	ABC	I	AT2G07771	-	-
Traes_3DL_8416E784C	ABC	I	AT5G14100	ABCI11	ABC transporter I family member 11
Traes_3DL_8AAFB7B06	START	HD-START	AT4G04890	PDF2	Homeobox-leucine zipper protein PROTODERMAL FACTOR 2
Traes_3DL_8B35453E5	NLR	CNL	AT3G14470	RPPL1	Putative disease resistance RPP13-like protein 1
Traes_3DL_920C6D20E	ABC	Gwbc	AT1G15520	ABCG40	ABC transporter G family member 40
Traes_3DL_94539BFE9	ABC	Gpdr	AT3G16340	ABCG29	ABC transporter G family member 29
Traes_3DL_988A96827	NLR	CNL	AT3G50950	RPP13L4	Disease resistance RPP13-like protein 4
Traes_3DL_9A56166D1	ABC	F	AT3G54540	ABCF4	ABC transporter F family member 4
Traes_3DL_9F10B03B5	ABC	A	AT3G47790	ABCA8	ABC transporter A family member 8
Traes_3DL_ABDA89A2A	NLR	CNL	AT3G50950	RPP13L4	Disease resistance RPP13-like protein 4
Traes_3DL_AFB1EC0FE	ABC	I	AT4G04770	ABCI8	UPF0051 protein ABCI8
Traes_3DL_B0499595E	NLR	CNL	AT3G07040	RPM1	Disease resistance protein RPM1
Traes_3DL_B1C067FC9	NLR	CNL	AT3G50950	RPP13L4	Disease resistance RPP13-like protein 4
Traes_3DL_B28114E28	START	START	AT4G17650	-	-
Traes_3DL_B62A5FB0E	ABC	B	AT2G47000	ABCB4	ABC transporter B family member 4
Traes_3DL_B659B660F	ABC	B	AT2G47000	ABCB4	ABC transporter B family member 4
Traes_3DL_BE780290A	ABC	D	AT4G39850	ABCC1	ABC transporter D family member 1
Traes_3DL_BE884863B	ABC	C	AT3G13080	ABCC3	ABC transporter C family member 3
Traes_3DL_C08B460B8	ABC	Gwbc	AT1G15520	ABCG40	ABC transporter G family member 40
Traes_3DL_C35CF56E1	START	MINIMAL-START	AT1G02475	-	-
Traes_3DL_C426849EA	ABC	B	AT2G47000	ABCB4	ABC transporter B family member 4
Traes_3DL_C54459577	NLR	CNL	AT1G12280	-	-
Traes_3DL_D5C165349	ABC	B	AT1G02520	ABCB11	ABC transporter B family member 11
Traes_3DL_DB7C86F1A	NLR	CNL	AT3G14470	RPPL1	Putative disease resistance RPP13-like protein 1
Traes_3DL_DEA9A414D	ABC	B	AT1G02520	ABCB11	ABC transporter B family member 11
Traes_3DL_E2C3A375E	ABC	Gpdr	AT1G15520	ABCG40	ABC transporter G family member 40
Traes_3DL_E413D4F45	NLR	CNL	AT3G46730	RPP13L3	Putative disease resistance RPP13-like protein 3
Traes_3DL_E441F14E3	NLR	CNL	AT3G14470	RPPL1	Putative disease resistance RPP13-like protein 1
Traes_3DL_E4B17964A	NLR	N/A	AT3G14460	-	-
Traes_3DL_E4BCD7E0F	NLR	CNL	AT3G14470	RPPL1	Putative disease resistance RPP13-like protein 1
Traes_3DL_E928F33A0	NLR	N/A	AT3G14460	-	-
Traes_3DL_E9959476F	NLR	CNL	AT3G46730	RPP13L3	Putative disease resistance RPP13-like protein 3
Traes_3DL_F2940E8CD	NLR	CNL	AT3G14470	RPPL1	Putative disease resistance RPP13-like protein 1
Traes_3DL_F6BF613A9	NLR	CNL	AT3G14470	RPPL1	Putative disease resistance RPP13-like protein 1
Traes_3DS_171CAFD74	NLR	CNL	AT4G27220	-	-
Traes_3DS_228D723E9	ABC	C	AT3G21250	ABCC8	ABC transporter C family member 8
Traes_3DS_294EA7477	ABC	C	AT1G04120	ABCC5	ABC transporter C family member 5
Traes_3DS_31B434D9C	ABC	I	AT2G07771	-	-
Traes_3DS_32B5A031E	NLR	CNL	AT3G14470	RPPL1	Putative disease resistance RPP13-like protein 1
Traes_3DS_3DFB29905	NLR	CNL	AT3G07040	RPM1	Disease resistance protein RPM1
Traes_3DS_45058B0D3	ABC	Gpdr	AT2G26910	ABCG32	ABC transporter G family member 32
Traes_3DS_4B41FE747	ABC	B	AT1G02520	ABCB11	ABC transporter B family member 11
Traes_3DS_4D86C4E28	NLR	N/A	AT3G14460	-	-
Traes_3DS_5035537F1	NLR	CNL	AT3G07040	RPM1	Disease resistance protein RPM1
Traes_3DS_57F9B470C	NLR	CNL	AT3G07040	RPM1	Disease resistance protein RPM1
Traes_3DS_5BD2207C6	ABC	I	AT2G07771	-	-
Traes_3DS_5F928C27D	NLR	CNL	AT3G07040	RPM1	Disease resistance protein RPM1
Traes_3DS_61DAD57F7	START	MINIMAL-START	AT1G52150	ATHB-15	Homeobox-leucine zipper protein ATHB-15
Traes_3DS_6774BF63A	ABC	Gwbc	AT2G01320	ABCG7	ABC transporter G family member 7
Traes_3DS_70A69816D	NLR	CNL	AT1G50180	-	-
Traes_3DS_71D3F6E19	NLR	CNL	AT3G46530	RPP13	Disease resistance protein RPP13
Traes_3DS_72F26BD77	NLR	N/A	AT3G07040	RPM1	Disease resistance protein RPM1
Traes_3DS_89E5B8CD3	NLR	N/A	AT3G46530	RPP13	Disease resistance protein RPP13
Traes_3DS_94E124149	NLR	N/A	AT3G14460	-	-
Traes_3DS_9CAD289EE	NLR	CNL	AT3G14470	RPPL1	Putative disease resistance RPP13-like protein 1
Traes_3DS_A07D6AF6B	ABC	D	AT1G54350	ABCC2	ABC transporter D family member 2
Traes_3DS_B7AFDC76C	NLR	N/A	AT2G32680	-	-
Traes_3DS_C420774D8	NLR	CNL	AT1G58400	-	-
Traes_3DS_CC3D0214A	NLR	CNL	AT5G43470	RPP8	Disease resistance protein RPP8
Traes_3DS_CF86B86E6	NLR	CNL	AT3G14460	-	-
Traes_3DS_D54E9D8EB	NLR	CNL	AT3G46530	RPP13	Disease resistance protein RPP13
Traes_3DS_D7629B48F	START	MINIMAL-START	AT2G26040	PYL2	Abscisic acid receptor PYL2
Traes_3DS_DACF29EA6	NLR	N/A	AT3G14460	-	-
Traes_3DS_EAEE9D5C2	NLR	CNL	AT3G07040	RPM1	Disease resistance protein RPM1
Traes_3DS_ED2C5F527	NLR	CNL	AT3G46710	RPP13L2	Putative disease resistance RPP13-like protein 2
Traes_3DS_EE5D85DE2	ABC	C	AT3G13080	ABCC3	ABC transporter C family member 3
Traes_3DS_EFBA96AF7	NLR	CNL	AT3G14470	RPPL1	Putative disease resistance RPP13-like protein 1
Traes_3DS_F4542909D	NLR	CNL	AT4G27190	-	-
Traes_3DS_F5CD71549	NLR	CNL	AT3G46730	RPP13L3	Putative disease resistance RPP13-like protein 3
Traes_4AL_06F5CF407	NLR	CNL	AT3G14470	RPPL1	Putative disease resistance RPP13-like protein 1
Traes_4AL_075CB36AB	NLR	CNL	AT3G46530	RPP13	Disease resistance protein RPP13
Traes_4AL_0CAE77373	NLR	CNL	AT3G14460	-	-
Traes_4AL_13670F2AC	NLR	N/A	AT3G14470	RPPL1	Putative disease resistance RPP13-like protein 1
Traes_4AL_13A3A40D3	NLR	CNL	AT3G50950	RPP13L4	Disease resistance RPP13-like protein 4
Traes_4AL_1746858CF	NLR	CNL	AT3G14470	RPPL1	Putative disease resistance RPP13-like protein 1
Traes_4AL_17CAE3587	NLR	CNL	AT3G07040	RPM1	Disease resistance protein RPM1
Traes_4AL_210DA1FAE	ABC	Gpdr	AT2G29940	ABCG31	ABC transporter G family member 31
Traes_4AL_21B5A9587	NLR	CNL	AT3G14470	RPPL1	Putative disease resistance RPP13-like protein 1
Traes_4AL_23F5325B3	NLR	CNL	AT3G14470	RPPL1	Putative disease resistance RPP13-like protein 1
Traes_4AL_254A79CB4	NLR	CNL	AT3G14470	RPPL1	Putative disease resistance RPP13-like protein 1
Traes_4AL_26D844617	NLR	CNL	AT3G14460	-	-
Traes_4AL_27699A5FB	NLR	CNL	AT3G50950	RPP13L4	Disease resistance RPP13-like protein 4
Traes_4AL_2D499E602	ABC	B	AT3G28345	ABCB15	ABC transporter B family member 15
Traes_4AL_2DE434D73	NLR	CNL	AT3G14470	RPPL1	Putative disease resistance RPP13-like protein 1
Traes_4AL_2FC39B934	NLR	CNL	AT1G53350	RPP8L2	Probable disease resistance RPP8-like protein 2
Traes_4AL_32A7AA1C3	NLR	CNL	AT3G46530	RPP13	Disease resistance protein RPP13
Traes_4AL_344F9590F	NLR	CNL	AT3G14460	-	-
Traes_4AL_3CF8474CA	NLR	N/A	AT1G72840	-	-
Traes_4AL_3E766F63E	NLR	N/A	AT3G46730	RPP13L3	Putative disease resistance RPP13-like protein 3
Traes_4AL_3F6750B4B	NLR	CNL	AT3G07040	RPM1	Disease resistance protein RPM1
Traes_4AL_42B2DF50B	ABC	I	AT1G67940	ABCI17	ABC transporter I family member 17
Traes_4AL_47AA53AB3	START	START	AT5G45560	EDR2L	Protein ENHANCED DISEASE RESISTANCE 2-like
Traes_4AL_482E04413	NLR	CNL	AT3G07040	RPM1	Disease resistance protein RPM1
Traes_4AL_4BE6FED19	NLR	CNL	AT3G14470	RPPL1	Putative disease resistance RPP13-like protein 1
Traes_4AL_4C396387E	NLR	CNL	AT3G50530	CRK5	CDPK-related kinase 5
Traes_4AL_4CF2CD256	NLR	CNL	AT3G07040	RPM1	Disease resistance protein RPM1
Traes_4AL_4DAAEA487	NLR	CNL	AT3G14470	RPPL1	Putative disease resistance RPP13-like protein 1
Traes_4AL_4FC92F73B	NLR	CNL	AT3G14470	RPPL1	Putative disease resistance RPP13-like protein 1
Traes_4AL_5B24F0322	NLR	CNL	AT3G14460	-	-
Traes_4AL_5B8A03033	NLR	CNL	AT3G14470	RPPL1	Putative disease resistance RPP13-like protein 1
Traes_4AL_600B91705	NLR	CNL	AT3G14470	RPPL1	Putative disease resistance RPP13-like protein 1
Traes_4AL_603B6DC64	ABC	Gpdr	AT3G53480	ABCG37	ABC transporter G family member 37
Traes_4AL_63621099F	NLR	CNL	AT3G14470	RPPL1	Putative disease resistance RPP13-like protein 1
Traes_4AL_63DCA3C94	START	START	AT5G08720	-	-
Traes_4AL_648D35640	NLR	CNL	AT3G14470	RPPL1	Putative disease resistance RPP13-like protein 1
Traes_4AL_69D61737F	NLR	CNL	AT5G66850	-	-
Traes_4AL_6DA5F88F5	NLR	CNL	AT3G14470	RPPL1	Putative disease resistance RPP13-like protein 1
Traes_4AL_6E3E7B68A	NLR	N/A	AT3G14460	-	-
Traes_4AL_6EB30F467	ABC	Gpdr	AT2G29940	ABCG31	ABC transporter G family member 31
Traes_4AL_70CC7A646	ABC	Gpdr	AT1G66950	ABCG39	ABC transporter G family member 39
Traes_4AL_7468B642E	ABC	C	AT3G59140	ABCC10	ABC transporter C family member 10
Traes_4AL_7686588D9	NLR	CNL	AT3G14460	-	-
Traes_4AL_77443F71A	NLR	CNL	AT3G07040	RPM1	Disease resistance protein RPM1
Traes_4AL_7994235E1	NLR	N/A	AT2G34930	-	-
Traes_4AL_79B47AF61	NLR	CNL	AT3G07040	RPM1	Disease resistance protein RPM1
Traes_4AL_7A31A5392	NLR	CNL	AT2G02870	SKIP11	F-box/kelch-repeat protein SKIP11
Traes_4AL_7A49D265B	START	START	AT5G49800	-	-
Traes_4AL_7AFBA6334	NLR	CNL	AT1G14330	-	-
Traes_4AL_7B7DBF916	NLR	CNL	AT3G07040	RPM1	Disease resistance protein RPM1
Traes_4AL_7D9AE3F65	NLR	CNL	AT3G14470	RPPL1	Putative disease resistance RPP13-like protein 1
Traes_4AL_7E627E983	NLR	CNL	AT3G14470	RPPL1	Putative disease resistance RPP13-like protein 1
Traes_4AL_8E228FA321	NLR	CNL	AT3G07040	RPM1	Disease resistance protein RPM1
Traes_4AL_8F1FAECB0	NLR	CNL	AT3G14470	RPPL1	Putative disease resistance RPP13-like protein 1
Traes_4AL_99321A74E	NLR	CNL	AT3G14460	-	-
Traes_4AL_9B4EA417B	ABC	Gwbc	AT1G31770	ABCG14	ABC transporter G family member 14
Traes_4AL_9DEC0BA1F	ABC	I	AT2G07771	-	-
Traes_4AL_A4E2C0B22	NLR	CNL	AT3G07040	RPM1	Disease resistance protein RPM1
Traes_4AL_A5CD884CC	NLR	CNL	AT3G07040	RPM1	Disease resistance protein RPM1
Traes_4AL_A693A19AE	NLR	N/A	AT3G14460	-	-
Traes_4AL_AA06C6037	NLR	CNL	AT3G07040	RPM1	Disease resistance protein RPM1
Traes_4AL_AA4D813DE	NLR	CNL	AT3G07040	RPM1	Disease resistance protein RPM1
Traes_4AL_AE051A2FF	NLR	CNL	AT3G46530	RPP13	Disease resistance protein RPP13
Traes_4AL_AF98E785A	NLR	CNL	AT3G14460	-	-
Traes_4AL_B076DFC4C	NLR	CNL	AT3G07040	RPM1	Disease resistance protein RPM1
Traes_4AL_B34211946	NLR	CNL	AT3G14470	RPPL1	Putative disease resistance RPP13-like protein 1
Traes_4AL_B3B00E7DB	NLR	CNL	AT3G14460	-	-
Traes_4AL_B87BD08F0	NLR	N/A	AT3G14460	-	-
Traes_4AL_BDABA3C02	ABC	Gwbc	AT1G71960	ABCG25	ABC transporter G family member 25
Traes_4AL_C04919397	NLR	N/A	AT3G14470	RPPL1	Putative disease resistance RPP13-like protein 1
Traes_4AL_C23CB26EF	NLR	CNL	AT3G14470	RPPL1	Putative disease resistance RPP13-like protein 1
Traes_4AL_C863398ED	NLR	N/A	AT3G07040	RPM1	Disease resistance protein RPM1
Traes_4AL_C8FB423BE	NLR	CNL	AT3G14460	-	-
Traes_4AL_D294B0B60	NLR	CNL	AT3G07040	RPM1	Disease resistance protein RPM1
Traes_4AL_D373DA13E	NLR	N/A	AT3G47570	-	-
Traes_4AL_D40401077	NLR	CNL	AT3G07040	RPM1	Disease resistance protein RPM1
Traes_4AL_D764DEA51	NLR	N/A	AT1G64280	NPR1	Regulatory protein NPR1
Traes_4AL_D8532D451	NLR	CNL	AT3G14470	RPPL1	Putative disease resistance RPP13-like protein 1
Traes_4AL_DAB6ACB13	ABC	C	AT3G59140	ABCC10	ABC transporter C family member 10
Traes_4AL_DB9B0ACBC	NLR	N/A	AT3G14460	-	-
Traes_4AL_DDB749346	NLR	CNL	AT3G07040	RPM1	Disease resistance protein RPM1
Traes_4AL_E11B34A96	NLR	CNL	AT3G07040	RPM1	Disease resistance protein RPM1
Traes_4AL_E35BCBB0D	START	MINIMAL-START	AT5G06440	-	-
Traes_4AL_E99E44B3C	NLR	CNL	AT3G07040	RPM1	Disease resistance protein RPM1
Traes_4AL_EDF7FA9EA	NLR	CNL	AT3G46530	RPP13	Disease resistance protein RPP13
Traes_4AL_EF6EC3389	NLR	CNL	AT3G07040	RPM1	Disease resistance protein RPM1
Traes_4AL_EFF299FCF	NLR	CNL	AT3G50950	RPP13L4	Disease resistance RPP13-like protein 4
Traes_4AL_F1B8E4D92	NLR	CNL	AT3G07040	RPM1	Disease resistance protein RPM1
Traes_4AL_F1CD6BBBC	ABC	Gwbc	AT2G28070	ABCG3	ABC transporter G family member 3
Traes_4AL_F482AAA88	NLR	CNL	AT3G07040	RPM1	Disease resistance protein RPM1
Traes_4AL_F4D19AB9B	NLR	CNL	AT5G43470	RPP8	Disease resistance protein RPP8
Traes_4AL_F8D68EF65	NLR	CNL	AT3G46530	RPP13	Disease resistance protein RPP13
Traes_4AL_FEFC21AAB	NLR	CNL	AT4G23150	CRK7	Cysteine-rich receptor-like protein kinase 7
Traes_4AS_053FFE67E	NLR	N/A	AT1G03440	-	-
Traes_4AS_07B3AC505	ABC	F	AT5G60790	ABCF1	ABC transporter F family member 1
Traes_4AS_0852A882E	ABC	B	AT3G55320	ABCB20	ABC transporter B family member 20
Traes_4AS_145927471	NLR	CNL	AT3G14470	RPPL1	Putative disease resistance RPP13-like protein 1
Traes_4AS_164646ECE	NLR	CNL	AT3G07040	RPM1	Disease resistance protein RPM1
Traes_4AS_290AAA7751	ABC	I	AT2G07771	-	-
Traes_4AS_35FB8DB6E	NLR	CNL	AT4G26090	RPS2	Disease resistance protein RPS2
Traes_4AS_45F88E6B8	ABC	B	AT5G58270	ABCB25	ABC transporter B family member 25
Traes_4AS_5819FF8B5	START	MINIMAL-START	AT2G26040	PYL2	Abscisic acid receptor PYL2
Traes_4AS_608FEB71B	ABC	B	AT1G10680	ABCB10	ABC transporter B family member 10
Traes_4AS_63DC21A39	ABC	F	AT5G64840	ABCF5	ABC transporter F family member 5
Traes_4AS_6A57D15D9	ABC	I	AT3G10670	ABCI6	ABC transporter I family member 6
Traes_4AS_72BEF89AC	START	START	AT5G05440	PYL5	Abscisic acid receptor PYL5
Traes_4AS_7E836A0E2	NLR	CNL	AT3G46530	RPP13	Disease resistance protein RPP13
Traes_4AS_97B608F47	NLR	N/A	AT3G14470	RPPL1	Putative disease resistance RPP13-like protein 1
Traes_4AS_C5AE1BBDD	START	START	AT2G26040	PYL2	Abscisic acid receptor PYL2
Traes_4AS_C710FA713	ABC	Gwbc	AT5G06530	ABCG22	ABC transporter G family member 22
Traes_4AS_CBD8A08E5	ABC	I	AT2G07771	-	-
Traes_4AS_D81176DF4	ABC	Gwbc	AT3G55090	ABCG16	ABC transporter G family member 16
Traes_4AS_DB403BDB6	ABC	I	AT5G02270	ABCI20	ABC transporter I family member 20
Traes_4AS_F238AFB04	ABC	E	AT4G19210	ABCE2	ABC transporter E family member 2
Traes_4BL_078EA92F5	ABC	I	AT2G07771	-	-
Traes_4BL_0E4618077	ABC	I	AT1G67940	ABCI17	ABC transporter I family member 17
Traes_4BL_19AB87331	ABC	Gpdr	AT2G36380	ABCG34	ABC transporter G family member 34
Traes_4BL_2C0AB1516	ABC	B	AT4G25960	ABCB2	ABC transporter B family member 2
Traes_4BL_413396E2F	ABC	I	AT1G67940	ABCI17	ABC transporter I family member 17
Traes_4BL_416DA8A03	ABC	A	AT3G47790	ABCA8	ABC transporter A family member 8
Traes_4BL_44E2F654C	ABC	I	AT5G02270	ABCI20	ABC transporter I family member 20
Traes_4BL_498B40AA4	ABC	Gwbc	AT5G06530	ABCG22	ABC transporter G family member 22
Traes_4BL_5062C458F	ABC	E	AT4G19210	ABCE2	ABC transporter E family member 2
Traes_4BL_5DBDE54F9	START	OTHER	AT5G60690	REV	Homeobox-leucine zipper protein REVOLUTA
Traes_4BL_7091749BF	ABC	C	AT1G04120	ABCC5	ABC transporter C family member 5
Traes_4BL_7D82EE2E5	ABC	I	AT3G10670	ABCI6	ABC transporter I family member 6
Traes_4BL_8A8D56D7B	ABC	B	AT3G55320	ABCB20	ABC transporter B family member 20
Traes_4BL_9BA734F55	ABC	Gpdr	AT1G66950	ABCG39	ABC transporter G family member 39
Traes_4BL_9E3F7A2E4	START	MINIMAL-START	AT2G26030	-	-
Traes_4BL_9F1BFA87A	ABC	C	AT3G13080	ABCC3	ABC transporter C family member 3
Traes_4BL_B4A3BF346	ABC	B	AT5G58270	ABCB25	ABC transporter B family member 25
Traes_4BL_E43C1BB11	START	START	AT5G05440	PYL5	Abscisic acid receptor PYL5
Traes_4BL_ECD037ADD	NLR	CNL	AT3G14470	RPPL1	Putative disease resistance RPP13-like protein 1
Traes_4BL_FA20E9D93	START	OTHER	AT2G26040	PYL2	Abscisic acid receptor PYL2
Traes_4BS_35F41D059	NLR	CNL	AT3G07040	RPM1	Disease resistance protein RPM1
Traes_4BS_3F4EACA35	START	MINIMAL-START	AT5G06440	-	-
Traes_4BS_4040DC3F8	NLR	N/A	AT3G14470	RPPL1	Putative disease resistance RPP13-like protein 1
Traes_4BS_4B0618774	ABC	C	AT3G59140	ABCC10	ABC transporter C family member 10
Traes_4BS_5F9A1C103	ABC	Gpdr	AT3G53480	ABCG37	ABC transporter G family member 37
Traes_4BS_6606810F5	START	START	AT5G49800	-	-
Traes_4BS_6F05688AE	NLR	CNL	AT3G46730	RPP13L3	Putative disease resistance RPP13-like protein 3
Traes_4BS_760023A83	NLR	CNL	AT1G58602	-	-
Traes_4BS_7B08FC91D	ABC	Gpdr	AT2G36380	ABCG34	ABC transporter G family member 34
Traes_4BS_B386725C0	ABC	F	AT5G60790	ABCF1	ABC transporter F family member 1
Traes_4BS_B45729F4D	NLR	CNL	AT5G66850	-	-
Traes_4BS_B5519C4BF	ABC	E	AT4G19210	ABCE2	ABC transporter E family member 2
Traes_4BS_C74B4B7BA	START	HD-START	AT4G00730	ANL2	Homeobox-leucine zipper protein ANTHOCYANINLESS 2
Traes_4BS_D1D029EDC	ABC	Gpdr	AT1G66950	ABCG39	ABC transporter G family member 39
Traes_4BS_E60607AE5	NLR	CNL	AT3G07040	RPM1	Disease resistance protein RPM1
Traes_4BS_E811DB673	ABC	F	AT5G64840	ABCF5	ABC transporter F family member 5
Traes_4BS_ED4399BF6	NLR	N/A	AT3G47570	-	-
Traes_4BS_FD2D43C7E	ABC	Gwbc	AT1G71960	ABCG25	ABC transporter G family member 25
Traes_4BS_FF4B38D5F	NLR	CNL	AT3G14460	-	-
Traes_4DL_092403683	ABC	Gwbc	AT2G39350	ABCG1	ABC transporter G family member 1
Traes_4DL_0AEC31110	ABC	I	AT3G10670	ABCI6	ABC transporter I family member 6
Traes_4DL_113F6DD2B	NLR	CNL	AT1G50180	-	-
Traes_4DL_14327AF39	ABC	B	AT2G39480	ABCB6	ABC transporter B family member 6
Traes_4DL_326FB9571	NLR	CNL	AT3G07040	RPM1	Disease resistance protein RPM1
Traes_4DL_34A3FA438	NLR	CNL	AT3G50950	RPP13L4	Disease resistance RPP13-like protein 4
Traes_4DL_3A1814A74	START	START	AT5G05440	PYL5	Abscisic acid receptor PYL5
Traes_4DL_49B328F1F	ABC	C	AT3G13080	ABCC3	ABC transporter C family member 3
Traes_4DL_4E68C58BB	ABC	A	AT3G47790	ABCA8	ABC transporter A family member 8
Traes_4DL_52BA49ED1	ABC	I	AT2G07771	-	-
Traes_4DL_52DE58ED5	NLR	CNL	AT1G15890	-	-
Traes_4DL_5902E3F1E	NLR	CNL	AT3G14470	RPPL1	Putative disease resistance RPP13-like protein 1
Traes_4DL_5C688784F	START	START	AT2G26040	PYL2	Abscisic acid receptor PYL2
Traes_4DL_7C1FE7A7D	ABC	Gwbc	AT5G06530	ABCG22	ABC transporter G family member 22
Traes_4DL_82BC827A6	ABC	E	AT4G19210	ABCE2	ABC transporter E family member 2
Traes_4DL_87C66D978	ABC	I	AT1G67940	ABCI17	ABC transporter I family member 17
Traes_4DL_89A2EBEA3	NLR	CNL	AT3G46730	RPP13L3	Putative disease resistance RPP13-like protein 3
Traes_4DL_AB2084483	ABC	Gpdr	AT1G66950	ABCG39	ABC transporter G family member 39
Traes_4DL_B138DF6FC	ABC	C	AT1G04120	ABCC5	ABC transporter C family member 5
Traes_4DL_B2C8EE828	ABC	B	AT1G02530	ABCB12	ABC transporter B family member 12
Traes_4DL_BC7EB3851	ABC	E	AT4G19210	ABCE2	ABC transporter E family member 2
Traes_4DL_BDF2B818C	ABC	I	AT5G02270	ABCI20	ABC transporter I family member 20
Traes_4DL_CD9F2C6A5	ABC	B	AT5G58270	ABCB25	ABC transporter B family member 25
Traes_4DL_E5521D4C1	START	START	AT2G26030	-	-
Traes_4DL_E5E34C774	ABC	I	AT1G67940	ABCI17	ABC transporter I family member 17
Traes_4DL_E979E4219	NLR	CNL	AT3G07040	RPM1	Disease resistance protein RPM1
Traes_4DL_F064084A9	START	HD-START-MEKHLA	AT5G60690	REV	Homeobox-leucine zipper protein REVOLUTA
Traes_4DS_178EAD27A	NLR	CNL	AT3G07040	RPM1	Disease resistance protein RPM1
Traes_4DS_2AB13CA30	START	MINIMAL-START	AT5G06440	-	-
Traes_4DS_317846363	NLR	CNL	AT3G14460	-	-
Traes_4DS_56FA4DBB7	ABC	I	AT2G07771	-	-
Traes_4DS_5B29EE3DD	NLR	CNL	AT5G66850	-	-
Traes_4DS_5BBCE1A2A	ABC	F	AT5G64840	ABCF5	ABC transporter F family member 5
Traes_4DS_610223BF2	ABC	C	AT3G59140	ABCC10	ABC transporter C family member 10
Traes_4DS_62F33DF18	NLR	CNL	AT3G14460	-	-
Traes_4DS_6C4F73D6F	NLR	CNL	AT3G14470	RPPL1	Putative disease resistance RPP13-like protein 1
Traes_4DS_947B44019	NLR	CNL	AT3G07040	RPM1	Disease resistance protein RPM1
Traes_4DS_B08D83A2F	NLR	CNL	AT3G46530	RPP13	Disease resistance protein RPP13
Traes_4DS_BE0C2FDDF	ABC	F	AT5G60790	ABCF1	ABC transporter F family member 1
Traes_4DS_DBE824AE7	NLR	CNL	AT3G07040	RPM1	Disease resistance protein RPM1
Traes_4DS_EAB9A69C5	ABC	C	AT3G59140	ABCC10	ABC transporter C family member 10
Traes_4DS_ED5F49735	ABC	Gwbc	AT1G71960	ABCG25	ABC transporter G family member 25
Traes_4DS_FAAE567B1	START	MINIMAL-START	AT5G49800	-	-
Traes_5AL_0111F1298	NLR	CNL	AT3G14470	RPPL1	Putative disease resistance RPP13-like protein 1
Traes_5AL_0C6FD67B4	NLR	N/A	AT3G14460	-	-
Traes_5AL_0EF92377A	NLR	N/A	AT1G69550	-	-
Traes_5AL_0F994E366	NLR	CNL	AT5G43470	RPP8	Disease resistance protein RPP8
Traes_5AL_327F16598	NLR	N/A	AT3G07040	RPM1	Disease resistance protein RPM1
Traes_5AL_32C87EDAF	ABC	B	AT5G39040	ABCB27	ABC transporter B family member 27
Traes_5AL_3E4A18D36	START	OTHER	AT5G35180	-	-
Traes_5AL_458E737F9	NLR	CNL	AT3G07040	RPM1	Disease resistance protein RPM1
Traes_5AL_4E0CF9929	ABC	Gpdr	AT3G53480	ABCG37	ABC transporter G family member 37
Traes_5AL_4F083B77E	START	HD-START	AT3G61150	HDG1	Homeobox-leucine zipper protein HDG1
Traes_5AL_4F92199C8	ABC	I	AT1G65410	TGD3	Protein TRIGALACTOSYLDIACYLGLYCEROL 3
Traes_5AL_54CBC7523	ABC	C	AT3G62700	ABCC14	ABC transporter C family member 14
Traes_5AL_5C76B79F3	NLR	CNL	AT3G14470	RPPL1	Putative disease resistance RPP13-like protein 1
Traes_5AL_614415CDF	ABC	Gpdr	AT3G53480	ABCG37	ABC transporter G family member 37
Traes_5AL_675886708	ABC	A	AT3G47780	ABCA7	ABC transporter A family member 7
Traes_5AL_678EA44B2	ABC	Gwbc	AT3G55130	ABCG19	ABC transporter G family member 19
Traes_5AL_67F3722AA	NLR	CNL	AT3G07040	RPM1	Disease resistance protein RPM1
Traes_5AL_6A2992B63	ABC	B	AT5G39040	ABCB27	ABC transporter B family member 27
Traes_5AL_6F0E92533	NLR	CNL	AT3G07040	RPM1	Disease resistance protein RPM1
Traes_5AL_6FA699CD8	ABC	Gpdr	AT1G66950	ABCG39	ABC transporter G family member 39
Traes_5AL_720FE71E5	ABC	B	AT2G47000	ABCB4	ABC transporter B family member 4
Traes_5AL_7AF7E4153	ABC	Gpdr	AT3G53480	ABCG37	ABC transporter G family member 37
Traes_5AL_8282D7D5A	ABC	Gwbc	AT1G15520	ABCG40	ABC transporter G family member 40
Traes_5AL_83CEC08B6	NLR	CNL	AT3G07040	RPM1	Disease resistance protein RPM1
Traes_5AL_887144AB5	NLR	CNL	AT3G46730	RPP13L3	Putative disease resistance RPP13-like protein 3
Traes_5AL_8992A0E53	START	OTHER	AT1G30490	ATHB-9	Homeobox-leucine zipper protein ATHB-9
Traes_5AL_9D148E259	ABC	A	AT3G47780	ABCA7	ABC transporter A family member 7
Traes_5AL_A5234EC05	START	HD-START-MEKHLA	AT5G60690	REV	Homeobox-leucine zipper protein REVOLUTA
Traes_5AL_A62340EE71	NLR	CNL	AT3G14470	RPPL1	Putative disease resistance RPP13-like protein 1
Traes_5AL_A9CF39101	NLR	CNL	AT5G35450	RPP8L3	Disease resistance RPP8-like protein 3
Traes_5AL_B4E8A3115	NLR	CNL	AT2G31820	-	-
Traes_5AL_B6E0F6255	NLR	CNL	AT5G35450	RPP8L3	Disease resistance RPP8-like protein 3
Traes_5AL_BB0405CD3	NLR	CNL	AT3G14470	RPPL1	Putative disease resistance RPP13-like protein 1
Traes_5AL_C18926980	NLR	CNL	AT2G11520	CRCK3	Calmodulin-binding receptor-like cytoplasmic kinase 3
Traes_5AL_C9F751670	NLR	CNL	AT3G07040	RPM1	Disease resistance protein RPM1
Traes_5AL_CDD517489	NLR	CNL	AT1G61180	-	-
Traes_5AL_E1CFDB279	ABC	Gpdr	AT3G53480	ABCG37	ABC transporter G family member 37
Traes_5AL_F31F6E9EA	NLR	TNL	AT3G14470	RPPL1	Putative disease resistance RPP13-like protein 1
Traes_5AL_F8FDAC215	ABC	Gpdr	AT1G66950	ABCG39	ABC transporter G family member 39
Traes_5AL_FA71552A8	ABC	C	AT1G04120	ABCC5	ABC transporter C family member 5
Traes_5AL_FF3A75843	NLR	CNL	AT3G14470	RPPL1	Putative disease resistance RPP13-like protein 1
Traes_5AS_1F268252F	NLR	CNL	AT3G07040	RPM1	Disease resistance protein RPM1
Traes_5AS_268D29356	START	START	AT2G34710	ATHB-14	Homeobox-leucine zipper protein ATHB-14
Traes_5AS_437E0C828	ABC	I	AT3G20320	TGD2	Protein TRIGALACTOSYLDIACYLGLYCEROL 2
Traes_5AS_686C850FD	NLR	N/A	AT3G07040	RPM1	Disease resistance protein RPM1
Traes_5AS_794D286DE	ABC	I	AT2G07771	-	-
Traes_5AS_8C4C435E7	NLR	CNL	AT3G14470	RPPL1	Putative disease resistance RPP13-like protein 1
Traes_5AS_A68B5C08A	NLR	CNL	AT3G07040	RPM1	Disease resistance protein RPM1
Traes_5AS_B13C33EB2	NLR	CNL	AT3G07040	RPM1	Disease resistance protein RPM1
Traes_5AS_BDFB08E23	NLR	CNL	AT3G07040	RPM1	Disease resistance protein RPM1
Traes_5AS_C606A8A1F	ABC	Gpdr	AT1G66950	ABCG39	ABC transporter G family member 39
Traes_5AS_D714D4951	ABC	Gpdr	AT1G66950	ABCG39	ABC transporter G family member 39
Traes_5BL_0A245D856	NLR	CNL	AT3G14470	RPPL1	Putative disease resistance RPP13-like protein 1
Traes_5BL_0D0ED345E	NLR	CNL	AT3G50950	RPP13L4	Disease resistance RPP13-like protein 4
Traes_5BL_1315614DC	ABC	Gpdr	AT1G15520	ABCG40	ABC transporter G family member 40
Traes_5BL_1BB35DC30	NLR	CNL	AT3G07040	RPM1	Disease resistance protein RPM1
Traes_5BL_1E751EF1F	NLR	CNL	AT1G50600	SCL5	Scarecrow-like protein 5
Traes_5BL_209D4B5DC	START	START	AT5G08720	-	-
Traes_5BL_214073888	NLR	CNL	AT3G46710	RPP13L2	Putative disease resistance RPP13-like protein 2
Traes_5BL_23ACA2B6E	ABC	Gwbc	AT5G19410	ABCG23	ABC transporter G family member 23
Traes_5BL_2911D4304	NLR	CNL	AT3G46530	RPP13	Disease resistance protein RPP13
Traes_5BL_2994AAF19	ABC	Gwbc	AT1G15520	ABCG40	ABC transporter G family member 40
Traes_5BL_33D83A0CB	NLR	CNL	AT5G35450	RPP8L3	Disease resistance RPP8-like protein 3
Traes_5BL_38E3B3A8C	ABC	Gwbc	AT1G17840	ABCG11	ABC transporter G family member 11
Traes_5BL_3E1A739FF	ABC	Gwbc	AT3G55130	ABCG19	ABC transporter G family member 19
Traes_5BL_428477F47	ABC	Gwbc	AT1G17840	ABCG11	ABC transporter G family member 11
Traes_5BL_45ED7819B	NLR	CNL	AT3G07040	RPM1	Disease resistance protein RPM1
Traes_5BL_45FCF6181	NLR	CNL	AT3G14470	RPPL1	Putative disease resistance RPP13-like protein 1
Traes_5BL_4BA4C1E30	NLR	CNL	AT3G07040	RPM1	Disease resistance protein RPM1
Traes_5BL_4BA8DB6BB	NLR	CNL	AT3G07040	RPM1	Disease resistance protein RPM1
Traes_5BL_4DB0BD513	NLR	CNL	AT1G69550	-	-
Traes_5BL_4E29CB020	NLR	CNL	AT3G46710	RPP13L2	Putative disease resistance RPP13-like protein 2
Traes_5BL_53DF88DA6	NLR	CNL	AT3G07040	RPM1	Disease resistance protein RPM1
Traes_5BL_5F3CC20BC	NLR	CNL	AT3G14470	RPPL1	Putative disease resistance RPP13-like protein 1
Traes_5BL_65A9C2483	NLR	CNL	AT3G07040	RPM1	Disease resistance protein RPM1
Traes_5BL_667C71B09	ABC	C	AT2G34660	ABCC2	ABC transporter C family member 2
Traes_5BL_6B03EF1AC	NLR	CNL	AT2G28930	APK1B	Protein kinase APK1B
Traes_5BL_6DE7545E8	NLR	CNL	AT3G46530	RPP13	Disease resistance protein RPP13
Traes_5BL_6E6C5DFB3	NLR	CNL	AT3G07040	RPM1	Disease resistance protein RPM1
Traes_5BL_70906B2CF	NLR	CNL	AT3G14470	RPPL1	Putative disease resistance RPP13-like protein 1
Traes_5BL_73C3585C3	ABC	A	AT3G47780	ABCA7	ABC transporter A family member 7
Traes_5BL_7444BC60E	NLR	CNL	AT3G14470	RPPL1	Putative disease resistance RPP13-like protein 1
Traes_5BL_7CC1CFAC3	NLR	CNL	AT3G07040	RPM1	Disease resistance protein RPM1
Traes_5BL_7F0FD1538	NLR	CNL	AT3G46710	RPP13L2	Putative disease resistance RPP13-like protein 2
Traes_5BL_8255E0C66	NLR	CNL	AT3G17090	-	-
Traes_5BL_865C43111	NLR	CNL	AT3G07040	RPM1	Disease resistance protein RPM1
Traes_5BL_873CE02D7	ABC	Gpdr	AT2G36380	ABCG34	ABC transporter G family member 34
Traes_5BL_89A26F459	NLR	CNL	AT3G46730	RPP13L3	Putative disease resistance RPP13-like protein 3
Traes_5BL_9581C95D5	NLR	CNL	AT1G58807	RDL5	Probable disease resistance protein RDL5
Traes_5BL_964089395	NLR	CNL	AT3G07040	RPM1	Disease resistance protein RPM1
Traes_5BL_96EECE364	NLR	CNL	AT3G07040	RPM1	Disease resistance protein RPM1
Traes_5BL_9812A4B62	NLR	CNL	AT3G07040	RPM1	Disease resistance protein RPM1
Traes_5BL_9F8187181	NLR	CNL	AT3G46530	RPP13	Disease resistance protein RPP13
Traes_5BL_A2207D6D4	NLR	CNL	AT5G43470	RPP8	Disease resistance protein RPP8
Traes_5BL_A7C4DAE11	NLR	CNL	AT1G50600	SCL5	Scarecrow-like protein 5
Traes_5BL_AAE5B3832	ABC	Gpdr	AT1G66950	ABCG39	ABC transporter G family member 39
Traes_5BL_AE4D58934	NLR	N/A	AT2G42800	-	-
Traes_5BL_AE6D54F4B	ABC	Gpdr	AT2G36380	ABCG34	ABC transporter G family member 34
Traes_5BL_B25C017A2	NLR	CNL	AT3G07040	RPM1	Disease resistance protein RPM1
Traes_5BL_B47117D0F	START	OTHER	AT2G34710	ATHB-14	Homeobox-leucine zipper protein ATHB-14
Traes_5BL_B58B3CA87	NLR	CNL	AT3G07040	RPM1	Disease resistance protein RPM1
Traes_5BL_B7A9A15FF	NLR	CNL	AT3G14460	-	-
Traes_5BL_BAAC5371C	NLR	CNL	AT1G58400	-	-
Traes_5BL_BCF1D2649	NLR	CNL	AT1G61190	-	-
Traes_5BL_BF6BA47D7	NLR	CNL	AT3G14470	RPPL1	Putative disease resistance RPP13-like protein 1
Traes_5BL_C02F72871	NLR	CNL	AT3G14470	RPPL1	Putative disease resistance RPP13-like protein 1
Traes_5BL_C37854F54	NLR	CNL	AT3G07040	RPM1	Disease resistance protein RPM1
Traes_5BL_C49CC9DD6	ABC	Gpdr	AT2G36380	ABCG34	ABC transporter G family member 34
Traes_5BL_C78416D4E	NLR	CNL	AT3G07040	RPM1	Disease resistance protein RPM1
Traes_5BL_C7974D49F	NLR	CNL	AT3G14470	RPPL1	Putative disease resistance RPP13-like protein 1
Traes_5BL_CB26F3E25	ABC	Gwbc	AT2G28070	ABCG3	ABC transporter G family member 3
Traes_5BL_CC0599BAF	NLR	CNL	AT1G59780	-	-
Traes_5BL_D22690682	ABC	B	AT5G39040	ABCB27	ABC transporter B family member 27
Traes_5BL_D27214492	NLR	CNL	AT3G46530	RPP13	Disease resistance protein RPP13
Traes_5BL_D448CB984	NLR	CNL	AT3G14470	RPPL1	Putative disease resistance RPP13-like protein 1
Traes_5BL_D558B7306	ABC	Gpdr	AT3G53480	ABCG37	ABC transporter G family member 37
Traes_5BL_D71543428	ABC	C	AT3G62700	ABCC14	ABC transporter C family member 14
Traes_5BL_D8CCF54A5	NLR	CNL	AT3G14460	-	-
Traes_5BL_D9C61AD7F	NLR	N/A	AT5G06860	PGIP1	Polygalacturonase inhibitor 1
Traes_5BL_DB6881818	ABC	I	AT1G65410	TGD3	Protein TRIGALACTOSYLDIACYLGLYCEROL 3
Traes_5BL_DD4C9F446	NLR	N/A	AT3G55950	CCR3	Putative serine/threonine-protein kinase-like protein CCR3
Traes_5BL_EF9477669	NLR	CNL	AT3G46530	RPP13	Disease resistance protein RPP13
Traes_5BS_1274C6AC8	ABC	Gwbc	AT3G55090	ABCG16	ABC transporter G family member 16
Traes_5BS_360DD5644	START	HD-START-MEKHLA	AT2G34710	ATHB-14	Homeobox-leucine zipper protein ATHB-14
Traes_5BS_3FFCC89AD	NLR	CNL	AT3G07040	RPM1	Disease resistance protein RPM1
Traes_5BS_530BD50C3	ABC	I	AT3G20320	TGD2	Protein TRIGALACTOSYLDIACYLGLYCEROL 2
Traes_5BS_67158920B	NLR	CNL	AT3G50950	RPP13L4	Disease resistance RPP13-like protein 4
Traes_5BS_91BD3E004	START	START	AT1G35260	MLP165	MLP-like protein 165
Traes_5BS_A65C636E2	NLR	CNL	AT1G58390	-	-
Traes_5BS_ACADC6031	NLR	CNL	AT3G07040	RPM1	Disease resistance protein RPM1
Traes_5BS_B5A6A3EF7	NLR	CNL	AT3G07040	RPM1	Disease resistance protein RPM1
Traes_5BS_BCEA0112C	NLR	CNL	AT3G07040	RPM1	Disease resistance protein RPM1
Traes_5BS_D7FA7BCE3	NLR	CNL	AT3G07040	RPM1	Disease resistance protein RPM1
Traes_5BS_E3A048AAC	NLR	CNL	AT3G14470	RPPL1	Putative disease resistance RPP13-like protein 1
Traes_5BS_F5AFB24CD	NLR	CNL	AT3G46530	RPP13	Disease resistance protein RPP13
Traes_5DL_022772E42	NLR	CNL	AT3G46530	RPP13	Disease resistance protein RPP13
Traes_5DL_04E7A18F4	NLR	CNL	AT3G50950	RPP13L4	Disease resistance RPP13-like protein 4
Traes_5DL_0A9F2548F	NLR	CNL	AT5G48620	RPP8L4	Probable disease resistance RPP8-like protein 4
Traes_5DL_0D59F6A27	NLR	CNL	AT3G14470	RPPL1	Putative disease resistance RPP13-like protein 1
Traes_5DL_1178D0857	NLR	CNL	AT3G14470	RPPL1	Putative disease resistance RPP13-like protein 1
Traes_5DL_1733FB4DA	NLR	CNL	AT3G46530	RPP13	Disease resistance protein RPP13
Traes_5DL_184F40820	NLR	CNL	AT3G14470	RPPL1	Putative disease resistance RPP13-like protein 1
Traes_5DL_2AFE03508	NLR	N/A	AT3G46710	RPP13L2	Putative disease resistance RPP13-like protein 2
Traes_5DL_388BDC212	NLR	CNL	AT3G07040	RPM1	Disease resistance protein RPM1
Traes_5DL_3BFBC7706	ABC	Gwbc	AT2G28070	ABCG3	ABC transporter G family member 3
Traes_5DL_3C2A32578	NLR	CNL	AT3G07040	RPM1	Disease resistance protein RPM1
Traes_5DL_3CA29BB29	ABC	Gwbc	AT1G51500	ABCG12	ABC transporter G family member 12
Traes_5DL_3E83E379C	NLR	CNL	AT3G07040	RPM1	Disease resistance protein RPM1
Traes_5DL_3EFE422D4	ABC	B	AT5G39040	ABCB27	ABC transporter B family member 27
Traes_5DL_44ACE9E13	NLR	CNL	AT3G50950	RPP13L4	Disease resistance RPP13-like protein 4
Traes_5DL_4605CB0E1	ABC	I	AT2G07771	-	-
Traes_5DL_471F55F30	ABC	Gpdr	AT3G53480	ABCG37	ABC transporter G family member 37
Traes_5DL_4737A907E	NLR	CNL	AT1G50180	-	-
Traes_5DL_515DF8026	NLR	CNL	AT3G14460	-	-
Traes_5DL_51EF17022	NLR	N/A	AT1G69550	-	-
Traes_5DL_52AD45C60	ABC	Gwbc	AT3G55130	ABCG19	ABC transporter G family member 19
Traes_5DL_5661E2B4E	NLR	CNL	AT3G07040	RPM1	Disease resistance protein RPM1
Traes_5DL_63153BD0C	NLR	CNL	AT3G46730	RPP13L3	Putative disease resistance RPP13-like protein 3
Traes_5DL_63DF8D609	ABC	Gpdr	AT3G53480	ABCG37	ABC transporter G family member 37
Traes_5DL_67AECE19E	NLR	CNL	AT3G07040	RPM1	Disease resistance protein RPM1
Traes_5DL_6BFE305FD	ABC	Gpdr	AT1G66950	ABCG39	ABC transporter G family member 39
Traes_5DL_6D94A25FB	NLR	CNL	AT3G14460	-	-
Traes_5DL_6E81BE289	NLR	CNL	AT3G14460	-	-
Traes_5DL_7274795701	NLR	CNL	AT3G46730	RPP13L3	Putative disease resistance RPP13-like protein 3
Traes_5DL_73317C624	NLR	CNL	AT3G14460	-	-
Traes_5DL_7514D124D	ABC	C	AT3G62700	ABCC14	ABC transporter C family member 14
Traes_5DL_7C0D08545	NLR	CNL	AT3G07040	RPM1	Disease resistance protein RPM1
Traes_5DL_87561F7C6	NLR	N/A	AT3G07040	RPM1	Disease resistance protein RPM1
Traes_5DL_8F7AC72B0	START	HD-START-MEKHLA	AT2G34710	ATHB-14	Homeobox-leucine zipper protein ATHB-14
Traes_5DL_8FC5D3F1A1	NLR	CNL	AT1G69550	-	-
Traes_5DL_9049FE0B0	NLR	CNL	AT3G07040	RPM1	Disease resistance protein RPM1
Traes_5DL_953F32E2E	NLR	CNL	AT3G14470	RPPL1	Putative disease resistance RPP13-like protein 1
Traes_5DL_95F4C47A7	NLR	CNL	AT3G46530	RPP13	Disease resistance protein RPP13
Traes_5DL_9CF510366	NLR	CNL	AT5G66080	-	-
Traes_5DL_9DC4F750A	START	START	AT5G08720	-	-
Traes_5DL_A7D264077	ABC	Gpdr	AT2G36380	ABCG34	ABC transporter G family member 34
Traes_5DL_A986ED9BC	NLR	CNL	AT3G14470	RPPL1	Putative disease resistance RPP13-like protein 1
Traes_5DL_AB2DC15EC	NLR	CNL	AT1G58410	RXW24L	Probable disease resistance protein RXW24L
Traes_5DL_B6AAC8E52	NLR	CNL	AT3G07040	RPM1	Disease resistance protein RPM1
Traes_5DL_B89CD8432	NLR	CNL	AT1G50600	SCL5	Scarecrow-like protein 5
Traes_5DL_B903139AB	ABC	Gpdr	AT3G53480	ABCG37	ABC transporter G family member 37
Traes_5DL_BA58FDAD6	ABC	Gpdr	AT1G15520	ABCG40	ABC transporter G family member 40
Traes_5DL_BDE25A669	NLR	CNL	AT3G07040	RPM1	Disease resistance protein RPM1
Traes_5DL_BF04520F3	NLR	CNL	AT3G07040	RPM1	Disease resistance protein RPM1
Traes_5DL_C10931D13	NLR	CNL	AT3G07040	RPM1	Disease resistance protein RPM1
Traes_5DL_C1A41151E	ABC	I	AT1G65410	TGD3	Protein TRIGALACTOSYLDIACYLGLYCEROL 3
Traes_5DL_C41F173C0	NLR	CNL	AT3G46730	RPP13L3	Putative disease resistance RPP13-like protein 3
Traes_5DL_DBF5A6E1F	NLR	CNL	AT3G14470	RPPL1	Putative disease resistance RPP13-like protein 1
Traes_5DL_E46C0C9B8	NLR	CNL	AT3G07040	RPM1	Disease resistance protein RPM1
Traes_5DL_EB00D7DD4	ABC	Gwbc	AT1G51500	ABCG12	ABC transporter G family member 12
Traes_5DL_EF92177BC	ABC	B	AT5G39040	ABCB27	ABC transporter B family member 27
Traes_5DL_EFD502314	NLR	CNL	AT3G46530	RPP13	Disease resistance protein RPP13
Traes_5DL_FA626A188	ABC	A	AT3G47780	ABCA7	ABC transporter A family member 7
Traes_5DL_FF03772A6	NLR	CNL	AT3G07040	RPM1	Disease resistance protein RPM1
Traes_5DS_0479C6E0F	NLR	CNL	AT3G07040	RPM1	Disease resistance protein RPM1
Traes_5DS_1179BC0C3	NLR	CNL	AT3G07040	RPM1	Disease resistance protein RPM1
Traes_5DS_1749A7DF2	ABC	Gwbc	AT2G39350	ABCG1	ABC transporter G family member 1
Traes_5DS_3589CEE81	NLR	CNL	AT3G14470	RPPL1	Putative disease resistance RPP13-like protein 1
Traes_5DS_3F0A00B56	NLR	CNL	AT3G07040	RPM1	Disease resistance protein RPM1
Traes_5DS_4D101E56F	NLR	CNL	AT3G14470	RPPL1	Putative disease resistance RPP13-like protein 1
Traes_5DS_50846FD0C	START	HD-START-MEKHLA	AT2G34710	ATHB-14	Homeobox-leucine zipper protein ATHB-14
Traes_5DS_6B51C7989	NLR	CNL	AT3G07040	RPM1	Disease resistance protein RPM1
Traes_5DS_8DB03B7DA	NLR	CNL	AT3G07040	RPM1	Disease resistance protein RPM1
Traes_5DS_8F312CB951	START	START	AT2G43640	SRP14	Signal recognition particle 14 kDa protein
Traes_5DS_97A17DF71	ABC	I	AT2G07771	-	-
Traes_5DS_99C28784C	NLR	CNL	AT3G07040	RPM1	Disease resistance protein RPM1
Traes_5DS_9DFE4D217	NLR	CNL	AT1G58807	RDL5	Probable disease resistance protein RDL5
Traes_5DS_AB8B8F3F1	NLR	CNL	AT3G14470	RPPL1	Putative disease resistance RPP13-like protein 1
Traes_5DS_D43A90A20	ABC	I	AT2G07771	-	-
Traes_5DS_D90F8549E	ABC	Gpdr	AT2G36380	ABCG34	ABC transporter G family member 34
Traes_5DS_E67CEBCA2	ABC	I	AT3G20320	TGD2	Protein TRIGALACTOSYLDIACYLGLYCEROL 2
Traes_6AL_1AA3354BA	NLR	CNL	AT3G07040	RPM1	Disease resistance protein RPM1
Traes_6AL_1ACC8FC1B	NLR	CNL	AT3G46730	RPP13L3	Putative disease resistance RPP13-like protein 3
Traes_6AL_22F03E292	NLR	CNL	AT3G07040	RPM1	Disease resistance protein RPM1
Traes_6AL_3E1879EB3	NLR	CNL	AT3G14460	-	-
Traes_6AL_3E7173872	NLR	CNL	AT3G46730	RPP13L3	Putative disease resistance RPP13-like protein 3
Traes_6AL_4815187D4	NLR	N/A	AT3G47570	-	-
Traes_6AL_492ED071A	START	START	AT1G73360	HDG11	Homeobox-leucine zipper protein HDG11
Traes_6AL_494EC8F6D	ABC	Gwbc	AT5G60740	ABCG28	ABC transporter G family member 28
Traes_6AL_54966DD98	NLR	CNL	AT3G46530	RPP13	Disease resistance protein RPP13
Traes_6AL_5E2427983	ABC	F	AT1G64550	ABCF3	ABC transporter F family member 3
Traes_6AL_7695A8FBA	NLR	CNL	AT1G50180	-	-
Traes_6AL_7A217A948	NLR	CNL	AT3G50950	RPP13L4	Disease resistance RPP13-like protein 4
Traes_6AL_87242E351	NLR	CNL	AT3G50950	RPP13L4	Disease resistance RPP13-like protein 4
Traes_6AL_8BF77066D	NLR	CNL	AT3G07040	RPM1	Disease resistance protein RPM1
Traes_6AL_91A76CBCC	ABC	I	AT1G03905	ABCI19	ABC transporter I family member 19
Traes_6AL_979D45530	NLR	CNL	AT3G14470	RPPL1	Putative disease resistance RPP13-like protein 1
Traes_6AL_9922D081F	START	MINIMAL-START	AT3G61150	HDG1	Homeobox-leucine zipper protein HDG1
Traes_6AL_A5FF480D8	ABC	I	AT2G07771	-	-
Traes_6AL_AAA4ED992	NLR	CNL	AT5G35450	RPP8L3	Disease resistance RPP8-like protein 3
Traes_6AL_B78C896E8	ABC	F	AT5G60790	ABCF1	ABC transporter F family member 1
Traes_6AL_BC6F883EA	NLR	CNL	AT3G14470	RPPL1	Putative disease resistance RPP13-like protein 1
Traes_6AL_C1381DF3E	NLR	CNL	AT3G07040	RPM1	Disease resistance protein RPM1
Traes_6AL_DDE12F8D0	NLR	CNL	AT3G14470	RPPL1	Putative disease resistance RPP13-like protein 1
Traes_6AL_FCF2BA48D	NLR	CNL	AT3G07040	RPM1	Disease resistance protein RPM1
Traes_6AS_0234024CF	NLR	CNL	AT3G14470	RPPL1	Putative disease resistance RPP13-like protein 1
Traes_6AS_03C74D122	NLR	N/A	AT1G17240	RLP2	Receptor-like protein 2
Traes_6AS_0A72D3AF5	NLR	N/A	AT1G72300	PSY1R	Tyrosine-sulfated glycopeptide receptor 1
Traes_6AS_10AEDC83F	NLR	CNL	AT3G14470	RPPL1	Putative disease resistance RPP13-like protein 1
Traes_6AS_11466A986	NLR	CNL	AT3G14470	RPPL1	Putative disease resistance RPP13-like protein 1
Traes_6AS_130289E27	NLR	N/A	AT3G05660	-	-
Traes_6AS_25CB8EBCD	ABC	A	AT3G47790	ABCA8	ABC transporter A family member 8
Traes_6AS_263764436	NLR	N/A	AT5G25930	-	-
Traes_6AS_3EAE33D2D	START	OTHER	AT4G19040	EDR2	Protein ENHANCED DISEASE RESISTANCE 2
Traes_6AS_45D1CB908	NLR	CNL	AT3G50950	RPP13L4	Disease resistance RPP13-like protein 4
Traes_6AS_4E111F83D	ABC	B	AT3G28345	ABCB15	ABC transporter B family member 15
Traes_6AS_57379429B	NLR	CNL	AT3G46530	RPP13	Disease resistance protein RPP13
Traes_6AS_5AEA068A7	NLR	CNL	AT3G46530	RPP13	Disease resistance protein RPP13
Traes_6AS_5F0F9C287	NLR	CNL	AT3G07040	RPM1	Disease resistance protein RPM1
Traes_6AS_60270B4C7	ABC	B	AT1G02520	ABCB11	ABC transporter B family member 11
Traes_6AS_6966935E4	NLR	N/A	AT4G26090	RPS2	Disease resistance protein RPS2
Traes_6AS_6C330B811	NLR	CNL	AT3G46710	RPP13L2	Putative disease resistance RPP13-like protein 2
Traes_6AS_6ED3B17C6	ABC	I	AT2G07771	-	-
Traes_6AS_94244CEC5	NLR	N/A	AT1G17250	-	-
Traes_6AS_95D866B3A	NLR	N/A	AT3G46530	RPP13	Disease resistance protein RPP13
Traes_6AS_9FEA860B1	NLR	N/A	AT1G17240	RLP2	Receptor-like protein 2
Traes_6AS_A64807DD2	NLR	CNL	AT3G14470	RPPL1	Putative disease resistance RPP13-like protein 1
Traes_6AS_AA9004965	ABC	B	AT3G28345	ABCB15	ABC transporter B family member 15
Traes_6AS_B6D1976D6	ABC	Gwbc	AT1G15520	ABCG40	ABC transporter G family member 40
Traes_6AS_C2EFD6D28	NLR	CNL	AT3G50950	RPP13L4	Disease resistance RPP13-like protein 4
Traes_6AS_DDB21F262	NLR	CNL	AT3G50950	RPP13L4	Disease resistance RPP13-like protein 4
Traes_6AS_E078DC3251	NLR	N/A	AT2G02220	PSKR1	Phytosulfokine receptor 1
Traes_6AS_E4D8385B0	NLR	TNL	AT3G50950	RPP13L4	Disease resistance RPP13-like protein 4
Traes_6AS_EA2A03FDF	NLR	CNL	AT3G46530	RPP13	Disease resistance protein RPP13
Traes_6AS_EB590F732	ABC	Gwbc	AT1G17840	ABCG11	ABC transporter G family member 11
Traes_6AS_F2455A764	START	MINIMAL-START	AT1G64720	-	-
Traes_6BL_033C90D41	NLR	CNL	AT3G14470	RPPL1	Putative disease resistance RPP13-like protein 1
Traes_6BL_094383CCC	ABC	B	AT1G10680	ABCB10	ABC transporter B family member 10
Traes_6BL_09CE733BC	NLR	CNL	AT3G46530	RPP13	Disease resistance protein RPP13
Traes_6BL_15E70400C	NLR	CNL	AT5G35450	RPP8L3	Disease resistance RPP8-like protein 3
Traes_6BL_190AC1B9B	NLR	CNL	AT3G46730	RPP13L3	Putative disease resistance RPP13-like protein 3
Traes_6BL_190F6DF901	NLR	CNL	AT3G14470	RPPL1	Putative disease resistance RPP13-like protein 1
Traes_6BL_27A6BDD76	NLR	CNL	AT3G07040	RPM1	Disease resistance protein RPM1
Traes_6BL_2B657E69D	NLR	CNL	AT3G14470	RPPL1	Putative disease resistance RPP13-like protein 1
Traes_6BL_316A32034	NLR	CNL	AT3G14470	RPPL1	Putative disease resistance RPP13-like protein 1
Traes_6BL_4FD5BE212	NLR	CNL	AT3G46530	RPP13	Disease resistance protein RPP13
Traes_6BL_5A5A5AD9E	NLR	CNL	AT1G50180	-	-
Traes_6BL_5BF88A3BB	NLR	N/A	AT1G27170	-	-
Traes_6BL_616BBA730	NLR	CNL	AT3G46730	RPP13L3	Putative disease resistance RPP13-like protein 3
Traes_6BL_6A46043D0	NLR	CNL	AT3G50950	RPP13L4	Disease resistance RPP13-like protein 4
Traes_6BL_738BF6BBD	NLR	CNL	AT3G46730	RPP13L3	Putative disease resistance RPP13-like protein 3
Traes_6BL_75B7DECF1	NLR	CNL	AT3G46730	RPP13L3	Putative disease resistance RPP13-like protein 3
Traes_6BL_7C0CC7ADD	NLR	CNL	AT1G50180	-	-
Traes_6BL_7CD08934A	NLR	CNL	AT3G14470	RPPL1	Putative disease resistance RPP13-like protein 1
Traes_6BL_80B29D98E	ABC	I	AT1G03905	ABCI19	ABC transporter I family member 19
Traes_6BL_86A5FC922	NLR	CNL	AT3G46530	RPP13	Disease resistance protein RPP13
Traes_6BL_8FE4C63D9	NLR	CNL	AT3G46730	RPP13L3	Putative disease resistance RPP13-like protein 3
Traes_6BL_94E3C007C	NLR	CNL	AT3G07040	RPM1	Disease resistance protein RPM1
Traes_6BL_9595149EA	NLR	CNL	AT3G46530	RPP13	Disease resistance protein RPP13
Traes_6BL_9A94B4B63	NLR	N/A	AT1G63350	-	-
Traes_6BL_9AAD0E0CA1	NLR	CNL	AT3G14470	RPPL1	Putative disease resistance RPP13-like protein 1
Traes_6BL_A40C58D9F	NLR	CNL	AT1G50180	-	-
Traes_6BL_B516CBDAA	ABC	Gwbc	AT5G60740	ABCG28	ABC transporter G family member 28
Traes_6BL_B55E3EF6A	NLR	CNL	AT3G14470	RPPL1	Putative disease resistance RPP13-like protein 1
Traes_6BL_B5C52D4FA	NLR	CNL	AT3G07040	RPM1	Disease resistance protein RPM1
Traes_6BL_B92E1A30D	NLR	CNL	AT3G07040	RPM1	Disease resistance protein RPM1
Traes_6BL_BA8469A15	NLR	CNL	AT3G07040	RPM1	Disease resistance protein RPM1
Traes_6BL_C66BF446F	NLR	N/A	AT3G14460	-	-
Traes_6BL_C6F9151FE	NLR	CNL	AT3G46530	RPP13	Disease resistance protein RPP13
Traes_6BL_C762FF054	NLR	CNL	AT3G50950	RPP13L4	Disease resistance RPP13-like protein 4
Traes_6BL_CA144B632	NLR	CNL	AT3G46730	RPP13L3	Putative disease resistance RPP13-like protein 3
Traes_6BL_CC53B2137	NLR	CNL	AT3G46730	RPP13L3	Putative disease resistance RPP13-like protein 3
Traes_6BL_CE3B6BEE3	NLR	CNL	AT3G07040	RPM1	Disease resistance protein RPM1
Traes_6BL_CE6610624	NLR	CNL	AT3G50950	RPP13L4	Disease resistance RPP13-like protein 4
Traes_6BL_CED3DB508	ABC	F	AT1G64550	ABCF3	ABC transporter F family member 3
Traes_6BL_D85A25D87	NLR	N/A	AT3G07040	RPM1	Disease resistance protein RPM1
Traes_6BL_DA831BBF8	START	MINIMAL-START	AT3G61150	HDG1	Homeobox-leucine zipper protein HDG1
Traes_6BL_E204B7C91	NLR	CNL	AT3G14470	RPPL1	Putative disease resistance RPP13-like protein 1
Traes_6BL_E6F4E90A5	NLR	CNL	AT3G14470	RPPL1	Putative disease resistance RPP13-like protein 1
Traes_6BL_EE1166E22	NLR	CNL	AT3G46530	RPP13	Disease resistance protein RPP13
Traes_6BL_F2C2340F6	NLR	CNL	AT1G59780	-	-
Traes_6BL_F3A06FA4C	NLR	CNL	AT3G46730	RPP13L3	Putative disease resistance RPP13-like protein 3
Traes_6BS_0EC749F9F	NLR	CNL	AT3G14470	RPPL1	Putative disease resistance RPP13-like protein 1
Traes_6BS_107E13F41	NLR	CNL	AT3G46530	RPP13	Disease resistance protein RPP13
Traes_6BS_132045B86	NLR	N/A	AT2G17050	-	-
Traes_6BS_14A73BF5A	NLR	N/A	AT3G07040	RPM1	Disease resistance protein RPM1
Traes_6BS_16D257ED9	NLR	CNL	AT3G14460	-	-
Traes_6BS_215AEEA86	NLR	CNL	AT3G46530	RPP13	Disease resistance protein RPP13
Traes_6BS_27BE3E745	NLR	CNL	AT3G14470	RPPL1	Putative disease resistance RPP13-like protein 1
Traes_6BS_29525FB0F	ABC	Gpdr	AT1G15520	ABCG40	ABC transporter G family member 40
Traes_6BS_2CB0C1EE3	ABC	I	AT2G07771	-	-
Traes_6BS_30723568E	NLR	CNL	AT1G50180	-	-
Traes_6BS_317A857D7	NLR	TNL	AT1G59620	-	-
Traes_6BS_3898FE3CB	NLR	CNL	AT3G14470	RPPL1	Putative disease resistance RPP13-like protein 1
Traes_6BS_3A34277CC	NLR	CNL	AT3G14470	RPPL1	Putative disease resistance RPP13-like protein 1
Traes_6BS_3D0FE96AC	NLR	CNL	AT3G07040	RPM1	Disease resistance protein RPM1
Traes_6BS_43649D0E4	NLR	CNL	AT3G46530	RPP13	Disease resistance protein RPP13
Traes_6BS_4723C124F	ABC	B	AT1G02520	ABCB11	ABC transporter B family member 11
Traes_6BS_47597FFF7	NLR	N/A	AT3G07040	RPM1	Disease resistance protein RPM1
Traes_6BS_59D647C2C	NLR	N/A	AT3G46530	RPP13	Disease resistance protein RPP13
Traes_6BS_59D86764B	ABC	B	AT3G28345	ABCB15	ABC transporter B family member 15
Traes_6BS_5A4940775	NLR	N/A	AT1G17240	RLP2	Receptor-like protein 2
Traes_6BS_6743371F8	ABC	B	AT3G28860	ABCB19	ABC transporter B family member 19
Traes_6BS_678D90F4F	NLR	CNL	AT3G14470	RPPL1	Putative disease resistance RPP13-like protein 1
Traes_6BS_6B3D7315B	NLR	CNL	AT3G07040	RPM1	Disease resistance protein RPM1
Traes_6BS_6C812D341	NLR	CNL	AT1G58410	RXW24L	Probable disease resistance protein RXW24L
Traes_6BS_6E4ED00B5	ABC	A	AT3G47780	ABCA7	ABC transporter A family member 7
Traes_6BS_757777328	NLR	CNL	AT1G58410	RXW24L	Probable disease resistance protein RXW24L
Traes_6BS_86336D977	START	MINIMAL-START	AT1G64720	-	-
Traes_6BS_8837AC45F	NLR	CNL	AT3G07040	RPM1	Disease resistance protein RPM1
Traes_6BS_8EB9E6EC7	NLR	N/A	AT3G46530	RPP13	Disease resistance protein RPP13
Traes_6BS_8FBE467E5	NLR	N/A	AT3G07040	RPM1	Disease resistance protein RPM1
Traes_6BS_9CFC59D85	NLR	CNL	AT3G07040	RPM1	Disease resistance protein RPM1
Traes_6BS_A1BCAA7ED	NLR	CNL	AT3G14470	RPPL1	Putative disease resistance RPP13-like protein 1
Traes_6BS_A4C5EA7C8	NLR	CNL	AT1G53350	RPP8L2	Probable disease resistance RPP8-like protein 2
Traes_6BS_AA1E9D2FB	NLR	CNL	AT1G50180	-	-
Traes_6BS_AABC595C0	NLR	N/A	AT3G46530	RPP13	Disease resistance protein RPP13
Traes_6BS_ABB694E7E	NLR	N/A	AT1G17240	RLP2	Receptor-like protein 2
Traes_6BS_B0E9CDCB7	NLR	CNL	AT5G35450	RPP8L3	Disease resistance RPP8-like protein 3
Traes_6BS_BDD764DA6	NLR	CNL	AT1G50180	-	-
Traes_6BS_C4EF90366	NLR	CNL	AT3G14470	RPPL1	Putative disease resistance RPP13-like protein 1
Traes_6BS_C6A824E68	ABC	B	AT2G47000	ABCB4	ABC transporter B family member 4
Traes_6BS_C7CCFB714	NLR	CNL	AT3G50950	RPP13L4	Disease resistance RPP13-like protein 4
Traes_6BS_D995329CC	NLR	CNL	AT3G07040	RPM1	Disease resistance protein RPM1
Traes_6BS_DBD494D6D	NLR	CNL	AT3G14470	RPPL1	Putative disease resistance RPP13-like protein 1
Traes_6BS_DC3A58192	NLR	CNL	AT3G46530	RPP13	Disease resistance protein RPP13
Traes_6BS_E0E44D3D8	NLR	CNL	AT3G46530	RPP13	Disease resistance protein RPP13
Traes_6BS_E376CCC90	NLR	CNL	AT3G07040	RPM1	Disease resistance protein RPM1
Traes_6BS_E6BD652E0	NLR	CNL	AT3G46530	RPP13	Disease resistance protein RPP13
Traes_6BS_E7A8CDC16	NLR	CNL	AT3G07040	RPM1	Disease resistance protein RPM1
Traes_6BS_EA1DF4148	START	OTHER	AT4G19040	EDR2	Protein ENHANCED DISEASE RESISTANCE 2
Traes_6BS_EBFFF7CE5	NLR	CNL	AT3G50950	RPP13L4	Disease resistance RPP13-like protein 4
Traes_6BS_EF51D2D2C	NLR	N/A	AT2G25790	-	-
Traes_6BS_F47E1B8D6	NLR	CNL	AT1G58400	-	-
Traes_6BS_FC3E73AC6	NLR	N/A	AT1G72300	PSY1R	Tyrosine-sulfated glycopeptide receptor 1
Traes_6DL_08C6ADEC7	NLR	CNL	AT3G50950	RPP13L4	Disease resistance RPP13-like protein 4
Traes_6DL_11D8C3F4C	ABC	F	AT1G64550	ABCF3	ABC transporter F family member 3
Traes_6DL_1336419B9	ABC	B	AT4G25960	ABCB2	ABC transporter B family member 2
Traes_6DL_165369544	NLR	CNL	AT3G46710	RPP13L2	Putative disease resistance RPP13-like protein 2
Traes_6DL_1B62063AD	NLR	CNL	AT3G14470	RPPL1	Putative disease resistance RPP13-like protein 1
Traes_6DL_239151DA0	NLR	CNL	AT3G50950	RPP13L4	Disease resistance RPP13-like protein 4
Traes_6DL_2DA31AFFC	NLR	CNL	AT3G07040	RPM1	Disease resistance protein RPM1
Traes_6DL_365F9D5C8	NLR	CNL	AT3G14470	RPPL1	Putative disease resistance RPP13-like protein 1
Traes_6DL_3CF5E0410	NLR	CNL	AT3G07040	RPM1	Disease resistance protein RPM1
Traes_6DL_534DC1B5D	ABC	Gwbc	AT5G60740	ABCG28	ABC transporter G family member 28
Traes_6DL_577BACF02	NLR	CNL	AT3G14460	-	-
Traes_6DL_5FAE320A9	ABC	B	AT1G10680	ABCB10	ABC transporter B family member 10
Traes_6DL_65AB15A4C	NLR	CNL	AT3G50950	RPP13L4	Disease resistance RPP13-like protein 4
Traes_6DL_686ED046D	NLR	CNL	AT3G46730	RPP13L3	Putative disease resistance RPP13-like protein 3
Traes_6DL_69C31FA81	NLR	CNL	AT3G14470	RPPL1	Putative disease resistance RPP13-like protein 1
Traes_6DL_6BAF36E41	NLR	CNL	AT3G07040	RPM1	Disease resistance protein RPM1
Traes_6DL_73C84031F	NLR	CNL	AT3G14470	RPPL1	Putative disease resistance RPP13-like protein 1
Traes_6DL_7485ABA2F	NLR	CNL	AT3G07040	RPM1	Disease resistance protein RPM1
Traes_6DL_8D95F127B	START	HD-START	AT1G73360	HDG11	Homeobox-leucine zipper protein HDG11
Traes_6DL_9B72CC6A7	NLR	CNL	AT3G50950	RPP13L4	Disease resistance RPP13-like protein 4
Traes_6DL_9DB515FBE	NLR	CNL	AT1G50180	-	-
Traes_6DL_A4387A27F	NLR	CNL	AT3G14470	RPPL1	Putative disease resistance RPP13-like protein 1
Traes_6DL_B01E3A7AA	ABC	I	AT1G03905	ABCI19	ABC transporter I family member 19
Traes_6DL_C0C174948	NLR	CNL	AT3G50950	RPP13L4	Disease resistance RPP13-like protein 4
Traes_6DL_C5C805D1D	NLR	CNL	AT3G50950	RPP13L4	Disease resistance RPP13-like protein 4
Traes_6DL_D722B6E13	START	HD-START	AT4G00730	ANL2	Homeobox-leucine zipper protein ANTHOCYANINLESS 2
Traes_6DL_D77B31223	NLR	CNL	AT3G07040	RPM1	Disease resistance protein RPM1
Traes_6DL_D783FD1E6	NLR	CNL	AT3G14470	RPPL1	Putative disease resistance RPP13-like protein 1
Traes_6DL_DEA09489A	NLR	N/A	AT1G58400	-	-
Traes_6DL_EFA5924E3	NLR	CNL	AT5G63020	-	-
Traes_6DL_F014674D8	NLR	CNL	AT3G46730	RPP13L3	Putative disease resistance RPP13-like protein 3
Traes_6DL_F504536D5	NLR	CNL	AT3G14470	RPPL1	Putative disease resistance RPP13-like protein 1
Traes_6DL_FB8FF5DF8	NLR	CNL	AT3G46530	RPP13	Disease resistance protein RPP13
Traes_6DS_05165CAE1	NLR	CNL	AT3G46530	RPP13	Disease resistance protein RPP13
Traes_6DS_17C21940C	NLR	CNL	AT1G50180	-	-
Traes_6DS_1F5DC9F0E	ABC	C	AT3G21250	ABCC8	ABC transporter C family member 8
Traes_6DS_2044B9282	NLR	CNL	AT1G50180	-	-
Traes_6DS_26464DCAD	START	OTHER	AT4G19040	EDR2	Protein ENHANCED DISEASE RESISTANCE 2
Traes_6DS_28AC66057	NLR	N/A	AT1G72300	PSY1R	Tyrosine-sulfated glycopeptide receptor 1
Traes_6DS_2AB7E7AB71	ABC	I	AT2G07771	-	-
Traes_6DS_2C3A6C567	ABC	Gpdr	AT1G15520	ABCG40	ABC transporter G family member 40
Traes_6DS_2E2FF9774	NLR	CNL	AT3G50950	RPP13L4	Disease resistance RPP13-like protein 4
Traes_6DS_4B92712B4	NLR	TNL	AT1G59620	-	-
Traes_6DS_4FFB0E161	NLR	CNL	AT1G58807	RDL5	Probable disease resistance protein RDL5
Traes_6DS_545F22307	ABC	Gpdr	AT1G15520	ABCG40	ABC transporter G family member 40
Traes_6DS_5500883E3	ABC	B	AT1G28010	ABCB14	ABC transporter B family member 14
Traes_6DS_75C2FBF08	ABC	B	AT3G28345	ABCB15	ABC transporter B family member 15
Traes_6DS_92E3C3B7E	NLR	CNL	AT5G43470	RPP8	Disease resistance protein RPP8
Traes_6DS_958B4FCE5	ABC	A	AT3G47790	ABCA8	ABC transporter A family member 8
Traes_6DS_9DF272FBB	NLR	N/A	AT1G72300	PSY1R	Tyrosine-sulfated glycopeptide receptor 1
Traes_6DS_B02C15A2F	NLR	CNL	AT3G07040	RPM1	Disease resistance protein RPM1
Traes_6DS_B63CF8961	NLR	CNL	AT1G58390	-	-
Traes_6DS_B72174801	NLR	CNL	AT3G07040	RPM1	Disease resistance protein RPM1
Traes_6DS_BAA70984F	NLR	N/A	AT1G17250	-	-
Traes_6DS_C0358414B	ABC	Gwbc	AT1G17840	ABCG11	ABC transporter G family member 11
Traes_6DS_C7369E834	NLR	CNL	AT3G46530	RPP13	Disease resistance protein RPP13
Traes_6DS_CA5B2D6BC	NLR	CNL	AT3G07040	RPM1	Disease resistance protein RPM1
Traes_6DS_CC9C7535B	NLR	CNL	AT3G07040	RPM1	Disease resistance protein RPM1
Traes_6DS_D408DD3A9	NLR	N/A	AT1G69550	-	-
Traes_6DS_D8603CBD2	NLR	CNL	AT3G07040	RPM1	Disease resistance protein RPM1
Traes_6DS_E0E61231E	NLR	CNL	AT3G46530	RPP13	Disease resistance protein RPP13
Traes_6DS_E109E2B11	NLR	CNL	AT3G46730	RPP13L3	Putative disease resistance RPP13-like protein 3
Traes_6DS_E43F14117	NLR	CNL	AT3G07040	RPM1	Disease resistance protein RPM1
Traes_7AL_043F7AE3F	ABC	Gwbc	AT3G53480	ABCG37	ABC transporter G family member 37
Traes_7AL_04C7DF2DE	NLR	CNL	AT1G50180	-	-
Traes_7AL_07460F582	NLR	N/A	AT1G58390	-	-
Traes_7AL_0E46197BE	NLR	CNL	AT5G43470	RPP8	Disease resistance protein RPP8
Traes_7AL_13357E3DA	NLR	CNL	AT3G14460	-	-
Traes_7AL_1873B692E	ABC	Gpdr	AT1G15520	ABCG40	ABC transporter G family member 40
Traes_7AL_278F88E19	NLR	CNL	AT1G58410	RXW24L	Probable disease resistance protein RXW24L
Traes_7AL_2D58BCFF8	ABC	Gwbc	AT5G52860	ABCG8	ABC transporter G family member 8
Traes_7AL_2E6A52773	NLR	CNL	AT3G14470	RPPL1	Putative disease resistance RPP13-like protein 1
Traes_7AL_3704F1AC0	NLR	CNL	AT1G58602	-	-
Traes_7AL_3F2C16688	NLR	CNL	AT3G14470	RPPL1	Putative disease resistance RPP13-like protein 1
Traes_7AL_3FCCB8565	ABC	Gwbc	AT3G13220	ABCG26	ABC transporter G family member 26
Traes_7AL_410C479D8	NLR	CNL	AT5G35450	RPP8L3	Disease resistance RPP8-like protein 3
Traes_7AL_4916AD518	NLR	CNL	AT5G43470	RPP8	Disease resistance protein RPP8
Traes_7AL_49C9F632F	START	MINIMAL-START	AT1G23120	-	-
Traes_7AL_5117186E1	START	OTHER	AT4G19040	EDR2	Protein ENHANCED DISEASE RESISTANCE 2
Traes_7AL_6599B5B49	NLR	CNL	AT3G07040	RPM1	Disease resistance protein RPM1
Traes_7AL_66779BB7C	START	MINIMAL-START	AT5G53160	PYL8	Abscisic acid receptor PYL8
Traes_7AL_72D98CFA2	ABC	Gpdr	AT1G15210	ABCG35	ABC transporter G family member 35
Traes_7AL_78EC96ECB	NLR	CNL	AT3G07040	RPM1	Disease resistance protein RPM1
Traes_7AL_78F17D2EA	NLR	CNL	AT3G14470	RPPL1	Putative disease resistance RPP13-like protein 1
Traes_7AL_7B204667E	NLR	CNL	AT3G07040	RPM1	Disease resistance protein RPM1
Traes_7AL_7BD10B6C7	ABC	Gpdr	AT3G16340	ABCG29	ABC transporter G family member 29
Traes_7AL_7DFBBEE55	ABC	B	AT4G25960	ABCB2	ABC transporter B family member 2
Traes_7AL_7E1C0EDEE	ABC	Gwbc	AT1G15520	ABCG40	ABC transporter G family member 40
Traes_7AL_7E9DBFDC9	NLR	CNL	AT3G14470	RPPL1	Putative disease resistance RPP13-like protein 1
Traes_7AL_90073BBB2	NLR	CNL	AT3G14470	RPPL1	Putative disease resistance RPP13-like protein 1
Traes_7AL_95CF63943	NLR	CNL	AT1G50180	-	-
Traes_7AL_9973DB751	ABC	I	AT1G67940	ABCI17	ABC transporter I family member 17
Traes_7AL_A29227860	ABC	Gpdr	AT1G15520	ABCG40	ABC transporter G family member 40
Traes_7AL_A7ABD9793	NLR	CNL	AT3G07040	RPM1	Disease resistance protein RPM1
Traes_7AL_D8899E7E8	NLR	CNL	AT1G50180	-	-
Traes_7AL_D94EE789C	ABC	B	AT4G25450	ABCB28	ABC transporter B family member 28
Traes_7AL_DA2363243	ABC	C	AT3G21250	ABCC8	ABC transporter C family member 8
Traes_7AL_DC4097EF5	NLR	CNL	AT3G07040	RPM1	Disease resistance protein RPM1
Traes_7AL_DD6D788BE	NLR	CNL	AT3G14460	-	-
Traes_7AL_E23AB4A0E	ABC	C	AT3G21250	ABCC8	ABC transporter C family member 8
Traes_7AL_E31C941C3	NLR	CNL	AT3G55350	-	-
Traes_7AL_FA983723C	NLR	CNL	AT3G50950	RPP13L4	Disease resistance RPP13-like protein 4
Traes_7AL_FDE2EA258	NLR	CNL	AT3G07040	RPM1	Disease resistance protein RPM1
Traes_7AS_06F4121F8	ABC	C	AT3G59140	ABCC10	ABC transporter C family member 10
Traes_7AS_0BF254FFC	NLR	TNL	AT3G14470	RPPL1	Putative disease resistance RPP13-like protein 1
Traes_7AS_10DBE88E0	NLR	CNL	AT3G14470	RPPL1	Putative disease resistance RPP13-like protein 1
Traes_7AS_11B7FB5D4	NLR	CNL	AT3G07040	RPM1	Disease resistance protein RPM1
Traes_7AS_129431A0E	ABC	I	AT2G07771	-	-
Traes_7AS_1BA9AB041	NLR	CNL	AT3G07040	RPM1	Disease resistance protein RPM1
Traes_7AS_200CC8CAA	NLR	CNL	AT3G07040	RPM1	Disease resistance protein RPM1
Traes_7AS_20DA8BEF2	NLR	CNL	AT3G07040	RPM1	Disease resistance protein RPM1
Traes_7AS_229C238DD	NLR	CNL	AT1G58410	RXW24L	Probable disease resistance protein RXW24L
Traes_7AS_2635B1D26	ABC	C	AT2G07680	-	-
Traes_7AS_2D1970A51	ABC	C	AT3G59140	ABCC10	ABC transporter C family member 10
Traes_7AS_2E4E205E9	NLR	CNL	AT3G07040	RPM1	Disease resistance protein RPM1
Traes_7AS_333C143F9	START	MINIMAL-START	AT3G19280	FUT11	Glycoprotein 3-alpha-L-fucosyltransferase A
Traes_7AS_3D6428542	NLR	CNL	AT3G46530	RPP13	Disease resistance protein RPP13
Traes_7AS_3E7C4250A	NLR	CNL	AT1G50180	-	-
Traes_7AS_44622CB48	NLR	CNL	AT3G46530	RPP13	Disease resistance protein RPP13
Traes_7AS_451D041F9	NLR	CNL	AT3G50950	RPP13L4	Disease resistance RPP13-like protein 4
Traes_7AS_4A260B6DF	ABC	C	AT3G59140	ABCC10	ABC transporter C family member 10
Traes_7AS_4F591C7F1	NLR	CNL	AT3G07040	RPM1	Disease resistance protein RPM1
Traes_7AS_508A9658E	NLR	CNL	AT3G07040	RPM1	Disease resistance protein RPM1
Traes_7AS_52369567D	START	OTHER	AT4G19040	EDR2	Protein ENHANCED DISEASE RESISTANCE 2
Traes_7AS_5A393AF17	ABC	C	AT3G59140	ABCC10	ABC transporter C family member 10
Traes_7AS_5C324BE40	NLR	CNL	AT3G07040	RPM1	Disease resistance protein RPM1
Traes_7AS_5D463EC96	NLR	CNL	AT3G07040	RPM1	Disease resistance protein RPM1
Traes_7AS_6041D0C1C	NLR	CNL	AT3G07040	RPM1	Disease resistance protein RPM1
Traes_7AS_61F00419B	NLR	CNL	AT3G07040	RPM1	Disease resistance protein RPM1
Traes_7AS_643102EBE	NLR	CNL	AT3G46530	RPP13	Disease resistance protein RPP13
Traes_7AS_6612D0689	ABC	C	AT3G59140	ABCC10	ABC transporter C family member 10
Traes_7AS_690B6718D	NLR	CNL	AT3G07040	RPM1	Disease resistance protein RPM1
Traes_7AS_6FED2CB82	NLR	CNL	AT3G07040	RPM1	Disease resistance protein RPM1
Traes_7AS_70A48F11A1	NLR	N/A	AT3G07040	RPM1	Disease resistance protein RPM1
Traes_7AS_72C627AB6	NLR	CNL	AT1G50180	-	-
Traes_7AS_73D26354E	NLR	CNL	AT3G07040	RPM1	Disease resistance protein RPM1
Traes_7AS_759729DB8	ABC	C	AT3G59140	ABCC10	ABC transporter C family member 10
Traes_7AS_7A237402A	ABC	Gwbc	AT1G31770	ABCG14	ABC transporter G family member 14
Traes_7AS_7BBD78A0D	NLR	CNL	AT3G07040	RPM1	Disease resistance protein RPM1
Traes_7AS_808877026	NLR	CNL	AT3G07040	RPM1	Disease resistance protein RPM1
Traes_7AS_862A36995	NLR	CNL	AT3G14470	RPPL1	Putative disease resistance RPP13-like protein 1
Traes_7AS_86392D8DF	ABC	C	AT3G59140	ABCC10	ABC transporter C family member 10
Traes_7AS_8CA2DF440	ABC	Gpdr	AT2G29940	ABCG31	ABC transporter G family member 31
Traes_7AS_8CC30284A	ABC	C	AT3G59140	ABCC10	ABC transporter C family member 10
Traes_7AS_8D34699D7	NLR	CNL	AT3G14470	RPPL1	Putative disease resistance RPP13-like protein 1
Traes_7AS_92309F32F	NLR	CNL	AT3G46530	RPP13	Disease resistance protein RPP13
Traes_7AS_961F1236B	ABC	F	AT5G60790	ABCF1	ABC transporter F family member 1
Traes_7AS_9E57DAA21	NLR	CNL	AT3G07040	RPM1	Disease resistance protein RPM1
Traes_7AS_A7A9B7F2D	NLR	CNL	AT3G07040	RPM1	Disease resistance protein RPM1
Traes_7AS_AC1EE309F	NLR	CNL	AT3G14460	-	-
Traes_7AS_AEC623576	NLR	CNL	AT3G46730	RPP13L3	Putative disease resistance RPP13-like protein 3
Traes_7AS_B0948CDD9	NLR	N/A	AT2G34930	-	-
Traes_7AS_B1947FF11	ABC	Gpdr	AT1G66950	ABCG39	ABC transporter G family member 39
Traes_7AS_B5A965B6D	NLR	CNL	AT3G14470	RPPL1	Putative disease resistance RPP13-like protein 1
Traes_7AS_BAE1C8CEE	NLR	CNL	AT3G07040	RPM1	Disease resistance protein RPM1
Traes_7AS_BC1132E0C	NLR	CNL	AT3G07040	RPM1	Disease resistance protein RPM1
Traes_7AS_BCF466CA0	NLR	CNL	AT3G07040	RPM1	Disease resistance protein RPM1
Traes_7AS_BD205FACF	NLR	CNL	AT1G58390	-	-
Traes_7AS_BFB7A20A8	NLR	CNL	AT3G07040	RPM1	Disease resistance protein RPM1
Traes_7AS_C0111D6A6	ABC	I	AT2G07771	-	-
Traes_7AS_C182329CF	NLR	CNL	AT3G07040	RPM1	Disease resistance protein RPM1
Traes_7AS_C581BE57E	NLR	CNL	AT3G14470	RPPL1	Putative disease resistance RPP13-like protein 1
Traes_7AS_C59BD59BF	NLR	CNL	AT3G07040	RPM1	Disease resistance protein RPM1
Traes_7AS_CFAF9635F	NLR	CNL	AT3G07040	RPM1	Disease resistance protein RPM1
Traes_7AS_D116D27221	NLR	CNL	AT3G46730	RPP13L3	Putative disease resistance RPP13-like protein 3
Traes_7AS_D4796D360	NLR	CNL	AT5G35450	RPP8L3	Disease resistance RPP8-like protein 3
Traes_7AS_DE6CCDDDD	NLR	CNL	AT3G07040	RPM1	Disease resistance protein RPM1
Traes_7AS_E1EA01D49	ABC	Gpdr	AT1G66950	ABCG39	ABC transporter G family member 39
Traes_7AS_E28964BEC	NLR	CNL	AT3G14470	RPPL1	Putative disease resistance RPP13-like protein 1
Traes_7AS_E2F151D0C	NLR	CNL	AT3G07040	RPM1	Disease resistance protein RPM1
Traes_7AS_E34187924	NLR	CNL	AT1G14330	-	-
Traes_7AS_E43D64A80	NLR	CNL	AT3G46530	RPP13	Disease resistance protein RPP13
Traes_7AS_F0E3A819F	START	MINIMAL-START	AT1G17920	HDG12	Homeobox-leucine zipper protein HDG12
Traes_7AS_F46ED5316	NLR	CNL	AT3G07040	RPM1	Disease resistance protein RPM1
Traes_7AS_FD057D02F	ABC	Gpdr	AT1G66950	ABCG39	ABC transporter G family member 39
Traes_7AS_FD1752666	NLR	CNL	AT3G07040	RPM1	Disease resistance protein RPM1
Traes_7AS_FF757AF79	NLR	CNL	AT3G14470	RPPL1	Putative disease resistance RPP13-like protein 1
Traes_7BL_0665E8707	NLR	CNL	AT5G35450	RPP8L3	Disease resistance RPP8-like protein 3
Traes_7BL_11447BB20	NLR	CNL	AT3G07040	RPM1	Disease resistance protein RPM1
Traes_7BL_16BE6B215	NLR	CNL	AT3G14470	RPPL1	Putative disease resistance RPP13-like protein 1
Traes_7BL_19EAD351B	NLR	CNL	AT1G50180	-	-
Traes_7BL_1B73F54E0	START	MINIMAL-START	AT4G21750	ATML1	Homeobox-leucine zipper protein MERISTEM L1
Traes_7BL_1C18C43B2	NLR	CNL	AT1G50180	-	-
Traes_7BL_1C6415BB2	NLR	CNL	AT3G14460	-	-
Traes_7BL_21A71BDB0	NLR	CNL	AT3G07040	RPM1	Disease resistance protein RPM1
Traes_7BL_22471AB45	NLR	CNL	AT3G50950	RPP13L4	Disease resistance RPP13-like protein 4
Traes_7BL_22D90B6C6	NLR	CNL	AT1G58602	-	-
Traes_7BL_29A5DB0A1	ABC	Gwbc	AT3G13220	ABCG26	ABC transporter G family member 26
Traes_7BL_2A04446D8	NLR	CNL	AT1G59218	RF9	Probable disease resistance protein RDL6
Traes_7BL_2C788B9E1	NLR	CNL	AT3G14460	-	-
Traes_7BL_31C533EF9	NLR	CNL	AT3G07040	RPM1	Disease resistance protein RPM1
Traes_7BL_4B0B7464C	NLR	CNL	AT1G50180	-	-
Traes_7BL_4B9D0A8CF	NLR	CNL	AT3G46710	RPP13L2	Putative disease resistance RPP13-like protein 2
Traes_7BL_4CFC83015	ABC	C	AT3G21250	ABCC8	ABC transporter C family member 8
Traes_7BL_58EB30BF9	ABC	Gwbc	AT2G37010	WBC30	Putative white-brown complex homolog protein 30
Traes_7BL_602DD3682	NLR	N/A	AT3G14460	-	-
Traes_7BL_65150649F	NLR	CNL	AT1G50180	-	-
Traes_7BL_661AD2897	NLR	CNL	AT3G46530	RPP13	Disease resistance protein RPP13
Traes_7BL_6AF703F62	ABC	I	AT2G07771	-	-
Traes_7BL_6CF949A41	NLR	CNL	AT3G07040	RPM1	Disease resistance protein RPM1
Traes_7BL_6D5EA3AF9	NLR	CNL	AT3G14470	RPPL1	Putative disease resistance RPP13-like protein 1
Traes_7BL_6EAAD1A2B	NLR	N/A	AT2G17050	-	-
Traes_7BL_772B2DB6F	NLR	CNL	AT3G14470	RPPL1	Putative disease resistance RPP13-like protein 1
Traes_7BL_7C0FFFA12	ABC	I	AT2G07771	-	-
Traes_7BL_80CFBAFB9	NLR	CNL	AT5G48620	RPP8L4	Probable disease resistance RPP8-like protein 4
Traes_7BL_814A806B3	NLR	CNL	AT3G46710	RPP13L2	Putative disease resistance RPP13-like protein 2
Traes_7BL_88BAA38C6	NLR	CNL	AT3G14470	RPPL1	Putative disease resistance RPP13-like protein 1
Traes_7BL_90309AA3C	NLR	N/A	AT3G14460	-	-
Traes_7BL_94589D01F	ABC	Gpdr	AT3G53480	ABCG37	ABC transporter G family member 37
Traes_7BL_96B1C54E6	ABC	Gpdr	AT3G16340	ABCG29	ABC transporter G family member 29
Traes_7BL_96F7FCE87	NLR	CNL	AT3G14460	-	-
Traes_7BL_9EC5EE4F6	NLR	CNL	AT3G14470	RPPL1	Putative disease resistance RPP13-like protein 1
Traes_7BL_A36D76558	NLR	CNL	AT3G14470	RPPL1	Putative disease resistance RPP13-like protein 1
Traes_7BL_A4C3C56C1	ABC	Gpdr	AT2G36380	ABCG34	ABC transporter G family member 34
Traes_7BL_A7D3D1B41	ABC	B	AT4G25450	ABCB28	ABC transporter B family member 28
Traes_7BL_B89F060AB	ABC	Gwbc	AT1G17840	ABCG11	ABC transporter G family member 11
Traes_7BL_BA7E2D89E	NLR	N/A	AT3G07040	RPM1	Disease resistance protein RPM1
Traes_7BL_C02327782	NLR	CNL	AT3G14470	RPPL1	Putative disease resistance RPP13-like protein 1
Traes_7BL_C13C898F4	NLR	CNL	AT3G07040	RPM1	Disease resistance protein RPM1
Traes_7BL_C148E1B42	NLR	CNL	AT3G14470	RPPL1	Putative disease resistance RPP13-like protein 1
Traes_7BL_C6E6BE7FC	ABC	B	AT4G25960	ABCB2	ABC transporter B family member 2
Traes_7BL_C977006A9	START	START	AT3G12050	-	-
Traes_7BL_CDB2D621E	ABC	Gpdr	AT1G15520	ABCG40	ABC transporter G family member 40
Traes_7BL_CEB031295	NLR	N/A	AT1G58390	-	-
Traes_7BL_D395F08C4	NLR	CNL	AT5G43470	RPP8	Disease resistance protein RPP8
Traes_7BL_D3A25B6C7	ABC	Gpdr	AT1G15520	ABCG40	ABC transporter G family member 40
Traes_7BL_D3CC367D5	NLR	CNL	AT3G14470	RPPL1	Putative disease resistance RPP13-like protein 1
Traes_7BL_D883CBF5B	NLR	CNL	AT1G50180	-	-
Traes_7BL_E337D9181	NLR	CNL	AT5G23490	-	-
Traes_7BL_E36C93154	NLR	CNL	AT3G14470	RPPL1	Putative disease resistance RPP13-like protein 1
Traes_7BL_E4BC8AB8B	ABC	Gpdr	AT3G16340	ABCG29	ABC transporter G family member 29
Traes_7BL_E66471452	NLR	CNL	AT3G14470	RPPL1	Putative disease resistance RPP13-like protein 1
Traes_7BL_EE441A3E0	START	START	AT5G53160	PYL8	Abscisic acid receptor PYL8
Traes_7BL_F0BF4D8D4	NLR	CNL	AT3G50950	RPP13L4	Disease resistance RPP13-like protein 4
Traes_7BL_F4969F922	NLR	CNL	AT3G14470	RPPL1	Putative disease resistance RPP13-like protein 1
Traes_7BL_FFDD51B85	START	MINIMAL-START	AT4G21323	-	-
Traes_7BS_1305E26CC	NLR	N/A	AT1G69550	-	-
Traes_7BS_19F2FAA1E	ABC	C	AT3G59140	ABCC10	ABC transporter C family member 10
Traes_7BS_2443AFFB7	ABC	Gpdr	AT1G66950	ABCG39	ABC transporter G family member 39
Traes_7BS_28CCE56BC	ABC	C	AT3G59140	ABCC10	ABC transporter C family member 10
Traes_7BS_2C8BBCF30	ABC	C	AT3G59140	ABCC10	ABC transporter C family member 10
Traes_7BS_2EA0B317B	ABC	C	AT3G59140	ABCC10	ABC transporter C family member 10
Traes_7BS_2EC93A7D7	ABC	C	AT3G59140	ABCC10	ABC transporter C family member 10
Traes_7BS_36FD6964C	ABC	C	AT3G59140	ABCC10	ABC transporter C family member 10
Traes_7BS_3DBDB86AB	START	MINIMAL-START	AT4G35680	-	-
Traes_7BS_3DFEC17DC	ABC	C	AT3G59140	ABCC10	ABC transporter C family member 10
Traes_7BS_3FE10DB62	ABC	F	AT5G60790	ABCF1	ABC transporter F family member 1
Traes_7BS_4014D9044	ABC	B	AT2G36910	ABCB1	ABC transporter B family member 1
Traes_7BS_41D204610	ABC	C	AT3G59140	ABCC10	ABC transporter C family member 10
Traes_7BS_4318E31F0	ABC	C	AT3G59140	ABCC10	ABC transporter C family member 10
Traes_7BS_47C4BF060	ABC	C	AT3G59140	ABCC10	ABC transporter C family member 10
Traes_7BS_4B7568082	ABC	C	AT3G59140	ABCC10	ABC transporter C family member 10
Traes_7BS_4CB71F5D3	ABC	C	AT3G59140	ABCC10	ABC transporter C family member 10
Traes_7BS_4F7B09ACB	ABC	I	AT2G07771	-	-
Traes_7BS_55471F0FB	ABC	C	AT3G59140	ABCC10	ABC transporter C family member 10
Traes_7BS_560DA8FC2	ABC	Gpdr	AT1G66950	ABCG39	ABC transporter G family member 39
Traes_7BS_5658CFA84	ABC	C	AT3G59140	ABCC10	ABC transporter C family member 10
Traes_7BS_5A0E77FB8	ABC	C	AT3G59140	ABCC10	ABC transporter C family member 10
Traes_7BS_5C9371445	ABC	C	AT3G59140	ABCC10	ABC transporter C family member 10
Traes_7BS_81D0FE941	NLR	CNL	AT3G46530	RPP13	Disease resistance protein RPP13
Traes_7BS_823BA9DEC	NLR	N/A	AT1G69550	-	-
Traes_7BS_863DEC7CB	ABC	I	AT3G20320	TGD2	Protein TRIGALACTOSYLDIACYLGLYCEROL 2
Traes_7BS_8BF10E322	ABC	C	AT2G07680	-	-
Traes_7BS_9716221D5	NLR	CNL	AT3G14470	RPPL1	Putative disease resistance RPP13-like protein 1
Traes_7BS_9BA88326B	ABC	C	AT3G59140	ABCC10	ABC transporter C family member 10
Traes_7BS_A2B219440	START	START	AT2G26040	PYL2	Abscisic acid receptor PYL2
Traes_7BS_A38FF94BD	ABC	C	AT2G07680	-	-
Traes_7BS_ABB8B2DC0	ABC	C	AT3G59140	ABCC10	ABC transporter C family member 10
Traes_7BS_AD3104D73	ABC	C	AT3G59140	ABCC10	ABC transporter C family member 10
Traes_7BS_BB0FECDBE	ABC	C	AT3G59140	ABCC10	ABC transporter C family member 10
Traes_7BS_C0604DCF9	ABC	C	AT3G59140	ABCC10	ABC transporter C family member 10
Traes_7BS_C646121F11	ABC	C	AT3G59140	ABCC10	ABC transporter C family member 10
Traes_7BS_C88DFDEDC	ABC	C	AT3G59140	ABCC10	ABC transporter C family member 10
Traes_7BS_CBA5F3407	ABC	Gpdr	AT1G66950	ABCG39	ABC transporter G family member 39
Traes_7BS_CF247665F	ABC	Gpdr	AT1G66950	ABCG39	ABC transporter G family member 39
Traes_7BS_D127289AE	ABC	C	AT3G59140	ABCC10	ABC transporter C family member 10
Traes_7BS_E67B3797A	ABC	C	AT3G59140	ABCC10	ABC transporter C family member 10
Traes_7BS_E72B70048	ABC	C	AT3G59140	ABCC10	ABC transporter C family member 10
Traes_7BS_EC453C646	ABC	Gpdr	AT1G66950	ABCG39	ABC transporter G family member 39
Traes_7DL_032318FE2	NLR	CNL	AT1G50180	-	-
Traes_7DL_04B66D5B5	NLR	N/A	AT2G17050	-	-
Traes_7DL_101A9F756	NLR	CNL	AT3G07040	RPM1	Disease resistance protein RPM1
Traes_7DL_11CFDAFA7	START	START	AT5G45860	PYL11	Abscisic acid receptor PYL11
Traes_7DL_1D076C164	NLR	CNL	AT3G14460	-	-
Traes_7DL_1D6E41BCA	NLR	CNL	AT3G14460	-	-
Traes_7DL_1F618CE86	NLR	CNL	AT3G14470	RPPL1	Putative disease resistance RPP13-like protein 1
Traes_7DL_24FDB01F2	ABC	I	AT1G67940	ABCI17	ABC transporter I family member 17
Traes_7DL_36BC42B1F	NLR	CNL	AT3G07040	RPM1	Disease resistance protein RPM1
Traes_7DL_3E7FAB7C0	ABC	F	AT5G60790	ABCF1	ABC transporter F family member 1
Traes_7DL_439CC6EA0	ABC	Gwbc	AT3G13220	ABCG26	ABC transporter G family member 26
Traes_7DL_4661A09BA	NLR	CNL	AT3G07040	RPM1	Disease resistance protein RPM1
Traes_7DL_5218A650F	NLR	CNL	AT1G50180	-	-
Traes_7DL_559DBB4EA	ABC	Gwbc	AT4G25750	ABCG4	ABC transporter G family member 4
Traes_7DL_57A842933	START	HD-START	AT4G04890	PDF2	Homeobox-leucine zipper protein PROTODERMAL FACTOR 2
Traes_7DL_58184284F	NLR	CNL	AT3G14470	RPPL1	Putative disease resistance RPP13-like protein 1
Traes_7DL_63530C8FA	ABC	Gpdr	AT1G59870	ABCG36	ABC transporter G family member 36
Traes_7DL_695A3E829	ABC	Gpdr	AT3G16340	ABCG29	ABC transporter G family member 29
Traes_7DL_6F30AD134	NLR	CNL	AT3G14470	RPPL1	Putative disease resistance RPP13-like protein 1
Traes_7DL_744723FC5	NLR	CNL	AT5G48620	RPP8L4	Probable disease resistance RPP8-like protein 4
Traes_7DL_76F6078E7	ABC	I	AT2G07771	-	-
Traes_7DL_7879433D1	ABC	B	AT4G25960	ABCB2	ABC transporter B family member 2
Traes_7DL_86AA70D7A	NLR	CNL	AT3G07040	RPM1	Disease resistance protein RPM1
Traes_7DL_89FE2E69D	START	START	AT5G53160	PYL8	Abscisic acid receptor PYL8
Traes_7DL_8CF6DC66F	NLR	N/A	AT2G17050	-	-
Traes_7DL_8D1D4C6B9	NLR	CNL	AT5G43470	RPP8	Disease resistance protein RPP8
Traes_7DL_95CB85791	NLR	CNL	AT3G46710	RPP13L2	Putative disease resistance RPP13-like protein 2
Traes_7DL_96D2B780D	ABC	A	AT3G47790	ABCA8	ABC transporter A family member 8
Traes_7DL_973A33763	NLR	CNL	AT1G53350	RPP8L2	Probable disease resistance RPP8-like protein 2
Traes_7DL_9D35BA5B4	NLR	N/A	AT1G03440	-	-
Traes_7DL_9E7C384F8	ABC	C	AT3G59140	ABCC10	ABC transporter C family member 10
Traes_7DL_9F0AD190A	NLR	CNL	AT3G07040	RPM1	Disease resistance protein RPM1
Traes_7DL_A330C0F90	START	OTHER	AT4G19040	EDR2	Protein ENHANCED DISEASE RESISTANCE 2
Traes_7DL_A4270172B	NLR	CNL	AT3G14470	RPPL1	Putative disease resistance RPP13-like protein 1
Traes_7DL_A745E3DBB	ABC	B	AT3G28860	ABCB19	ABC transporter B family member 19
Traes_7DL_A95F658D8	ABC	C	AT3G21250	ABCC8	ABC transporter C family member 8
Traes_7DL_AEAE90568	ABC	Gwbc	AT1G15520	ABCG40	ABC transporter G family member 40
Traes_7DL_B3F28F4C5	NLR	CNL	AT3G07040	RPM1	Disease resistance protein RPM1
Traes_7DL_B5D39076B	START	MINIMAL-START	AT1G73000	PYL3	Abscisic acid receptor PYL3
Traes_7DL_B75C691DC	NLR	CNL	AT3G07040	RPM1	Disease resistance protein RPM1
Traes_7DL_B9C7A26FD	NLR	CNL	AT3G07040	RPM1	Disease resistance protein RPM1
Traes_7DL_C04B75706	NLR	N/A	AT1G17240	RLP2	Receptor-like protein 2
Traes_7DL_CC89C8EB3	NLR	CNL	AT3G14470	RPPL1	Putative disease resistance RPP13-like protein 1
Traes_7DL_CCE27DF79	ABC	Gwbc	AT1G15520	ABCG40	ABC transporter G family member 40
Traes_7DL_D65B7D0F0	ABC	Gpdr	AT3G53480	ABCG37	ABC transporter G family member 37
Traes_7DL_D7B70CE31	NLR	CNL	AT3G50950	RPP13L4	Disease resistance RPP13-like protein 4
Traes_7DL_E29468A4B	ABC	B	AT4G25450	ABCB28	ABC transporter B family member 28
Traes_7DL_E2FD956E7	NLR	CNL	AT3G50950	RPP13L4	Disease resistance RPP13-like protein 4
Traes_7DL_E4699D331	ABC	I	AT2G07771	-	-
Traes_7DL_E82F3FAE6	NLR	CNL	AT1G58400	-	-
Traes_7DL_FE5FE9B5A	NLR	CNL	AT3G07040	RPM1	Disease resistance protein RPM1
Traes_7DS_040092C6C	ABC	B	AT3G28415	ABCB22	ABC transporter B family member 22
Traes_7DS_08C5BD141	NLR	CNL	AT3G14470	RPPL1	Putative disease resistance RPP13-like protein 1
Traes_7DS_0B74D3494	NLR	CNL	AT3G46730	RPP13L3	Putative disease resistance RPP13-like protein 3
Traes_7DS_0F29E4C80	NLR	CNL	AT3G46530	RPP13	Disease resistance protein RPP13
Traes_7DS_11D83215D	ABC	C	AT3G59140	ABCC10	ABC transporter C family member 10
Traes_7DS_17B21E0D4	NLR	CNL	AT3G07040	RPM1	Disease resistance protein RPM1
Traes_7DS_18D1A33A0	NLR	CNL	AT3G07040	RPM1	Disease resistance protein RPM1
Traes_7DS_1BA3B9A72	NLR	CNL	AT3G07040	RPM1	Disease resistance protein RPM1
Traes_7DS_21FC82A6A	ABC	C	AT3G59140	ABCC10	ABC transporter C family member 10
Traes_7DS_22BF4A84B	NLR	CNL	AT3G07040	RPM1	Disease resistance protein RPM1
Traes_7DS_23CDAB1B11	NLR	CNL	AT3G07040	RPM1	Disease resistance protein RPM1
Traes_7DS_25B02BA46	ABC	Gpdr	AT2G37280	ABCG33	ABC transporter G family member 33
Traes_7DS_2B4611863	NLR	CNL	AT1G58400	-	-
Traes_7DS_361EC0618	NLR	CNL	AT4G23240	CRK16	Putative cysteine-rich receptor-like protein kinase 16
Traes_7DS_368A1A013	NLR	CNL	AT3G14460	-	-
Traes_7DS_38657213B	NLR	CNL	AT3G07040	RPM1	Disease resistance protein RPM1
Traes_7DS_397385597	NLR	CNL	AT3G46530	RPP13	Disease resistance protein RPP13
Traes_7DS_3982DD668	NLR	CNL	AT3G07040	RPM1	Disease resistance protein RPM1
Traes_7DS_3A130381E	NLR	CNL	AT3G07040	RPM1	Disease resistance protein RPM1
Traes_7DS_3DCDC7AEC	NLR	CNL	AT1G50180	-	-
Traes_7DS_428B21825	NLR	CNL	AT3G46730	RPP13L3	Putative disease resistance RPP13-like protein 3
Traes_7DS_4759ECAEF	ABC	C	AT3G59140	ABCC10	ABC transporter C family member 10
Traes_7DS_478AE780A	NLR	CNL	AT3G07040	RPM1	Disease resistance protein RPM1
Traes_7DS_487069DA3	NLR	CNL	AT3G14470	RPPL1	Putative disease resistance RPP13-like protein 1
Traes_7DS_4BB2781DA	NLR	CNL	AT3G14470	RPPL1	Putative disease resistance RPP13-like protein 1
Traes_7DS_4D753C0D8	START	START	AT2G26040	PYL2	Abscisic acid receptor PYL2
Traes_7DS_531E8B042	NLR	CNL	AT3G14460	-	-
Traes_7DS_532655FB6	NLR	CNL	AT3G07040	RPM1	Disease resistance protein RPM1
Traes_7DS_55D605D7A	START	OTHER	AT4G19040	EDR2	Protein ENHANCED DISEASE RESISTANCE 2
Traes_7DS_56AAA49EB	NLR	CNL	AT3G14470	RPPL1	Putative disease resistance RPP13-like protein 1
Traes_7DS_56F70D3CA	NLR	CNL	AT1G50180	-	-
Traes_7DS_585B87D37	NLR	CNL	AT3G14460	-	-
Traes_7DS_5C5951784	START	START	AT3G12050	-	-
Traes_7DS_5CB6DD590	START	OTHER	AT2G26040	PYL2	Abscisic acid receptor PYL2
Traes_7DS_5E657CF20	NLR	CNL	AT3G14470	RPPL1	Putative disease resistance RPP13-like protein 1
Traes_7DS_5E947191F	NLR	N/A	AT3G07040	RPM1	Disease resistance protein RPM1
Traes_7DS_6EF728BED	NLR	CNL	AT3G14470	RPPL1	Putative disease resistance RPP13-like protein 1
Traes_7DS_72E6C6FC9	ABC	Gpdr	AT1G66950	ABCG39	ABC transporter G family member 39
Traes_7DS_74534FCD3	NLR	CNL	AT3G46530	RPP13	Disease resistance protein RPP13
Traes_7DS_749E6563C	NLR	CNL	AT3G07040	RPM1	Disease resistance protein RPM1
Traes_7DS_81478B5C3	ABC	C	AT3G59140	ABCC10	ABC transporter C family member 10
Traes_7DS_82476C972	NLR	N/A	AT2G34930	-	-
Traes_7DS_83CAD1762	NLR	CNL	AT3G07040	RPM1	Disease resistance protein RPM1
Traes_7DS_8D414FB4F	NLR	CNL	AT3G14470	RPPL1	Putative disease resistance RPP13-like protein 1
Traes_7DS_8F089F2B8	ABC	Gpdr	AT2G29940	ABCG31	ABC transporter G family member 31
Traes_7DS_96333466E	ABC	Gpdr	AT3G53480	ABCG37	ABC transporter G family member 37
Traes_7DS_9694B565F	ABC	B	AT2G36910	ABCB1	ABC transporter B family member 1
Traes_7DS_9881A234E	NLR	CNL	AT3G07040	RPM1	Disease resistance protein RPM1
Traes_7DS_98D437BAD	ABC	C	AT3G59140	ABCC10	ABC transporter C family member 10
Traes_7DS_9DFE7B817	NLR	CNL	AT3G14470	RPPL1	Putative disease resistance RPP13-like protein 1
Traes_7DS_9F00BF882	ABC	C	AT3G59140	ABCC10	ABC transporter C family member 10
Traes_7DS_A7A26AAA4	NLR	CNL	AT3G07040	RPM1	Disease resistance protein RPM1
Traes_7DS_A7BDDC4B4	NLR	CNL	AT3G46530	RPP13	Disease resistance protein RPP13
Traes_7DS_AEAC5A726	ABC	C	AT3G59140	ABCC10	ABC transporter C family member 10
Traes_7DS_AECAF5652	NLR	CNL	AT3G07040	RPM1	Disease resistance protein RPM1
Traes_7DS_B4368DB84	NLR	CNL	AT3G14470	RPPL1	Putative disease resistance RPP13-like protein 1
Traes_7DS_B65B5CD47	ABC	C	AT2G07680	-	-
Traes_7DS_BD39A85FC	NLR	CNL	AT3G14470	RPPL1	Putative disease resistance RPP13-like protein 1
Traes_7DS_BDA64D2D2	NLR	CNL	AT3G14470	RPPL1	Putative disease resistance RPP13-like protein 1
Traes_7DS_C01D6468D	NLR	CNL	AT3G46730	RPP13L3	Putative disease resistance RPP13-like protein 3
Traes_7DS_C523A592F	ABC	Gpdr	AT1G66950	ABCG39	ABC transporter G family member 39
Traes_7DS_C8A445B39	NLR	CNL	AT3G14470	RPPL1	Putative disease resistance RPP13-like protein 1
Traes_7DS_C94908940	ABC	C	AT3G59140	ABCC10	ABC transporter C family member 10
Traes_7DS_CA534661F	NLR	CNL	AT3G07040	RPM1	Disease resistance protein RPM1
Traes_7DS_CB71ACD63	NLR	CNL	AT3G07040	RPM1	Disease resistance protein RPM1
Traes_7DS_CC9A5027F	NLR	CNL	AT3G14470	RPPL1	Putative disease resistance RPP13-like protein 1
Traes_7DS_CDF069696	ABC	C	AT3G59140	ABCC10	ABC transporter C family member 10
Traes_7DS_D16B7A9E5	NLR	CNL	AT3G07040	RPM1	Disease resistance protein RPM1
Traes_7DS_D4DFDF981	NLR	CNL	AT1G14330	-	-
Traes_7DS_D4E787E78	ABC	C	AT3G59140	ABCC10	ABC transporter C family member 10
Traes_7DS_D89F89766	ABC	Gpdr	AT1G66950	ABCG39	ABC transporter G family member 39
Traes_7DS_DE3599825	ABC	C	AT3G59140	ABCC10	ABC transporter C family member 10
Traes_7DS_DF1E41CE3	ABC	I	AT2G07771	-	-
Traes_7DS_E01CF48DC	NLR	CNL	AT3G46730	RPP13L3	Putative disease resistance RPP13-like protein 3
Traes_7DS_E47115636	ABC	Gpdr	AT2G29940	ABCG31	ABC transporter G family member 31
Traes_7DS_E7B736A2B	ABC	C	AT3G59140	ABCC10	ABC transporter C family member 10
Traes_7DS_EB0ADD31F	ABC	C	AT3G59140	ABCC10	ABC transporter C family member 10
Traes_7DS_F22F1419B	NLR	CNL	AT3G07040	RPM1	Disease resistance protein RPM1
Traes_7DS_F3CAD0050	START	MINIMAL-START	AT3G61150	HDG1	Homeobox-leucine zipper protein HDG1
Traes_7DS_F474E22D7	NLR	CNL	AT3G46530	RPP13	Disease resistance protein RPP13
Traes_7DS_F4A7C367F	NLR	CNL	AT3G14470	RPPL1	Putative disease resistance RPP13-like protein 1
Traes_7DS_F68AD3508	NLR	CNL	AT3G14470	RPPL1	Putative disease resistance RPP13-like protein 1
Traes_7DS_F962AB6D6	START	START	AT2G26040	PYL2	Abscisic acid receptor PYL2
Traes_7DS_FCD57EBB0	ABC	C	AT3G59140	ABCC10	ABC transporter C family member 10
