# Supplementary material for: Prediction and analysis of three gene families related to leaf rust (Puccinia triticina) resistance in wheat (Triticum aestivum L.)
Source: BMC Plant Biol. 2017 Jun 20;17:108. doi: 10.1186/s12870-017-1056-9 (PMC5477749; doi:10.1186/s12870-017-1056-9)
Supplement: Supplementary file 4 — The leaf rust resistance QTLs (P ≤ 0.01) from the T3 database of the wheat seedlings and adult plants and the flanking sequences of their SNP markers from CerealsDB and T3 database. (XLSX 335 kb) [file 12870_2017_1056_MOESM4_ESM.xlsx]

## Sheet: Seedling
The leaf rust QTLs of wheat seedlings (P-value ≤ 0.01) from the T3 database and the flanking sequences of their SNP markers
Trait	SNP marker	Chrom	Position	Z-score	P-value	Q-value	SNP flanking sequence
seedling leaf rust reaction type (Race 1)	BobWhite_c43263_180	UNK	1153562406	5.39202	1.39343e-07	0.000844288	GTGTTGTCTCCAGGGCCAGGCGGCAGCTCCCCACCCATCTTGGGGGCGGC[T/G]CCCAGCACTCTCTCCATGTCAAAACGCACCTCGATGTTGCGCATGCTGTA
seedling leaf rust reaction type (Race 1)	RAC875_rep_c104197_411	6B	203143352	5.37182	1.5589e-07	0.000844288	ACTCTTTTGAGCATTGCAAAGCATTATGAAACCGGTGAACCTCTTCCAGA[A/G]GAAATCTATGCTAAGCTTGTGGCTGCAAAGAATTTCCGTGCTGGCACCTT
seedling leaf rust reaction type (Race 1)	RAC875_c1823_2415	6D	174821329	5.37182	1.5589e-07	0.000844288	GAGAACTATTTCACCAATACAATTGATGATCCTCAAGATAGTGAGAGAAC[A/G]TCAACTGTAGCTTTGGAAGATGAAGATGATTTAACTCTTCATAAGGCTTA
seedling leaf rust reaction type (Race 1)	Excalibur_c55484_272	6B	203087925	5.36368	1.6309e-07	0.000844288	CTAGTAGTATATATGCAATGAGGGTTTGTTTGTTTTTCATTATTTGGTCA[T/C]TTTGTTGACGAGCACCTCGAGGACAGCCATGGCCTTCTCGGCATCGTTCT
seedling leaf rust reaction type (Race 1)	CAP7_c524_326	6D	174478848	5.34625	1.79589e-07	0.000844288	ATTCTATGGGTTAAAGTAACCTGAGCCACCAATGTTGGAGGAGACGAGCA[A/G]catcacgctggttatggcagcaagccagaccagggccctatcttcggggt
seedling leaf rust reaction type (Race 1)	BobWhite_c13202_462	6B	203141382	5.3174	2.10525e-07	0.000844288	ACAAAGAAATTTGAGAAATTGATTACTGATAAGAAAGAAGTCGACGGTTT[A/G]cctgcctcagctcttggcttagcagcacagactgctgttcgaaggtcatg
seedling leaf rust reaction type (Race 1)	Kukri_rep_c79491_139	UNK	341185418	5.29338	2.40147e-07	0.000844288	GCCGACAATGGATACGTCGCCTCTGCCACTGGAGTTGGAGACGTGGTGGA[T/C]GGTGACCAGCTAGCTGATTCACGAGCGCGGCGAGAGTGACGATGGAGCAT
seedling leaf rust reaction type (Race 1)	GENE-3689_680	UNK	0	5.24653	3.09974e-07	0.000953558	CTAGAAGAAGTACATGTGGAATGCAAGAGCCTAAAGATCTGAACTTCCTT[T/G]RTGRCGRRTTTRCTCTRTAGGCATGG
seedling leaf rust reaction type (Race 1)	RAC875_c83911_52	UNK	0	5.16799	4.73259e-07	0.0012941	caggtgctgaatgtcttccgtgaaccggcaaacattgagagtgaccatgg[T/C]GTGCATGTGGATGACATTGCCAAGCGGTTCAGACTACCAGCACTCAAGAT
seedling leaf rust reaction type (Race 1)	RAC875_c2910_5278	6D	176955065	4.97844	1.28199e-06	0.00195526	GTGTTCCGGCTGCTCAAGGGGCTGATCTTCATCGTCTTCATCTCCACCAT[T/C]GTGATCCTGATCGTGATCCCCCACATGACGATCCAGGACATATTCGTCTG
seedling leaf rust reaction type (Race 1)	RAC875_c2910_3886	UNK	0	4.96833	1.35065e-06	0.00195526	TTTACCAAGAAACATGATGGTGTGAGGTATCCGACAATACTTGGTGTAAG[A/G]gaacatatattcactggcagtgtttcttcgcttgcgtggttcatgtcaaa
seedling leaf rust reaction type (Race 1)	Excalibur_c13714_490	6D	176954457	4.98816	1.21916e-06	0.00195526	TGGACCGACTGGAACAAGTGGATCAGCAACCGCGGGGGTATCGGTGTTTC[A/G]CCGGACAAAAGCTGGGAGTCATGGTGGGAGAAAGAGCACGAGCCACTTAA
seedling leaf rust reaction type (Race 1)	RAC875_c2254_1091	6A	205868069	4.98599	1.23293e-06	0.00195526	ctcttcaggttaccagggacctcctcctcattcgatctagcctttagcct[A/G]TCATGAAGCTTTGCTCGAAGGTCTGTTTGCTTTGGTGGAGAAAACCTGTC
seedling leaf rust reaction type (Race 1)	RAC875_c2666_368	UNK	1424754738	5.01465	1.06263e-06	0.00195526	ggaatatttgaagaatggaaggacggtgttccacgggcggcttacaaagg[T/C]GTGGTGGTGTTCCGGTACAAGAGCAGCCGAAGACGGATATACCTGGTGGG
seedling leaf rust reaction type (Race 1)	Kukri_c79048_87	6B	203348145	5.01946	1.03633e-06	0.00195526	AACGAGGATCCTACCCTTGTCCGGACTGAACTTCCTAGCACTTCACTCTT[A/G]TCAGCACTCGTACAAAGCATGGTCAGTGCAATTTTCTTCCAGGGGGGATC
seedling leaf rust reaction type (Race 1)	Kukri_c41157_433	6B	203211352	5.01946	1.03633e-06	0.00195526	TCTGGAAGGTTGCCAACAACAGATGCCCGATAATGTCCAATGCCATCAGC[A/G]TCATCTTCAGCCCATTCACGGAGAGAGAGTGTCTCCAGCATCTGGAGGGC
seedling leaf rust reaction type (Race 1)	RAC875_c1927_530	UNK	0	5.01465	1.06263e-06	0.00195526	AGAATTTCTACCAGCAATACTACAAGATGTACATCCAGGCGCTCCAGAAT[A/G]ctgcagataaagctgaacgtgatcagctcacaaaggcttaccagactgca
seedling leaf rust reaction type (Race 1)	BobWhite_c47040_305	6D	173736469	4.89847	1.93172e-06	0.00264109	GTTTCGTTAACGGAGGAAGCTCTGTAGGGAAATCCGGTGAGAGAACTATC[T/C]ACTCTTCCAAGATTAGGGCTCCGGGGGATGATGGTGAAGAGTATTCTTGG
seedling leaf rust reaction type (Race 1)	Tdurum_contig8030_335	6B	200993207	4.81063	3.00904e-06	0.0038975	tcgtcagaccaccgctcttagttcccgaccagagacgtcaagaatgccaa[T/C]CCTGCGATCACGATCATAATGTTGAGGAAGTAGTTGGACTTCATAGGCTT
seedling leaf rust reaction type (Race 1)	Tdurum_contig28247_226	UNK	1327187500	4.70854	4.99001e-06	0.0061402	TCTTGTTCACTACATTCTACAGCAAGCAAGCAGGCAATCAATCCCATCCT[T/C]CAATCCACACTACAAAGTAGGATACCACAAAACAACCAGGGTTGCTACAT
seedling leaf rust reaction type (Race 1)	BS00003744_51	UNK	0	4.59086	8.82861e-06	0.0103463	CAGCAGAGAACAACCAAAGGAGGCCTCTTGATTGCCGAGGCCACTGGAGT[T/C]tcagacactgcccaagggtacaaagatactcctggcatttggacaaagga
seedling leaf rust reaction type (Race 1)	CAP12_c2858_94	1B	251325188	4.37496	2.42905e-05	0.0271722	TACGAGCTGTACGACCCGTCAACGGTGATGTTCTTCTTCCGCAACAAGCA[T/C]ATCATGATTGATCTCGGGACAGGAAACAACAACAAGATCAACTGGGCAAT
seedling leaf rust reaction type (Race 1)	RAC875_c36559_1994	1B	251561678	4.24553	4.36153e-05	0.0429349	TTTGGCAGGCGTCATTCGATGCCTTCTTTGGGCTTCTGACAAAATACTGC[A/G]ACAGCAAGTATGGGAGCATTCTGCAGAGGTTCAGCATGCAGGGATCCAAC
seedling leaf rust reaction type (Race 1)	BS00063423_51	5B	173471830	4.25585	4.16506e-05	0.0429349	AAGACGGTGTTCTTAAGCCTCAGCAAGTTCAACAGCATCACAGAGGGCTC[A/G]tccagaagtgcaacaagctggtagggggaggtagatcaactctcccagac
seedling leaf rust reaction type (Race 1)	RAC875_c97479_160	1D	108951509	4.24553	4.36153e-05	0.0429349	CATTTGAGAGTCAGAGAATATGTGACTCCTGAGAAGTTTGATTTCTGGAA[A/G]GAGTATGGAGAATCTTTAGGATTTGTGTATGTTGCTAGTGGACCTCTGGT
seedling leaf rust reaction type (Race 1)	Excalibur_c30778_271	5D	159932426	4.20444	5.23452e-05	0.0471259	TACCTTTAGCTGGAGTCTTTTCAACTGAATTCATGATGTTAGGGACATCC[A/G]CTGCCTTCTTTTCACTGGCCTGTTGCTGTTCAACCACAGGATTTTTCAGA
seedling leaf rust reaction type (Race 1)	IWA1428	5D	161141697	4.20444	5.23452e-05	0.0471259	CTGAGATCAAAAAGGAGAAAAGTGGGAGAACTGAATCCTCGATTGAGCGGTTGAAAAAGCTTGCTGAACCTAAAAGCAATGCTTCAACTGACCACCCTCC[A/G]AATCCGAAGTCAGTGAGCTCGGAYTACCCACGGAGAAGAAGCTTGCCAGAAGATGTGCAGACCAAGAAAATCTCCGCTATAATGCAGCTCGACGAGACCA
seedling leaf rust reaction type (Race 1)	RAC875_c14078_561	5D	161140722	4.19105	5.55324e-05	0.0471259	TTGCTTCGAGGCTTGTCGCTCTCTCCATGTGTCTCCTCGGCTGAGACTGC[A/G]TATGCAGCAGGCTCCGGCACGCGAGCCCTCACGCTCGCTGCACGCGCAAG
seedling leaf rust reaction type (Race 1)	IWA1429	5D	161141937	4.19105	5.55324e-05	0.0471259	CACCGCCGAGTTTGCTTGCTTTGGCTGTTTTGTGAGGATCACTCCCCGGGGTACTGCTTCTGGCAGGAATAATTTTTCTTAGAGGCGAAGAGGATCCTGG[G/T]TCAGCGTCAGTGAACTTCGAACTCTTGTGGGTACTTGGAGAAACCTTTGGAGAAGGTTTTGCTTTAGCCTGCGGCGGTGTTGATATTGGATTAGATGCCC
seedling leaf rust reaction type (Race 1)	RAC875_c8100_163	5D	159920095	4.18151	5.7915e-05	0.0475096	GCCCACAAGATTTGTCACATCTCCAAAGTCGAATTCAACTGAGCTGTTTG[T/C]ACAAAATTGTTGGTCTCTTATGCAGAACTGGGGAACCCTTGGCCAAGTGC
seedling leaf rust reaction type (Field Mix)	Excalibur_c4705_660	2D	1631572	4.75616	3.94621e-06	0.0485581	CCTGGGGTACACGTCGATGGGATGGATGTCCTGAAGGTCAGGGAGGTGGC[T/G]AAGGAGGCAATTGACAGGGCAAGGAGAGGTGAAGGACCAACTCTAGTGGA
seedling leaf rust reaction type (Field Mix)	RAC875_c8069_90	2D	226836	4.84884	2.48366e-06	0.0485581	GCACCAATAACATAAATTAATATGTTTGGTTGTATAGAGAACTGTTATGG[A/C]TTGCAATTAGCAGGATCCTGCATTCTTCAAATAAAAAAGCAACCACCATT
seedling leaf rust reaction type (Race 1)	RAC875_c74902_63	6D	174516614	4.06668	9.53742e-05	0.0733488	aaactgggggtgaagacggagggtgggctgaatgcttcggtatccttcat[T/C]GCAAAAGCAAATCCTCTAAATCGACCTCCAAACAAGAGAAAGAGTGAACT
seedling leaf rust reaction type (Race 1)	BobWhite_c14304_687	4D	116471114	4.06799	9.48396e-05	0.0733488	CTCTGAGGCCACTAAAATTACCAACTGCACTTCCTTCAGCATCACTGCAC[A/G]CTGTGTTGTAGGGGACAGACAGGGGAACCAAATCTTTTTGTTTTATTTTT
seedling leaf rust reaction type (Race 1)	RAC875_c74902_153	6A	205848529	4.04695	0.00010378	0.075205	AAGAGTGAACTGCAACATGCTTTGTGCAACATGCTCTCAAGTATACTGGC[T/C]CCACTTGCCGAGGGAGGCAAAAATCATTGGCCTCCACTAGGTGTGGAACC
seedling leaf rust reaction type (Race 1)	RAC875_c28319_522	6D	173282762	4.04098	0.000106458	0.075205	TGGAAGGATGATTGCAGGGTCTAAGCTCCCTCTGATAGCAGCCCATCCTA[A/G]caaagctccccagttgaaggtcaagccgagatatgcctgaggccaaaatg
seedling leaf rust reaction type (Race 1)	RFL_Contig2686_285	1B	251325122	4.03988	0.000106955	0.075205	ACCATAAAGAACTTTGCGGTGATCTACCTCGTCGACATCACGGAGGTTCC[T/G]GACTTCAACACCATGTACGAGCTGTACGACCCGTCGACGGTGATGTTCTT
seedling leaf rust reaction type (Race 1)	CAP8_c2401_433	1D	5007076	4.02917	0.00011195	0.07653	GTGTGAGGTCTCGTGTTAATAACTGCGTGCCTGTGTATACAACTATAGAT[A/G]TATGCTTTGTGTGGACTGTGGAGGTACATGTACGAGCGTGTATGACACAA
seedling leaf rust reaction type (Field Mix)	tplb0034e07_1581	2B	2011449	4.569	9.80122e-06	0.0804027	AACCAGTGTGCACAGAAGGCCCCTGACGACTTGCATGTCATTGGAAATGG[T/G]GATATATTCTCCTTTACCGACTGGAACAGGCATGTTTCTGGCAGCTCCAA
seedling leaf rust reaction type (Race 1)	IWA1431	5D	161142643	4.01029	0.000121289	0.0806738	CTTTGGGAGCTGACAATCTCCTTGCTGAGGCATCCTTCCTTCTTTTATCCAAACCCTCATGTGAACCTCTAAGCTTCTTGTCTTTTGCTGGCATCTTTCC[C/T]TCATCCTCGACGCAAGCTGATAAATCCTCTGCATTTGCATCTTCAACGCCGACGTCGGGATGAATCTGCATGTGGCTATCATAGTCCATTGATGGATCAT
seedling leaf rust reaction type (Race 1)	BobWhite_c47168_289	4A	211224162	3.96293	0.000148073	0.0936681	GTGGACTGAATGATACTGCGGTCGATCAGGGTCTCCAAGTTCTCAATTGC[A/G]ATGTCTTGGGGTGTGGTGCTCACTGCATCCCCTGGTTGTACATGTACAAG
seedling leaf rust reaction type (Race 1)	RFL_Contig2686_571	1B	251325408	3.96234	0.000148438	0.0936681	GTGCCTGGCTATTCATGTGCAGTGTGTGGCCTGCTCTGTTCTGTGAAATG[A/C]GCTGTGTGACCCTTGATGTAATGTCTGTCAACTTTGAAAGTGTCGCGTAA
seedling leaf rust reaction type (Field Mix)	D_GCE8AKX01EVXDT_117	3D	42539636	4.44214	1.78136e-05	0.109598	ATCTGGGTACATTCTGAACATCTTGTAACAACACTTGTTATCACTCAGGTTTTCAACAACCCATTGTTGTCCTGTGCATAATGGTATCCTCCTCTTCTTCTTCTTCAAATACTTCT[T/C]AGAATGGTTCATCACATAATACCCAACCAATAGCATGAGCTCATCTTCATTTGTTTCATCATCACTTGCACTCTCACAGGTTCCATCACCACTTGCACTCTCACTAGTGCTCATCTAAAAAATTG
seedling leaf rust reaction type (Race 1)	D_GCE8AKX01EVXDT_117	3D	42539636	3.88679	0.000203159	0.124994	ATCTGGGTACATTCTGAACATCTTGTAACAACACTTGTTATCACTCAGGTTTTCAACAACCCATTGTTGTCCTGTGCATAATGGTATCCTCCTCTTCTTCTTCTTCAAATACTTCT[T/C]AGAATGGTTCATCACATAATACCCAACCAATAGCATGAGCTCATCTTCATTTGTTTCATCATCACTTGCACTCTCACAGGTTCCATCACCACTTGCACTCTCACTAGTGCTCATCTAAAAAATTG
seedling leaf rust reaction type (Field Mix)	RAC875_rep_c110962_423	2B	1615977	4.36234	2.57362e-05	0.126674	ACAGGGATGCCCTCTCCAATGAAGGCAAAGCCTCCAAGGAGGTTGTGGGG[T/C]TCAGAGAACATGTGCATGGAACCACCCTGTCCGCGGCAGCAGCCAGTGGC
seedling leaf rust reaction type (Race 1)	Excalibur_c78493_305	6B	203394996	3.82462	0.000261949	0.157233	CGATATGTGATCGGCTAGGAACCCGTTTGTGGAGGAGAGACTTCTCTGGC[A/G]ATCAGTTAGCGCTCTAGTTGTGTTGTTTCTCCTTTAGAGGCCACCATTTC
seedling leaf rust reaction type (Race 1)	BS00069075_51	UNK	0	3.81629	0.000270945	0.158761	ATGGAGATGAAACGCGCCTGCCGCAATGCCGTGGAGCAGAGCGGTTCCTC[A/C]TACGCTTCGTTGCAGAGGCTCTCCGAGGAGCTCGTCGGAGGCGCGGTGCT
seedling leaf rust reaction type (CA1.2)	IWA5377	2B	42922687	4.62295	7.56633e-06	0.16065	GAATCACATTTTGTAGCCTAATGAGCAAGTAGTGTCTCCCTAGTTAATATCTCCTGTAGTCCTGTGAATATAACCTTATGTAGCAGAACCGGTCCGCTAG[C/T]TTGTATCGTGTTCGTGTAGATAAAGGAGGAAGCTGGGGTTGCAGCTCTGTTTTCCTGCCGGTATTGACATAGTCTGATTTTGTTGGTTTAGCTGGGCAGC
seedling leaf rust reaction type (CA1.2)	IAAV868	1D	106604464	4.35879	2.6157e-05	0.16065	AGGGAGGACCCAGTGAACTCAGCAACATTGTTTCCAGCAACCATCCTAACGTTAGTCTCTGCATTAGCTGGGACAGCCTTCTGAATGGAAAGGTTGTCTA[A/C]ATTTAATGCTGAAGCTAAATCTTCTGATTCTATGTTTGTTTGATTTCCAGCAGCTAATACCGGTCTGATGGCAGTCCCAGAAACTGGAAAATTAGAAGGC
seedling leaf rust reaction type (CA1.2)	IWA7921	UNK	1242593441	4.20593	5.20012e-05	0.16065	AGAAGCTGGAGGACAAAGCTGAAAAGGATACCTCTAAAATTGAAGGATCAGCAAAAGAGATTGAAGAATCAACCAATCTCATTCCACAGCTTGAAGAAGA[A/G]ATACCAAAATTGCAAGAACGATTAAACCAAGAAGAGAAASTACTGGAGCGAATTAAAGAAAGCTCTCGAGAAGAAACTGAAAAGCTACGTGCTGAACTTG
seedling leaf rust reaction type (CA1.2)	CAP11_c3464_68	1A	224948575	4.00372	0.000124707	0.16065	gagagtggtacctttacggccggggcgagcgcctgcgccgacccgcagaa[T/C]TACCTCATCTGGGACGGCATCCACCTCACGGAGGCGGCGTACCGTTCGAT
seedling leaf rust reaction type (CA1.2)	RAC875_c35846_671	1D	107722650	3.87866	0.000210065	0.16065	AGCGACTGTCAAGATGCCAATAATGCTTGCCCCCTGCCATTATTAGTAAT[A/G]CCCTTGCTCTTCTTTATGAAATCTTTCCTATTATATATTGATGCATCAAC
seedling leaf rust reaction type (CA1.2)	TA004476-0719	1D	113005971	3.88209	0.000207121	0.16065	GGACTGCAGCCAGTTCTTCAACTGATATCTTAAGTTCTCtTCTGATTGTT[T/C]TGC
seedling leaf rust reaction type (CA1.2)	IWA1734	1D	105928771	3.90249	0.000190419	0.16065	TAACTTATATAACCTATAAATTATCTTATAAGACAATATTTTAAATACAGATTCATATGCAACACAAATATAAGGATAATCCAGAGCTTTCAACTAATGG[A/C]ACATCCTACAACCGAAAAAGACTCYTACCTTCCTATTTTCTTTATTTCATTTATTAGTTACTTGGCCATCTCTTTGATATAGGTTTTTGCCCCTGCCCTT
seedling leaf rust reaction type (CA1.2)	Excalibur_c8188_693	1B	246709651	3.91519	0.000180668	0.16065	AAATAAAGAGGATGGTAACGATGATCTCAGAGGATGCAACGATGAGCAGG[T/C]ACAAGCTCCTAGACATGAAGAACATGTACAGACCTCAGATTCTCAGCCAC
seedling leaf rust reaction type (CA1.2)	IWA5577	1D	112316218	3.91696	0.000179347	0.16065	ATCAAAGCTGGCTGAGATCACAAAGTCAAAGGCTGAGAGGATGAATGACTTTGAGTATGCACGGATGAACACCGTCCCTGATGTGAAGCAATGGGATAAG[C/T]TATCCTACCACCAAGAAGACAACAAGATGGACCACCTCAATCTTGGCCTCATGAACCTGGATCTTAAGATGAATGATCTCAAGATGAACGAGGCTGCCAT
seedling leaf rust reaction type (CA1.2)	Ra_c21676_178	1D	106644633	3.92768	0.000171539	0.16065	GGAAATGATGTTATTTCTGAAACTAACACGTTCAGTGTTGAGAACGTTTC[A/G]AATTTGTCAGATGAAGAAATGGGCACGCACCAATCTGAGGTCAAAGAAGG
seedling leaf rust reaction type (CA1.2)	BS00011795_51	6D	173381206	3.94623	0.00015878	0.16065	CTCTAGCTTGGTGCTTTAGATATTGTTCTCTGTGTAACTTTGGGAGCAGT[T/G]GGCACCTTCTGAACCTGTAGACCTCTCACGATCCAAGCACTATAGAGAGA
seedling leaf rust reaction type (CA1.2)	Kukri_c6051_640	1D	109095447	3.96882	0.000144458	0.16065	GTCACCTTGCTCGGGTACTGCACCGAATGTGACCAAAAGATTCTAGTGTA[T/C]gagtatatgccactcggttctttacaagatcatctcctagatctcactcc
seedling leaf rust reaction type (CA1.2)	RAC875_rep_c113555_122	5D	52249643	3.98907	0.000132663	0.16065	CGAAAACCAGGCACATCGTGATCTTTTAGGAGTCTAACAAGGAACAACTT[T/C]ATTTGGTGACTCCATTTGGCTCGAGTATTAACTTTTGTGAGTCCTAAATA
seedling leaf rust reaction type (CA1.2)	BobWhite_c6998_365	7D	237216624	4.00544	0.000123804	0.16065	CCATAAGTTTCTTCGGGAACAAGATTATAAATGAAGAGCTGCCTGACGAC[A/G]TTTATCTTCGCTGCTTCTTGACTGTCGCACTAGCAACCTTCCTGTGTCCC
seedling leaf rust reaction type (CA1.2)	Excalibur_c55484_272	6B	203087925	3.87433	0.000213839	0.16065	CTAGTAGTATATATGCAATGAGGGTTTGTTTGTTTTTCATTATTTGGTCA[T/C]TTTGTTGACGAGCACCTCGAGGACAGCCATGGCCTTCTCGGCATCGTTCT
seedling leaf rust reaction type (CA1.2)	RAC875_c49612_102	1D	111222411	4.01315	0.000119829	0.16065	CATACTGATATGCTGGTACTGCAGCAGCATAGTAATCAGGTGACAACACA[A/G]CTTGCATCAAGCAAGACACGGTTCAACAAGCGGGCGGCAGTATATATATG
seedling leaf rust reaction type (CA1.2)	IWA2021	1D	111222408	4.01315	0.000119829	0.16065	TAGTCCAAACGATACAGATTTTTATTTAGTCGGCAACATCTTAGACAAACCATACTGATATGCTGGTACTGCAGCAGCATAGTAATCAGGTGACAACACA[A/G]CTTGCATCAAGCAAGACACGGTTCAACAAGCGGGCGGCAGTATATATGCCTTATGTCTTCAATATAGAGAAGAACTGGCTGGCGGTTCGAGCATTTATCG
seedling leaf rust reaction type (CA1.2)	D_GA8KES401EYUM8_190	1D	106160842	4.01315	0.000119829	0.16065	TAGATGTGGTTATGATATAACATACATTATTTCGTACATGCAGACATATGACTTGTCACTGTAGTTTATATCAGGGTTGAGGAAAACAACACCACCAGTACCCCACAGGGGATAGAGGATCTCC[T/C]GAAAAAATCTATGATGCACATCTTCCACATGGTACCTCTTCGTGGGCTTGTGTCATGTGAACCAAAACATGATACACTCATATCATCAACCTGCCACAGATCAAAATGAATAGCAACTTTCACAC
seedling leaf rust reaction type (CA1.2)	IWA5232	1D	110035050	4.02289	0.000114976	0.16065	GCCTTGTAACGCTGCCTCAAATGTACTATGGATTTGAAGATTCTCACACAGACAAGCCCTGCCAGTGGGACTGGCAGGAAATTTCGTCTCCATTTCCGAA[A/G]CCATCTGATAAGGTCAGCTCCTTRTTAGCCGATCATAAGTTCAGTGTAATCAAAATCCCAGTCAGCAATCCTTCTGACAAACTTCCAGATGGTGCTAAGC
seedling leaf rust reaction type (CA1.2)	BobWhite_c48532_527	2B	42530152	4.0672	9.51611e-05	0.16065	TGACATGATGGACTTTCATCATCCAAATCTGTATCACTGCCAGAGCCATG[T/C]GCCCTGAGCTCATCTTCCTCTTCATGCATATGGGCGTAATCTGAGGATAC
seedling leaf rust reaction type (CA1.2)	IWA6427	2B	42530152	4.15637	6.46684e-05	0.16065	CAGGCAATAGGGAACCTGTAGGCCACACACGTTCTATTAGATTGACTTGATGACATGATGGACTTTCATCATCCAAATCTGTATCACTGCCAGAGCCATG[C/T]GCCCTGAGCTCATCTTCCTCTTCATGCATATGGGCGTAATCTGAGGATACACCATCTGCTAGAGGATGTGAGACTATGGTTGCCACCAAAGCATCAATAT
seedling leaf rust reaction type (CA1.2)	Kukri_c29121_654	1D	106642632	4.18096	5.80572e-05	0.16065	TTCAAATTTTCATCAGATCCTATGTCATTATGGTTGGTATCTGTTGCAGC[T/G]ACCCCCTCATAATCATCTGGTAGAATAAATGTTACTGATTTGCCTTTGCC
seedling leaf rust reaction type (CA1.2)	IWA4777	1D	106644832	4.2472	4.32917e-05	0.16065	GTAACTTGCAAGAGTGAAACAAACTTGTAATCAACGTACCAACCGTACTATATGCATCCGTGTCTCGCATCACTAACTCGCTAATCCTGCGAGCAACAAA[G/T]TTCGACATAGAACATGCCCTTGGCTCACAGGGTTGGCAGAACCGTGAGATCCTAAATAATTTCTGGCTGATTTTCAGCGTGACTATCGTGCTAGTACCAA
seedling leaf rust reaction type (CA1.2)	IWA3638	1D	106608214	4.3313	2.9646e-05	0.16065	AGTCAGCAGGTCGCTCAGAGTCCTGAAAGTTCCTGAGGTTCACAGCAACAATGTGCTATTTGCAATACCAAGACGGACTTAAGGTGGAGCTCCAGCCTTT[C/T]GCTTGCAGAACCAACCACATCAAATATCTCATGTTGTAAATTTACGTGGAGAATAATCCTGTTTTTCCAATGGAATACGTCTCTTCTTATATCAGTACCC
seedling leaf rust reaction type (CA1.2)	JD_c767_567	2B	52574793	4.33208	2.9542e-05	0.16065	GCACAAAACTCCCTCCATCCCGCCCCATCATCCTTCAAGATACCATCCCA[A/C]ATGTCATCAACAACAAGTAAGAACTTTTTGGACCTGACACAATCTTGTAG
seedling leaf rust reaction type (CA1.2)	BS00021702_51	1D	108658399	3.87552	0.000212797	0.16065	CACATTTGTAAACAACAACTGTTACACTTACATCATACCTTTTGCTAGTC[T/C]CTTCATCAGCGACGTTAAAACTTGTTACGTTCACTCCAATATATGGGACT
seedling leaf rust reaction type (CA1.2)	RAC875_rep_c104197_411	6B	203143352	3.87663	0.000211827	0.16065	ACTCTTTTGAGCATTGCAAAGCATTATGAAACCGGTGAACCTCTTCCAGA[A/G]GAAATCTATGCTAAGCTTGTGGCTGCAAAGAATTTCCGTGCTGGCACCTT
seedling leaf rust reaction type (CA1.2)	RAC875_c1823_2415	6D	174821329	3.87226	0.000215657	0.16065	GAGAACTATTTCACCAATACAATTGATGATCCTCAAGATAGTGAGAGAAC[A/G]TCAACTGTAGCTTTGGAAGATGAAGATGATTTAACTCTTCATAAGGCTTA
seedling leaf rust reaction type (CA1.2)	BS00066188_51	UNK	178132077	3.84652	0.000239616	0.16065	GCATGAGTAGCACACGATGTACGCCGGCTGCATGCAAACACAGTGATTCT[A/G]TGGGTGTTCACGTGTCTTTGGAGGCCACACATGCATGTGGCATGGCTGAG
seedling leaf rust reaction type (CA1.2)	RAC875_c3604_1527	1D	105928619	3.87159	0.000216259	0.16065	CTATGGTTGCAGATTGTTCTTTAGCCCAGGCCATGTGGGCAATGACTAGC[T/C]CTCCATGGTTGTTACACTTGATCCCTGTGCTCTCTTGGTCTTCTGCGAGT
seedling leaf rust reaction type (CA1.2)	GENE-0315_211	UNK	81892839	3.81641	0.000270817	0.16065	AAAGAGCAATTAATAAGTGCGTCCAATATCTAAATTCATTTTAGAGAATG[T/C]GAAATCTGGATCCTGGATCATTTGTCCAACCAAAAAATTGGATTGATGGA
seedling leaf rust reaction type (CA1.2)	Kukri_rep_c79491_139	UNK	341185418	3.81844	0.000268592	0.16065	GCCGACAATGGATACGTCGCCTCTGCCACTGGAGTTGGAGACGTGGTGGA[T/C]GGTGACCAGCTAGCTGATTCACGAGCGCGGCGAGAGTGACGATGGAGCAT
seedling leaf rust reaction type (CA1.2)	GENE-3689_680	UNK	0	3.82614	0.000260341	0.16065	CTAGAAGAAGTACATGTGGAATGCAAGAGCCTAAAGATCTGAACTTCCTT[T/G]RTGRCGRRTTTRCTCTRTAGGCATGG
seedling leaf rust reaction type (CA1.2)	GENE-0511_161	1A	222198544	3.83001	0.000256278	0.16065	GCTCGTCAGGCTCGAGAACTATCTAGTGTGRRTARAGA[A/G]AGATTTCATGAAATGAATTCACACATGCATCTTTGCTCACCATCGTATTA
seedling leaf rust reaction type (CA1.2)	BobWhite_c13202_462	6B	203141382	3.83511	0.000251016	0.16065	ACAAAGAAATTTGAGAAATTGATTACTGATAAGAAAGAAGTCGACGGTTT[A/G]cctgcctcagctcttggcttagcagcacagactgctgttcgaaggtcatg
seedling leaf rust reaction type (CA1.2)	IWA7171	1D	112827087	3.81337	0.000274169	0.16065	ATGATCCTCAAGTGCATTCCAGTTGAATCTGGGAAGAGATTTGCCAAGCCGCACGGGTATGAGCTGATCCCTGAAGGCCCGGAAGCTCTCTAGTTTCAAG[A/G]CGGTGCGCAAATTCAGCCATTTCGACCGTCTCAACSCTGTCAACCAGTGATCAGGATCTCTTGTCTGGGTTGCTTTGTCAGTTTAGTTATGACGAAGGAA
seedling leaf rust reaction type (CA1.2)	Tdurum_contig8030_335	6B	200993207	3.85778	0.000228844	0.16065	tcgtcagaccaccgctcttagttcccgaccagagacgtcaagaatgccaa[T/C]CCTGCGATCACGATCATAATGTTGAGGAAGTAGTTGGACTTCATAGGCTT
seedling leaf rust reaction type (CA1.2)	BobWhite_c43263_180	UNK	1153562406	3.86227	0.000224673	0.16065	GTGTTGTCTCCAGGGCCAGGCGGCAGCTCCCCACCCATCTTGGGGGCGGC[T/G]CCCAGCACTCTCTCCATGTCAAAACGCACCTCGATGTTGCGCATGCTGTA
seedling leaf rust reaction type (CA1.2)	D_GCE8AKX01EVXDT_117	3D	42539636	3.86485	0.000222311	0.16065	ATCTGGGTACATTCTGAACATCTTGTAACAACACTTGTTATCACTCAGGTTTTCAACAACCCATTGTTGTCCTGTGCATAATGGTATCCTCCTCTTCTTCTTCTTCAAATACTTCT[T/C]AGAATGGTTCATCACATAATACCCAACCAATAGCATGAGCTCATCTTCATTTGTTTCATCATCACTTGCACTCTCACAGGTTCCATCACCACTTGCACTCTCACTAGTGCTCATCTAAAAAATTG
seedling leaf rust reaction type (CA1.2)	IWA4344	1D	105930979	3.86637	0.000220937	0.16065	CAGGCCATATTTAGGAAGTTTGTGCTTATGGGCAAATCTCTGTACAGTGAGTCAGGTCAGTGTTCTATCAACGGTTTGTTTGGTTTAGTTGTGTTCCTCC[A/G]CACATTGGTTGCAGGATTGGATCTGGAATGTGGAGATCCCTTTGGTGTTGTATGTYGAAGGGGATTTGAGCAGGTCAGATTTAAATGGCTATCGCTGGTG
seedling leaf rust reaction type (CA1.2)	Excalibur_rep_c102657_575	2B	40832899	3.86966	0.000217973	0.16065	GCAATCCATTTCTTCCTGTGTAATGTGATACCCTGTATAGAATTGTTTAG[T/C]GTTTCATCATATTTACAGAAACAGCTTGTCATTTCACAAGAACATGAAGC
seedling leaf rust reaction type (CA1.2)	Excalibur_c8188_243	1D	106641521	3.85975	0.000227006	0.16065	TGATGAGAAGGCTCTAGCTTTAAGTCAAGATAATTTGTCTCAAGGACTTG[T/C]TACGAATCAAGGAATAGCATCTTCGGCCGTTCTTGGTAGTGAAACGATTG
seedling leaf rust reaction type (Race 1)	RAC875_c34968_514	5D	159934309	3.80275	0.000286198	0.163798	GCAAACTCCTCCCCGGTCTGGATAGAGTAGTTGAGAACAGGCTTGACAGC[A/G]CCCGGCACAAGGTACTCTGGAACACGGGGAGGAGCGGTGGACGACGAAAC
seedling leaf rust reaction type (Race 1)	Kukri_c60966_205	6B	203265022	3.77412	0.000321144	0.168156	AACCAGGTCGCTTTTCTGCGCCGTTGGACTTGAGCTCATTGCAGTATCCT[A/G]TGGGAGGGTCTCTGGATTGCTCTGTTTCTTGTTTATGCTCTTCTCTCTGT
seedling leaf rust reaction type (Race 1)	IWA2877	5D	160888413	3.77432	0.000320889	0.168156	ATTGAGTTGTCCTGTCCATAAACCATGAAGTCATCATTTGCCCCTCTTCTGTATCCTCCACCTCCAGCTTCTATCTCCTTCATGCCACCATCCACAAAGC[G/T]CCGACCTTCCCCAGACATCATAAGTTCATCACCAGGCATCATCTGTCTGGCCCTAATTCTCCCATTGGCTGAACTGAAAGACRTCGCATGCCGCTCATTG
seedling leaf rust reaction type (Race 1)	Kukri_c9940_695	UNK	0	3.78286	0.000310071	0.168156	gagcgtatagctcggcagtttggaatatttgaagagtggaaggacggtgt[T/C]CCACGGGCGGCTTACAAAGGCGTGGTGGTGTTCCGGTACAAGAGCAGCCG
seedling leaf rust reaction type (Race 1)	Kukri_c21384_1475	5D	159932198	3.78958	0.000301803	0.168156	TCCAGCTGTGCCATCGTCCACCAGCACTGCTGGAGCTGTTGCAGATAGTG[T/C]ATCTGCAGCTGCTAACTCGGAGAACAGAGATTTTTTTGTTGATATCAATG
seedling leaf rust reaction type (Race 1)	BS00058876_51	UNK	1241431920	3.76632	0.000331337	0.169879	ctgagctatgagcatctcaatcagcgaggtgatgctggagcaactggtga[T/C]AAGAACAATTTGCTCCGCCTTGAGACTGGTCAAATCAATGTCCCAATCGA
seedling leaf rust reaction type (CA1.2)	IWA1631	1D	107118330	3.79311	0.000297549	0.170295	AGTGTACATGTACTTCCGTGGAAGTGGAAAATCCCAAGAGTTGAAACAACAGGCAGCACGTGGTGCCCTGAGCTCTGCGTTCTGATGAAGAAAACCAGCA[A/G]CCAGAGTTGTAGCCAGGGTAGTGAGTGGAAGGAGACAGGATGTGTGCCGATTGGAAATGGTAGTCTTGCGCATCGCTGCACCGTGCGGATATTGATCGCT
seedling leaf rust reaction type (CA1.2)	Tdurum_contig98206_211	2B	45185225	3.78092	0.000312498	0.170901	GACTCGAGCAAGGATAGCGATTACTCCATGGTGTCTAGACAGCGAACAGC[A/G]accgaggaggatcttgaatgggacgagattgaggatcttggggagcatga
seedling leaf rust reaction type (CA1.2)	GENE-0511_484	1D	111368775	3.78345	0.00030934	0.170901	TTATARAGAGATTTCATGAAAAATGAATTCACACATGCATCTTTGC[T/G]CACCATCTTATTAAAGGTCCCTGAGATCCTGAACGAGGAAGTCCTTGGCA
seedling leaf rust reaction type (CA1.2)	BS00075001_51	1D	111370498	3.77401	0.000321287	0.171888	ATCCCTATTAGTTGGTGGGAACAGGGTAAATGGTAAAGATATACTCAGAT[A/G]AAATTCATATAGGAAACGTAGCCCAGAGCAACAAACTAGGGACAGTCAAC
seedling leaf rust reaction type (CA1.2)	BS00058554_51	UNK	905381988	3.76052	0.000339125	0.177572	GAGGAAAAGCCCGGCAGTAACCTTGAGCTGAAGTCTTCAAAGGGGACGCA[T/C]GACATTGTTGCTGCAAACATACTGCTGAACCCCTTGCTGGAGCTGGTCGA
seedling leaf rust reaction type (CA1.2)	CAP7_c524_326	6D	174478848	3.75286	0.000349654	0.17927	ATTCTATGGGTTAAAGTAACCTGAGCCACCAATGTTGGAGGAGACGAGCA[A/G]catcacgctggttatggcagcaagccagaccagggccctatcttcggggt
seedling leaf rust reaction type (Race 1)	Kukri_c38459_501	UNK	0	3.74088	0.000366758	0.184203	atattgactggaattccgaggatctgagctacctcaaggaggacaagttt[T/C]TGACCAAATTTGGAAAAGACGTGGCTAGCGCCACACCTGTGCATGGATCC
seedling leaf rust reaction type (CA1.2)	IWA3107	1D	105142185	3.6952	0.000439431	0.191456	TTCCAACCGTCCTGAAGCATCTTACTTGGTTTCTGTTGTGTGCCATCGGCTTCAACTTGCATGTGGTTTGGATGTCTCATCTTTTGCTCCAAATCAACAA[A/G]ATGCTACAAGTATTGATGTCTTAACTGSAAGTTCCTTTAGTCTCAAGGGCCCAACAATGGAAATACCARTCCGTACTCAAAGTTTGTATAGGAGATTATC
seedling leaf rust reaction type (CA1.2)	BS00082503_51	1D	108675696	3.72946	0.000383785	0.191456	AAGGAATATTTTGGGGAACATCTTCACAAACAGTACAAGGGTATTACCCA[A/G]GCGTAACTTCTCCTCGGCAGGGGTCATATTATCCAGGCCAAGCTTCTCCA
seedling leaf rust reaction type (CA1.2)	Kukri_c45876_157	6B	202536686	3.69607	0.000437927	0.191456	CATCTTGAAAGAGTTGTGCCTCTGGTTGTGAAGCAGTCATGGGCCCTCAC[A/G]TTGCCTAATTTCAGTGTCCAGAGCAGAGCGTCTAGTCACATCCTAAGTAT
seedling leaf rust reaction type (CA1.2)	D_contig06122_208	1D	112827503	3.65856	0.000507269	0.191456	CACAGATAACACATTATGCATACATATATCTGTCAGAAAAAAGAACTATTAAAAGGATATCACTGGATCAACCAGGCAGAGAAAATTGTTGGAAACAGGCGCAAACCCTCTTATTCAGATTTAT[T/C]TCCAAACATGAATAGTTACAACTTACTACAATCTACACATGAATGGAAGATGCATAGCACCGGCCGCACATCACAATAGATGCCGGTATTTCTACAAGGAGTTCTTCACCTAATATAGCCATCCT
seedling leaf rust reaction type (CA1.2)	Excalibur_c48317_242	1D	110567686	3.66632	0.000492128	0.191456	GACTGACAGGCCGCATGATTCTAAGAAACCTTCTGGTGACAAGAAGAGGG[T/C]GCAGACCAGGGGTGCTGGATTTCGAAATGACATGCCACCGAGGACCCACG
seedling leaf rust reaction type (CA1.2)	IWA3108	UNK	23862741	3.65159	0.000521235	0.191456	CCTAATATTAAACTAACTTCCGGAAACAGTATGGCAACCATCTAGTGATTAATAGCCAAATCAAAAGTTGATAATCTCCTATACAAACTTTGAGTACGGA[C/T]TGGTATTTCCATTGTTGGGCCCTTGAGACTAAAGGAACTTSCAGTTAAGACATCAATACTTGTAGCATYTTGTTGATTTGGAGCAAAAGATGAGACATCC
seedling leaf rust reaction type (CA1.2)	IWA1737	1D	105142600	3.65159	0.000521235	0.191456	CCAGTTAGCTGTTAAGTCTGAGTATTCAAACTGATCCGCAGAGGTGAAGAATTCTAAAAGCTTGTTTGGGAGCTTCGTTCTGGAGGGAGTACCTATGCTC[A/C]ATGCTTTTTTCAACTCATTGTCCAGTTCTAATTATGTTCTGACTTTCCTTCAAGAAACTTCAAGTATTCTGATTATATTTGGGCTGTTCATTGATCATTC
seedling leaf rust reaction type (CA1.2)	Ku_c5560_2665	1D	112827504	3.65184	0.000520741	0.191456	TCTTCCATTCATGTGTAGATTGTAGTAAGTTGTAACTATTCATGTTTGGA[A/G]ATAAATCTGAATAAGAGGGTTTGCGCCTGTTTCCAACAATTTTCTCTGCC
seedling leaf rust reaction type (CA1.2)	IWA6186	1D	105932320	3.66117	0.00050213	0.191456	GCTTGGTTCCTGTCACCTGCGTTCGCCCGTGATTTCAGATTTAATCATCCGTTAGAACGAGGTGGATTAATTCGAGGCCCTCGTGGATTCTTGCATATAA[A/C]GAGTTCTGATATGTGAAGTTTGATTTCTGTWCATCGTTATTTTGATTGACTGGTTACGGTTCAGCGGTTATTCTGATATGGTCARATCTTCTCGGGTGAT
seedling leaf rust reaction type (CA1.2)	IWA4343	1D	105931395	3.66117	0.00050213	0.191456	TCGTGCTCGTTGCAGGTTTGACGAATGCAAAGTCCAACCTGATGCTGAGTTGAATCTGTTTGCAGTTTTTTCTAATCAATTCATCATTACTTAGATAACC[G/T]TTAAGATCTTCTCACTAGGCAATATTTTGAATTCAGATTTATCTCAAWGGTGCACGAATGGAGCTTCAAACTTGGCAAATCCTACAAACAAAAAAGAGAC
seedling leaf rust reaction type (CA1.2)	RAC875_c83911_52	UNK	0	3.66252	0.000499484	0.191456	caggtgctgaatgtcttccgtgaaccggcaaacattgagagtgaccatgg[T/C]GTGCATGTGGATGACATTGCCAAGCGGTTCAGACTACCAGCACTCAAGAT
seedling leaf rust reaction type (CA1.2)	IWA4587	1D	105145590	3.66291	0.000498742	0.191456	TTCAGAAATTGAGGTTATACGGCTTAGCGGGAGCACCTATCGTCTTGGTGATCTGCAGTGGATGATCATTACCTACTCAGTTTAATTTCTTCTTCTCCAG[A/G]GTTCAATTAGTCACCCAACAATTCTGTTTGTGATCTGTTGATGGTTGTACAGAAATTGGAATTACACGGCCTAGCGGGCGGTCCTAATTTGCCTCAGCAT
seedling leaf rust reaction type (CA1.2)	IAAV5841	1D	106978838	3.66632	0.000492128	0.191456	ATGTTGTATAAGCCTGTAGCACTCTAGGAAATAGGTTTGCGGCCTAGTTCCAAGCGACTTCCGAAGCTTAGATGTGAGACCAATTGGCAGATACAGATCG[A/G]AGGCGGATGTAACAGATTAACAGGGTTGTGAATATTTACATTGCTTCTTTTGTATATTCCCAGGCTTGCAAATACACCCAGGGTTTTGT
seedling leaf rust reaction type (CA1.2)	IWA4585	1D	105146344	3.67473	0.000476209	0.191456	TACTCTTGATCCCTGCGTTAGTATTCCTGCCCATTGCTATCTGATATATTTATAGGAAATCTGGTCCTACATGCAAACCTGTTGTTTGTACGTGTCACGG[G/T]GTCAGGTCAGTGTCTTGACGGTTGGTTCATTTTTGTTGGCTTCCATGGGTTGGTTGCAGGACTGGATCTTGTATGTGGAGATCCCTGGGATGTTGTATGT
seedling leaf rust reaction type (CA1.2)	IWA2340	1D	110567528	3.67621	0.000473443	0.191456	GACATCTGGTCACCAGTCACAGCGTCGTTTCCACCGCTCGGATATGGCTGACAGTGTGACACATCAGTTGGGTCAACAAAATTATCCGATGAGTACACCA[A/G]GGGACATGTCACCTAGAATCCATGATGCATCAACACCAGATCGCCGACCACAGCCTCGATTTCACCGGTCTGATATGGCAACTGCTGTTGCTGACAGCAC
seedling leaf rust reaction type (CA1.2)	RAC875_c87321_108	1D	110569223	3.6814	0.000463922	0.191456	AACCATCAGCTCACCCTCTTCAAGGAGGGCCTCCATGTCACTGGGACCAC[T/C]ATGCTTTTTGGCCACCGGCACTTCGTCATCACTGCTCAATGAGGCTTCAC
seedling leaf rust reaction type (CA1.2)	IAAV7473	1D	108965928	3.68405	0.000459117	0.191456	GTAAAAATCATTCTAATCAGAAGGCCTTACAAAGCAACTGCTGGACGCTTCCTCCCAGACAGGGGAGGACTCTGTTTTGCCAAACCTGGAGCACCATTTC[T/C]ATTTGGAACGAAATGAACAAATGAGGTGAAAGGAGGCAACCTTGATTCCCAGGAAACCACATTGAAATCCCCTTGCGGTCGGACTCCAGGATCCATCACA
seedling leaf rust reaction type (CA1.2)	Kukri_c12758_2101	1D	106389027	3.68537	0.000456733	0.191456	GCATGACTGACGGCTGGCTCTGGGAATGGAACCAGACGGTGACGTGGGTG[T/C]GTGAGTGGGGACAATGGCTGGCTGCGCGCGTGGAACCAGGTCAAGTGAGG
seedling leaf rust reaction type (CA1.2)	Excalibur_c50856_63	1D	107120512	3.69518	0.00043946	0.191456	accacmcmaacttcaaagcactctcagttctcatcgcgttataaagaggg[T/C]GATACCATAACACATAAGCCCCAGGGACACCAGAAATGAAGTAGATAATG
seedling leaf rust reaction type (Race 1)	Ra_c35710_395	1B	250665630	3.72349	0.000392971	0.19342	GGTCGAAGCTGTTAGAAATTTAGAAAGAGTGATTTGGGCCGGTCCCATTG[T/G]TGATGTTTATCCTGGGACAAACGAGGATGATGTGTTGGTGCCGCCATTGT
seedling leaf rust reaction type (CA1.2)	IWA6791	1D	105930822	3.62191	0.00058488	0.19622	TYGAAGGGGATTTGAGCAGGTCAGATTTAAATGGCTATCGCTGGTGTGGTCTTCTGGTTCTCATCACGCATCATCAGCTAATATGAGGTGGATTAGAGGT[C/T]CTGGTGGATTCTTATTGTAGCAGCTGATCGCACTTTTGGTGTGTGTTTGTGCTCCTTTGCTTGCAGCAGATGCAGGAGTGTAGTATTTCTGCACAGATGA
seedling leaf rust reaction type (CA1.2)	BS00014671_51	UNK	1048831714	3.60935	0.000613936	0.19622	AGGAGCAACCGGCGCGCCCTGGGCTGGGTTACAGGGCATCGGAAGCTGAC[A/G]CGGGAATCAAGCCGTCGGACACGCCACAGCAGTGATCCTGCCTCCTTGTG
seedling leaf rust reaction type (CA1.2)	GENE-2463_463	UNK	1165395765	3.61279	0.000605844	0.19622	GCCGATGTACATCAATCAGAATGATCATTTGTTAGCTCTTGCACACTATC[A/G]CGTGATGAACTATAATTTTGGAAGTACAGAGATCC
seedling leaf rust reaction type (CA1.2)	RAC875_rep_c106151_123	UNK	830725492	3.61279	0.000605844	0.19622	CCCATTCTCAATGGCGAGTAGAAGCCCATCATGTACAACATAATCATTGG[A/G]TGAAAATTGGTCAGCCACCCTGACTTCTGTGATGTCTTTGAATGCAGAAG
seedling leaf rust reaction type (CA1.2)	RAC875_c45385_212	4D	64104467	3.63088	0.00056492	0.19622	GCTGATTTTGTTGCGTTTTGGTGATTTAGATCAAAAGCTGTGGAGATGAT[A/C]TATCAGAAATCGATGTCAAGCCGGATGGTTCCTGGAGAGCTAAGGGTGGA
seedling leaf rust reaction type (CA1.2)	Excalibur_c55561_127	UNK	1009899213	3.62357	0.000581131	0.19622	TAGTTGAACGGAAGTAAGCAATATTAGCAAATGAGGACGAATGACTGACA[A/G]CACGACAGTAGATTTTACTGAGCTGGTTACCAGGAAGATAAGATGGTGAT
seedling leaf rust reaction type (CA1.2)	IWA5235	1D	110038340	3.62505	0.000577806	0.19622	TTCTTGAACCAAACTCCTATGTTGAGGAAGCTCTCAAAGTCGGACTGTGGCTTGTCAAGTCCATGAATATCTTCTGGGAAGACAATAATTTTGGTGTCAA[C/T]ccccctctccttcaaagcccttgcatactgtaggccattagaaacaggaacacggagatcttttgctccgagaagaaagagtgttggtgtcttaaccttg
seedling leaf rust reaction type (CA1.2)	IWA4586	1D	105146167	3.62846	0.000570245	0.19622	GGAGATCCCTGGGATGTTGTATGTCAAAGGGGATTTGAGGCAGGTCAGATGTGAATGGCTATCACTCGTGTGGTTTTCTCGTTCTCATCAGGAGTTCCAT[A/C]ATCATCAGCTAATATGAGGTGGATTCGAGGTCCTAGTGGATTCCTATTGTAGCAGCTGATTTCGCTTTTGGTGTGTGTTTGTGCTCCTTTAGATGCAGCA
seedling leaf rust reaction type (CA1.2)	IWA7170	1D	112823912	3.63036	0.000566062	0.19622	CAGATTTTAGCTCAGTGATTTTAGCATCGCCATTGACCGACTTGGATACATCACTGATCCAAACCTTATCGACGATCATGTGGTTGGTTGTCAAAGTTCC[C/T]GTCTTGTCGGTGCAAATGCAACTGACTGAACCCATGGTTTCACATGCCGCGAGATGCCTGACTAGTGCTTTGTCATTCATCAACTTCTTCATGGCAAATG
seedling leaf rust reaction type (CA1.2)	IAAV2840	UNK	1048831714	3.60935	0.000613936	0.19622	AACATGGATGGCGTGCTTTGTCTTTCTGAAATATTAGTTGCACAAGGAGGCAGGATCACTGCTGTGGCGTGTCCGACGGCTTGATTCCCG[T/C]GTCAGCTTCCGATGCCCGGTAACCCAGCCCAGGGCGCGCCGGTTGCTCCTGCTCGCCTTCAAAGTCGCGGGCGTCCAGCAGCGAGGCCTCGAAGTCGGTG
seedling leaf rust reaction type (CA1.2)	IWA4758	5B	118384331	3.57868	0.000690666	0.212006	TGGCCGGGTTCTGCAACAGCAGGGGTCCCATTCACAGTCTCCRCTGCCCTCGCCACCTTCTGCTTACATCTCTCCCAATCTTCAGACTGCAGCCAGCAAG[A/C]TCTCCCACCATGGCTCCCATTTATTGCAAGGAACGATATATGGCTGTTGTCTCCAAAAGAATACCTCAGTCTCACGGACACACAATACGGAAGCCAGGCA
seedling leaf rust reaction type (CA1.2)	RFL_Contig3622_1217	1D	112805139	3.576	0.000697784	0.212006	TCCGATCCCGTCCTTCATTTTGAAACGCACGAGCGACTTTTGAACTAACG[T/C]GACAAGACCTGTGATGGTTACTCATTAATGTGAATAGTCCCGAGTCTTAA
seedling leaf rust reaction type (CA1.2)	Excalibur_c28759_914	UNK	1293493979	3.57902	0.000689776	0.212006	TCATCTAACACAGGCCGTGAGACCTTCCCTTTGAGCGGAGGGAAAGGGTT[A/G]GCTGCGATCAGTGGAACCCGGTCTGTCAAGCTTCTTGAGGTGACTCCAAA
seedling leaf rust reaction type (CA1.2)	RAC875_c4135_1028	1B	243786282	3.58205	0.000681829	0.212006	ACCAGATGGAAATCATTAAGGAAAAATTAAAACAAAGGACACATTTATTA[T/C]GGAGCTCGAAGGAAAAATAGAGAAACATCAGAGTGAAGCATCTGAAGCTC
seedling leaf rust reaction type (CA1.2)	RAC875_c79857_301	2B	65728414	3.53043	0.000829778	0.218677	ATAACATCGGCATCATTATCCTTTCAGTTAATTGCGTTGTTTATGCTCTA[T/C]GTTTCCTTTTCAACTGGTGCTTCCTCTGTGCACGTCATGTGCGCATTCAT
seedling leaf rust reaction type (CA1.2)	IWA5234	1D	110036106	3.52036	0.000861911	0.218677	CTGACAAACTTCCAGATGGTGCTAAGCTCCCCTTTGAGGCTATTTTTGTGTCTGGCAAGGATTCAGCAAGTAGTCCAACGATTGTTGTTCTTCATGGTGG[C/T]CCTCACAGTGTCTACCCATCAAGCTATTCGAGATCCTTGGCTTTTCTGTATGCACAGGGATATAACCTGCTTGTTGTAAATTACAGGGGCTCGTTGGGGT
seedling leaf rust reaction type (CA1.2)	RAC875_c2910_3886	UNK	0	3.5223	0.000855626	0.218677	TTTACCAAGAAACATGATGGTGTGAGGTATCCGACAATACTTGGTGTAAG[A/G]gaacatatattcactggcagtgtttcttcgcttgcgtggttcatgtcaaa
seedling leaf rust reaction type (CA1.2)	Kukri_c41157_433	6B	203211352	3.52256	0.000854801	0.218677	TCTGGAAGGTTGCCAACAACAGATGCCCGATAATGTCCAATGCCATCAGC[A/G]TCATCTTCAGCCCATTCACGGAGAGAGAGTGTCTCCAGCATCTGGAGGGC
seedling leaf rust reaction type (CA1.2)	GENE-0315_356	UNK	81892839	3.52328	0.00085249	0.218677	GGAATGTGTGCCCAAATAAAGCAGCTGGTAATAGAAACATTTAGTAATAA[A/G]AAGTATGGGAACAGATCTTACGTATAATCAGTGCCTT
seedling leaf rust reaction type (CA1.2)	RAC875_c2910_5278	6D	176955065	3.52414	0.000849726	0.218677	GTGTTCCGGCTGCTCAAGGGGCTGATCTTCATCGTCTTCATCTCCACCAT[T/C]GTGATCCTGATCGTGATCCCCCACATGACGATCCAGGACATATTCGTCTG
seedling leaf rust reaction type (CA1.2)	Excalibur_c13239_85	2B	65716856	3.52632	0.000842749	0.218677	CGTTCTTTGTTTAGTGCCACATTGCCTGAAACAATAGAGGCTCTTGCACG[T/C]acaataatgcatgatgctgttcggatcattgtgggacgaaagaattcagc
seedling leaf rust reaction type (CA1.2)	Kukri_c79048_87	6B	203348145	3.52256	0.000854801	0.218677	AACGAGGATCCTACCCTTGTCCGGACTGAACTTCCTAGCACTTCACTCTT[A/G]TCAGCACTCGTACAAAGCATGGTCAGTGCAATTTTCTTCCAGGGGGGATC
seedling leaf rust reaction type (CA1.2)	Excalibur_c13714_490	6D	176954457	3.53248	0.000823358	0.218677	TGGACCGACTGGAACAAGTGGATCAGCAACCGCGGGGGTATCGGTGTTTC[A/G]CCGGACAAAAGCTGGGAGTCATGGTGGGAGAAAGAGCACGAGCCACTTAA
seedling leaf rust reaction type (CA1.2)	TA004358-0724	1D	112804698	3.53983	0.000800755	0.218677	TGT[A/G]GAAAGGAACATACTCTTGCTCTAAGGTCAAGTACTCTTCCCTCTCgGCAG
seedling leaf rust reaction type (CA1.2)	BS00089790_51	UNK	0	3.54358	0.000789469	0.218677	tttatcggcttgttggggttctgaatgtatccagctacgttacaatgtgt[A/G]TCTCGTTTATCGTGCTTAGTTGATTGTCTAAGGGTATTCGTTGTGTGTGT
seedling leaf rust reaction type (CA1.2)	Kukri_rep_c72243_148	2D	81097231	3.54401	0.000788176	0.218677	TCAAAATTTTACACTGGAGATTGCTACATTTTTCAATACACATATACTGG[A/G]GAGGACAAAGAGGAATGTCTTATTGGAACATGGTTTGGGAATGAGAGTGT
seedling leaf rust reaction type (CA1.2)	Kukri_c25138_1155	1B	249416106	3.54793	0.000776528	0.218677	CAATCGCCACTGCAAATCTGTTTGCGGACATCATGAGGAGGAACCTCAGC[A/G]TCCATTTCTGGCTCTGCATCCTGAGCGGGCTGAGAAGGGTAGTCGAGAGG
seedling leaf rust reaction type (CA1.2)	RAC875_c2666_368	UNK	1424754738	3.55063	0.000768625	0.218677	ggaatatttgaagaatggaaggacggtgttccacgggcggcttacaaagg[T/C]GTGGTGGTGTTCCGGTACAAGAGCAGCCGAAGACGGATATACCTGGTGGG
seedling leaf rust reaction type (CA1.2)	BS00023075_51	2A	250289426	3.56068	0.000739804	0.218677	ATTTCCCACTTATGTAACTCTGAGGAAAGACACGAAGGGAACCTGAGTTC[A/G]GAAGACTGGACTCAAGGGGCGTCGGAGTGAAACAGCATTGCCTGTTTTAC
seedling leaf rust reaction type (CA1.2)	Kukri_c36783_91	2A	164776870	3.53369	0.000819588	0.218677	GTCGCCGTCCGAAGCTTAGCACGACACTCTTTGGTCAACCTGAATCCAGC[T/G]CGGATCCTGAACCCAGAGATGCTCGTCAGTGGGAGATAGAGGACTCAGAT
seedling leaf rust reaction type (CA1.2)	IWA6564	2A	199250239	3.51291	0.000886448	0.222607	GGCCCTTCTGCTTGGCCTCATGTGCCCTCCTTGCACGAGACCTGGAGTGGATCTTCTGAGGCTTCCTGATGATGAAACCATCCTTCACCAGCTTCCGGAT[A/G]ttctgccgggagttggccatggagatctcgttgacctcattggggtcgagccagaccttgcccttgccgcacttgaggacgctcgaggccaagcgcttct
seedling leaf rust reaction type (Race 1)	IACX7844	UNK	0	3.68018	0.000466138	0.224934	ATAGTAGGGCGCACTGCGACAGCCGCTGGCAAATTATTACTACTTTCTTCACATAATTACAATGACAAGGGGCGACATGCTGACTTAAGGAGCATTTTAA[T/G]CTCCGCCTTCACGGGCTTCAACAGTAAAACATGACGTTCTTCACATTGTCCTTGAGGGCTGGAAGGGGCTTAACAGCTGCACCGCCG
seedling leaf rust reaction type (CA1.2)	IWA3058	1D	112804931	3.507	0.000906382	0.225314	CATCGTCTTCGTCGTCGCTCGATGAGTCGCTGGCGCTGGAATCCGTGTCCATGCCGACGGGTTTGCTGTTCGCTTTAGCAGTCCGTGCGGCTTTTGACTC[A/G]gtgagctgtttcttcagcatatctactcgctgcctgtactcctcttgctctaaggtcaagtactcttccctctcggcagcagcatcaatctcctcttctt
seedling leaf rust reaction type (Race 1)	IWA306	7B	208538926	3.66759	0.000489703	0.227389	TGCCAGGTTAGTAGTCTTTATTAAATTCCACAAGTTGGTTGATTTATCTTAACTCCATTC[A/G]AAACCATGTTACTTCTGTATTGTTCAATCACAGTTTCGGTGCAGCCTGCAGAAGTGAAGG
seedling leaf rust reaction type (Race 1)	Kukri_c45876_157	6B	202536686	3.67055	0.000484051	0.227389	CATCTTGAAAGAGTTGTGCCTCTGGTTGTGAAGCAGTCATGGGCCCTCAC[A/G]TTGCCTAATTTCAGTGTCCAGAGCAGAGCGTCTAGTCACATCCTAAGTAT
seedling leaf rust reaction type (Race 1)	Kukri_rep_c70501_255	1D	113264820	3.66236	0.00049981	0.227784	CGTAGAGCCTCCAGGTAGTACCCGTCTTGGAGTAATGCAGCCACGTAGTC[A/G]TGGTGCAGGCACCTCTCCCGGAGCATGTCGACTCCCAGCTTCCTTGTCAG
seedling leaf rust reaction type (Race 1)	IWA6479	1B	256678185	3.65223	0.000519939	0.228946	CACTTATTAGCTGCTTCCTGATTGCCTCACTATCTTGAGACGTGCCTGTGTTCTGTATACACTGCCTCTTTGCAGAACGCATAAAACTACATACATCATC[C/T]GCCCAACCAGAGGACCGAAGCTCAGAAGATGCTGATTCAGCAAGCATTTCCTTAAACTTTCCTTCTTCAAGATGATGCTTCAAGTCCTTGGCTGAAGCCA
seedling leaf rust reaction type (Race 1)	IWA8377	2D	133319671	3.65173	0.000520966	0.228946	ATGAATGAATCTGGGAAGCACAATGCCCATCCACAGGCAAGATGCTTCGG[A/G]TGTGTAGACAAGTAGTGTGTGTGCCGTTCGTCAGCCTGCGATGCTGTTTA
seedling leaf rust reaction type (CA1.2)	RAC875_c1927_530	UNK	0	3.48741	0.00097544	0.237679	AGAATTTCTACCAGCAATACTACAAGATGTACATCCAGGCGCTCCAGAAT[A/G]ctgcagataaagctgaacgtgatcagctcacaaaggcttaccagactgca
seedling leaf rust reaction type (CA1.2)	RAC875_c2254_1091	6A	205868069	3.48902	0.000969599	0.237679	ctcttcaggttaccagggacctcctcctcattcgatctagcctttagcct[A/G]TCATGAAGCTTTGCTCGAAGGTCTGTTTGCTTTGGTGGAGAAAACCTGTC
seedling leaf rust reaction type (CA1.2)	IWA10	2B	57175507	3.47787	0.00101081	0.243883	CCAATCTAAACATGTTTGTGATGACAAACTTAGCAGACACTAGCACATATGAGATGAGGG[A/C]ATTGACCACTGTATGCAAAGATATGACAATTCAAGTCCATTACCGTTGTAAATTCAGAGC
seedling leaf rust reaction type (CA1.2)	Kukri_rep_c70454_248	2D	81096394	3.47479	0.0010225	0.244308	caattcaagtagatgcagtgtcttcatccttaaattcgtcatattgttac[A/G]TTCTACATGATGGAAACAGTGTGTTCACATGGATTGGGAACCTGACTACC
seedling leaf rust reaction type (CA1.2)	Kukri_c44572_797	4D	116327766	3.47085	0.00103762	0.245538	aggcgaggatcaccattctcatcaaaaaggaccctatatgcatttaggtc[A/G]TGATATAAAGGTCTACCCTCGTTGCTGCAGTAGTCCAGCGCCTCAGCTAT
seedling leaf rust reaction type (CA1.2)	Tdurum_contig47508_250	2A	250289426	3.45741	0.00109081	0.252751	GTAAAACAGGCAATGCTGTTTCACTCCGACGCCCCTTGAGTCCAGTCTTC[T/C]GAACTCAGGTTCCCTTCGTGTCTTTCCTCAGAGTTACATAAGTGGGAAAT
seedling leaf rust reaction type (CA1.2)	IWA8377	2D	133319671	3.45541	0.00109892	0.252751	ATGAATGAATCTGGGAAGCACAATGCCCATCCACAGGCAAGATGCTTCGG[A/G]TGTGTAGACAAGTAGTGTGTGTGCCGTTCGTCAGCCTGCGATGCTGTTTA
seedling leaf rust reaction type (CA1.2)	IACX7844	UNK	0	3.45709	0.00109209	0.252751	ATAGTAGGGCGCACTGCGACAGCCGCTGGCAAATTATTACTACTTTCTTCACATAATTACAATGACAAGGGGCGACATGCTGACTTAAGGAGCATTTTAA[T/G]CTCCGCCTTCACGGGCTTCAACAGTAAAACATGACGTTCTTCACATTGTCCTTGAGGGCTGGAAGGGGCTTAACAGCTGCACCGCCG
seedling leaf rust reaction type (CA1.2)	Excalibur_c21854_1154	7B	69885240	3.44865	0.00112678	0.254404	CAAACTCTCTCTGCTCCCACCTTGGTTTTGCAGACAGAAGGGTTTGCTTT[A/G]TTTATAGCACAAGAGAGATGTATCGTTTACATGTAGATGTCAAGTTTGCT
seedling leaf rust reaction type (CA1.2)	RAC875_c43831_91	1D	105147780	3.45	0.00112119	0.254404	AACAATAGAGCCGGAAGGCCGCACGGTCGACGGCGTTCAATTCAATTTCA[A/G]ATCTGAAACCACCGACGAGACGAACGCGGGCAGGTGACGGAACCAAGGAA
seedling leaf rust reaction type (Race 1)	Ra_c105060_1855	5D	160886647	3.61941	0.000590543	0.25497	CAGCCACAGCACGTGCAAAGGCCATAGCCTGCTCTTTACGTAAGACAGTT[T/C]tgcgtgtctccagcactctgagaagctgaacttttgaatgctcctcatgc
seedling leaf rust reaction type (CA1.2)	IACX11246	4D	116330266	3.43998	0.00116352	0.255664	NNNNNNNNNNNNNNNNNNNNNNNNNNNNNNNNNNNNNNNNNNNNNNNNNNNNNNNNNTATCATTCCAGGAATGGACGCAGCAGATGAGGGACATGTTGGA[A/T]GCCAGGAAACGTGGGGATCTAGCTTTTCGTGACAAAGATTTCAAGACAGCCATAGAATGCTATACACAGTNNNNNNNNNNNNNNNNNNNNNNNNNNNNNN
seedling leaf rust reaction type (CA1.2)	Excalibur_c31044_482	4D	116330043	3.44019	0.00116262	0.255664	CCTCCTGCTCCACAACCACCACAACACCCTCTTTCTCCCATGGCTGAGGC[T/C]TGTTCTAGGATGGACCTGACAGCTATCCAGCAGATTCTTGTATCGACGCA
seedling leaf rust reaction type (CA1.2)	RAC875_rep_c110493_512	1A	240606303	3.44188	0.00115539	0.255664	ATTCTCCTTTGTGGTGCTCGCCGAGAAAGACAACAAGGTGAAGAATCTCA[T/C]GTGGGCTAATGGGAGCAGCAGGATGCAGTACAAGTTCTTTGGTGACGTGG
seedling leaf rust reaction type (Race 1)	BS00012069_51	5D	161140737	3.61127	0.000609404	0.258138	CAGGAACCCGAGACACTTGCGCGTGCAGCGAGCGTGAGGGCTCGCGTGCC[A/G]GAGCCTGCTGCATACGCAGTCTCAGCCGAGGAGACACATGGAGGAAGCGA
seedling leaf rust reaction type (Race 1)	Excalibur_c24145_1643	5D	160887914	3.60727	0.000618861	0.258138	GACTCGCTCTCTGATGACCCGTGCTTCTTCTTTGATGTTACATTTACATT[A/G]CGTATGACAATTACATTGGATTTCTTCTTGCCCGAGCGATTTCCCTTTTT
seedling leaf rust reaction type (CA1.2)	RAC875_c25154_17	6B	70837870	3.43399	0.00118954	0.259066	AGTAATAGTACGGACC[A/G]GCATCAACTTGCCTCCACTTCCTTCTCTGCGTGTTCTTCCTTTGGCAACT
seedling leaf rust reaction type (CA1.2)	D_GBF1XID01DNWRS_378	UNK	55382397	3.42052	0.00125003	0.264973	TTTCCAGAGCTTGCCGTGGGGGATGCTGACACGGTGACCCTGGTTTTTTTTTTTTTTAGGCTAAAGACACGGTGACCCTGGTGTGGCATCTTGTTCGGCTCCGAGCGGAGTTGGTTTGATGTTG[A/G]GTTCTGGTAGCAGAGTGGGTTTTCAGCTCCCGATTGCCTACGCACCCTATGTGAACAGAAAATATTTTTTCTTCAAAGTCAGAAATTTTGCAACATAAAAAAATGATCAAACTTTGTAGATGC
seedling leaf rust reaction type (CA1.2)	BobWhite_rep_c57575_65	1B	246277139	3.42194	0.00124352	0.264973	CGAAGTGGGAGCCAACGCCAAGCCAGCCGAGCCGACTCCTATCCTCCTCT[T/C]CCCCTTCCCCGCAGCAGTTTCCCCAAATCCAGCGCCCTCCCCGCCGGAAT
seedling leaf rust reaction type (CA1.2)	RAC875_rep_c112008_519	2B	42919079	3.42243	0.00124126	0.264973	AAAGGCGACTTCATGTTGAAAATGAATGACTGTGAGAATGCAAATGTTGC[A/G]TATTCAAATGCAATCACCCTTTTTAAGCATTTGCCAAAAGGGTGGATTAG
seedling leaf rust reaction type (CA1.2)	IWA6566	2A	208626668	3.41842	0.00125972	0.264973	TGTGTCAGCGTGTCRGATACCTTAAATATCATATCGTGTTTGTTCTGTTGGATGTTTCAATCAGAGATGCTTATGCAGAGTTTGTTAAACCATTTGGGTT[A/C]ATGGTATTATATTATGCTTTTGAACCTAAATTCTGTGCGTGCAAAATTTACGTGCTCTAATGATTAATTCGTCGTGTAATTCTGGACCCACCGCTTCAAG
seedling leaf rust reaction type (CA1.2)	IAAV7745	1D	105147720	3.41004	0.00129908	0.267459	CCAAAAGCAGATCAGCCGGTAAAGTAAGAATCCACGAGGGCCTCGAATCCACCTCGTATTATTAACTAACTGATGACGACGGAACTCGGGACGAGAGCGG[T/C]CGATCGGGGAACAATAGAGCCGGAAGGCCGCACGGTCGACGGCGTTCAATTCAATTTCAAATCTGAAACCACCGACGAGACGAACGCGGGCAGGTGACGG
seedling leaf rust reaction type (CA1.2)	RAC875_c28319_522	6D	173282762	3.40898	0.00130415	0.267459	TGGAAGGATGATTGCAGGGTCTAAGCTCCCTCTGATAGCAGCCCATCCTA[A/G]caaagctccccagttgaaggtcaagccgagatatgcctgaggccaaaatg
seedling leaf rust reaction type (CA1.2)	Excalibur_c19237_895	1D	112697459	3.41044	0.00129715	0.267459	GGCAACGGCGACGGCGAGTGAAATCAAATCAAACGCGATTCGAAACGAAT[A/C]GGGAATTGATGGACAAGGGGGTGGAAACAGTCGCCGAGGCGCGAGGAGGC
seedling leaf rust reaction type (CA1.2)	TA004602-1630	2A	199250133	3.39879	0.0013537	0.275326	AT[A/G]TTCTGCCCTGCAAGTATTAATCcAACAATAAaTCACAGTTATgCTCAgTt
seedling leaf rust reaction type (CA1.2)	BobWhite_c40424_143	UNK	0	3.39154	0.00139003	0.280398	AACACGGCACGCTCCCGGTACTGCATGAACTTCCAGGTGAAGAGGCCCAC[A/G]CAGATGGAGAGCCACAGCAGGATCACCCAGCAGCGGCGCCAGTTGTCCTC
seedling leaf rust reaction type (Race 1)	Excalibur_c10496_651	UNK	0	3.58016	0.00068676	0.281686	ACAATGACGGCATTGATGGTCAAGTCAGGAATATACCGGAGATCTGTATT[A/C]ggggtgatggtaagattcgactggttaaatctggggagagtgctgctagc
seedling leaf rust reaction type (Race 1)	Excalibur_c21199_377	UNK	151855647	3.56919	0.00071617	0.288933	GATATGGGGCTCCGGTACGTCCAGTACGAGCCGACCGCCGATGAGACGAC[A/G]CTCAAGTACATATACCCGAGGGACCACGCCGTCTTCACTGACATTGCCTC
seedling leaf rust reaction type (CA1.2)	GENE-2447_245	UNK	0	3.37252	0.00148966	0.298052	CACTCAAAAGTAAAATAAAGCCTCATGGAAATATGGAGTGTCTTCCAGTT[T/C]TACCTGTCTATAATCTTTAGGCG
seedling leaf rust reaction type (CA1.2)	BobWhite_c47040_305	6D	173736469	3.36952	0.00150597	0.298887	GTTTCGTTAACGGAGGAAGCTCTGTAGGGAAATCCGGTGAGAGAACTATC[T/C]ACTCTTCCAAGATTAGGGCTCCGGGGGATGATGGTGAAGAGTATTCTTGG
seedling leaf rust reaction type (CA1.2)	IACX1412	2B	52058156	3.35613	0.00158082	0.303285	CAAGCTGAC[A/G]GGAACTTTTTCAGAGGTCTGCTCTTGCTGTACTAGTGTTTTTTTACACTTWTCTGGACTATCATGTTAGTTTCAATGCTGATATAGTAACACATTCTTTC
seedling leaf rust reaction type (CA1.2)	Kukri_c22200_1171	2D	57171528	3.35613	0.00158082	0.303285	aagcataagcctcagagagtcggcaaggagcatgagcttgaggacgagga[T/C]GTTGTTCAGATCATTAAGAAAATATAAGCTACACACCGTGGTGCGAGCGA
seedling leaf rust reaction type (CA1.2)	Kukri_c36756_316	1A	241459258	3.35521	0.00158607	0.303285	TATCCTGATTAGCAGCCCCATTATCCAGAAGGTACATCAGCGGGACTGGA[T/G]CTATGTGGTCAAGGTTGTCGGCAAACTCCTCCCACACGGGGAACCTGTCG
seedling leaf rust reaction type (CA1.2)	IWA3213	2B	230778457	3.35457	0.00158975	0.303285	GTGCAGTGATGGTGGTGGCAACGTCGCAGCTGCGTGCCGGGACATGTTGCTTAAGGTCCCTAGCCTACTGATAATGGATGAGGGCCATACACCTAGGAAT[A/C]GGGAGACTGATGTGCTAGAATCATTGAGCAGAGTCCAAACTCCACGTAAGGTGGTCCTATCTGGTACACTTTTCCAGAATCATGTCAGTGAAGTGTTCAA
seedling leaf rust reaction type (CA1.2)	Kukri_c16319_58	6A	205522394	3.35977	0.00156014	0.303285	AAATGATAACCATTTCCTGCTCAAATCAAGTTTAACATAACTGCTGTGAA[A/G]CAGCAGGAATTGTCTTACACTTCGTAACATAACTACCGCTACTAGTACAT
seedling leaf rust reaction type (CA1.2)	Excalibur_rep_c107558_367	UNK	576001258	3.34749	0.00163094	0.304191	TTAAGGTCCCTGGCCTACTGATAATGGATGAGGGCCATACACCTAGGAAT[A/C]GGGAGACTGATGTGCTAGAATCATTGAGCAGAGTCCTAACTCCACGTAAG
seedling leaf rust reaction type (CA1.2)	GENE-0644_42	2D	60897799	3.34935	0.00162004	0.304191	CTTGTAGTGGCAGTTTCTGGGCGAGTTAGTTCAGATACACC[A/G]CTTATATGCCAGCAAAGTGGTATGAGAGGTGTAATAGTCGAGGAAACGGT
seedling leaf rust reaction type (CA1.2)	IWA3924	2B	44878516	3.34738	0.00163158	0.304191	CTTAATGCTTGAGGCTGTCTTTGCTGAGGATAGCTGTCCCTCTTGAAGATCAGAAATGCTAATTCCTGACAGGTCAGTGACAGCAGTAGGCCTTGCTTCC[A/G]CTACTGAAGCTCCATCCTCACCAAGCAGTGCACCTAGCTTGTCGAACGTGTACCGTAAACCGCTAAACTTGGGCTCAAGTGTTCCCTCAAGATCTTCAGG
seedling leaf rust reaction type (CA1.2)	BS00022666_51	2A	221369960	3.33836	0.0016855	0.311882	ttttttgtcctgagacgacgttcagctgacggaagcaattaatctggctc[A/G]GCCTAGCAGATCGGCTTAGTCCAGAGTGCCGGTGATTGAGTTGCAGATCG
seedling leaf rust reaction type (Race 1)	BobWhite_c43917_288	1D	111168466	3.5402	0.000799635	0.315094	CTACAGTTTCTTTCTCCGATATTGATGAGAAGGATGACATGGGTGATGAT[A/G]GCGATTTGAAAGATTCAAGGAGAGAGTTGGAACCCCAAAGCGTGGACCCC
seedling leaf rust reaction type (Race 1)	IWA3437	7B	202414284	3.53791	0.000806621	0.315094	TACAAAACGCTCGTGGAGCTCCAGTGTCCACCTCAATCTTGACTTGTTAGCTGCTGCAGATCCAGAAGATGACCGCGATGAGCTAAGCGGCAATTTAGCC[A/G]GAGATCCTGGATTCTGCAGGCTCTGGTTGTAGCAGGATGACACTGGAAGCGGCGACATTTGAGGCGGCGGCGTGTCGTATATGTCATCTAATTGGGGGCT
seedling leaf rust reaction type (Race 1)	Ku_c33271_432	1B	252182379	3.52455	0.000848409	0.32624	CATGAACACCATGAGAATCACTTGATCTTCGACTTCTCGAGATGCAGCAG[A/G]ATTGCACAATTCAACTTTCTCATGGGCCAAGGGGCATCTGCCGCCGAAGG
seedling leaf rust reaction type (Race 1)	Kukri_c45607_199	UNK	0	3.51655	0.0008744	0.330507	catttaaccgcccttcggagggactcaattggtgactattcggtcaatga[T/C]GCTTGGAACTTCGACGAACTGCAAGAACAAATCACCAAGGGATACTTATG
seedling leaf rust reaction type (Race 1)	RAC875_c29054_192	1B	49013266	3.51034	0.000895063	0.330507	TYGCTGCTCTTCATCTCCTGCGCCTCCTACTGCTCTTCCTTGCCGAAGCT[A/C]TTCTCTGAACCTCTCCTCCTCCCAATGTCCCCCTGCTGCTCCTTCCCCTT
seedling leaf rust reaction type (Race 1)	Excalibur_c21199_533	6B	203605118	3.50894	0.000899796	0.330507	ATCACCCTCGACATCGACCGCTACAGAGGGGTGTTGCAGCAAATCTACCA[T/C]GATAGTGTAATGGCCAATCCTTCATTTAACTAGATGACACGTTGTGCCCT
seedling leaf rust reaction type (Race 1)	BobWhite_c3356_442	UNK	8647404	3.5048	0.000913911	0.330755	GTTCTACATATATACTCCTAAGGTGATGCACGCATGATCAGTACTGTACC[T/C]GCCTACCTGTGTGCGTGTGTGAGATATTTCATGTATCCGTCCGTGTGCAG
seedling leaf rust reaction type (Race 1)	Kukri_c11397_2523	UNK	1327187500	3.49932	0.000932896	0.332733	GTTGCCTATATTGACGAAGTCGAGGAGACAAGCAAAGAGGGGGAGGCAAG[T/C]AAAGATAGGAGCAAGAAGATAGAGAAGGTTTACTACTCGGCGTTGGTGAA
seedling leaf rust reaction type (CA1.2)	Kukri_c34353_821	2B	63138822	3.31179	0.00185405	0.337986	CCTTGACCCTGAGCAAACGGATATTAAGGATTCTCCTTGCTGTTGTGCTA[T/C]GAAAAGCATCATACAGTTCTGGCTCTGTGACATGCATTGGAATTCCTTCA
seedling leaf rust reaction type (CA1.2)	RAC875_c14362_529	2A	154872373	3.31354	0.00184246	0.337986	ATTGTGATAATCTCTTGGTTCCTTCCTGAATGAGCTGAAGGATGGCTTTT[A/G]TTATGCACAGCAGTTTGAATAAATATTTTGCCCTGCCGCCCTTTTTTGCC
seedling leaf rust reaction type (CA1.2)	BS00004406_51	5B	71346961	3.30406	0.00190593	0.33989	ATTCCCCCAAGAAACCACGAACGCCGGGGAAATAAACTGTGGTATGGAAG[A/G]CCAACGACGCAACACATGCACAAGGGTGCTGGGCCTTGTTGGAAATTGAG
seedling leaf rust reaction type (CA1.2)	Ex_c8832_2521	2B	230776404	3.30459	0.00190233	0.33989	TTCCTCTACAGGATTGTAAGTTTCTGAGGGCAAATCAAATACTGGTGCAC[T/C]CGCTTCATTTTTGCCTTTTCTTTTTCTTTTTCTTGGCCCAGCTTCAGCAT
seedling leaf rust reaction type (CA1.2)	BobWhite_c47168_289	4A	211224162	3.30575	0.00189444	0.33989	GTGGACTGAATGATACTGCGGTCGATCAGGGTCTCCAAGTTCTCAATTGC[A/G]ATGTCTTGGGGTGTGGTGCTCACTGCATCCCCTGGTTGTACATGTACAAG
seedling leaf rust reaction type (CA1.2)	Tdurum_contig47258_1039	2A	172016123	3.28828	0.00201603	0.351876	AACGCTGTTAACAGTCGAATAGATTGAACCAGCTGCCAAGAACAAGTTCG[T/C]CACAAGCACACGAACGGACGGACGGACGGACTACTCGAAAGAAGCGGGAG
seedling leaf rust reaction type (CA1.2)	Excalibur_c25270_218	4B	302826626	3.28832	0.00201574	0.351876	tggcaaaagggttatggacctggaacattccaaagcctaaagaattcctt[T/C]GAGCTTAAGGGTTGCATAAGCAAACGAGCGAGAAGTAAGGTGGAGAGTAA
seedling leaf rust reaction type (CA1.2)	IWA4342	1D	105931564	3.29146	0.00199335	0.351876	GCCTTAGTTTGTCATTCTCAGCTCTTGCAGAAACCATCTTGGAAGGGATATAATTGGAATCGGTGCTGTCTACCTGACCTTCTCAGCCCAAACTTCCTTA[C/T]AACTTTTACCTCCTCGTTTGAAGCATACTTTAGTTGATTCTAGTTTTCCAATAATTTACAGAGGCGTATCGTGCTCGTTGCAGGTTTGACGAATGCAAAG
seedling leaf rust reaction type (CA1.2)	Kukri_c22186_502	4A	44889511	3.2854	0.00203677	0.352992	CTGGGCAAGGCTATCTCGGTCATCTTCCGTCTGATACATAGGTCAAACCA[T/G]GGCTCACACACTCTCTCGCCGATATTTCACTTCGCTCCCGTGAATACATT
seedling leaf rust reaction type (Race 1)	RAC875_c49136_59	6A	186300710	3.47895	0.00100677	0.353953	ccaaactctctcgagacacgagcaagatttgcgctgttgatctcaggatg[T/C]CCATTCATTAGCATCCAAGCACCAGCGCATAGATATCGACGATGCTGAGG
seedling leaf rust reaction type (Race 1)	tplb0041b11_529	2A	171416024	3.44792	0.00112984	0.381663	AACGTGGGAGGAGGCTATGATGATGGGTCCGAGACGGTCAAGTACTATGA[T/C]GAGGGGAAGAGCCTGTCGGTACATGATGCCGAGATGATGGTGGGTGATGC
seedling leaf rust reaction type (Race 1)	Kukri_c40204_141	2A	3723220	3.45131	0.00111573	0.381663	CTATGCAAGGTTCAGAGATAGGAGGTGCCACTTCTGGCTTATTGATCTGA[T/C]CATGTTGTACAGTTTGCTGTTCCTCCTGCTCTTTTATTCCGGTTTCAGCA
seedling leaf rust reaction type (Race 1)	BobWhite_c47040_185	UNK	0	3.44738	0.00113212	0.381663	ATTTCCTTCACTGGACCCAAGAGACCCCGCGGTATCGCCGATGGGAAAGA[T/C]GGGTTCCATAGTGATGGGGGTGGGGTGATGCTTGCAATGGTTSCTCGACG
seedling leaf rust reaction type (CA1.2)	Kukri_c9387_372	2B	51586821	3.25853	0.0022398	0.385464	GCTGCCAACCTCTTAAAATTTCCTTTGAAATACTTCTCTCCCCAGACTCT[A/G]GCCTTCTCATAGCTCGTCACGTTACCGTCCAACTCATTCGTCCCGAGGTC
seedling leaf rust reaction type (CA1.2)	BobWhite_c22503_605	2B	47047247	3.252	0.0022919	0.388991	CCCGTAACCCGTGTAACAATGTCTCACCGTAAGCGGTCTTTTAGCTTCTA[T/C]GTTGTCGGCTACGGCAGGGATGTTTTCATACGGGACTATCCTTCGAAGTT
seedling leaf rust reaction type (CA1.2)	BS00065030_51	UNK	1254177612	3.25348	0.00228003	0.388991	AATAGAAAACAACAATGGAAAAGCAAAGGGGGAAACTGAACAGAAGGAAC[A/G]GAAGAACAGAACTATAGTTCGATCGTTAAACCTTAAGATGATATTAACAC
seedling leaf rust reaction type (Field Mix)	GENE-0040_121	1B	203666867	2.87018	0.00820485	0.391734	AAGAAAAACAAAATGTTAATACTACCTTCTGCAACCATGGCTGCTCTACC[T/C]GTAAGTATTGCATCACTAGRAAGTAAATTAATATTTTGTART
seedling leaf rust reaction type (Field Mix)	Kukri_rep_c111568_656	1B	152171709	2.87018	0.00820485	0.391734	ACGTGATAGGAGTCCTGATGATGTGCTGAAAAGTGCTGCCAAAAGTTCTG[T/C]ATGCACACCGTCGATAATGAAGAAGCGGCAGAGAGAGCCCCCTTCTCCTA
seedling leaf rust reaction type (Field Mix)	BS00071903_51	1B	153568755	2.87018	0.00820485	0.391734	ATTTTGGATCGGCGCTTGGTTAAGAAAGGTAATGCTTTCTGCTGCAAGCG[T/C]TCCTTCAATGGAAAGGTTTGCCTGCCTCTTATGCAACTTAGGAAGATTCT
seedling leaf rust reaction type (Field Mix)	BS00081969_51	1B	154248485	2.87018	0.00820485	0.391734	ACGACCAGACATACGGGCTCTCTTTTGCCCTGTAGTAAGTTGCAGAGGAC[A/C]TGGCGTGATAAGCAGAGCCGAGGCGAGCTCGTGATGAACCTTTATGTTGG
seedling leaf rust reaction type (Field Mix)	TA005710-0827	1B	203666168	2.87018	0.00820485	0.391734	T[T/C]TGAAGTGCATCGAAGTTTTTTCATGAGTATGGGTAAGGAGTACCTAGAGG
seedling leaf rust reaction type (Field Mix)	IAAV6888	1D	7877957	2.87018	0.00820485	0.391734	GTACTGTATTCATGCTAGAGAGGAAAGGTGAATCTACAAGTGCCGTGAAAATATTAAGAAGTGACATGATGATGTTCTCACATCAGATTCCTTCATACCG[T/C]ATGACAAATGAAGGCGACAAACTCTGTGGTTACTGGGAACTTGATCCAGCATCTGTGCCTGAAAATTTCCTGGCTAGAAAAACAAAGTGAAGCAAAAGCT
seedling leaf rust reaction type (Field Mix)	IAAV798	1D	65971216	2.87018	0.00820485	0.391734	AGGACTGACAATGAGATTAAGAACCTCTGGAACTCGTCCCTCAAGAAGAAGCTGCGGCAGAAGGGCATTGACCCCAACACCCACAAGCCCCTCACCGAGG[T/C]TGATCGCAGTGGAGCAGCTCCCACCATCAGCACCGAGAGGACCTCTGGTTCCAGTGATGTCAACCCGTCAAGCGCTGGTGCTCTAGGGAACTTCGGTCAC
seedling leaf rust reaction type (Field Mix)	BS00030667_51	1D	385887	2.87018	0.00820485	0.391734	cttactgtttatggtgatgtgaaggagatttgcagggcttctacaagctg[T/C]AATAAGAAACTCGTAGAGTTCTACGATGTCAGAGCAGCAGAAGCAGCACT
seedling leaf rust reaction type (Field Mix)	TA002664-0848	1D	67147504	2.87018	0.00820485	0.391734	GCA[T/C]CCAGGAGaGCCACATGCCAGAGTCATGGAGCCAGATGATAcTGTAAACAc
seedling leaf rust reaction type (Field Mix)	tplb0055p02_1074	1D	9459233	2.87018	0.00820485	0.391734	GGCTACCCGAGATCAGGCAGCATCGCCATGTACGGTGGTGATCACCACCT[A/C]GCTGCTGGCGCTGGCTACACAAGCTCCTACTCCAATGCTGCCACAGGTAA
seedling leaf rust reaction type (Field Mix)	Kukri_c35521_117	1D	12570637	2.87018	0.00820485	0.391734	TCTGATTTTGAGCTCGTCCAGAAAGCGATAGCTGGGGGTGTTGTTCCAGC[A/G]TTCTCGTCTTCTGGTACTGGAGATGAGACCCATCTTCCAGCGAGGGAGAG
seedling leaf rust reaction type (Field Mix)	BS00097523_51	1D	12571161	2.87018	0.00820485	0.391734	GCTAGTATTGCCACCAAGGGCGCCATCTATTCACAAAGCAGAGGAAGTCA[T/C]GGATAAGACTAATACCAATGGTGTGAAACAGCTTACTGGTGTTTCTTGCC
seedling leaf rust reaction type (Field Mix)	BobWhite_c45790_683	1B	122077416	2.87018	0.00820485	0.391734	GACTATGACACTGTACCTGGCGTGGTGTACACACACCCAGAGGTGGCCTC[T/C]GTTGGCAAGACGGAGGAACAGGTCAAGGCATCTGGTGTAGCCTACCAGGT
seedling leaf rust reaction type (Field Mix)	BS00064498_51	1B	117024807	2.87018	0.00820485	0.391734	CCTCAAACACGATCAAACTTTTATCGAGGTGCCCGTATCTACCCGCGGCG[A/G]AAACAATGCGATTCACCACCGTGGGGTCTCTGCCATTTGTGATCTCCAAT
seedling leaf rust reaction type (Field Mix)	Kukri_c5299_462	1B	119983270	2.87018	0.00820485	0.391734	AGAAAAAGAAATCAACTAGAGCATCATCAAGGGCATGCAAGAGTAAGCCT[A/G]CAAGAAAACCTGCTGGAAGTAATGGCCATGAAGTAGGCTTTACTAGTACA
seedling leaf rust reaction type (Field Mix)	JD_c1532_462	1B	117471958	2.87018	0.00820485	0.391734	ACATGCCAGATGTTACCGAACCCAGCATGGAGAACTGATGATCAAGCCAA[A/G]TATCGGTAGACGTTCGGGTTCTCCTTGTCCCTCTCCAGGTAATCCCTGGT
seedling leaf rust reaction type (Field Mix)	BS00066398_51	1B	116593680	2.87018	0.00820485	0.391734	CGCCGTCCTCCAACCCATACTTCCCAACCCGGTGCATGCCCAAGGATTCC[A/G]GCGCACCTTGAAGGAAGGACCAAGGCCTGGGACTACTTGTCCTCTTCTTC
seedling leaf rust reaction type (Field Mix)	IACX6397	1B	116445980	2.87018	0.00820485	0.391734	AGCATTGTTTAGTCAGGCCTTTTTCGGGGCGAGCCTGGACTTGATCTTCT[C/G]CACCTCCTTCGTGCCGACCTGGAACGCCGTCGTGAGCACGTGGTCAGGCACCGGCGGCGTGGCCGCGAA
seedling leaf rust reaction type (Field Mix)	BS00069316_51	1B	115868019	2.87018	0.00820485	0.391734	ATGGAGATAGCCTTCCCTAGCAGCAATGTAAAGCGGTGACTGCATTTCCT[T/C]GTTCAATGCATTTGCACATCTTGGGTTGACCTCCAAAAGCTTTAGTGCAA
seedling leaf rust reaction type (Field Mix)	GENE-1623_147	1B	112475179	2.87018	0.00820485	0.391734	TTGTTTGTTCAAGCATCTATAGTTRCTGAATAAAATACTTAR[A/C]TGGCTTAAACTAAATTTTGTTAAATTGCAGGCTGAGGTGAGCACCATGAA
seedling leaf rust reaction type (Field Mix)	BS00027514_51	1B	112213508	2.87018	0.00820485	0.391734	ATGGTGCTAGGCGGAGCCGTGCACCTTCTCCCTGCGCACCTCCTTGTACC[A/G]CACCATGTGCTCGTTGCTGCCCTCCAGCGCGGACGTGACCCTCGCGTACA
seedling leaf rust reaction type (Field Mix)	BS00063080_51	1B	109620196	2.87018	0.00820485	0.391734	GATCCACATCAGAAACATCTCCAGCGCCTGCCATCTCATTGTCACCCTTC[T/C]tatcctcctgatcttcgccatttgagttttcccgttcttcagtacgagct
seedling leaf rust reaction type (Field Mix)	Tdurum_contig19251_352	1B	109384911	2.87018	0.00820485	0.391734	ccattgacatgcttattctgaaagatcgtcatctattcatcttcatttac[A/C]AAATAACAGTTAAAAGGGATCGGCAGTTGACAAATCATGGGCATCCAAAG
seedling leaf rust reaction type (Field Mix)	GENE-0459_370	1D	71690385	2.87018	0.00820485	0.391734	AGACCTATGCTTGACAATCCAGTCAGGAAAGGTACCAGCCCACAACCCGC[A/G]TTTAACCGATCAGCTAACAATGCGCAAGTTTGCCAAACTGAACCTAACTA
seedling leaf rust reaction type (Field Mix)	GENE-0459_114	1D	71690402	2.87018	0.00820485	0.391734	TCCAGTCAGGAAAGGTACCAGCCCACAACCCGCATTTAACCGATCAGCTA[A/G]CAATGCGCAAGRTTTGCCAAACTGAACCTAACTAACTATCTGCACC
seedling leaf rust reaction type (Field Mix)	Tdurum_contig42092_1244	1B	108136051	2.87018	0.00820485	0.391734	atgggtgagcgagtaacataactctcccatccagtgcactcaaagacact[T/G]ATGAAGCTCTCCATGCCAGAGCTCACGCACGCCTTGCTTCATCACTATTG
seedling leaf rust reaction type (Field Mix)	IAAV2848	1B	106821760	2.87018	0.00820485	0.391734	TGCGTCTCTCCGAGGGGAGAAAGAACGGCGGCAACGCACAGGTCCTGGCCAAGGTTGCGGGGGCGGCGGCCCTGGACCTCGACTTCGACGACATCCAGCG[T/C]GACCGCGAGTGCGTCATGTGCCTGAGCGAGGAGATGTCGGTGGTGTTCCTCCCCTGTGCCCACCAGGTGGTCTGCGCCAAGTGCAACGACCTCCACGACA
seedling leaf rust reaction type (Field Mix)	RAC875_c90431_188	1D	13738082	2.87018	0.00820485	0.391734	ATGAGGACGACGAACTCCTGGAACTGGATACCCTTGCGGCTGTCGACGTC[A/G]CAGTAGCGGTGCACGTCGTCGGCCTCCTTCTCCGACATCCGCACCTCGAG
seedling leaf rust reaction type (Field Mix)	BS00021902_51	1D	32864446	2.87018	0.00820485	0.391734	tcaccacccccagttacttttcatgactttatgggacagcatgtgtttcc[A/G]GAGAATCTATCTGTATCTGCTGCACCAGGGGCACATCCTTGCCCATATGT
seedling leaf rust reaction type (Field Mix)	IAAV8714	1D	32864377	2.87018	0.00820485	0.391734	TAAGCGGAACCATCCATAGTTCTCTCAGGGACATGGGAGCTTGATGATGATGCCAGCGATGGAAGAGGATGCAAGTATGCCACATATGGGCAAGGATGTG[T/C]CCCTGGTGCAGCAGATACAGATAGATTCTCCGGAAACACATGCTGTCCCATGAAGTCATGAAANNNNNNNNNNNNNNNNNNNNNNNNNNNNNNNNNNNNN
seedling leaf rust reaction type (Field Mix)	BS00021899_51	1D	65050271	2.87018	0.00820485	0.391734	AGAAGATCGGCATATAAGATCTCCAGTTGGAGACAAGAGTACCAATCCTT[T/C]TTCGACACATTTAATAACTTTCCAGCAGCTTTGCACTCCCGTGGTTGTTT
seedling leaf rust reaction type (Field Mix)	BS00091632_51	1D	56756450	2.87018	0.00820485	0.391734	TTCTTGCTGGATAAAATGTAAAGAGTCCCAGCCTTTTTGTTATTTGCTTG[T/C]AGGAAGTGCTGTTTGTTAAATTTGAAAACGTGTGCGAAGTAGTAGCTACT
seedling leaf rust reaction type (Field Mix)	JG_c8473_141	1D	56760400	2.87018	0.00820485	0.391734	GAGGTGCGCCAACTTGCTATGCAGGTACGCAATCTAGGTTCTCCACGTTC[A/G]ataactgttctcagtggaggttctggacaaacaggagtatcaggactaat
seedling leaf rust reaction type (Field Mix)	IAAV4055	1D	57437099	2.87018	0.00820485	0.391734	GATTGCCAGTTTCAGAAGATGTAGACATGGCTAGTGTTGAGCTTCTGAAGGCCCC[A/T]CCTGTTCCAAAGAAGAGGATTTTTCTTCTTGTTGGTGTTTTCTCTACTGGAAACAACTTCAAGCGCCGGATGGCTTTGAGACGAACATGGATG
seedling leaf rust reaction type (Field Mix)	GENE-0217_123	1D	58600062	2.87018	0.00820485	0.391734	AAGTATAAATATGTGCTTAAAATGCTCCCCGCAAGTGATARACATA[A/G]ATTTTGAAGCACATTGAGGATCTGATTTGACCCACCCACTTCAACATTAC
seedling leaf rust reaction type (Field Mix)	GENE-0217_113	1D	58600072	2.87018	0.00820485	0.391734	CCAAGAAAGAAAGTATAAATATGTGCTTAAAATGCTCCCCGCAAGTGATA[T/G]ACATARATTTTGAAGCACATTGAGGATCTGATTTGACCCACCCACT
seedling leaf rust reaction type (Field Mix)	RAC875_c82649_146	1D	58645267	2.87018	0.00820485	0.391734	ATTGGGGCTCAATGCGTCAGAGTTGCGTCGGTCTTGGATGCCATTTACCA[A/G]GCTCTGTTTGCTCTTATTCTGAACTGAACCTGTGGATTCCTCTCCTCCTC
seedling leaf rust reaction type (Field Mix)	Kukri_rep_c105316_262	1B	105649121	2.87018	0.00820485	0.391734	CAATGCATAACTGGCTTCTACTCCTCTGACATCCTTTGACTTAGTGCACT[T/G]GTCCAAATCATCCACAGGTTGACTTCCTTTAGATTCAGAAGTTTTCATGC
seedling leaf rust reaction type (Field Mix)	CAP8_c2544_283	1D	61154481	2.87018	0.00820485	0.391734	TCTCCACAGTTCATTGCAGCCTTCTTCGCTTCCTTCTGCTGCTTCTTCAG[T/C]GCTTTCATGGCAGCCTTCTCCTCTTTCTGCTTCTTCTTCAGCTCGTCCTT
seedling leaf rust reaction type (Field Mix)	IAAV4676	1D	61779159	2.87018	0.00820485	0.391734	TTTACTTGCACTAACAAAAGGAAAGGATCCTCCCAAGTTGACGCGCAGTAACAAAAGGGTCAGAGATCCATTCCACTCAGAGGAACTGCTGCAGCCAGGG[T/G]TTACTGGCTGCGTCGTTCTCGAAGTCTGATTTCAGTTTGGCCACCATCTCCGTAGCCTTGCTCCCATCCACCTCATCTAGAGGCAATGCAGAAAAATCCT
seedling leaf rust reaction type (Field Mix)	TA016320-0412	1D	61921486	2.87018	0.00820485	0.391734	CCAGCCATGTGACCACATGGAATGCAGGCTCCTTCCACAGGAGCATCCAA[A/G]CAA
seedling leaf rust reaction type (Field Mix)	Excalibur_c66156_743	1D	64448052	2.87018	0.00820485	0.391734	ATTTTCCTGATGGCATACACGCTCCCCATGCTCTATGAGAAATATGAAGA[T/C]GAAGTCGATGTTGTGGGTGAGAAGGCCCTGATCGAGCTCAAGAAGCAATA
seedling leaf rust reaction type (Field Mix)	tplb0053b16_1030	1D	64765434	2.87018	0.00820485	0.391734	TGCCTCGCCAGCCACAACCGGGGGGCGCAGGCCTTCAACAAGAAGCTCAG[T/C]GACCTCTGCGACGAGGTGCGGCTGCGCCTCAAGGACGCCACCGTCGTCTA
seedling leaf rust reaction type (Field Mix)	BS00064750_51	1D	56653380	2.87018	0.00820485	0.391734	GGAGTTAACATGCTCAGAAACAACCAAGTTCGAAGCTAAATCCACAGGGA[T/C]GCCAATTTCATGCAATCTAATCTTCGGATCACCGACCATAGTACCCCCGA
seedling leaf rust reaction type (Field Mix)	TA005370-0351	1D	64890144	2.87018	0.00820485	0.391734	CCG[A/C]GGTTCCTTTCCAAAGAATTCAGTGATAATCCTgATTATAGCAGGGACACG
seedling leaf rust reaction type (Field Mix)	Excalibur_c43347_322	1D	65479005	2.87018	0.00820485	0.391734	AAGCGATCACTGTTGCGTCGCACCGCCCCCTCGGTGATTGTTACCGCAAG[T/C]GCAGGAGTGCTGCCATCACATCATGTCTGTAATCTTTATAACAATATAAA
seedling leaf rust reaction type (Field Mix)	IACX3431	1D	36394584	2.87018	0.00820485	0.391734	AGTGAAGTTGACCTATCTGATTTTCAAGATGCACCTCTTGATCATGATGATGAACAGCCA[A/G]TACAAGGAGATGCTACTCAACAAGATGGTCCAGATGAACCAGCAGAGGTGATTAAGAAG
seedling leaf rust reaction type (Field Mix)	GENE-0336_224	1D	65548968	2.87018	0.00820485	0.391734	AACATGTGGAGAATTGTTTACTRTTCTCATGGTATAGAAATGCTAC[A/G]CAGGTGTTGATTTGTGGCCTTCTTGGCATTCCTCCATCTAATGGAGTACT
seedling leaf rust reaction type (Field Mix)	BS00110530_51	1D	65970447	2.87018	0.00820485	0.391734	CAGAACCAGAGCCAATCACTATACGATGATGTGATCAAAGCAGAGAGCCA[A/G]TTCAACATGGAAGGGATATGTGCTTCTTGGTTCCAGAATCAGCAGCCACA
seedling leaf rust reaction type (Field Mix)	Kukri_rep_c108883_500	1D	65971006	2.87018	0.00820485	0.391734	CCTAAGGTGCCAGCAAAGGAGTTGTTCCTGGACCAGCTTACTGCTGGTCA[T/C]gagagcccatcaagctgccgttcatcagcacaatctccactgtgatgcca
seedling leaf rust reaction type (Field Mix)	IAAV4825	1D	56338495	2.87018	0.00820485	0.391734	TTACGGCGGAGGAGCTGGTGACACTGTCTGGAGCCCACTCCATCGGCACCTCACACTGCTCGTCATTCACGGACCGTTTGTACAAGTACTACAACGACGG[A/T]GCATACGGCACTGACCCGGCGATGCGGGCGGATACGCGGAGCGCCTCAGGAGAAGTGCCCTCCGGAGACGGCGCGCAACACGACACCACATTGGTGCACT
seedling leaf rust reaction type (Field Mix)	IAAV4723	1D	56251372	2.87018	0.00820485	0.391734	GAAGAAAGGAGGTTGTCTATTCGGACTCTTATGTTGATCAATGGATGAAATCTGACGAGGTATACGAAGACATCCCAAAGATGACTCCAAGAGCAAAACG[A/G]AGTGCTTATTTATCCGATATACAGGAGGTTGATTTACATGATAGGGCAAAAAGGCTCAAATATTCTGACAGCGCCGATGGCGCAGGCAACTCAACCTGGA
seedling leaf rust reaction type (Field Mix)	Excalibur_c18184_132	1D	55731278	2.87018	0.00820485	0.391734	TGATCTCCGTCTGCGCAATAGCCTACCAAGCTGACCAGGTTTGGATGGTG[T/C]AAGAGGCTGAGCATCAAGACTTCAACCAGGAACTCGCGGTTGCCTTGAAG
seedling leaf rust reaction type (Field Mix)	Kukri_c7129_227	1D	54924009	2.87018	0.00820485	0.391734	AATGGAAGGCAATTACAATTAGCTTTGCTCTTTCGATTCTTGGACATTAA[A/G]ACACTATTTACACCACTGTGCACAGCGCTGTACAACAACAAGAAGGAGGA
seedling leaf rust reaction type (Field Mix)	RFL_Contig388_958	1D	54820935	2.87018	0.00820485	0.391734	GGTAGAGTCAAAATCAGTTGGTACCTTAATACAACTGCAAAAGAAGGACA[T/G]GCCACAAGGGCTATACGTTGACAGGGGTGTTGTCTCTCCTAAGCTTGGAA
seedling leaf rust reaction type (Field Mix)	IAAV2773	1D	54239945	2.87018	0.00820485	0.391734	ATTGGGTGGAATTGATGGATTGGAAGCTGCATGCCCTGTAGTTTTGGTCATAAGGCAGTTTTGGCGATTATGAGCTCCTTTTCTTTTTCTCTCTTCTTTG[A/C]TTACCTCTTGGCAGCCATGGCTATGTTTCCGTGATGTAAGTTGGGACAATTTGATGAGACAATGGCATTGAGCTCGAAAATGCCAAATGGAGACCGAGAT
seedling leaf rust reaction type (Field Mix)	GENE-0121_495	1D	53786393	2.87018	0.00820485	0.391734	CAAAAAACCATAGTTGTTTCTGTTTATGCCAATACGGAGATCCTAGCTTA[T/C]ATTCAAAGGGACATTATCAAGCATTTATGGCAATATTCACTTAAGCAATG
seedling leaf rust reaction type (Field Mix)	Ku_c12783_286	1D	50562356	2.87018	0.00820485	0.391734	TTCAGCGCTTCGTGGTGTGGGCCATGCCGTGTCATTGCACCTGTTTATGC[T/C]GAGATGTCCAAGACTTACCCTCAACTCATGTTCTTGACAATTGATGTTGA
seedling leaf rust reaction type (Field Mix)	GENE-0565_201	1D	42695388	2.87018	0.00820485	0.391734	AAATATTTAARCAGGTGTTTGATTTGACTCACATGTTGAAAR[T/C]CCCTCCTCCCACTTTCTTGCAGTTCTGTTGTGAATGAGTATGTGGAAGCA
seedling leaf rust reaction type (Field Mix)	BS00110545_51	1D	42373631	2.87018	0.00820485	0.391734	GACTGCCGGTCATACCCTCTGTACCGGTTCGTGCGCAAGGAGTTAGGGAC[A/G]GTGTACTTGACCGGAGAGAAGACACGGTCACCCGGGGAGGAGGTGGACAA
seedling leaf rust reaction type (Field Mix)	GENE-0285_336	1D	36892498	2.87018	0.00820485	0.391734	ATACCATTTCTCATACTGCATTTTRCTTCTGTTGCCRR[A/G]TAATATTTATCTAATGAACTGCAACTGATCTGCAGGGAATGATGCATACC
seedling leaf rust reaction type (Field Mix)	IACX20130	1B	106821703	2.87018	0.00820485	0.391734	CGGGGGCGGCGGCCCTGGACCTCGACTTCGACGACATCCAGCGCGACCGCGAGTGCGTCATGTGCCTGAGCGAGGAGATGTCGGTGGTGTTCCTCCCCTG[T/C]GCCCACCAGGTGGTCTGCGCCAAGTGCAACGACCTCCACGACAAGCAGGGGATGAAGGAGTGCCCGTCGTGCCGGACCCTCATCCAGCGCAGGGTCTGCG
seedling leaf rust reaction type (Field Mix)	BS00033738_51	1B	77808095	2.87018	0.00820485	0.391734	gatggaattgctaagatgatctacagacctgacacgggagaaattcttgg[T/C]GTTCACATCTTGGGTTTGCACGCTGCTGACCTCATCCATGAGGCATCAAA
seedling leaf rust reaction type (Field Mix)	GENE-2762_144	1B	103009045	2.87018	0.00820485	0.391734	ATTTTTGGCACCATRACATCTTTCATTAACATTGTGTCCTGAGGTG[T/C]GTAATCTAATGTTGCAGGTATGATAGGGAGGGAGAGCCATCACAGCTGTG
seedling leaf rust reaction type (Field Mix)	RFL_Contig1952_781	1D	77262761	2.87018	0.00820485	0.391734	gcaggttacaaactagaggtaatggagtctcatcaagcgacaaaattgga[T/C]GTTTCTGGCACTGCCAAAGCTGTAATCTCTTGCTTTCAGAAGTTGGGTGT
seedling leaf rust reaction type (Field Mix)	GENE-0403_110	1B	66456063	2.87018	0.00820485	0.391734	CACACCTTTGGAGCCCTGCAGCAATTTACGAGGCAAATTAAGATAATTGG[A/C]CTGACTAAGAGAGGGAAGCCTTCTTAGGAGGAGAAGAAGGGGGAAGGAAT
seedling leaf rust reaction type (Field Mix)	GENE-0403_266	1B	66455951	2.87018	0.00820485	0.391734	CTCATGAACCACATAACCAAGCATGGCCATGGCTGCTGGAGCTCTGTCCC[T/C]AAACTTGCAGGTGAGRAAAAACTAATRTTCTGCATTTCACTC
seedling leaf rust reaction type (Field Mix)	GENE-0121_95	1B	66020833	2.87018	0.00820485	0.391734	GCAGCAATTATGGGTATGCTACTTGTGCTTTTAGTAGATATCAACTTCAA[T/C]ACCCACRCTATTTTAGCAAATATACACTCARATTGCTTATGT
seedling leaf rust reaction type (Field Mix)	TA003169-1042	1B	66020530	2.87018	0.00820485	0.391734	[T/C]GTGTTTTTCAGGTGATGGACCTAATtGAgGACCATGGtCTAGCTGTtGTG
seedling leaf rust reaction type (Field Mix)	BS00098730_51	1B	65719045	2.87018	0.00820485	0.391734	TGTGCCGACATCCTAGCCCTCTCCGCTCGTGATGGTGCCTTCCTCGCTAG[T/C]GGGCTCGACTATGCCATTCCAACGGGCCGGCGTGATGGACTCGTCTCCAA
seedling leaf rust reaction type (Field Mix)	TA005699-1050	1B	64075009	2.87018	0.00820485	0.391734	ATT[T/G]ATTTTGGTTCCTGCAGATACTGGAAATGGGGATTGTGTCGCACTCGGTGA
seedling leaf rust reaction type (Field Mix)	BS00087988_51	1B	63581629	2.87018	0.00820485	0.391734	TTTCGTTAGCGATTTTGGAGAAGTGTTGGCCGTCCGGTTAGATTGATATA[T/C]ATACGCATGCTGATATCATTTGATATGTCTCGTGTCTCGGCTTGTTATGA
seedling leaf rust reaction type (Field Mix)	TA002525-0992	1B	35026521	2.87018	0.00820485	0.391734	AGC[T/C]GAGAAGGCCAAGATGGAATTGTCATCGTTGACCCAAACAAATATCAGGTT
seedling leaf rust reaction type (Field Mix)	BobWhite_c11036_842	1B	35027520	2.87018	0.00820485	0.391734	CGTGTCTCCAAACCAAGAGACAGTGGCGTAACATCAAGAAGCACAATATC[A/G]ctcacatcgcccgacaatactcctgcctgcaccgctgctccaagagcaac
seedling leaf rust reaction type (Field Mix)	GENE-0433_66	1B	51473296	2.87018	0.00820485	0.391734	CTTTGTTGCACCCAGAGCAAGGGTGCCAGGAAGAAAACAAACCTACAGAA[T/C]GAAGARATGACATTAATTCTCAAGGAAAACTAGTGTCCAATCAGAA
seedling leaf rust reaction type (Field Mix)	RAC875_c25100_89	1B	51474091	2.87018	0.00820485	0.391734	TACATTTGATGCTATACGGTATTAGAAACCTGTACCACAGACCGAATGAC[T/C]GGAAGTGGGTGGGCCTCAGTATTAAATACATACTTGTCCAGTGGAAGAAT
seedling leaf rust reaction type (Field Mix)	BS00081963_51	1B	53547200	2.87018	0.00820485	0.391734	GAGGGATTTCGTATTTGTCAGATTTCTCGTTTGGCTGCTGGAGATCGTAC[A/G]GTTAGTGTTAGCTCTTTTGTTCACCTGTTACTTGTGCACTAGTGATTGCT
seedling leaf rust reaction type (Field Mix)	BS00021904_51	1B	53847664	2.87018	0.00820485	0.391734	CGATACAGTATGGAGGAGCTGAATGCTCTTGTTGCAGCTCTGGAGGGAGA[T/C]CCAGCTGCAGTGTACCAGTGGAAAGAGTATGATGTAGGCTTAGTTTGCCA
seedling leaf rust reaction type (Field Mix)	BS00091993_51	1B	53849095	2.87018	0.00820485	0.391734	GCAATGAATCTGAACGATCCAGTTTCCACAATAATTCCTGTGCTGAGGAG[A/G]CTAAACTCAGCAGGCTCCTTAAGAAGGCTAAATGGCCAGAAGAACAAGAA
seedling leaf rust reaction type (Field Mix)	BS00087939_51	1B	66837286	2.87018	0.00820485	0.391734	CAGAGCCTGCATGTGGCAATTAATGTAAGTGAACCTGGGAAGACGAGGCC[A/G]CTAATGGAGATACAAATACGCACCAAGGAGATGCACAGAATTGCTATTGG
seedling leaf rust reaction type (Field Mix)	BS00022736_51	1B	54326587	2.87018	0.00820485	0.391734	cctccactctttaacttcaagccccatgagttgaagggcgtgccgatgga[T/C]ATCCTGGTGAAGCTCATCCCTGAACATGCTCGGAAGAACTGTGCCTTTGT
seedling leaf rust reaction type (Field Mix)	RAC875_rep_c108757_136	1B	54326760	2.87018	0.00820485	0.391734	TGGCTTTGTTACATCGGCAGTAGGGGGAAAGAATACATGACATCGAGGTC[T/C]CGGACGAGAAAAAGAATAATAATCACATGTGTCATCGCCTATATCCCATG
seedling leaf rust reaction type (Field Mix)	BS00094467_51	1B	55107437	2.87018	0.00820485	0.391734	GTTGCAAATAAGCCCCTGAGCTCTGTCACATTCTAGCCTCGACTCCTTGG[T/C]CTTGGGAGGAGTTCGTCGCAGATCCGATCTAGAGAGCCTCCCCGCACCAC
seedling leaf rust reaction type (Field Mix)	BS00094469_51	1B	55107456	2.87018	0.00820485	0.391734	GCTCTGTCACATTCTAGCCTCGACTCCTTGGTCTTGGGAGGAGTTCGTCG[T/C]AGATCCGATCTAGAGAGCCTCCCCGCACCACCCATGTTTACCTTCCCCTT
seedling leaf rust reaction type (Field Mix)	BS00040342_51	1B	56970052	2.87018	0.00820485	0.391734	GCGGCCTGCTGTTCAGATCCTCTCCAGGGAGGACCCTGAAGCCCACAGGA[A/G]CACGAGACACGTGGGCGACGCTTCGACGGCGAGTTCAGAACTCAATAAGC
seedling leaf rust reaction type (Field Mix)	BS00095751_51	1B	57045395	2.87018	0.00820485	0.391734	AAACGTAGCGCATTCAAATCTGGTGTAAGTATCATAATGTGGAAGGAATT[T/C]ACAATATCCATTTGTCCATACCCATGTCATTCAGTAATACTCAATCACTA
seedling leaf rust reaction type (Field Mix)	Tdurum_contig29891_62	1B	57046068	2.87018	0.00820485	0.391734	TCAAAAGGGCGGTCTGATGTTATAGTTGATTCAACACTTGAACAGTGATG[T/C]tgatcagataagcttttaaaagactggtcaattgatttctaagaatctcg
seedling leaf rust reaction type (Field Mix)	GENE-0366_124	1B	58966542	2.87018	0.00820485	0.391734	ACTAGCARACTGRTTTTTTATTCATGTATCTCARTTTT[T/G]GTGAACTCATTTAGTTGTACCCTGTTTATCTCAGGTCAAAAGTTATTTAT
seedling leaf rust reaction type (Field Mix)	BS00092426_51	1B	61211603	2.87018	0.00820485	0.391734	TCCGCGAGGGGCTGTTGGATTATCGACAAATGTCCACTTATGGAAACACC[A/G]ACAAAGACATTGTGAACTCAAGCTACCAAATTTCTTGGGAGCGTGGACAA
seedling leaf rust reaction type (Field Mix)	BS00087444_51	1B	61213673	2.87018	0.00820485	0.391734	CAACTGTGACTGATTTGCAACTCAATGCTGTGGGGTCCATACTGTCCTTG[T/C]tggcaattatcacgacttgcatcgcgcaaatcatgacaaacactattcag
seedling leaf rust reaction type (Field Mix)	BS00087441_51	1B	61214377	2.87018	0.00820485	0.391734	TTGACGAGCTGGCATCTCCTGGTCACTTTCTGCTCCCTTCATGTAGCGCT[A/G]TGGATGAAGTTTTTCGAGCATAAGGCTTTTGATTCAAGAACTGTCATGGG
seedling leaf rust reaction type (Field Mix)	IAAV5364	1B	62371937	2.87018	0.00820485	0.391734	NNNNNNNNNNNNNNNNNNNNNNNNNNNNNNNNNNNNNNNNNNNNNNNNNNNAGGAGAAGAACATTGCTGTGGTTGTTGGTACAATCACAGATGACATGCG[T/G]ATCCAAGAGGTCCCAGCAATGAAGGTTACCGCTCTGAGGTTCACAGAGACAGCGAGGGCAAGGATTGTCAATGCTGGTGGGGAGTGCCTCACTTTTGACC
seedling leaf rust reaction type (Field Mix)	BobWhite_c12695_394	1B	62536302	2.87018	0.00820485	0.391734	GAGAGAATCAGCATATCCTCGGTAATATTCAGCGAATACTCCCTGACCAA[T/C]GGTGAGGAATTGCTCGGCGGAGTGAAATTGTCAAGTAACACAACATGCTG
seedling leaf rust reaction type (Field Mix)	Kukri_rep_c108883_577	1B	66456905	2.87018	0.00820485	0.391734	AGCACAATCTCCACTGTGATGCCAACAGTTTCACCATCAGCCCTCTCGAC[A/G]CCGATGGGACTGAACCTCCCACCAGACAATCACCGCCATGGGGGCACTGG
seedling leaf rust reaction type (Field Mix)	GENE-4436_150	1B	68760498	2.87018	0.00820485	0.391734	CAGTTAGCCATGACCAGGTAGGTTCTTGTACTTCAGCTTCAGCGCAGTCT[T/C]ATAGARRACATTTATCTTTGGTTATTATCATTTTTGCR
seedling leaf rust reaction type (Field Mix)	IAAV6799	1B	102898484	2.87018	0.00820485	0.391734	AGGGGAAGATGATGTTCCACAGATCTCAGGCTTGGCTAGAACTTTTGATGTCTCAGGCTTGGCTAGAACTTTTGATGTCGCAGGCTTGGCTAGA[A/C]TTTTTGATGTCCCACTAGAAGGTGAAGGATTTTGTGCATCTTCAAGAGCCTTGTTTTCCGATTCAGTACTCACTGATTTAAGTTCACATTCCAATGAATC
seedling leaf rust reaction type (Field Mix)	RAC875_rep_c69176_194	1B	90266587	2.87018	0.00820485	0.391734	AAATTCATTGAGACAACACGTGAAACAAGTGTTAGTTTTATCGTCGGGAA[A/G]TTTGATGGCATCCTTGGCCTTGGCTACCCTGACATCTCCGTTGGGAAAGC
seedling leaf rust reaction type (Field Mix)	RAC875_s110045_62	1B	102666603	2.87018	0.00820485	0.391734	TGAGGTTGTGGCAGTAGTTCTCGGGTGCAATATCTATCTTGATAGAGTGA[T/C]CAACCAGGGCACATTAGAAGCAGAAGAAGAGGAAACGTTTGGGCCGTCTA
seedling leaf rust reaction type (Field Mix)	BS00038368_51	1B	101023013	2.87018	0.00820485	0.391734	TGGTGTATTGTCACTGTTTGTTGGTGTATATTGTGCAGATAGTTTCTACA[T/G]AACCATGTAAGCTGTGTAGATTTTTGGGAGCCATTCAAGATGTACAATTA
seedling leaf rust reaction type (Field Mix)	BS00035794_51	1B	100223656	2.87018	0.00820485	0.391734	AGCCTGGACAAGGTGAAGACGGAGATGGTGCCCAAGGTGGTGGAGTCCAT[A/G]ATCGGCGGCATCGAGGCGGTCCTGGAGGAGGGCGCGCGGCACGTGGTGGT
seedling leaf rust reaction type (Field Mix)	BS00093102_51	1B	99921432	2.87018	0.00820485	0.391734	CCACTCTTAAAACCATAGGTTACCACTATATTTTGTGAGATAAACCAGGA[A/G]TAGCCTGGAGTTTTTGTGATGATTAGATGGTTGTAATTTTGATCAGATGT
seedling leaf rust reaction type (Field Mix)	BS00015169_51	1B	99630453	2.87018	0.00820485	0.391734	TGGCTGTTGTTATTTGACTGTAGTGTTCTTTGTACATTTCAAAGAAGCCT[T/G]ATGTGCCTCTGTCAAACTAATGTCTTATCAAAATACATACGTTTGCTGTT
seedling leaf rust reaction type (Field Mix)	BobWhite_rep_c49149_530	1B	99619551	2.87018	0.00820485	0.391734	AAAAGATGCGTCTTCAGTAGTGTAAGAGCGGTTACAACTCTTGACTCACG[A/G]CTAGTAGCATAACGGTGAAGTTGTAGCTGGGAGCTGACCATATCTGTCAC
seedling leaf rust reaction type (Field Mix)	BS00069054_51	1B	99187616	2.87018	0.00820485	0.391734	CCTGGTCAGTAGGATGCATAATACCATATCTGTTATCTTCTTGAATTAGG[A/G]AACTGTCTCTATTCTGTACTTATCACAGAAGTTTACTATAGCCATACAGA
seedling leaf rust reaction type (Field Mix)	RAC875_rep_c109118_164	1B	99182005	2.87018	0.00820485	0.391734	GCTATTGTGCATGAGTCCCTGTCAGAGCTGCGTGCTCGGGTTTCTGAGCT[T/C]GAGGAACTTGTGGAGAAGCAGAACCTTGCGATCTCTGAGAGCGCCGAGGG
seedling leaf rust reaction type (Field Mix)	Jagger_c6107_116	1B	99181803	2.87018	0.00820485	0.391734	TGGCCAGCTTGTTATCAACTGTGACTTTCTCTGATAATATCAGTTCAAGC[T/C]TGCTTGTAAGATTGGCAAGGTCTTGATTCAGCTCAGAAATATGTTTCTCG
seedling leaf rust reaction type (Field Mix)	Kukri_c17055_189	1B	98435981	2.87018	0.00820485	0.391734	ATGCCGCTACAACAAACCTTTCAGAAGCACTGCGTAATCTGACTACCACA[T/G]CTATTGGTCTTGGCTTTATGTTTTCAACTTCATGGAAGCTAACATGTAAG
seedling leaf rust reaction type (Field Mix)	Kukri_c9105_1184	1B	91766624	2.87018	0.00820485	0.391734	CGCTGTCGTTGCAGTGGCAGGACAATACGGCGAGGAGCCTCCTCCTCCTC[A/G]CGGTGGCTGGCTGTTAAATGCTTTCGTTTTGTTTTCATTTTGCCAAAGGT
seedling leaf rust reaction type (Field Mix)	Kukri_c24684_134	1B	91594716	2.87018	0.00820485	0.391734	caaaagatcattgagagcaggaagtggggcttcaccaagttcaaccgcaa[T/C]GACTACCTCAAGTTCAAGAGTGAGGGCAGGATCTTGCCTGATGGAGTCAA
seedling leaf rust reaction type (Field Mix)	BobWhite_rep_c53595_274	1B	91594253	2.87018	0.00820485	0.391734	TGTGTTCACCTTGTCTCATGGGAGAAGGAGAATGTGTCCAGTGAGGCTCT[T/C]GAGGCTGCCCGTATTGCTTGCAACAAGTACATGACCAAGCATGCAGGAAA
seedling leaf rust reaction type (Field Mix)	IACX6356	1B	83206249	2.87018	0.00820485	0.391734	ATCTTTATAATAGATCTCAGTTCTTTTCCCAAAAAAAAGAAGGCCTTCTGTATTGGCAGA[T/C]ATGCTTCGGACCTCTAGGCCACACCAGGGTACAAGAGAAGAAGAAAGTATGCTCTTTAG
seedling leaf rust reaction type (Field Mix)	BS00083237_51	1B	70353005	2.87018	0.00820485	0.391734	cctgagccagaaagcgacgcaagtcccgaggttatcgatgacattagctc[A/G]GAGAGTTTGGTGAAGCTTGCTCCTTCAAGCGTAGATGTTCCGCTTACCGA
seedling leaf rust reaction type (Field Mix)	IAAV3801	1B	80334185	2.87018	0.00820485	0.391734	AAAGGCTAGCAGGAAATTTCTATCTTTTACAGACCGGTAGATTCTCCATTTTCTTCCATATATATATGTCTCTCGTAAGGATTAGTATGTAGACTTGTGT[A/G]CTTGTACTAGTTGCTAGTGATGCTTTAGATCTTAGCAACTGCACCTAGCTACCTCATGGTTATGTATGCATACCTAGTATGTGTATGTAACAGGGAAGCA
seedling leaf rust reaction type (Field Mix)	GENE-2766_500	1B	80096886	2.87018	0.00820485	0.391734	GTCAAGATAAATGTTGTCTTTTTAATATCAACAACTAAAATGCACATTCT[T/C]TTTTGCTCCCTTCCCATTCCTTTCATGATTGTTRTTATTAGGTTAA
seedling leaf rust reaction type (Field Mix)	RAC875_s117310_106	1B	79915672	2.87018	0.00820485	0.391734	GCAGGAATGGTTGTTTTCATACGTTGTGAGGATATGAGTAGAACATGGAG[A/C]GTTCTGCAGTGTTTCTAGACGTCTTTGTCCCTTCAATAGCGGTCTTTTCT
seedling leaf rust reaction type (Field Mix)	JD_c6297_810	1B	78342107	2.87018	0.00820485	0.391734	CTGTGTATGACGTGAGGCTGTGCTTTCTCATGAAGATACTCTAGGCCTTT[A/C]GCTGCACCAACAGCTATCTTCACCCGTTGTATCCATGATAAGACTGGACC
seedling leaf rust reaction type (Field Mix)	GENE-0489_91	1B	77806392	2.87018	0.00820485	0.391734	GGTAACCTGCTCAATCAAAATTGTGTAACTTTAGGCCATACATTACAATA[T/C]AATTCAGCATACACCTGTAAGCAGCARTTGGTCCAAACATTTTGNNNNNN
seedling leaf rust reaction type (Field Mix)	BS00093946_51	1B	75074676	2.87018	0.00820485	0.391734	ATGGTGACAAACAAGGCAAAAAGTTCCGAGCATGGGTGGACCGACTTGTT[A/G]CATCACCAATTGGTACAAGTAACTGGTTGGTGAGGTTTGACAACTGGGAG
seedling leaf rust reaction type (Field Mix)	BS00093945_51	1B	75074648	2.87018	0.00820485	0.391734	GCATCCGTTGACGCACTGAGTTCATGCTATGGTGACAAACAAGGCAAAAA[A/G]TTCCGAGCATGGGTGGACCGACTTGTTACATCACCAATTGGTACAAGTAA
seedling leaf rust reaction type (Field Mix)	BS00004981_51	1B	75072995	2.87018	0.00820485	0.391734	TCTTCAGCTTCTGCGCCGCAAGGAAGAATGGACAGGCTAGATGGCTCTGC[A/G]cgccttatgatcgtttcggatcttgaccagacgatggttgatcactgtga
seedling leaf rust reaction type (Field Mix)	Jagger_c7740_104	1B	74915514	2.87018	0.00820485	0.391734	TTATCACCTGAGGGCATGACCTCATCTTCCTCCTCCAACCAGTAGGACTC[A/G]AGCATCTTCACTGCCTTCTCATATATTTCTGTGTTGTCATGGCTCTGAAG
seedling leaf rust reaction type (Field Mix)	BobWhite_c29659_339	1B	74915059	2.87018	0.00820485	0.391734	GTCTTCAAGGTCAACCGGTCGGATCATTTGGGTTCTGCCTCACCAGAGGA[T/C]GTCCAGAGCCGCATGTGTTGTCGGGAGAGTCGGGTTTTGCCTCCTATATA
seedling leaf rust reaction type (Field Mix)	BS00019225_51	1B	71744253	2.87018	0.00820485	0.391734	CTGCGTGAGCTTCGTGATCATGCTGACTCCAGCATTGTCATCATGATGGT[T/C]GGTAACAAGTCTGACCTGACACAACTAAGAGCTGTCTCTGAAGATCAAGG
seedling leaf rust reaction type (Field Mix)	BobWhite_c5757_260	1B	70356070	2.87018	0.00820485	0.391734	AGTAAATAGATGCTCTTCTTGCCAAGCTAATAAGCAAACGATGGTTCACC[A/G]GGCCGGAAGCTCCGGTAGATGGAGGCTATCACTGGGACTAGACCCAGCAG
seedling leaf rust reaction type (Field Mix)	JD_c5757_605	1B	70355725	2.87018	0.00820485	0.391734	TCCCCTTGAGCTCGCATTGCGCCTGTGCTTGCCACTAACGCCAGCCTCTT[A/G]CCAACAGAGAGCTGGTCCTCGACCTTCAGCCCAGTTGCCACAATGTCACC
seedling leaf rust reaction type (Field Mix)	BS00021870_51	1B	70354126	2.87018	0.00820485	0.391734	ATCCGACATGGAAGGCAGACAAACAGAGCTTTCAGCCTTGAGAACGCACG[T/C]AAGAAAGCCTTGCTGCTTGAAGCGGAGGGAAAAGAGGATTTGAGCTTCTC
seedling leaf rust reaction type (Field Mix)	RAC875_c455_1400	1D	72840631	2.87018	0.00820485	0.391734	gtctttttccaacaacttccaggcaaaaagtacccttgggcggttcattc[A/G]TCGTGAATTATGTGCAATTGCTGGTGCTGTGACAGTCAGCTCCCTTATGG
seedling leaf rust reaction type (Field Mix)	BS00107597_51	1B	159576386	2.86854	0.00824733	0.391734	CAAACGTTCATCTTTTCAATACTGAAATAGACTTACAAGACAAAATTAAC[A/G]TATGGCTACTGATTTAACAGTTTGTGCTGTTGCGCAGAAGGTTGATCTTC
seedling leaf rust reaction type (Field Mix)	RAC875_c42715_856	1D	78173177	2.87018	0.00820485	0.391734	CCAGATGAATAGCCATTTGAAAAGTTAGGGCCTCCAGCAATTGAGAATGA[T/C]GACGTGGTGGGTTCCAGTGGAAGTAATGCTAATTCATTGCTGGTAGATCT
seedling leaf rust reaction type (Field Mix)	RFL_Contig4059_310	1B	49770066	2.81878	0.00964132	0.391734	GCATTGGCAATCCCAATCCCGCATATTTCAACAAGTTGTGTCATTTGGGT[A/G]CCTTGGTGTTGCCGAGACGTACTATAGGTTTTCTCAAGCTAAATGTTGCA
seedling leaf rust reaction type (Field Mix)	IACX3433	1A	156666385	2.81878	0.00964132	0.391734	CAAGGAGATGCTACTCAACAAGATGGTGCAGATGAACCAGCAGAGGTGATTAAGAAGAAA[T/C]TGGTTATTACTGAAGAACATTTCCAGAGAGTTACACAAGCTTTGGTCATGAGACTGCGG
seedling leaf rust reaction type (Field Mix)	BS00110181_51	1A	158079639	2.81878	0.00964132	0.391734	TAAAGAGTCAAAGAAGCCAGCAGAACAGCCACCAAAGCCATCATTGTCTC[A/G]TGCTGGATCATCTGTTGTACAAAGACCTGTCCAACGACGGGGTTATCCTA
seedling leaf rust reaction type (Field Mix)	GENE-0564_125	1A	168271817	2.81878	0.00964132	0.391734	TTACAGAAATAAGGCTATTATTATCTATACTTGATGTCGCAGCTGATCCA[A/G]TGATTTCCCTTGATTACACTAATATAGGAGAGAAAGTTAATGTATTGATG
seedling leaf rust reaction type (Field Mix)	Tdurum_contig10663_1143	1A	169549294	2.81878	0.00964132	0.391734	ATGGACCACAGGCGTCAGAAAGAAGATGCTCTGAACTTTCGTGTGAAAAA[A/G]GAGAATGAGGTGAATGCGGCTGAGAAGGGATTGCTTGCTGAGATTACTGA
seedling leaf rust reaction type (Field Mix)	Excalibur_c14541_350	1A	174088126	2.81878	0.00964132	0.391734	TACAGCTAATTTACAGATCCTACAGATTCTTCCTCCCCTTCTTGTGTGAC[A/G]GGTTTGCGCCATTGTCAGTATGTAGCAGCATTGTCATGCAAATCACGGCG
seedling leaf rust reaction type (Field Mix)	BS00004637_51	1A	181664561	2.81878	0.00964132	0.391734	GCTTGCTTCTGATTCAACAGGATGAGCAGCCATCAACTGAACGCTGCATA[T/C]GAAACTAGCTCGTTGTATTAGCCAGAAATACAGCTGCTTTGACTTAAGAC
seedling leaf rust reaction type (Field Mix)	BS00031417_51	1B	23559739	2.81878	0.00964132	0.391734	TTACTTTTCAGGATATGCCTCGTTATGATGATCGTTATGGAAACGCACGC[T/C]TGTATGTTGGTAGATTGTCTTCCCGTACTCGTTCGCGCGACCTAGAATAT
seedling leaf rust reaction type (Field Mix)	BS00023185_51	1B	45111179	2.81878	0.00964132	0.391734	ATGGCAGTTGAACCATGCTACAGAATTAGAACAGAGCCAGCTTGTCATGG[T/C]TTATATATCTGTACTGCCATGCTTGTGTGTCTTATGTGTTGCATGATAGT
seedling leaf rust reaction type (Field Mix)	BS00109001_51	1B	45111192	2.81878	0.00964132	0.391734	CATGCTACAGAATTAGAACAGAGCCAGCTTGTCATGGTTTATATATCTGT[A/G]CTGCCATGCTTGTGTGTCTTATGTGTTGCATGATAGTTTCCTGGTGTACA
seedling leaf rust reaction type (Field Mix)	BS00022593_51	1B	50953930	2.81878	0.00964132	0.391734	CAGTACCCTGGGTTCAAGGAAGTGCGGATGATCGAAGCAAAGCCTGGTAT[T/C]GCTTTCGTGGAGTATGGAGACGAGGGGCAGGCGACCGCAGCCATGAACCT
seedling leaf rust reaction type (Field Mix)	BS00064406_51	1A	152150428	2.81878	0.00964132	0.391734	CTGATCCAGCTCATGTTCAGCATTTTCTTTTACGAAAGACTTGGCAAGTT[T/C]AGTTTTATCAGCAATTGCATCCTCGTCATCTGATGCACTATCGTCCAGTG
seedling leaf rust reaction type (Field Mix)	Tdurum_contig12173_284	1B	55092127	2.81878	0.00964132	0.391734	atcagggaccagctccgaaggatcagccacaggtaccgccggttcataat[A/C]TTCTGCCTCGTGCTCGTCACCGCCAGCCAGTTCTCCGCCCTGCTCGCCAC
seedling leaf rust reaction type (Field Mix)	Excalibur_c24828_1288	1B	56389250	2.81878	0.00964132	0.391734	ACTACATACATGGATACTTATCTCATGCAAAACAGGTATTGCTTGCAAGA[T/C]GATATGGTAGAAGAAATAGAGCCGGAAGCCCATTTGCAAGGCACAATTCA
seedling leaf rust reaction type (Field Mix)	IAAV268	1B	56695641	2.81878	0.00964132	0.391734	CACATGAACTTTCTTTTTCAGATTGCCTTGACGAAACCTGAGAAGCTGAAGCAGATGTTGGTCGTTGCTGCTGTTGCAACTGCCTTACCTGCTG[A/C]ACCTTATATCCAGGCCGACTTGCCTCAATTCCACTATCCTTTTTCATGTAGTTCTGCTTTTCAGATTTGTCTTCCCTTATGACCTTCCTCCTGGGAGGTG
seedling leaf rust reaction type (Field Mix)	GENE-0456_163	1B	58318572	2.81878	0.00964132	0.391734	GCATCAGAAATATGATAGCAGCTGGACTAAGATGTTGGTGCTTAAGCATC[A/G]TTGGRAAATTGGGCTCCTRGTACCTTGCTGATACCGTCTGTT
seedling leaf rust reaction type (Field Mix)	IAAV4559	1B	60877898	2.81878	0.00964132	0.391734	ACAGCAATATAACATTACTTCTCGTATCAGAACTTAATAGGGGGAAGCACCCATCAATG[A/C]TGTGTGTGACATGCCGCTTCATTGTTTTAGCTGTTCAAACCGCATACAGGCGGATAATCTGGTTGATCTTGGCACGACAAATGGGGCACCCCCATTTCTT
seedling leaf rust reaction type (Field Mix)	GENE-0189_45	1B	62685542	2.81878	0.00964132	0.391734	ATTGACTGGGAGAGGAGCCGGCCAGGGAGCGTATATGATATTTT[T/C]TGCTCATATGGCATAGACTCAGCATGGAAATACTTTGTTGAAGTATATAT
seedling leaf rust reaction type (Field Mix)	BS00084722_51	1B	64864382	2.81878	0.00964132	0.391734	tttggagatgacaagcctgctgttgtggttactcacggggatagactatc[A/G]TTTCAACAGCGTTCCCAAGTTCAGAATGAGTTAGCAGAGACACTTGCCAT
seedling leaf rust reaction type (Field Mix)	BS00109910_51	1B	71744504	2.81878	0.00964132	0.391734	AGCTGTTCCATTGCCTTCCCAGGGTAAAACCATCAGCATTGACAGTACTG[T/C]CGGGAACTCAAAGAGGGCATGCTGCAATACTTGAAATGTAGACATCATAC
seedling leaf rust reaction type (Field Mix)	tplb0038o14_634	1B	76577749	2.81878	0.00964132	0.391734	AGGCCGCCGACGCATTTGCCGTTGGATGCTTCTGACCAGAAGCTCCTCAA[T/C]GAGCTGAATGAGCTCGCTTTGTTGAAGCGGGCAAGGATTGAGCGGATGAA
seedling leaf rust reaction type (Field Mix)	TA004235-0297	1B	77805840	2.81878	0.00964132	0.391734	A[A/G]CCATTTCCAACAATTGTCGACTCCATTgCACGtATCtTGACACACTTAtT
seedling leaf rust reaction type (Field Mix)	JD_c4432_1913	1A	155428155	2.81878	0.00964132	0.391734	TGGGCACTGTGACGGAGGCAGAAGACCGTAGTTAAGTCGAAGCCCAGAAG[A/G]TGCAAGTGTATTTCTTGTAAATGCTCAGATATCACTCAGTTTTGCTCTTG
seedling leaf rust reaction type (Field Mix)	CAP8_c2036_140	1A	141157721	2.81878	0.00964132	0.391734	AGGTAAACGGCAGAGAAAACAGATATCAGATGTTGTTCAACATTGAACCA[A/G]AATAAGATAAATCTATCGCCGCTAAACTTTCACTGCCATCTCTCTGATCT
seedling leaf rust reaction type (Field Mix)	Tdurum_contig27840_304	1B	84209411	2.81878	0.00964132	0.391734	AGTGGCCAGGGAGAGCGTGAGTTCCAGGCGGAGGTTGAGATTATCAGCCG[T/C]GTTCATCACAAGCATCTTGTGTCTCTGGTTGGTTACTGCATCTCTGGGGG
seedling leaf rust reaction type (Field Mix)	IACX20627	1A	4042199	2.82157	0.00955784	0.391734	NNNNNNNNNNNNNNNNNNNNNNNNNNNNNNNNNNNNNNNNNNNNNTCCATTTGTAACGCACCCTGTTCTCCTTCATTCTCTTGATGGCAAGGTTCATATT[A/G]TCCTCACCGAACTCGCGCTGGAAGAATCTCTTCCACAGCACATCTGTAACGTCGGTAAGGTCCGNNNNNNNNNNNNNNNNNNNNNNNNNNNNNNNNNNNN
seedling leaf rust reaction type (Field Mix)	IAAV8117	1B	9875214	2.82455	0.00946955	0.391734	NNNNNNNNNNNNNNNNNNNNNNNNNNNNNNNNNNNNNNNNNNTGGAATCTGCTGTCAGGAGGTCAACGGGTAAAAACAAAGATGGTAGTGAAGTGTTTGA[T/C]TGGTTTGAGAAATATGTTCTGCGTTCGAAATTGGATGTAAGCATTGATCACCTAGAGCTGTNNNNNNNNNNNNNNNNNNNNNNNNNNNNNNNNNNNNNNN
seedling leaf rust reaction type (Field Mix)	RAC875_c48456_444	UNK	1290351019	2.82451	0.00947045	0.391734	TTCAGGCACGAAAAGTATGTTAACCAGTACCGTGCAATGTTTGTGTGCAA[T/C]TGCAAGGTCAAGACTGATCAGATTCTACGGGAGGGGATAGGAAAAAGGAA
seedling leaf rust reaction type (Field Mix)	Tdurum_contig14584_159	UNK	0	2.82395	0.00948714	0.391734	AGCTTGCAGCAGAAGTCCATGTCATCTTTGATGTCCTGAAGGCAGGACAA[A/G]tccagtttcaccattacaaacatggagccctctggtttgcttgggcaagt
seedling leaf rust reaction type (Field Mix)	BS00022982_51	2A	10656531	2.82341	0.0095031	0.391734	GGAGAGGATGCGTCAATTGAAGGCGCTGTGATGGCAATATCGCGCTGCCT[A/G]AGAGAGCCCACAGGGGCAAGTAATTGTTCCGAGGTGTTTTAGAGTTGGAA
seedling leaf rust reaction type (Field Mix)	Kukri_rep_c112779_183	UNK	1254202259	2.82318	0.00951006	0.391734	TCGGTAGACACATCACCAACCATGCCCATGGGAGGGCCAAGAAAGCTCTC[A/G]cagacttcacgtaggcgagattcatctgcctctcttgccaaaaacctaat
seedling leaf rust reaction type (Field Mix)	CAP7_c915_121	5A	93781879	2.82313	0.00951149	0.391734	CCTCACGGCCTACTTCTCATTCATCTGATCAACACATATATATATACAGC[A/G]GGCTGGCTCACGCACGCCCTAACCCAGCCTCCACTCGGGCCACTAAACCC
seedling leaf rust reaction type (Field Mix)	Kukri_c1016_1123	UNK	0	2.82264	0.00952601	0.391734	gctatgctcaaccttgaaataataaatcaacttgacctggtcaatcggac[A/G]TCTGAACTTGCTCGTGTGTTTGGTATTGACTTCTTCTCTGTTCTTTCACG
seedling leaf rust reaction type (Field Mix)	BS00099465_51	2B	2229942	2.82219	0.00953948	0.391734	TCCCAGGACAAGTCTGATGCGCCTCTGGACAGCAGCAGCAGCAAGGGCCG[T/C]GGCTCTGGTGCCCCCTGCCAGTGCTGGTTGAAGAAGCACATGTCATGCCT
seedling leaf rust reaction type (Field Mix)	RAC875_c34650_378	UNK	0	2.82189	0.00954845	0.391734	ACCAGCTCGTTGAAGATGACGCAGTCCGGCTTGGTCCGGAACAGCACCGA[T/C]gaagggtgcatctgcacgctctgccccgtcgcsagmgccctgaatgaccc
seedling leaf rust reaction type (Field Mix)	GENE-3478_202	5D	44655388	2.82157	0.00955784	0.391734	ATTTCAGATTTGGGGGTATGCGGTTRTTTTACTCATTTTCTCATCT[A/G]TATTCGTTTCAGAATTCACGCTGACACACGTTGACGAATTCATTGACGAG
seedling leaf rust reaction type (Field Mix)	IAAV4362	1A	138644493	2.81878	0.00964132	0.391734	GCAACAGCAGACGTTGAACATGATGGGGGCGGCTTCGACATCGAATGAGTACGAGCAAAATATGATCCATTGTGATCCGAGAACCTTCCTGCAGTTCAAC[A/T]TCATGCAGCAGCACCCTCAGTACTGCTCCCAGCAGGAGGACCGAAAANNNNNNNNNNNNNNNNNNNNNNNNNNNNNNNNNNNNNNNNNNNNNNNNNNNNN
seedling leaf rust reaction type (Field Mix)	IAAV8003	UNK	1371213000	2.82157	0.00955784	0.391734	TACAGAACATATCCATTCCTTCTGCTTTAATTGATAAGAAATTTGGAGAACAATTGAAGAAGGCTGTTAAAGATGGTGAAATGGTAAATGTGAATCTTGA[T/C]TGGAGGGAGGCTGTCCCACATCCTGATAACCGAGTTGAGTATGAGTTGTGGACAAATAGCAATGATGAATGTGGGCCTAAATGTGATATGCTTATGCATT
seedling leaf rust reaction type (Field Mix)	JD_c12243_360	UNK	1194999220	2.82157	0.00955784	0.391734	AGCATATTAAGGCAGTTCATGAGCAGAGTAGACCTTTCACATGCGGATTC[T/C]CTGGGTGCGGCCAGAAGTTTTCATACAAGCATGTAAGGGACAATCATGAG
seedling leaf rust reaction type (Field Mix)	IAAV8409	UNK	415153478	2.82157	0.00955784	0.391734	GATCATCAAACTAAGTTTGAAGAGTTCATAAGCACACACCCTGAATTGAATCC[T/C]GGGATAGACTTGGCGGTCACTGTTCTGACAACAGGATTTTGGCCAACTTATAAATCATTCGATATAAACCTTCCTGCTGAGATGGNNNNNNNNNNNNNNN
seedling leaf rust reaction type (Field Mix)	CAP12_c1632_462	1A	1471003	2.81878	0.00964132	0.391734	GTGGCCGTCGAGCTTGCCCTCGAAGCCGTCCACCTTTAGCGATTTGCCAA[T/C]GTAGGCGGTTGGCTTCGCCAGCATCGAGATGCCTCCATGGCAGCCCGCGG
seedling leaf rust reaction type (Field Mix)	Excalibur_c49234_475	1A	2094578	2.81878	0.00964132	0.391734	CCTCCAGAATCTTCACCCCATGTAAAAACTTCTCCATTTCTTGTCACCAA[T/C]GAGGCATGCCTGACCCCACAATCCACATGGTACACATCAAGGACTAAATT
seedling leaf rust reaction type (Field Mix)	TA004698-0181	1A	18185913	2.81878	0.00964132	0.391734	GGCAcGGAGTTAGTTTCCATtAGACTgtgTGGGTTCATGAAaAACAAATT[A/G]AAC
seedling leaf rust reaction type (Field Mix)	Tdurum_contig14418_753	1A	30033784	2.81878	0.00964132	0.391734	gtattcaaatgcttgccaatattctcgatattccttggtgaaacatcaga[T/C]AAAACCTTCAGAAGCTCGTTATCTTTACTAGACCCAGCTCTGGAAACTGC
seedling leaf rust reaction type (Field Mix)	GENE-0041_486	1A	102792106	2.81878	0.00964132	0.391734	CCATCTCCACRATTTCTTTGGCAAATATTCTTACATCGTCTAAGGT[T/G]ATATCACTCCCAGTGCCATCCAAACCCTTCTTTCTCTTCAACTGAGTCAG
seedling leaf rust reaction type (Field Mix)	BS00067444_51	1A	104514627	2.81878	0.00964132	0.391734	TCATCAATAATGAAGCCACCCAACTGCCACGTCGGGTCTTTTGTACGAAC[T/C]CGATCATATAGAGCACCCATCCATCTATGTATCTCACCATGTGTAAAATT
seedling leaf rust reaction type (Field Mix)	GENE-0084_248	1A	124061636	2.81878	0.00964132	0.391734	TCTATACTTGTTTGTTTTGCAGGTTCATTACCAGCTGCGTGCAGATTCAA[A/C]TTCGAAGATATTACATCGTCTTCCCTTGTTATCATCCTAAAAGAAACTAA
seedling leaf rust reaction type (Field Mix)	BobWhite_c14526_271	1B	77808474	2.81878	0.00964132	0.391734	TCTCTCATTCTGTAAATGAACCAGTTGCAGCCTAAAGACGGGCAGGAGCG[T/C]GAGCCAAATCATCCACCCCAGCCGCTCTTGAAGGTCCTTAGTTTCATTAC
seedling leaf rust reaction type (Field Mix)	BS00040513_51	1B	88623244	2.81878	0.00964132	0.391734	AAGATCGGCGCGCGGGTCATGACCATGTGCGTCGAGGAGGCGCACCTGCC[A/G]GAGTTCCGGGACCAGATGAACGCCTTCGCCGCTGGCAAGTAATTGATCGT
seedling leaf rust reaction type (Field Mix)	BS00067280_51	3B	371554446	2.82612	0.00942299	0.391734	CAGTTGCATGGACGATGGCGATGAAAGTTGACAAGGTACTTGAAAGACTA[T/C]CTGGAAGGAAGAAAAAGATGACCGTGGTAAGCCATTCTGAGCTGAAGTGT
seedling leaf rust reaction type (Field Mix)	BS00067709_51	UNK	1307377855	2.81878	0.00964132	0.391734	GGAAACCCATAGTCCGGTTGCTGATCAGACCGCAGTTTCTCGTACTGTTC[A/G]GCGAAAAGCTCCATTGAGCAATCCCGTGGAACGCCATGTTGTTTCAGAAA
seedling leaf rust reaction type (Field Mix)	Kukri_c14040_499	UNK	1321136126	2.81878	0.00964132	0.391734	AAAAGCACGTGAACACTAGATTTCTCATGATTGTCCCTTACATGCTTGTA[T/C]GAAAACTTCTGGCCGCACCCAGAGAATCCACATGTGAAAGGTCTACTCTG
seedling leaf rust reaction type (Field Mix)	Kukri_c7936_630	UNK	931650657	2.81878	0.00964132	0.391734	GCTTTGTATACCTTCCCAAACCCCCCAACTCCGACAACCATCTGCTCGTC[A/G]AAGTGTTTTGTTGCCACTTGCAGCAAAGCAAAAGGTATTCGGTAGCTTAC
seedling leaf rust reaction type (Field Mix)	GENE-1529_694	UNK	460776181	2.81878	0.00964132	0.391734	ACCGAGAAGGCTTTTGGCTAGAGTTGAACATTTTGTACAAGCATTGATTG[A/C]TATTAAATGTCACCCTTCCTTCTGCACTAATCAATCCACCTAACTGATGC
seedling leaf rust reaction type (Field Mix)	IAAV1772	UNK	1335329008	2.81878	0.00964132	0.391734	TTATCTAAAATGTCCAGTTGTACCTGGAGCATCCTAGTCGTCTTCTTGAACACCTCTACCTTGGATAGTCTGCTCTCCATATCAAGTGCTGTAAATGATA[A/C]ATCCCCACTTTGCCATCCCCATAACACCTGCCCCATCCAAGCAAAAGCCGTAAAAAGAAGGCAAAGCTTCATCAGCACACTTAGTGCAGTTTCCCACTTG
seedling leaf rust reaction type (Field Mix)	D_contig22896_682	UNK	910431582	2.81878	0.00964132	0.391734	GCCGCCTTCACTGCCTCTCAAAGTTGCACAAACTGAAGTAAAACCATCAAAGGTGACAGAGCCTGAAGCTTCTCAAGCTAAGGTATCAACTCCACTGCCTCTCAGAGTTGCACAAACTGGAGTA[A/G]AACAATCAAAGGTGACCGAGCCTGAAGCTTCTCAAGACAAGGCATCAACTCCACTGCCTCTCAGAGTTGCACAAACTGAAGTAAAACCATCAGAGGTGACAGAGCATGACGCTTCTCAAACTAAG
seedling leaf rust reaction type (Field Mix)	BS00077837_51	UNK	1383612458	2.81878	0.00964132	0.391734	CAGATGGGGATCATCGTGGTCCAGAGGCCGCGGAGGTGAAATCTTCGGAT[A/G]gcacagaaagaggtgctgatttggtggtgaaaggcagggggaaggacacg
seedling leaf rust reaction type (Field Mix)	GENE-0254_148	UNK	1084472607	2.81878	0.00964132	0.391734	TGCCACTGGCTCAGATGTGAAATCRCTRCCTGGAGTTACAAT[T/C]GATGAGAAGAAGATTGTGTCATCTACTGGGGCTCTTGCACTTACAGAAAT
seedling leaf rust reaction type (Field Mix)	GENE-0254_122	UNK	1084472607	2.81878	0.00964132	0.391734	ATCGTCAAAGGGAAGAACATAATTGTTGCCACTGGCTCAGATGTGAAATC[T/G]CTRCCTGGAGTTACAATRGATGAGAAGAAGATTGTGTCATCT
seedling leaf rust reaction type (Field Mix)	D_contig07994_167	UNK	1226054986	2.81878	0.00964132	0.391734	CTGGTCAACTTTTACCCACATAAGAGATTCTTATGATTCTTTGATCTCTGGAACTCATACCCAAGACTTGGCACCTTATCCTCGACTCAGTTGTTTTGAGCTGTTTGTTGCATTTGGATGTTTA[T/C]GTCTTGCGGCATATGAAAAGTTAAGCTTGACCTGAATAAATGTTCTGAATTGCAGGAAGGTGATTTTGAGATGAAGCACATTGACAAGGTTGGATCCTCGACATTCAATATCGCTATCGCACCAT
seedling leaf rust reaction type (Field Mix)	GENE-0181_271	UNK	1422144790	2.81878	0.00964132	0.391734	ATACCTTATGGTACTTACTCCCTTGGGATTCTTGTATTTGCACTTCAACC[A/G]AGATGCATGTCGAAAGTATTGGATTACCAAGGTTAAAAAAAAAGTATTGG
seedling leaf rust reaction type (Field Mix)	TA003204-1339	UNK	1434682741	2.81878	0.00964132	0.391734	CAATTCACATTCCTTGAAGAGCATTATGCAAAGGGATCAACAGCAGCaCC[A/G]CCT
seedling leaf rust reaction type (Field Mix)	RAC875_c47884_100	UNK	958412908	2.81878	0.00964132	0.391734	GCCATCATCAACATCGTTGTGCTCATCATCCTCATCATCGTCTACGTCGC[T/C]GGCTGCGCCGCGTTCCGCAATGCCAAGAGGGACGACAACGACGAGTCGTA
seedling leaf rust reaction type (Field Mix)	BS00068096_51	UNK	840201854	2.81878	0.00964132	0.391734	TAATCGCTCCAAGTCGCCATGGCAGTACAGTGCACTCCCGCACCTGTTTC[T/C]CTCCTTTGCATAGCCCATTAATGCCAGATAAGCAAAGTTATCAGGCCGAA
seedling leaf rust reaction type (Field Mix)	GENE-4063_410	UNK	168270074	2.81878	0.00964132	0.391734	TTTATTCCARTTTTGCTCTARTTTTGATACRAGTTTCT[T/C]ATGTGGAAGTGCAGGTGGGTTAAGAACATTATTGACTGATAGGAGTAAGC
seedling leaf rust reaction type (Field Mix)	BS00022521_51	UNK	0	2.81878	0.00964132	0.391734	gccaagtaccacaagcttcctatatttgttgttaagacaaatacgatggc[T/G]CAGATAGTAAAGGCTGTCAAAATGATTGTTGGAAGAGATAAACTTGATGC
seedling leaf rust reaction type (Field Mix)	BS00030733_51	UNK	0	2.81878	0.00964132	0.391734	gcaaagcccgaggcagagagcgatgcaactccagtggttgttgataacgg[T/C]ACCGTGGAGAACCATGCTAATGTGGAAGACGAGGCTGCAAAGCTTGATCT
seedling leaf rust reaction type (Field Mix)	BobWhite_c13654_447	UNK	0	2.81878	0.00964132	0.391734	acaaagatcttacttgcaatggcaatcatggcatgtatagcaacgatggg[A/G]ATTCTCTACTACCGGTTGTCACAGCGCAGTCTTTCTGAAAACTTTGCCGA
seedling leaf rust reaction type (Field Mix)	IAAV3763	UNK	0	2.81878	0.00964132	0.391734	ACACGAACCACTAATTTCACTCCACATGTGAACGGTGCAGAGGAAGATGAAATTACCTGTGGTGCTGTTAAGATGCT[T/C]ATCAAGGTCAACTGGTCATTATTTGAATTGTAATCTTTAATGCAGCTATGCTTGATTGGCCTATGTAATGGTTG
seedling leaf rust reaction type (Field Mix)	JD_c3173_947	UNK	0	2.81878	0.00964132	0.391734	AGGGCAGGTGGTCTTGGGATCAATCTCGCTACTGCTGACATTGTGGTTCT[T/C]tatgatagtgattggaaccctcaagtggatttgcaagctcaagaccgtgc
seedling leaf rust reaction type (Field Mix)	Excalibur_c24859_517	2B	182244621	2.81862	0.0096461	0.391734	GYGACTTCACACAGATTTGTGTGTTCCAATGAGGGCATTAGAAGGAAAGC[A/G]CAAACTGATCGTGAGCCAAAGCGCAAACCCTGTATATGTACTGATTTTAT
seedling leaf rust reaction type (Field Mix)	BS00035894_51	2B	67072401	2.94372	0.00648577	0.391734	ATATTACAATTGAAATTTTTGAGTTTCTTAGCAGATGGCATCATATTATT[T/C]GTTACCCTCTGTAGTGTTTTTAATGGAAATGTAGTACAGTGTTTGTTTAC
seedling leaf rust reaction type (Field Mix)	IACX14648	UNK	1224131229	2.81878	0.00964132	0.391734	ACCGTAGATCCCGGCGCAGCAGGAGCGAGATATCCTCCAGCAAGCAAGCATGAGTCGCCACCCGAGCACCAAGTGGGCGCAGAGGCTGGACAAGGTTTAC[T/C]TGACGATTGAGCTGCCCGACGCCAAGGATGTGAAGCTCAACTTGAGGCCTGATGGCCATTTCAACTTCTCGGCAAAGGCCCCTGCTGATGGCATGCAGTA
seedling leaf rust reaction type (Field Mix)	Kukri_c51925_654	7B	68549740	2.81878	0.00964132	0.391734	ttgctggccacaaattcttcacctagacactgcgtgaactgaagcagacc[A/G]TATCGTTTGGGGAGGGGGCAGAGGCTGGCATCGCTGAGCCTGACACACAG
seedling leaf rust reaction type (Field Mix)	BobWhite_rep_c49610_521	1B	90268004	2.81878	0.00964132	0.391734	GGTGTTAGCACGAAAGTCTTGTTTGCGATGGTGAAAGCAAGATTCGGCAT[A/C]TTTGACATCTCATGGCAGCTGACTGTTGACTCTCCATTGGGGCTTGGTAG
seedling leaf rust reaction type (Field Mix)	GENE-0189_307	1D	56658055	2.81878	0.00964132	0.391734	ATAGACTCAGCATGGAAATACTTTGTTGAAGTATATATTTTCTTCTCTTT[A/G]TTTTGATTTTCACTTCTCTAAACATTTGGGTCAAACTGTTTTGAAGCCNNNNNN
seedling leaf rust reaction type (Field Mix)	BobWhite_c14258_383	1B	93855321	2.81878	0.00964132	0.391734	tcagtagtgatagatgcttgacgtgtcctgttgtatgtcagtgtaagacg[A/G]TCAAGCATTTCACCGGCATTTCTGCTGGAGCTGTCCATAGCAGACATACG
seedling leaf rust reaction type (Field Mix)	BS00083306_51	1B	114474925	2.81878	0.00964132	0.391734	GAAGGCATGGTTACTGACCTTACGGTTGCAAGAGATCATCAAACTAAGTT[T/C]GAAGAGTTTGTAGCTGATCATCCGGAGTCAAATCCTGGGGTAGACTTGGC
seedling leaf rust reaction type (Field Mix)	BS00004316_51	1B	117470876	2.81878	0.00964132	0.391734	TACATGGATATATTCCTTGGGAATCTGCCATATCACCGCAAAGTTTGAGG[T/C]caagactatcgagctcattgttacaacttaccaggctgcattgttgctac
seedling leaf rust reaction type (Field Mix)	Tdurum_contig11442_930	1D	13735826	2.81878	0.00964132	0.391734	TGGAGTTTATGCTTGAGACGATATGTGACATTAAGAACAACAAGAAAAGG[T/G]CCAAAGAGGATCCTTCACAGCATACCCGTGTAAAAAAGTGGCTTCAAAAG
seedling leaf rust reaction type (Field Mix)	BobWhite_s63351_73	1D	28396802	2.81878	0.00964132	0.391734	caactttagtgagtctgtgtcagcaataacattgtcccatgagaaaatta[A/G]ACCAAATGCTTCATCCGGCTTCATAGCATGCCTTATCCTTTGAAGGAAGC
seedling leaf rust reaction type (Field Mix)	BS00065311_51	1D	32024736	2.81878	0.00964132	0.391734	GTGGCAACTTTAGCACATATTCAGGATTACTGGTATTCTACAGCATATTC[T/C]ATCATCAATGACAATAACACTGGTTGCATTATACAACGTGCACAACAGAC
seedling leaf rust reaction type (Field Mix)	IAAV3509	1D	32027328	2.81878	0.00964132	0.391734	NNNNNNNNNNNNNNNNNNNNNNNNNAGAGCCATACATTAATATGGAAGCCACCAAACCAATGCTACCGACAAATACTTTACGCATTTGGTGGGTGTGGAA[T/C]GAGAAAATTGAGAAAAATACAGCCATGCCGAAGATGATTAGAATTGGAGATACCATCATCATGACAAGCTTCTTTTTCNNNNNNNNNNNNNNNNNNNNNN
seedling leaf rust reaction type (Field Mix)	IAAV6948	1D	36394579	2.81878	0.00964132	0.391734	NNNNNNNNNNNNNNNNNNNNNNNNNNNNNNNNNNNNNNNNNNNNNNNNNGTGGAATCAAGTGAAGTTGACCTATCTGATTTTCAAGATGCACCTCTTGAT[A/C]ATGATGATGAACAGCCAGTACAAGGAGATGCTACTCAACAAGATGGTCCAGANNNNNNNNNNNNNNNNNNNNNNNNNNNNNNNNNNNNNNNNNNNNNNNN
seedling leaf rust reaction type (Field Mix)	BS00058711_51	1D	36888705	2.81878	0.00964132	0.391734	AAGCATTTGAATACTAAGGATACAGAGATTGCTAGGCTGAGAGATGAAAT[T/C]AGGATATTATCTGCTCATTGGACAAACAAAACAAAGGAACTAGAGTCGCA
seedling leaf rust reaction type (Field Mix)	GENE-0087_561	1D	56338181	2.81878	0.00964132	0.391734	TTTTTTAGAATGTGCATAGGTCAATCATTTCTTGGTTTTGGCATCAACAT[A/G]GAAAATATTACCAACATATACAACACAATTGCATGACACTACATCTATCT
seedling leaf rust reaction type (Field Mix)	Excalibur_c2906_555	1D	59817990	2.81878	0.00964132	0.391734	CTATGGAGATGATGGTATGGATCCTGTAAAGATGGAAGGAAAAGGTGGCC[A/G]tcccttaaatttggaccaattgtttatgaaagtcatggccacatgtccgc
seedling leaf rust reaction type (Field Mix)	IACX778	6B	114938464	2.81878	0.00964132	0.391734	CTTCTATTACACAACTATTTTTAGAGGGACTTCAGTTTAAACTGACTGATTTCTTGCATG[A/G]ACATTAGGATTTGGCAACTGTAGATTCTATTCTTTTGAGAGAACTCCCCCCTGTAGAAGA
seedling leaf rust reaction type (Field Mix)	BobWhite_c11817_376	1D	59820744	2.81878	0.00964132	0.391734	AGTAACCACATTWTGGAAGTGAACAAAACACTTGGAATTGAAGCTGCAAG[A/G]AGATCTATCATTGATGAAATTCGGTATACCTTTGAAAATAACAACATGAT
seedling leaf rust reaction type (Field Mix)	BobWhite_c15522_625	1D	61153725	2.81878	0.00964132	0.391734	CTAGGCCCAAATGTGCGGCTTCGGAGTGAGGGCTCTGTACAGAAGAACAG[T/C]CCCATCTGCATTGGTGTAGGCTTGGATGATGTTGGCACCATAGTGGCAGG
seedling leaf rust reaction type (Field Mix)	TA005390-1205	1D	64560481	2.81878	0.00964132	0.391734	CCA[T/G]ACTGAACCCATTTCCAGGCCAATGTAACCAGCTCCAATGACAACCATTTT
seedling leaf rust reaction type (Field Mix)	BobWhite_c16623_68	1D	64561156	2.81878	0.00964132	0.391734	GCTCCATACTGCAGGGCAAGCACAGCTTCATGGATGATCTCTCCAGCATT[T/C]TGCGCCATTATGTGCACACCAAGAATCTTGTCGGTTTCCTTGTCGGCCAC
seedling leaf rust reaction type (Field Mix)	BS00088671_51	1D	64891646	2.81878	0.00964132	0.391734	GGTACTACAGACACTGCTGAGGGTGCTACTGGAGATGGGGCACAAGATTC[T/C]gaggaaaaatctgctcctatggatactgatgccaagaccgagccatcaaa
seedling leaf rust reaction type (Field Mix)	BS00036866_51	1D	72833335	2.81878	0.00964132	0.391734	CGTGCCCCGGCACCCGCGCCGCCATCCATGGCGCCAAGCGGAAGAGGGAC[T/G]TCTCGGCCTTCGAGATGCTGTCGTCGAGGGAGTCCGGCCGCTCGGGAGGC
seedling leaf rust reaction type (Field Mix)	Kukri_c29541_416	4B	94711234	2.81878	0.00964132	0.391734	ATTCGCTGGTTTATTGAAGAAACTTCCGAGAACTGCTAAATGAATCCCTT[A/C]TTTTCCAAATGTAGGAATGAACATGATAAGAGCACATCCTTCGTATTCTC
seedling leaf rust reaction type (Field Mix)	Tdurum_contig42092_1047	4D	67693014	2.81878	0.00964132	0.391734	GCCTCTAAGTCTAAGTGGAACGATGTCGTGGTCGTCGTTGTTGTCGGATA[A/C]ctcccgtgtttgtgctttgatctgcttgctcagcgaccaacatgacgacg
seedling leaf rust reaction type (Field Mix)	BobWhite_c29857_228	5B	5938694	2.81878	0.00964132	0.391734	ATGTCAGACCAACACTAGCAGGGACGCCGAAGATTTATTTCTTGTAGAAG[A/G]GGGCTCCTATGAATGGAGGGATTCGGCTTCGGAGAACAGCTTCGCGCGCT
seedling leaf rust reaction type (Field Mix)	RAC875_c1276_717	6A	195398414	2.81878	0.00964132	0.391734	CCAGTGCTATCTCTGCCTGATTTCAACCGCCCGTTCTCCATCGAGACGGA[T/C]GCGTGTGATACGGGTGTGGGCGCTGTCCTAGTACAAGAAGGCCACCCTGT
seedling leaf rust reaction type (Field Mix)	GENE-0749_215	2A	10843618	2.82463	0.00946694	0.391734	GATTGCAGTTTATAATGTTTTTCCTTGCATGTTTAATCAACTTGTTTGTC[T/C]GTAAGAATCACTACACAAATAAATAATGTGAGCACTGTCCTCCTTATTCC
seedling leaf rust reaction type (Field Mix)	Kukri_c9921_1554	UNK	0	2.82786	0.00937218	0.391734	cccaacaagaggaacaaaattaccatgttagctgaaccactagagaaggg[A/C]TTGGCAGAAGATATAGAGAATGGCCTCGTTAGCCTTGACTCGAGGCAGAA
seedling leaf rust reaction type (Field Mix)	RAC875_c85881_200	1D	79396498	2.87018	0.00820485	0.391734	CAGACTGGTGTTACTTTCCGCGGCAAACTTACCCCAGTGCCACCTGGCAC[A/G]TACAATGCTGTGAAAGCTGATTCATCCACAACACCAGTGAACCCGAATGT
seedling leaf rust reaction type (Field Mix)	IAAV3583	UNK	3539568	2.87018	0.00820485	0.391734	TTTTTTTTCCGAACGGAGGGAGTACAAATCCAGCTCCGACTTTATCCTTCCGCTTTACAAATTACATTTTGATCATTCCGTTGCACTTATTCCGATCTTA[T/C]TCGTACCCACCAGAATACAGGGTGGGGGTCATACTTTGCTATTCATCATAGCTGGAGGCAGAAGAAGAATTA
seedling leaf rust reaction type (Field Mix)	D_contig18874_367	UNK	1105285447	2.87018	0.00820485	0.391734	TCTATAAGTAAATTATAATCAGTTCCAGGAATCAAAAGGCATCAGGAAGAACAGCATGATAATACAGAAAAGGGATAGACCTAACCTTAGCATCCTCATCCCTGACAGAGTGAAGGCGGAAGCG[A/G]CCCTTGGTGTCATAAAGAAGCCTGTAGTTCTCACCAGTCTTGGGAATGGAAATGATGTCTGGTAGACACCAAGTAAGGTATCAGCAATCAAATAATGTCAACAATCTATGCAGAATGTCAATTCA
seedling leaf rust reaction type (Field Mix)	BS00067404_51	UNK	1366610967	2.87018	0.00820485	0.391734	TGGTGACCGGTTCTCGGAGGTCTATATGGAGAGCGTAAGTGACATGGACG[A/G]GGAAGACGGTGCCGGCATGGCACTGGCTCTGGCCGGGAACCGCGTCGTCG
seedling leaf rust reaction type (Field Mix)	IAAV4677	UNK	838234345	2.87018	0.00820485	0.391734	AGAGTTCATACACGCTCTGACAAAGGAGAAAACAAGAGGTAATTATACACTACATGACAGGGGAGGCATGATCTTGGTTGTCCTTCTCTCGAGAGGCAAA[C/G]TCACTAGCACTACTAACCGCACTTGCTGTGCTGCCAGAGCCACGGGGACCCAGCAGTCAGATACAACGCAGCGAGCTCT
seedling leaf rust reaction type (Field Mix)	BS00091317_51	UNK	929395381	2.87018	0.00820485	0.391734	AGGCTACAAGCATCTACACCACTTCGTCAAGTGAGGTCACAAGCAGGCCT[A/G]ACCGAGTATTTTGATGAGGAAAATGAGCAATTTCGTTGTACTGGTGTATT
seedling leaf rust reaction type (Field Mix)	RFL_Contig1736_1393	UNK	1084472607	2.87018	0.00820485	0.391734	ATTGATGATGCCGAAGGGATGGTGAAGGTGATATCTGAGAAGGAAACTGA[T/C]AGAATCCTCGGCGTACACATAATGTCCCCTGGCGCTGGCGAGATCATCCA
seedling leaf rust reaction type (Field Mix)	GENE-3075_364	UNK	1404286047	2.87018	0.00820485	0.391734	ACAATCATTATTTTTACATCRCGTGAAGATGAATAATTATTATGCT[A/C]CAAGTACTTTATTTTCCAAGGTAATAGATGCCTGTGCTGTAGCTTGTGGA
seedling leaf rust reaction type (Field Mix)	JD_c10917_341	UNK	1145652809	2.87018	0.00820485	0.391734	GGGATGGCACCGCCGATACTTATGTTGGTTCGCACAATTCCTTTAGCATT[A/G]CACCAAACGACTATTCCCTTGATTGTAATGTTGGCATAGAGGAGGCTTCT
seedling leaf rust reaction type (Field Mix)	BS00088256_51	UNK	1032942838	2.87018	0.00820485	0.391734	ACTTGGGCACCAATTCTGCCAGTTAAGAGGGTAGTACTTGATTTCTCATC[T/C]CCTAATATTGCAAAGGAAATGCATGTTGGGCATCTAAGGTCAACAATCAT
seedling leaf rust reaction type (Field Mix)	GENE-0400_330	UNK	994097408	2.87018	0.00820485	0.391734	TCATGAACTGTTGTTTGRCRATCCTTAATTTGGRTTTC[A/G]TGCTTTTCTTGTGAGGGACACATTATTAATGCTTTGTTATTTTACCCTGT
seedling leaf rust reaction type (Field Mix)	BS00065882_51	UNK	495850024	2.87018	0.00820485	0.391734	TGCAGAAAATCCACTGCATTTGCCACATTCTTCAGAATTGCACCTAAATT[A/C]TAATGTATGCAGCCAATAATCTAACTTCAATAGACAAACTGCCACACATT
seedling leaf rust reaction type (Field Mix)	IAAV5936	UNK	1032045790	2.87018	0.00820485	0.391734	ATCAAGCATCAAGTAACCGAATGGCTCCCTTATTTACCAAAGTCTTACTCACCACCCCTCTGGAGCACAACTCAGCCAGCATTTCCCGTGCCTCCTTGAC[C/G]AAGCCTTCGTAAGCCAAGCCTTCAATCAATATAGTGTAGGTTGATTCATTTGGGCATGCAGCCATTTGACACCATGTAAGTAAACAGATCGATAGCACTG
seedling leaf rust reaction type (Field Mix)	BS00091445_51	UNK	0	2.87018	0.00820485	0.391734	gctaggaatgcagacacaaagcaactaaacggattcattgtgaagaaggg[A/G]GCGCCTGGTTTGAGAGCCACAAAAATTCAAAACAAAATTGGACTTAGAAT
seedling leaf rust reaction type (Field Mix)	BobWhite_c872_311	UNK	0	2.87018	0.00820485	0.391734	acctgcgtcatccagcccatcgacatgatcaaggtgaagatccagttggg[T/C]GAGGGATCTGCAGCTCAGGTCGCAAAGACGATGTATGTTAATGAGGGCTT
seedling leaf rust reaction type (Field Mix)	GENE-0074_455	UNK	0	2.87018	0.00820485	0.391734	TCTGAATTATAGTGCACTGGAAAAGGCGTCCCAAAATTCAGGTTGCTCCA[A/G]CCCTTCTCTGACAACTTTGATCTG
seedling leaf rust reaction type (Field Mix)	GENE-0411_350	UNK	0	2.87018	0.00820485	0.391734	NNNNNNNTRTRTGAGGACTAACTGTATTTTACCATRRT[A/C]TCCAGACCCCAGTTGGAAACTTTGTGCAAGGTTTCGATACACTGCGGCTC
seedling leaf rust reaction type (Field Mix)	GENE-0496_408	UNK	0	2.87018	0.00820485	0.391734	TTTGCTCAAGAGATCTGTTCCAAATATGCCTGTGTGGTGTTCAATACTGT[T/G]GGTTTTCGGGACTAAAGTTTGGACGG
seedling leaf rust reaction type (Field Mix)	IAAV7634	UNK	0	2.87018	0.00820485	0.391734	NNNNNNNNNNNNNNNNNNNNNNNNNNNNNNNNNNNNNNNTTGTCAAGGAGTTCGGAATTGACCCTAACAATGCTTTTGCATTTTGGGACTGGGTTGGCGG[A/C]CGCNNNNNNNNNNNNNNNNNNNNNNNNNNNNNNNNNNNNNNNNNNNNNNNNNNNNNNNNNNNNNNNNNNNNNTATAGTGTTTGCAGTGCTGTCGGTGTTC
seedling leaf rust reaction type (Field Mix)	IACX6800	UNK	0	2.87018	0.00820485	0.391734	NNNNNNNNNNNNNNNNNNNNNNNNNNNNNNNNNNNNNNNNNNNNNNNNNNNNNNNNNNNNNNNNNNNNNNNNNNNNNNNNNNNNNNNNNTGACTCTGTGT[A/G]TTGCCAACACATGTCAAATCCACTGGGAAATGGTGCAATCGTTGAAACATCTGATGAAA
seedling leaf rust reaction type (Field Mix)	JD_c3173_1128	UNK	0	2.87018	0.00820485	0.391734	GAGCATATAAGAAGCTTGCCTTGGATGCTTTGGTCATACAGCAAGGGCGA[T/C]tggcagaacagaaagccgtcaataaggatgagctgttgcaaatggtgaga
seedling leaf rust reaction type (Field Mix)	Kukri_c15901_1064	UNK	0	2.87018	0.00820485	0.391734	ATGGAATGGATGTTTACAAGATCGATCAGGCTTGTACTGAATTCGGGATG[T/C]caattggtccattcagaatgacagatctggttggttttggagttgctcta
seedling leaf rust reaction type (Field Mix)	Tdurum_contig10663_267	UNK	0	2.87018	0.00820485	0.391734	GACGCCGTCGCGCACCACGCGGGGCAGGCCGTCTCCGACATCCTCCTCGA[T/C]cgggggggcacacagagcttcaaaagtttcaagaaaacagtaatgcggtt
seedling leaf rust reaction type (Field Mix)	IAAV5957	UNK	1402524523	2.87018	0.00820485	0.391734	NNNNNNNNNNNNNNNNNNNNNNNNNNNNNNNNNNNNNNNNNNNNNNNNNNNNNNNNNNNNNNNNNNNNNNNGGAAAGCAAAAGGTACGATACGGAAAAGT[A/T]GGTTTTCCAGAAAAAGAAATCACTGCAAAGAACATCATCATTGCCACTGGATCAGTTCCTTTTGTTCCCAAGGGCATAGAAATTGACGGNNNNNNNNNNN
seedling leaf rust reaction type (Field Mix)	IAAV7445	UNK	1314965538	2.87018	0.00820485	0.391734	NNNNNNCAAGGAGGGCACTACGAGCCTTGAGGGGCCTTGTTAGATTGAAGTCATTGGTCGAGGGTAATTCGGTCAAGCGTCAAGCTGCTAGTACTCTGCG[A/C]TGTATGCAGACTCTCGCACGGGTGCAGTCACAGATACGTTCAAGAAGGCTGAAGATGTCTGAGGAGAACCAGGCCCTCCAGCGCCAGCTCCTGCTGAAAC
seedling leaf rust reaction type (Field Mix)	Ex_c3312_446	UNK	1335329008	2.86951	0.00822221	0.391734	TTCACTTACGACCTCGAGAAGAGCAACGCCCAGACCTTCCAGCTAGACAG[A/G]ACCACCGCCGACGCGTCGGTGGTCAACATGGTTCGGCTCGACTTCTCCTC
seedling leaf rust reaction type (Field Mix)	IAAV9195	6D	68245488	2.87018	0.00820485	0.391734	ATCCGGCGACAATCATCAGCAGCAGCTTCTCTACTCCTGCCGCCGGTGGCTGCTCTTCTGTTTCTATGGATGTTTGGCGGGGGGCATGTGATGGCACATA[A/C]TGAGATTCGCAACATGACGGCACTCCAGAAACATGTCTCCTTTTTCGACCGTAACAA
seedling leaf rust reaction type (Field Mix)	Kukri_c34436_560	1D	79444753	2.87018	0.00820485	0.391734	TCAACCTGTCTCTGGAACGACTCGAATTCATCGAAGCTCAGGGAACCATC[A/G]CTGTTTGCATCAAGGAGATGCATGAGCGCCATCGCATCCTCGCCCTCGGC
seedling leaf rust reaction type (Field Mix)	Excalibur_c17801_198	1D	79445756	2.87018	0.00820485	0.391734	GGGCGGTACAAAAGCCGTTTCAGTACTATGAAGAAGCTAGTAAAAGATGG[T/C]CGGAAACCAGAAGAAGTAAATGACATACTTGGTTTACGGATAATCTTGGA
seedling leaf rust reaction type (Field Mix)	BobWhite_rep_c48874_321	1D	80795883	2.87018	0.00820485	0.391734	actgactagtgactacattccaatggcagggctggggcacgtgggtcatc[A/G]CCATTAAGAGGAGAAGGCTGAAAGAATGTTCTTCTTGAGGGCGAACTCAT
seedling leaf rust reaction type (Field Mix)	RAC875_c2209_988	2A	155170646	2.87018	0.00820485	0.391734	GCCTTTTGGCGGTAGTACTTCACGATGGGTAATTTGGGAAAGACAAATGC[A/G]TATAGGAGGAGGCAAGCTAGCTCGAACATGCATGTTACCGAGAAGAATAG
seedling leaf rust reaction type (Field Mix)	Kukri_rep_c104321_201	4B	237687390	2.87018	0.00820485	0.391734	AAAGGCCATCTAGTTACTGAACTGGCCGTGCATGTACACAAGACAGAAAC[A/G]CTGAATCTTCAACGCCATAGACGGCCCAAACGTTTCCTCTTCTTCTGCTT
seedling leaf rust reaction type (Field Mix)	Excalibur_c55348_283	4D	67693120	2.87018	0.00820485	0.391734	GCTCACCCATGGAGTTCTCCAAAATTGTCTGTTGCTTCCTACTCTCCGGG[A/G]TCATCTTTAACTGATTTAATTTGTCCCAAGTTGTGGTAATTCGGGAGAGA
seedling leaf rust reaction type (Field Mix)	GENE-2162_650	4D	73861373	2.87018	0.00820485	0.391734	TATGTGCTTRAACAATGCGTCAAAAGGAATTTCGTAATTGGCATGG[T/C]ATTATGAACATTTCGTACTAAGAAAATGCGGTTTCCACAAATGAACAACG
seedling leaf rust reaction type (Field Mix)	BobWhite_c44165_441	5B	110274851	2.87018	0.00820485	0.391734	TCCCTTTCCGTTTCAGTGTTGTTCTTTTTTCTCTTGGCCCGATCTGCTCA[T/C]AGGTTTGAGGCTTCGTGTTGTAGGGACCAGATCTTGGCTATGATCTATGC
seedling leaf rust reaction type (Field Mix)	TA006072-0414	5D	4693604	2.87018	0.00820485	0.391734	ATA[T/C]TGTCATCTCCTTCAACATCTATTGCTGCTGAAACTCCAATTCAGGAGCAG
seedling leaf rust reaction type (Field Mix)	BobWhite_c6367_691	7A	5556842	2.87018	0.00820485	0.391734	TTGACTGTAGCTTCATTGCTCAGTATTGCTGTCTCATCATGGGGGGACAT[A/G]tccagagaatcaccagttgacagtttcccaaccttcaaattgagttcctt
seedling leaf rust reaction type (Field Mix)	IAAV5812	UNK	1429439249	2.87018	0.00820485	0.391734	NNNNNNNNNNNNNNNNNNNNNNNNNNNNNNNNNNNNNNNNNNNNNNNNNNNNNNNNNNNNNNNNNNNNNNNNNNNNNNNNNNNNNNNNNNGTAATCCTGA[A/T]GGTGGACCTGATGGTGGGAACAAAAGTTCTGAATATATTAGTGACATCACAATCAAGCCTCTTGATCGTCACAACCTTTTACGCCCAGAGACTGTGGAAT
seedling leaf rust reaction type (Field Mix)	Kukri_c20180_112	7B	49991295	2.87018	0.00820485	0.391734	acctcttcttccacccccgctcggttcttgtgccatatgtatagttgtag[T/G]AGTAGGACTTTCCTCCACAGTAAACCAGATCTGAGGCCTTCTTTCTTGCT
seedling leaf rust reaction type (Field Mix)	Kukri_c22856_385	UNK	3783228	2.87018	0.00820485	0.391734	GCCATTCAAATAAGGTACTATGAGGAGGGAATAGCATGTACATGTTGATG[T/C]TTATGACATGGATGAGGAGAGGGCATGTACATGTTGATGTTTATTTTTGC
seedling leaf rust reaction type (Field Mix)	Kukri_c7886_195	UNK	1374633625	2.87018	0.00820485	0.391734	AGATATTGGTAGCTCCAGACCTTCAGTAGATGCAGCAGCAGCAAGGGGGA[T/C]AGCTGATGGCAATTCATCAAGAGCCCCAGAAAAGAAGCACAATATGGCAC
seedling leaf rust reaction type (Field Mix)	IACX18625	UNK	835620479	2.87018	0.00820485	0.391734	GCGCTCGAGGGAACTGAGGACTAGAGCTAGAGAGAGCTGAGAGAAAGAAGAGGAAGATGGGCTCCAGCAGAGTTGGTAGAGTTTC[A/C]GTTGTTCTTCTACTGCTCATCGTCGTTTTGGTTTGCGCCGCAGGAGGCAGGGGTCTGGCCGAAGAAAAGATTCAGAAGGA
seedling leaf rust reaction type (Field Mix)	BS00004453_51	UNK	1354081647	2.87018	0.00820485	0.391734	GACAAGGTGGACAGGGTCTTCAGATTGTATCCCCATACAAAATCCCGTCC[T/C]CAATTCTACAAGCCACCTGACGAGGGAAGACTAATTTCTGGTCTTGCGGC
seedling leaf rust reaction type (Field Mix)	IAAV8621	UNK	619381221	2.87018	0.00820485	0.391734	GTTGTCGGGTTAACCCCGGGTTTCGCCCTCTGATTTGCCTCCTCCTGCTCAAAGTTTCTGCT[T/C]CTCTTCTTGTCCGGTGTTTTCCTCGTGAAACTTGGATTGTCCTTCAGGTTTGGGATGGAGTCTACCACTTTCGCTACCACGTTCTGACCT
seedling leaf rust reaction type (Field Mix)	BS00104686_51	UNK	1393193121	2.87018	0.00820485	0.391734	AACTCCGACCACCTTTGTCTTGAGCATAAACTTCATCTTCTGCTTCTGCA[A/G]CATGCGCTGGAACTGCTTCCTGATTTCACCATCCATTGATGGGACTATGT
seedling leaf rust reaction type (Field Mix)	BS00021748_51	UNK	35093565	2.87018	0.00820485	0.391734	CAAGAAAAGCTTCAGCTATCAGCAATGGAGCCCATCCCTCTCCTCACGCC[A/G]tacaagatgggccagttcgacctcgctcacagggtggtgctagcgccgct
seedling leaf rust reaction type (Field Mix)	GENE-0163_519	UNK	805083386	2.87018	0.00820485	0.391734	ACGCCTCTCTGCACAATTAGAGGGCATTCATCATATGCACTTCATGTGTT[T/G]TAATAGAACTCTAACAAAAGTTTTTTTTCTGGCATCCAGACAGTTCTTGC
seedling leaf rust reaction type (Field Mix)	BobWhite_c3068_393	UNK	1251057881	2.87018	0.00820485	0.391734	gatattcttaagcaaaggatactggacgcagatcttcctctggagccgta[T/C]GAGTGGTACCTGGACCTCCGACGCTTTGGCTCAGTGAAGCACAGCGGGTT
seedling leaf rust reaction type (Field Mix)	Kukri_rep_c68217_1456	1A	158290021	2.86951	0.00822221	0.391734	CGTTTTCTGGAACCAACCTCTACTGTCCTTGCAAGGCCTGTTCTAGATGC[A/G]CATGGGTGGGATCATGACTGTGGCTATGATGGTGTAAGCGTTGAAGAGTC
seedling leaf rust reaction type (Field Mix)	Tdurum_contig43052_3611	7A	29178017	2.86734	0.00827881	0.391734	GCATGGGTGAATTCATCCACTAATTAAGTTATCCGAGGGCAGATTTTGTG[A/G]AATATGCTCTGTACGTTTGTCATCTCTGCAGTCATTAGTTTAGTCTTGTA
seedling leaf rust reaction type (Field Mix)	RAC875_c59860_167	7D	67150075	2.82786	0.00937218	0.391734	ATATGAGAATTGCATTCATGATCTGCTAGGCTACCCAAAGCAGGGACATC[A/G]CACAGAGTATCCTGAACCTCAGTGGCCTCACTCAGCTCCTGCCTTGGAGG
seedling leaf rust reaction type (Field Mix)	GENE-4777_662	UNK	1339887616	2.85217	0.00868434	0.391734	ATCTTTACAATAGGAATTTACTGTTGTGAAAAAAAAATCCATGAAAATTC[A/C]CATTCTTATTAGTCTARTATGCAAAGARATCTATGTTR
seedling leaf rust reaction type (Field Mix)	Kukri_c44201_497	1A	244490921	2.86151	0.00843248	0.391734	GTGATACTTGTTCATCCAACCCTTGAGATGAATATGTGCTACAATATGAT[A/G]CAAAATCCTCCAATCCTTGAGGGGGATCCCATGTAGATTCCTGTGTCAGG
seedling leaf rust reaction type (Field Mix)	GENE-3990_27	6B	44161961	2.8606	0.0084569	0.391734	GTTAAGGTGCTCAGTCTAGGGCTACT[A/C]AATCAGGTAACTAATCCTTACTTCAAAAACTCATATTGCCGAGGTACACA
seedling leaf rust reaction type (Field Mix)	BS00062618_51	5B	263822880	2.85984	0.00847721	0.391734	CAATAACCGATGTTTCTACCGCGGCAGAAGCAGGAACAGCGTCAAATTCT[T/G]ACCAGTCGTGGACTTCCCATATCTCGGGCAACGCCTCCTTGATGTTGTGG
seedling leaf rust reaction type (Field Mix)	BobWhite_c6812_144	1D	80150267	2.85888	0.00850272	0.391734	GGAGCGCAGGACGAGGACTGCTACCAGTGGAACAATGCCCCAAACATCCT[A/G]TGCTACCAGTGTAACTCGTGCAAGGCCGGCGTGATGGAGCAGGTGCGCCA
seedling leaf rust reaction type (Field Mix)	BobWhite_c15522_250	1A	126083319	2.85833	0.00851744	0.391734	TGCAAGGATGAAGACAGCTCATGCTCATCGGAGTCCAGCAACAGTGAGTG[T/C]GAAGGGGAAGTCGTCAGAATGAGCCGCTGTGCCACCATTTCCGTGCCTCG
seedling leaf rust reaction type (Field Mix)	BS00048191_51	6B	138378420	2.85724	0.00854687	0.391734	TCGTGTGCGTCCTGTATGATCTCTGGTGGCCGATCTAGTAGGCAGCCATT[A/G]ATTTGCTGCATCGATCAATGGATCATGGCTGCCAATTAACCTCCCCGGTT
seedling leaf rust reaction type (Field Mix)	BS00068380_51	1D	74440939	2.85527	0.00859995	0.391734	TCCCAATATCCCCAGGATTAGGGCCTCTTTCTATGCCGATGATGTGATCC[T/G]TTTCATTGGTCCGCACGCCTATGACATTCATGCTACGAAGATCATTCTTG
seedling leaf rust reaction type (Field Mix)	IAAV3128	UNK	82454821	2.85365	0.00864402	0.391734	ACCAGGGGGCTGAAAACAGCTATGGGCGGCAGGAGCATGATATCGATTACATCGACGGCTGCACAGCTGATGATGTCTTGAGTGGCCCCAAGTTCAAGCA[A/G]GAAGATGATAACCAAGGTAATTCTGACGCCAGCATGGATAAAACTAGATAGGTACTATCAGAGTGCAATCACACCATGCAATTGTTGTAGTATTAATTAT
seedling leaf rust reaction type (Field Mix)	Tdurum_contig50861_106	4B	310595838	2.85316	0.00865743	0.391734	ttcacgcaccagggcagccttgggccactcaagggggaagcttacagaga[T/C]AACGACCGGATATCTGTCACGGACCCCTTGCTCGCTCAAACGCTCTGGGA
seedling leaf rust reaction type (Field Mix)	Kukri_rep_c88225_329	6B	14166547	2.84907	0.00876937	0.391734	CTCACCTCACGTCGGTGCTAGGTGCTATGTGGGCTGAGGATAATTGGCCA[T/C]GAGCAATTTAGTTGGAGGTGTCCCTGGGAGTCTTCTTCCTCCAAACTTAC
seedling leaf rust reaction type (Field Mix)	Kukri_c8943_1381	1B	99181632	2.86327	0.00838591	0.391734	GGAGAGGGTGGTGTGTGATTCTGAGGAAAAACATTCACTGGAGAAATCTG[A/G]TCTTAGCGCTGAACTTTCAACACTATCAGAAGCCAATGCCTCTCTCGAAG
seedling leaf rust reaction type (Field Mix)	BS00066117_51	1A	103101659	2.8476	0.00881005	0.391734	GGAGCTGACTGGATATATGACCATAGTCCAGTGCAATTAGAATCAAAGAA[A/C]ATGCAGATTAAAGCTACTCTTGCTGATGACAGGATTGTTCCATGATTAGA
seedling leaf rust reaction type (Field Mix)	BS00099469_51	2B	2227602	2.8464	0.00884319	0.391734	AAGTCATTATAACCAAGAAGAAGATGGCCATGCCAATATGATTCGTGACA[A/G]TGACGAAAGGGGTCTCTAGTTGTAATAATATCAAGTTTGACAGGGTATTT
seedling leaf rust reaction type (Field Mix)	RAC875_c9998_353	UNK	241135088	2.84405	0.00890889	0.391734	GGTACACAATGTAGCAATATTGTGGAGCATTTCGGATTTACACATCTTAG[T/C]GCTGGAGAGCTGTTGCGCTCAGAAATCAAGTCTGGTTCTGACAATGGAAC
seedling leaf rust reaction type (Field Mix)	Jagger_c555_287	6B	56629020	2.84356	0.00892241	0.391734	CTGTTTGCCATGTTCTACTTGGAAAAGAGCTAGTAATAGATCCTTCCGCG[T/C]ATACAGTTTATTTGGAGGAAAGAAGGACAAAGATGAGAATGGTGATGAGG
seedling leaf rust reaction type (Field Mix)	RAC875_c34512_493	2A	2514341	2.84345	0.00892553	0.391734	CCATAGCCACCACCTCTACTTGGCCTGTCATACTTGTCACCTGGTTCACT[A/G]TCATCCCTGAAGGCATACTCAACAGAAATCACTCTGTCCAGTAACTTCGT
seedling leaf rust reaction type (Field Mix)	RAC875_c51813_182	1B	96972235	2.83936	0.0090408	0.391734	GCCTGGTGGACTTAATGTTACCATCAAAAGAGCTGATGAGCACGCAGCAA[T/C]GGTTGAAGTCAACAGTGAATTGCAGCTTGCAAAGCTTCAGCATGCCAATG
seedling leaf rust reaction type (Field Mix)	RAC875_c26487_118	6B	44379154	2.83644	0.00912385	0.391734	AAGGGTGCTCAGCGAATGCAGCCACATATAAGCACATGCTTGCAGCGCTG[T/C]TTGCTCATGGCGATTTTGATACTGCCATGAAGATTTTCAGGGAAAGCATG
seedling leaf rust reaction type (Field Mix)	Excalibur_rep_c67473_264	UNK	959176837	2.83611	0.00913345	0.391734	AACTGAAGGGCAAGCTCTTGGCCGTCGGGATCGGCCTAGAGGTCTCCGAC[A/G]CGATGAAGGAGCTGATCTGCCGAGAAGGCTACGACAAGAACTACGGCGCG
seedling leaf rust reaction type (Field Mix)	Excalibur_c29605_100	1A	228223218	2.82946	0.00932527	0.391734	AAGAAGAGCTGTTGTCAGTGAAAGATAAAATCAGGGCCCCACTCGTCCAG[T/C]CCAGACTCCACGCCGACACCGATGAAGACGAAGTGGATGAATGGCCTGAC
seedling leaf rust reaction type (Field Mix)	BS00054287_51	UNK	1224246191	2.82834	0.0093579	0.391734	CGGGCGATGGAGCAGCCAACCTGAACGGCCACCGGATCCGAGACTCGCCA[A/G]AGCAGATCGAGGCAGATTTAGACCATGCCGTCCGTGGGACCCCGGCTCCG
seedling leaf rust reaction type (Field Mix)	Tdurum_contig25384_255	1B	21432937	2.86163	0.00842924	0.391734	GAAACTTGAACGTATTAATGAAGAAAAGACTAGCGCTTACCAAGCAGGTG[A/G]tctgcaagtgaacctaaggccatgtactcgtacaccagtagccgctgatc
seedling leaf rust reaction type (Field Mix)	RAC875_c79370_378	UNK	1322691130	2.86383	0.00837103	0.391734	CACAGCGCGGTAAGAAGAGTGTTGTATGAGACGATGTCGGGGTAACAGCC[A/G]CTGGACACCATCAGTTCCACAAACGCCATGGCTCTGTCCATCTTCTTTTG
seedling leaf rust reaction type (Field Mix)	TA001083-0602	7B	8678075	2.86734	0.00827881	0.391734	ATT[T/C]CACAAAATCTGCCCTCGgATAACTTAATcAGTGGATGAATTCACCCATGC
seedling leaf rust reaction type (Field Mix)	IAAV587	1B	56699737	2.86433	0.00835793	0.391734	NNNNNNNNNNNNNNNNNNNNNNNNNNNNNNNNNNNNNNNNNNNNNNNNNNNNNNNNNNNNNNNNNNNNNNNNNNNNNNNNNNNNNNNNNNNNNNNAAGAG[A/G]CCCCTGAACAGAAAAGAGTTATCTCGAAAGGAAGATGATGCTGTAGCTGTGCATGATTCATCTTCTTTGACAGTTTATGAACCTAAGCTGAAGGNNNNNN
seedling leaf rust reaction type (Field Mix)	IAAV873	6B	39092507	2.86677	0.0082938	0.391734	GTACTCTGGAAACATCACTTCAAGAAGAGATGGCTCGGCATGCCCCACTGTATGGTGTCGGCGTGGAAGCTTTGTCACTGGAGGAGCTTGAGACCCTTGC[A/C]AACATCCACGAGCAGAGTCTGAGACAGATCCATACAATCAGGGAAAGGAAAGGCAACAGCCATCTCTTGAGCGTCCCTGGCTTGTTCCCCTCGTCTTCGA
seedling leaf rust reaction type (Field Mix)	IAAV2682	6B	40682728	2.86677	0.0082938	0.391734	CCAAGGGAGAAAGGGATCAGTTTTCTCCTTCTATTCAAGAGTAGTGGCAAGAGTCTGTTTATCTGGGTTAGCTTTTCTGTACCAGCAAGGTGCGTGACTG[T/C]TGGGTGCACAAGGGAAGCACAAAAGCTCATACAAAGAATCCTAACCGTCTGCACATACTAGCTTTCTTGGTTTGCGGATTGTTGTTTGGTGGTCCGAACG
seedling leaf rust reaction type (Field Mix)	IWA6786	6B	78869385	2.86677	0.0082938	0.391734	CAAAGCAAATTTTGTGTAGCCCAGATTGCCTGAACATATACAGTTCTCCATTCCTTCAATCCTGTGTAAACTTTGCTGGAAGCCACAACCAGAGAAGGTT[C/T]TCCAGCTGGCAAGTCGCAGCGAGTTTTGTTGATATGAAAATTTGAGCTAAGAAATCAAAATTGAGGACCTGTGTTGGTAATGCGCCGCATGCTTGCTTGA
seedling leaf rust reaction type (Field Mix)	GENE-0564_313	1A	168272001	2.86663	0.00829742	0.391734	ACCATGCCATGCAATAGATTATGAATTATTAATACRAAGAACTGCT[A/G]TCATGGAATTGTACTTTATACGATGTGTTTGGCACTGGTCGATCCCACAT
seedling leaf rust reaction type (Field Mix)	Ra_c700_2210	5A	84170836	2.86584	0.00831815	0.391734	AGCACCAAATGTTGCAAGCGATCGAACTTGTGTCAGAATAATTGCTTCTG[A/G]TACCGGGACACGATTCTCTTGGTCAGATTGCAAAGAGAGCCGACGGATCT
seedling leaf rust reaction type (Field Mix)	BS00003214_51	6B	131228115	2.86458	0.00835118	0.391734	GGACATTTGCAAGGTTGCTCAGTGAGATAGGATGGAGTCTCATTTGAATT[T/C]cagaagcaattccagcagcatttgcaaggttgcttagtgaaatggagtta
seedling leaf rust reaction type (Field Mix)	Tdurum_contig14418_1242	1A	30032784	2.86433	0.00835793	0.391734	GTTTGGGATTCCCTAGTAAACAACTGCTCCTGCGAAGCAAGCTTGTGCCT[T/C]acatcttttagctcagacgccagagatgccacgtttcttctaaagctcag
seedling leaf rust reaction type (Field Mix)	IACX19890	1A	103974557	2.86433	0.00835793	0.391734	TGGTGAAATCCCAGTCATACTTTTTTACTCA[T/C]TCGGTGAAGGCAATGGCAGTTACACAAACAGCCAAGGGTATCACTTCCAAGCAGCCTCTCATTGGCACGATTGTTGATCAGGTTTTGGCATTTGACAAGC
seedling leaf rust reaction type (Field Mix)	Tdurum_contig27840_760	1A	144343532	2.86433	0.00835793	0.391734	tttggagtgatgcttcttgagctgataactgggcgccggcctgttgattc[A/G]ACCCAAACATATATGGATGACAGCTTGGTTGATTGGGCAAGACCTTTACT
seedling leaf rust reaction type (Field Mix)	BS00031056_51	1B	25198930	2.86433	0.00835793	0.391734	TACGTTTTTGATGGTTTGATCAAGACCTGGGGATTCTGTTGTAATGGCCG[A/G]GTGCTCCTTGACAACACTGGGAGGCCAGTATCGTGGGGGATGGACCCAAT
seedling leaf rust reaction type (Field Mix)	tplb0035p13_560	1B	65680714	2.86433	0.00835793	0.391734	CTGCGTGATGAGGCGGGCGCCTGGCTTGTGTACCCAGGGCTTGACGAGGA[T/C]GCACGTGGCGATGTAGTCCAGGTTTGTCAGCGGCACGACGTGGGCGGGAG
seedling leaf rust reaction type (Field Mix)	Kukri_rep_c102887_300	UNK	1392066512	2.86433	0.00835793	0.391734	ATGGCACTCCCCGTGCAATTCACCAGCAGGGAGTTTAATAAAGGTGCAGA[A/C]AGAGAGGGGTCAAAAGAATTCATGGATGCAACCCCGTCATGAATAATGCT
seedling leaf rust reaction type (Field Mix)	BobWhite_c10399_401	1B	67053258	2.86433	0.00835793	0.391734	GCTCATGTATATGTGAGACTGAATAAAGGTCAAACAATGGATGACATAAG[T/C]GAAGGTTTGCTGGAAGATTGTGCCCAGCTTGTTAAAGCGAACTCCATTCA
seedling leaf rust reaction type (Field Mix)	RAC875_c46581_420	1B	90265913	2.86433	0.00835793	0.391734	CGGCTGAAGAGCAGCGATTCAGACAGCGACATCGTGCCTCTTGTCGACTA[T/C]CTCAACACCCAGTACTATGGGGTCATCGGCCTCGGCACGCCGCCGCAGAA
seedling leaf rust reaction type (Field Mix)	Tdurum_contig19251_515	1B	109385074	2.86433	0.00835793	0.391734	TCTAGCAGCCTGTATTGATCAGCCACCCATTGTTTGTTGATCCTATGACT[T/G]actccaaatttgagttccttgagcacttttgcgttcaaaataaagaactt
seedling leaf rust reaction type (Field Mix)	Kukri_c11707_160	1D	37314515	2.86433	0.00835793	0.391734	GCTGTCCAGTGAGGGTTTAGAGTTGTTGCCTTTGAAGACTATAACCCATG[T/C]TAGTGAATAAATTGAAAAGGGAAGGTGGCTGGTGAACTTGAGTTAAGACA
seedling leaf rust reaction type (Field Mix)	Kukri_c5221_506	1B	18739705	2.87018	0.00820485	0.391734	GCTGCCAAGAGCAAAACGGCTGTCTCGGCAAGCTTTCCCTCTTTTATGTA[A/G]TTCCACAGCTCATCCAATAGATTATCTATGTATTTTGCAATCAGCCGAGT
seedling leaf rust reaction type (Field Mix)	GENE-0332_657	1D	37322343	2.86433	0.00835793	0.391734	GGCCGAGAGCTATTGGGCGGCAATGGAATTTTGGCTGATTTTCTAGTAGC[A/G]AAGGTAAAAAGTGCTAACATTRAATATCCATTTGATCATCTCCGAA
seedling leaf rust reaction type (Field Mix)	RAC875_c56796_114	1D	48310743	2.86433	0.00835793	0.391734	TGACACGAGTACTAGTGGTGATGCCGACCGACTTCCGAACGAGATGGGCA[A/G]tatgagcataagggatgacagggacactgaagatatagtagtcaacggca
seedling leaf rust reaction type (Field Mix)	GENE-0346_235	UNK	685397770	2.86433	0.00835793	0.391734	GATGATGCCCCTGTTTTTACCCCAACTGAGGAGGTTTGTGGACTATTCTC[T/C]TCACTAGCAGAACTATGTTATGTGACATTGACAGTGTATAACTCTTTTAC
seedling leaf rust reaction type (Field Mix)	RAC875_c37857_158	UNK	934579764	2.86433	0.00835793	0.391734	GGTAAGAYAGCTTGATGGTTGCACCAATTTTTGCCAACTATTACTGTTCC[T/G]TGGTCGAGTTGCTCAACCTGATGTCGTAATTTTGCTGGCCAGGAGACTTC
seedling leaf rust reaction type (Field Mix)	GENE-0303_730	UNK	1294830207	2.86433	0.00835793	0.391734	AACAACTTTGAGTTTATCCAATTTCAGTGTCTTACTCRTTTTGTTT[T/G]TGCATAACCAGAGCTAATTGTAATCCTCTCTACAGGTTGCGGATTTTGGT
seedling leaf rust reaction type (Field Mix)	RAC875_c42113_93	1B	25222152	2.87018	0.00820485	0.391734	CCGCCAACAACCCCACCATGGCCGCCATGTCCATGATCACCAAGGAGGTG[T/C]TGCGCCGCAACCCCGACTTCACGCACGGCAAGCCCGCCGAGTACGGCAAC
seedling leaf rust reaction type (Field Mix)	GENE-0336_140	1D	65548892	2.87018	0.00820485	0.391734	CCTAATAGAATTCTGAAGATCTTATCTGTGAATTCCAACTGCTTACAGAA[A/G]ATAGAAAAACTRTTATAAATTAGGCAACATGTGGAGAATTGTTTAC
seedling leaf rust reaction type (Field Mix)	IAAV7845	1B	15359735	2.87018	0.00820485	0.391734	CAGTTGAAGAACGGTTTGTCATGAAGAGGATCGGGCCAAAGAACTTTCACATGTTCCGCTGTGTCACGAGGTACGGGTACAAGGACATCCACAAGAAGCA[T/C]GACGACTTTGAGAAGATGCTTCTTGACAGGCTCCTGGTCTTTGTCAGACTTGAGAGCATGATGGATGGCTATTCTGATTCTGAGGACTTCACCATGACGG
seedling leaf rust reaction type (Field Mix)	D_contig09222_937	UNK	0	2.97538	0.00585247	0.391734	CTGCCGGAGTATGATGGACATATTGTTCAGACGTGTCAGGTGTACATACGTTCAGACAGATTGTTCTGAACCCAACTTCTCAGTTTGACAGATCTTTCTGAATGTTACAAAGTATTTACATGTT[A/G]TCACTTGTCACTCCCTTCAGCTTCAGCTGAGGGTTGAGCACATTAATAGAGAGATATGGTTGCAAACCCAGGGGTACATTCTTGCACAACATGCGACTATCCGAGTGAGGAAACTTGAATTGCCT
seedling leaf rust reaction type (Field Mix)	BobWhite_c4607_235	3A	11580669	2.98926	0.00559314	0.391734	AGGACCCTACTCTCCCTAAGTACTTGCCCACAAGAAAGTCGTTGCGCTTA[T/C]GGTTACAGGAGGCTCTTGGGTCACTCCACGCTGCAAGAAATGCGCTACCT
seedling leaf rust reaction type (Field Mix)	Tdurum_contig66015_346	UNK	1370639148	2.98755	0.00562453	0.391734	TTGTTGACCTCTTCTCTTTGCTGTTTGGCAGCTTCATGGATACTCTCTCT[A/G]taaactaatataaaagcgtttagatcattaaaatacgaagggagtagata
seedling leaf rust reaction type (Field Mix)	IWA6402	5B	2781622	2.98603	0.00565245	0.391734	TTTCGTCCGAAATAATGCACTGGAAGAATTCCAAAAAGGCACAGGATGGCAGCTAGGGAAAAGATGCGTATGCTGAACACTAGTATTCTGTTGAAAGCAA[C/T]AGCATCCAGCCCAGCAGCTGCCAAGAGATCTTCCTCGGTACACTGCAGGGCCTTGACGATCCAGCCGGTGGATGGAACAAACCTCTCCAAGATGAAGGCC
seedling leaf rust reaction type (Field Mix)	RAC875_c54693_298	4D	120643985	2.97897	0.00578443	0.391734	TTGCATCAAGATCCTCGCTCAATGCAAGAAGGCCATACCTTCCCGAGAAA[T/C]GGGAGGAAAAGTGATCATCATAGACATAGTGCTTGGATCTTCTCTAGAGA
seedling leaf rust reaction type (Field Mix)	Kukri_c5411_1312	3B	62811597	2.97624	0.00583613	0.391734	AAGGGCATCCTGATGCAACATTTGAGCCAGATGCATCCAGTTCAACCGCC[A/G]TTGCCTCTGAGGAGTCACGACCAGTTTGCTCTCTATGCCGGGATTCGGAT
seedling leaf rust reaction type (Field Mix)	CAP8_c2305_193	UNK	0	2.97624	0.00583613	0.391734	gaggatgaagagtcggacgacgataccacagaggagggaggacctgtaga[A/G]GAAACATTCGCTTCCGGCAACGACAAGAAACTGCCTACTTACTCTGGAAA
seedling leaf rust reaction type (Field Mix)	BobWhite_c17617_133	3D	6780282	2.97538	0.00585247	0.391734	GGAGGATCTGTAACTAGCGCAAGCTGCAAGGAGTTGGCCGCGCAGCCCGA[T/C]gtcgatggtttcctcgttggtggagctttcttgaagcctgagttcatcga
seedling leaf rust reaction type (Field Mix)	IWA1123	3D	6780585	2.97538	0.00585247	0.391734	AGGAAACACAGTAGCAGCTGCTCCACCACAAAATTACTAGCATAGTACACATAATAAACACAGGAGAGAAAAAAAGGAGTCTCTTCATCTTCGCTGTCTT[A/C]CTCCCGGCCGTAAGGTACCACTCTCGCTTGTATCCACTGCTTTAGAGACCGAGGCGGCCGCCTCGGTCTCTA
seedling leaf rust reaction type (Field Mix)	RFL_Contig3175_345	UNK	0	2.97198	0.00591768	0.391734	GAATCGTCGCTACGGTGTTTGGAGCTACTGGATTTCTTGGACGCTATGTC[A/G]ttcaacaacttgcgaagatgggatctcaggttcttgtcccattcagaggt
seedling leaf rust reaction type (Field Mix)	IWA2244	6B	56629036	2.98991	0.00558119	0.391734	ACGCTCCCCTCCAGACCAGCTCGTACTAGGATAAATGTACAAGGCGCATTCTGTTTGCCATGTTCTACTTGGAAAAGAGCTAGTAATAGATCCTTCCGCG[C/T]ATACAGTTTATTTGGAGGAAAGAAGGACAAAGATGAGAATGGTGATGAGGCACCGTCAAAGGGAGGACTCTTTGGAAACATTGGAAACATGCAAAACCTT
seedling leaf rust reaction type (Field Mix)	IWA3068	UNK	1276636995	2.97173	0.00592257	0.391734	GGGSTTTCTCTAGTTCGAATCGTCTTGGGTACGCGTAATTCTGACGCCTGCCTGCCAAAGCAGACGGATGCTACTCCTTGAACCCGAAATCGTCAAATAT[C/T]ccctcggcgtcgtttatcccatatgcaacacaatagtgttcctgcatcatatgccactcttcaaactcatcaaacagctctagcmgctcaatcctacgcc
seedling leaf rust reaction type (Field Mix)	BobWhite_c41441_185	7B	36444581	2.96784	0.0059981	0.391734	ccaaaatgcatgaggtgccaactgctagcatggtggccgttgccgatgcc[T/G]ATGCCGAAAATGTTGTCCCTGATGATGTTCATTCATCAGACTCTGTGATG
seedling leaf rust reaction type (Field Mix)	Kukri_c36879_83	2B	22688808	2.96706	0.00601334	0.391734	TTCATCAGGGCCGTCGGCGAGCCGCAGTGTCCTAGCGGTTGCCCATAGAT[A/G]GGACAGGACCGTGTCGGATGAGACCCCTGCAGCGCCGTGGACTTGTATTG
seedling leaf rust reaction type (Field Mix)	Tdurum_contig77234_467	6B	78309438	2.96604	0.00603321	0.391734	tgaacaacttcaacagaagaaagcctcttcagacattctactccttggtc[T/G]GCGGTATTGTCGTTTTATTGTCAAGTGGGGTCGGCTCTATAGTCGACGCA
seedling leaf rust reaction type (Field Mix)	tplb0025f09_1853	4B	2383439	2.96559	0.00604214	0.391734	CGGACAGCAGGCAATCGGCACTCAGCCGACGTTTTGCGAAGGATGATCCG[T/C]GAACTGGTTCCATCAGGCAGACTGTTATCCGGCAGGGCGATTGAGATCAG
seedling leaf rust reaction type (Field Mix)	tplb0025f09_1052	4B	2384766	2.96111	0.00613059	0.391734	TGCTGGGAAGCATGCATGAAAACAGAAGACCTGACAGGAGCACCAGCTTG[A/G]CCAGGACTGTAGGGTGGCATAACACCATCTGGAGGCCTGTAGCCAACTGC
seedling leaf rust reaction type (Field Mix)	Kukri_c35405_256	5B	256914100	2.96108	0.00613132	0.391734	AATTAAGGCACCAAATGTGGAGGCTTTGGCACCCCGAAGAAGTGAAATAG[T/C]GAATGATGTTCAAGAGCTGGTCTGAAGGATAGTGTCGCAACTAGGATTCT
seedling leaf rust reaction type (Field Mix)	GENE-0815_140	1B	3423372	2.95845	0.00618381	0.391734	NNNNNNNTTCGACCTAATRGAGGGCCGGTCTAGTTTCRACGTCCTTTC[T/C]AGAATCAAAATGGAAGGTGAACATGGTGCTCTTGTTTTTAATCTTATCAT
seedling leaf rust reaction type (Field Mix)	RAC875_s108395_60	3B	641111340	2.98947	0.00558929	0.391734	GGATCTAGCAATCATAGGTGACGGCGCCTGACGTTGATGGGATCATATCA[A/G]GCAACATGGACATCCTTCAGGGAGGCAGGATCCACCTTTGGAGGATCCGA
seedling leaf rust reaction type (Field Mix)	Kukri_c2937_649	4B	283992527	2.99991	0.0054012	0.391734	CTTTGTTTTCTTACTATAGTTGCATTAGCATGAGGCTCTTCTGTAATATG[T/C]AGGACTACTTCCAAACAACATACAAATTGTTCTAGATGTCCCCACACATT
seedling leaf rust reaction type (Field Mix)	Tdurum_contig5427_314	4B	2385988	2.95644	0.00622435	0.391734	AGCAAGGGTGGCAGTCGATGCAGCTTGCCTCCCCGCTCCAGCTCGAGCCA[T/C]gcagcttcagaccggtgcggcttcagccagacgcaatacgagcgcccggc
seedling leaf rust reaction type (Field Mix)	BobWhite_c45771_129	1B	59686700	3.02938	0.00490108	0.391734	AGATGTAGATCATCTACTTTCCTTGATGAAGTCTCCCATTGCAACAGGTA[T/C]GAAGTATGTGATAGGGACGCACGCTTCTCTTATTCCTCTTGGGAGCAGGT
seedling leaf rust reaction type (Field Mix)	CAP12_c470_361	3D	6337332	3.03882	0.00475015	0.391734	AATTCAGTTGACCAGTGAGCCGCTCTAGATGACCTCGATTACAATTTTGA[T/C]GGTCACCTGCATGGGAGGCCAGATCTTCAGATGGGGATAGACAAAAGTTT
seedling leaf rust reaction type (Field Mix)	tplb0025f09_973	4B	2384845	3.03599	0.00479488	0.391734	gtggtgagtctgtgcaaatggtcgcatggaatcctgtggatgtacaaatg[T/C]GACTCCTGGGCGTGAAGGCATGGCATATTGCTGGGAAGCATGCATGAAAA
seedling leaf rust reaction type (Field Mix)	BS00089497_51	2A	221370965	3.03433	0.00482134	0.391734	CTGAAGATGAGGCGGTACTGGGATTTACAAGTGCGATGGTTTGGCTAGCG[A/G]TCATGACTGTGATAACCGCCTTACTGTCGGAGTATGTCGTGAGCACAATT
seedling leaf rust reaction type (Field Mix)	BS00070991_51	UNK	1300265400	3.03332	0.00483764	0.391734	CGGCGAACGGACTGGAGGCAGAGGTTAGTTGTGCCCAGGAAGCGAAGTAC[A/G]GCTGCTGCTGCGAAGGTATGAGCAGGACTTCTTCAGGTGAAAGGTGAAAT
seedling leaf rust reaction type (Field Mix)	GENE-0466_416	1B	77314178	3.03288	0.00484465	0.391734	TGCTAAGTGACAAGGTATTTTCAAACTCCACRRTTTTGTGGA[T/C]GGATCAACGTCTTTACTCTATGGCTCAATGCTCTGCACCAAGTCTTTTAC
seedling leaf rust reaction type (Field Mix)	BS00022507_51	1B	70353032	3.0318	0.00486199	0.391734	GTTTGGTGAAGCTTGCTCCTTCAAGCGTAGATGTTCCGCTTACCGAAAGC[A/C]ATGAGAAGGCACAAAATGCAGAGGACCAGGTGGTTGCTAGTGGAACTGTG
seedling leaf rust reaction type (Field Mix)	IAAV6407	1A	27740379	3.02938	0.00490108	0.391734	GCATTCCAATTGTCATCAAACCAGAAAATACAAGATTTGGGCAGCTTGACTTGACATGTTTTGCTAATCCCACACACCCTGAGGGATCTACTCCAAATTT[T/C]GANNNNNNNNNNNNNNNNNNNNNNNNNNNNNNNNNNNNNNNNNNNNNNNNNNNNNNNNNNNNNNNNNNNNNNNNNNNNNNNNNNNNNNNNNNNNNNNNNN
seedling leaf rust reaction type (Field Mix)	BS00084021_51	1B	23557673	3.02938	0.00490108	0.391734	TCTCCCAGAGGGCGCCGCACAGAGCGTGATGAGAGGAGATCAAGGAGCAT[T/C]AGCTACAGCAGGAGCCCCAGGCGATCACTCTCCCCAGAAGCTAAGGAAAT
seedling leaf rust reaction type (Field Mix)	BS00106579_51	1B	104799627	3.02938	0.00490108	0.391734	TCCTCCGATCATCTTAATAGGTGGATTTACTTTGCCACGGCAGCAAAGGC[A/G]AAGATCATAGATATTAACCTCTGGTCAAGAAGAATAACAAAACGAGTTTA
seedling leaf rust reaction type (Field Mix)	BS00070643_51	7A	52375830	3.00449	0.0053206	0.391734	GGAGACAGGTTTGCAGCCGCCTATTGGCTTGCATTCAGTAGCTCCCTCTA[T/G]TTCTTGTCCCTAACTTCGCCGTCAGTTAGTACATCCCATGCAGCTTCACC
seedling leaf rust reaction type (Field Mix)	TA001092-0715	3B	294656830	3.02931	0.00490231	0.391734	TGCAATGCCAATAAGAGTAAGCCGTTGCAACAAATCAAATCCTTCTGGTA[A/G]AAC
seedling leaf rust reaction type (Field Mix)	Excalibur_c20597_509	6A	2965986	3.02752	0.00493143	0.391734	GTCTCAGCTCCTCTTCTACCTCCGTCAGCTCCTGGTACCGGTACCACTGC[A/G]ACGCCGCTTTACCGACTGGCAGTGGGGCGCGGACGAAGACCTCGACTGGT
seedling leaf rust reaction type (Field Mix)	Kukri_c1853_1975	1B	102031587	3.02525	0.00496851	0.391734	AACAATGAACAACATGCGGTACAGTCACTTCAACCGACAACTTCGTCTTA[T/C]GCTCAATGGGATCCAGGAGGATTGGATTTTGCAGAACCAGTGAAGAACAG
seedling leaf rust reaction type (Field Mix)	RAC875_rep_c76772_850	7A	33620905	3.02331	0.00500054	0.391734	TTACCAAAGTCGCCTACCCAGCGCCCAGGATTTCCAGGTTTACCAACTGC[A/G]TCTTCTTTGCAGCAGCCAGCTCTGGGCCAGGCACCACAGGTCCAGCAAGC
seedling leaf rust reaction type (Field Mix)	Tdurum_contig69247_268	7A	28121674	3.01999	0.00505558	0.391734	TTGGTCACCAGAGGATGTGATTGATCCACACCAGTTTTGCACCAGGGATA[T/C]GTGTTATCGTAATCAAAGAGCAGAACCCTCATGCCATCCTCAGCGCATTC
seedling leaf rust reaction type (Field Mix)	Kukri_c75902_132	2B	290510060	3.01864	0.00507821	0.391734	GGCCATAGTGCTCCTTGCTCTTTCGCACCACCGTGTGGCACAGAGCGCAG[T/C]AATGAACCCGGCATGTCTCGCAGAAGATGTGGTTGTTGTTCCCAACCTTG
seedling leaf rust reaction type (Field Mix)	Ku_c23222_204	UNK	1034022548	3.0169	0.00510748	0.391734	acgcaaagcttgagcattgggttgattgtgtgcgagactatgaggtgctt[T/C]GCAAGGAGCTTCCTGGCGACACGGAGGTTGCAGAGTCATTGTTCCATGCC
seedling leaf rust reaction type (Field Mix)	Excalibur_rep_c92855_977	6D	128015515	3.00517	0.00530858	0.391734	TCTTTGTTGACCTTAATGATGTTTTCATCAGATGCACAGGGACCGTCCAC[A/G]CTGTTACTAGCATGGGGTGCATTTGATTGTCTAGGCAATTCTGCAAGCTC
seedling leaf rust reaction type (Field Mix)	RAC875_c7988_1588	7A	21761264	2.9571	0.00621092	0.391734	AAATGTGCGCTCTATCTGTGCTCCACCACCAGCAGCTCGACGTGTACCCG[T/C]GGGGTGCCCGGTTCCATATCTTGCCCTCTGTGCAGGCACACAATAGTCTC
seedling leaf rust reaction type (Field Mix)	Tdurum_contig44261_795	UNK	854426196	2.95285	0.006297	0.391734	GCCCACTCGGAGAAGATACGGCAGAGGCTCTCGAATTTTATAGCAGCTAC[A/G]CTCCCTGAAACAGCAAGGAGGACCCGAGGCCTGCTGGGTTCCAGCTCCCA
seedling leaf rust reaction type (Field Mix)	Ra_c1295_635	UNK	1034022548	3.04471	0.0046581	0.391734	acgcaaagcttgagcgttgggttgattgtgtgcgagactatgaggtgctt[T/C]GCAAGGAGCTTCCTGGTGACACGGAGGTTGCAGAGTCATTGTTCCATGCC
seedling leaf rust reaction type (Field Mix)	Ku_c12191_1123	UNK	1155266536	2.89755	0.00752177	0.391734	AAAATTTGTGTACTCTCATTGTTTATGGTGTTGAAGAGGATACACTAGTT[A/G]AGGAAAGAGTGATTGAGAGTATATGCAAGAGGCTGCTGAAATTGCGGGTG
seedling leaf rust reaction type (Field Mix)	GENE-4587_50	UNK	669768556	2.91085	0.00720896	0.391734	CAGGCTATACCTCAGACGGCTAAGTGCCGTGGCATCACAGCAAGCCAGC[A/G]TTGCTGCTGCTTTTGGAGGCAGAGACCCCTTCTTGCACATGGGAGCATTT
seedling leaf rust reaction type (Field Mix)	BS00022283_51	UNK	1128673994	2.91057	0.0072154	0.391734	ATGTGTAGAATGTTTTATTCTCGCCACTGCGTGACCTGTTCCCTGAACCT[T/C]TTTCTTCCGTTTTGTGGTCCAGTTGGGCTATAATTTTTGCTGTGGCTCTT
seedling leaf rust reaction type (Field Mix)	IAAV4705	UNK	1316912473	2.90206	0.00741442	0.391734	TGTGTGACTGGGCGATACATCGTTGTTGGTTTTCTTGTGCATCCATTTTGCTGATGCTGAGATGTGTACACA[A/G]GACGGTGCGGCTCCTTGATTTAATACTGATGATCACAAATTGTTTGAACTGTTGCCTTGTATGTTGAGTGCTTGGTGGAATGAAATCCCTGAATTCCAAA
seedling leaf rust reaction type (Field Mix)	BS00066165_51	1B	83206716	2.90062	0.00744839	0.391734	AGATAAATGGATAATATCACAAAAGCAGAGCTCGTAAAGTAAACAAAAGC[A/G]AAGTGGAATGCCACAGGCTAAATGAAGGTTGAAAGAACAATAAATAGTAA
seedling leaf rust reaction type (Field Mix)	BS00108770_51	UNK	1264169190	2.90008	0.00746132	0.391734	ACCGAATCCACAGACTCGCCGGCCAAGCCTGAGGGGGAGAGTTTGCCCTA[A/G]CCGCCAAGGGGCAGGAGAGGAAAAATAAAATAAAAGGCCGTTTGAACATT
seedling leaf rust reaction type (Field Mix)	Excalibur_c15335_197	6B	44125895	2.89947	0.00747591	0.391734	ACAAACCAAGTTTCTCTTATAACATGAATGTGCTCGTTGAGTTAGAGAAG[T/C]AACGCCTTCTACGCTTGCATGGTTGTGTACAGGTGTCCCGACTGAAAAGA
seedling leaf rust reaction type (Field Mix)	GENE-2162_720	2D	115701569	2.89867	0.00749503	0.391734	TACTAAGAAAATGCGGTTTCCACAAATGAACAACGAGGTTCCCCTCCCAG[A/C]ATGACACAAATGCACTGAACCACCRGCCATACCCAGGATGACAGTC
seedling leaf rust reaction type (Field Mix)	BS00110120_51	1D	54827350	2.89798	0.00751148	0.391734	ACCGGTGTCGAGGAGAAGAGGTACAAGCTCATGGATTGAGAATCTGAGAT[A/G]CAGGTAGGCTCAGCACAACAGCAAGTTCCGGACTGGCTGCTCCAGATACA
seedling leaf rust reaction type (Field Mix)	Tdurum_contig77551_589	3B	1191655	2.8966	0.00754456	0.391734	gccgcaacggccggtcctttgctctgccagtactgataggcatagtatac[A/G]GAGGACACTGCTAGGGCGCCGAGGACGATGTAGGTGATGATCCTCACCAG
seedling leaf rust reaction type (Field Mix)	Tdurum_contig61653_358	7A	33271197	2.91577	0.00709625	0.391734	aactcgccgcctgcgtacttggagtacagcacggtgctgcctggtgacac[T/C]GGCAATGGCTGCCTCTTGCCTTCCTCGTCAAGAGAGCCCGGACCAACAGC
seedling leaf rust reaction type (Field Mix)	Excalibur_c431_1130	6A	2712433	2.89156	0.00766664	0.391734	GAAGATTCATCCTCTCCAGGCCAAGGAGTCGCCACCGCGACCGTCGTTAA[T/C]AGGATGCTCGGCGGCACCAACAGGCTCAACCTTTACAGGGAGATATGAAA
seedling leaf rust reaction type (Field Mix)	Kukri_c46168_344	7D	82775744	2.89149	0.00766835	0.391734	TTAGTGAAGTCCTCAGGGTTGCTGAAGAGCAATTGAAGATGAGAAATCAG[T/C]gtcgtatcatcaaccagcaagcatcgctctgggagttgaaagacattgtt
seedling leaf rust reaction type (Field Mix)	BS00084304_51	UNK	1411558228	2.89085	0.00768394	0.391734	CGAGAGTAAGGCACATGTCAGGTAGTTGAGGATAAAGGTGTGCCTGTTAG[T/C]GGTTGATCATCTTAAAATGCGGTTAATGTTAGATTTGCACTTGCAAAGGC
seedling leaf rust reaction type (Field Mix)	BS00084305_51	UNK	1411558228	2.89037	0.00769576	0.391734	GTAAGGCACATGTCAGGTAGTTGAGGATAAAGGTGTGCCTGTTAGTGGTT[T/G]ATCATCTTAAAATGCGGTTAATGTTAGATTTGCACTTGCAAAGGCGTTGC
seedling leaf rust reaction type (Field Mix)	RAC875_c14386_822	7A	27853826	2.88997	0.00770556	0.391734	CGTAATTTTGTATAGCTTTCTGTTGGTTTGTGCAACTCAATTCTTCATCC[A/G]TGGACTACCACCTTGGAGACATGGTGATGAACTCTTGTGATGGTAAAACT
seedling leaf rust reaction type (Field Mix)	IWA6290	UNK	94817622	2.88926	0.0077231	0.391734	TGGTCATTCTCTGGGGGGATAATTGTATCCTTCCATGGCCCAATCCCAATTACATACTTCCTTATGAACGCGAGATAGCCGTTCGAAGTTATCTCATAGT[A/G]TGACTGGTTGGTATCTTGAGTTGGAACTGTGGTTTCGTCTATTAGAAGTAGTTTTGGAGCATTTGTGATGTTTGAGATGTAAATTAGTGAAGTTGGAGCA
seedling leaf rust reaction type (Field Mix)	RAC875_c106500_413	3B	584315305	2.88925	0.00772312	0.391734	AGTGAATCCTTGGTCTAGTTCATTTGATCAGTCCTCTGTCTCTGTGTATC[A/G]TCCAACTTTGAGCTGGGGATCTTTTGCAACATGTGGACGAAGAGAAACAA
seedling leaf rust reaction type (Field Mix)	IACX18824	7B	138504418	2.88703	0.00777788	0.391734	NNNNNNNNNNNGGAAGGAACTTGAAGACTCGCGTTATTGGTTGCCCAAAGACTATTGATGGAGATCTGAAATGCAAGGAGGTCCCAACAAGCTTTGGATT[T/C]GACACTGCTTGCAAGANNNNNNNNNNNNNNNNNNNNNNNNNNNNNNNNNNNNNNNNNNNNNNNNNNNNNNNNNNNNNNNNNNNNNNNNNNNNNNNNNNNN
seedling leaf rust reaction type (Field Mix)	BobWhite_c8266_227	5A	146371495	2.91516	0.00711017	0.391734	tacgacctcggaatctcaggcggcgtcacgtccatggagtcgttcctcaa[T/G]AAATTCTTCCCGGACGTGTACCACCAGATGAACGGCGACAAGGCCGCCGT
seedling leaf rust reaction type (Field Mix)	BobWhite_c3073_1156	6D	3864436	2.91712	0.00706552	0.391734	GGCTTCATGGCTGCCCAGGCCGTCTCGTCGCTGCAGATCCGAGAAGACTC[A/G]TCCTCTCCAGGCCAGGGAGTCGCCGCCGCGACCGTCGTTAATAGGATGCT
seedling leaf rust reaction type (Field Mix)	RAC875_c100339_541	UNK	731115546	2.95247	0.00630491	0.391734	AAGAGGCTGGCCTGCGGCGACTACGGGAACGGCGCGATGGCTGAGCCTTC[A/G]CAGATCCATACGACCGTGAGGCTCGCGTGCAAGTCACATACGTTCGGCAC
seedling leaf rust reaction type (Field Mix)	Kukri_c3701_330	UNK	1411393039	2.94115	0.00653986	0.391734	TGCCGATTCGGCCAACCCAATTTTTTTAATCCCCAATGTAAGAGATCATC[A/G]TGCCCTCGGGTGTAGCTCTGCGAGCCTCGACGAGGATGCCAGAAATCAAA
seedling leaf rust reaction type (Field Mix)	Tdurum_contig47443_361	UNK	731115546	2.95247	0.00630491	0.391734	GTGCCGAACGTATGTGACTTGCACGCGAGCCTCACGGTCGTATGGATCTG[T/C]GAAGGCTCAGCCATCGCGCCGTTCCCGTAGTCGCCGCAGGCCAGCCTCTT
seedling leaf rust reaction type (Field Mix)	Tdurum_contig50861_532	4B	310596894	2.95208	0.00631285	0.391734	GAAGCTCGCGTCGTGAAAAAGAACGTCAAGTACGTGCTCCGTTCCGACGT[T/C]GTGTTTGCTTAGCTGAAATGCTTCCAGGCCAGTTTCAGACCAAGGACCTA
seedling leaf rust reaction type (Field Mix)	Excalibur_rep_c71645_94	UNK	0	2.95162	0.00632216	0.391734	gcaatcaccgcctacgggcaaccacaggcactgatcatgcacttcctaaa[T/C]TACGGTAGCACTATCCGGGTAACTCTGGCAGTTGATGACGAACAATTCCC
seedling leaf rust reaction type (Field Mix)	BS00025278_51	UNK	0	2.9488	0.00638018	0.391734	CCTGCCACAACGTCATCCTGGGCAACTGGAAGCCCACGGACGCCGACAAC[A/G]CCGCCGGCCGGCTGCCCGGCTACGGCGTCATCACAAACATCATCAACGGC
seedling leaf rust reaction type (Field Mix)	BS00074962_51	1B	6106882	2.94712	0.00641506	0.391734	ATCACCATCTTGGAAGCCGTAAGCTTGGCTCACTTGTTTCACTACCCTCC[T/C]CATCGAAAGCAGCAAGATGTTTCTATAAAGGAAGAATGCACCTTCGACCA
seedling leaf rust reaction type (Field Mix)	IAAV6025	1B	66178766	2.94411	0.0064776	0.391734	GTCTCATGGACGAAATGCTGTAAGTGTCCAAGAGCTTCAGTTTCACCACATCCCTTGAGCTATTGGCCGCTGTTACGGCCTTGTTGAACTCCTCAAGCTC[A/G]ATCCCCCTCATGATATGTTCCATGTATTTCCCACCGTACTCTCCCTTCTTGTAAGGCAATACCCTGTTACAGGTTCCACCGCTGAACCACTCGCCGTTCT
seedling leaf rust reaction type (Field Mix)	Kukri_c3701_1980	2B	678476	2.94378	0.00648468	0.391734	GATAAATTCTTCATATTGGGGATGGTGAATGTGGCTTCAGTGTGGCCACT[A/G]TCTCCAGATTCACAGAAGGAAGTCAGGACACAAGCCCGGCTGAACCGATA
seedling leaf rust reaction type (Field Mix)	RAC875_c10628_1037	3D	7170987	2.94278	0.0065056	0.391734	GATAAGAGCATGCTCACCATTATCAGGTAGCCTTCATCATCCTCGTATAT[A/C]GTCTTGGCAGCAGTAACAGGCCCACTTGCGTGCTTTGCCACACCAGTGAA
seedling leaf rust reaction type (Field Mix)	BS00087133_51	UNK	1268021774	2.94008	0.00656257	0.391734	GAAATTGCCGCTCTTAAAGCAGAAGCCGACAGGGTAGTAGCATCATTGCG[A/G]GATGCAGAGCACGAACTCCAAACTGTCAACGAGGAGAAAGAGATACTTCA
seedling leaf rust reaction type (Field Mix)	RAC875_c34512_685	UNK	16548965	2.91717	0.00706454	0.391734	CTCCCAAAATGACCAAAATGCCTTTCAAGATCACTGACTCTTGTGTTGAT[A/C]GGGTCAAAGTTAATGACAAACAGTGTCTTGGTGGGCTTAGTATTCACTGG
seedling leaf rust reaction type (Field Mix)	IAAV7611	UNK	1281151437	2.94008	0.00656257	0.391734	TTGAAGTGCGATTTGGCTGTGGTTGAAATTCAAATCATGTGCTTCCTCATCAGAAAGCTGGGTGCATAAAGACATCTGGTGCCGCCAACATA[T/G]GATGGCGTCCTGCGCTTCTGGTCAAGCATGATGTACACTTGGATGGAAGCTTAGTGGAGTAGTTTCTTACATAGTTCCTCTTGCTTTCATCTCTTCTGTA
seedling leaf rust reaction type (Field Mix)	IAAV1903	2B	66592351	2.9351	0.00666872	0.391734	GTAGCAACAGTCATAATAACAAAACCAAATGGTTGAGCCAACAAGATTACCATATACTGAACCGTCATACAGCAAGGCCAGATTTTCTAACATTCGGTAC[T/C]AGTTCCAATAAATTGCAAATACTTGAATGAAGCCGAGTTGAAGGCCGAGCCAGGCTCAGAAATATGTGTCATTCCATACACAAATACAGTAGCATCACAG
seedling leaf rust reaction type (Field Mix)	Tdurum_contig60051_838	UNK	0	2.9341	0.00669033	0.391734	TTCAGGCCATGAGCCTTAGCGACTTCACCAACCTTGTCAGTGTATTCTAC[A/G]GTCAGACACTTCCCACCAGAATTTCCATGGGTGTTCTCCAAGCAGATGAG
seedling leaf rust reaction type (Field Mix)	RAC875_c10122_113	6B	97291883	2.93051	0.00676819	0.391734	RTGGCAACGATGTTATACGCCATGGCAAAGAAGTAGTTCCACCGGATTCG[A/G]CTGAACGTCTTCCTTGAGAGGTCAATCGCCGTGATGACGTCTTCAAGGTT
seedling leaf rust reaction type (Field Mix)	D_contig11810_446	UNK	8823160	2.93025	0.00677378	0.391734	ACAACAAGATCGAGAATGGCAGGACCTTGAACTGCGCGATCGCTTCGGCGAGAGCCGAGAAACAAAGCACATATACCTCATTTGGTATCCCCAACATAAGGTTCACTTGCTTCACCAGGATCAG[T/C]TCCGACAGCACCGCGAAAGCATACATTATCTGAACTCCGCACACGAGTCGCCTCAAGGGAATCCTTTTGAGATAGCGGTTGTAGAGGACGGTTAGAGAGACGACCATGACCTGTCCCATGACCTT
seedling leaf rust reaction type (Field Mix)	D_contig64400_391	3D	6772323	2.92578	0.00687181	0.391734	ATATGCTTACCCAGAGGAAGAAGGTCCTGTCAAAGGCAAAGACTGAATGAAGTTGTCGTGAGCCTTGTAGCAGGAGCATGCAATGCAAACCCTACAGTCTCATGTTGTAAAGTAATTGGTGTGA[A/C]TTGTCATTGTTAGACATGATTTACACTGACATGTGTTGTAACAATGATGATCATTGATCAAAGTTGCTCTTCCACGTCAGCTTCTTCTCTTGCATTAAACCTGATATCTTTTCTCTTGAGTAGTG
seedling leaf rust reaction type (Field Mix)	RAC875_c25672_473	UNK	0	2.92209	0.00695384	0.391734	ggaagaggaggaggtgcccaacaagaaggcgaaagttgcagggaaggcaa[T/C]GGACACCAGGAGGTCGGCGATCGATGATCTGATGAAGGAGGAGGAGAAGG
seedling leaf rust reaction type (Field Mix)	D_contig59056_602	UNK	0	2.92065	0.00698611	0.391734	CACGAGACATGCCATTTTTTGACTTTAATTTTTTAATCCTTAATGCGTCAGCTAATCTTGCAAAGTGCATCCAGCCGTGCCCATGTTCAGATTATGTCACAAGTAGTCAATTCACCTGACTTTC[A/G]TGCTTTTACTATGCAGATGGTGGACCCAAAT
seedling leaf rust reaction type (Field Mix)	Excalibur_rep_c75251_305	UNK	464140854	2.9177	0.00705246	0.391734	ttcctcttcagacattgtattgcagcttttttgttcttggctttggtgaa[T/C]GCCTTTGCCTTCTCAACTTCAAGATTCGCCTTCTTCATTAGTAAATTTTC
seedling leaf rust reaction type (Field Mix)	RAC875_c68978_220	6D	3864317	3.04124	0.00471207	0.391734	CAAAATAGTCAGCACACCTTCGGTGACTATTATGTACAAGAACACTATGA[T/C]GACGAGGTTGTATATATCTTCCTTCTTCATATCTCCCTGTAAAGGTTGGC
seedling leaf rust reaction type (Field Mix)	Tdurum_contig61653_948	7A	33269704	3.05973	0.00443069	0.391734	GACTGCTGACGCCTGAGAGGGGCGCAGACCAGTGTTGTTGAAGGCCACCG[T/C]ggcaacaccggcaccggagagccgcaccgacgacattctcgattgcttgc
seedling leaf rust reaction type (Field Mix)	TA003235-0794	1B	99630923	2.88331	0.00787031	0.391734	GCCAGTTTTTCAGCTACAATCCTCAGATCAGGGGTTTCATCATGGTGCAT[T/C]GCG
seedling leaf rust reaction type (Field Mix)	IACX7219	1B	11181943	3.12832	0.00351615	0.391734	GCTCGACGGCATCCAGGTGGAGCTGCAGGCGACAGACCCGACCGAGGTCGGCTTCGATGT[C/G]ATCCAAGGCCGTGCCAACTGAGCACCATGGCTGTGCTGCTGCTTACCTTAAGTATGAGC
seedling leaf rust reaction type (Field Mix)	RAC875_c28794_361	UNK	1399711494	3.13489	0.00343841	0.391734	CTCGAACACTCGTCGTGGTGCGTGTCATTGTGTATTAGAAGAAGGATGCC[T/G]AGACGGCGCTTGCCTTGTGTGGTGTTTGCTCTCTCGCGAGAGGCGATCAA
seedling leaf rust reaction type (Field Mix)	Kukri_rep_c71840_754	UNK	1084472607	3.13425	0.00344585	0.391734	ATGTTGTCCTTGTATCTGCTGGCAGAGTCCCATACACTGCTGGTATTGGG[T/C]TGGACGCCATTGGTGTTGAGACAGACAAGGGCGGAAGGGTCCTTGTCGAC
seedling leaf rust reaction type (Field Mix)	IACX1332	7D	185262108	3.12915	0.00350629	0.391734	TACCAGCAAAATTTCAGCTGCTTATGCCGATACTTGAAATTGTAACACTATAACCATGAT[A/G]GTATGGGGTCGTAAGGCCTCATTGAGGTACCCCAGGAGTTCAGGACCTATGTGGGTGCGA
seedling leaf rust reaction type (Field Mix)	RAC875_c37934_225	1A	4170480	3.12832	0.00351615	0.391734	ATCTACAAGATAGACGATAAGAAGAAGATGGTTGTTGTGGAGAAAGTCGG[T/C]GAGCCTGCCCTGAACTATGAGGACTTCGCCGCCAGCCTCCCCACCAATGA
seedling leaf rust reaction type (Field Mix)	BobWhite_rep_c51917_234	1A	119850359	3.12832	0.00351615	0.391734	GTCAAGCTCTACCGTTTCCTGGTCAGGAGGACCAAGAGCAAGTTCAACGC[T/C]GTCATCCTCAAGAGGCTCTTCATGAGCAAGACCAACCGCCCGCCGCTCTC
seedling leaf rust reaction type (Field Mix)	RAC875_c21367_209	1A	126820459	3.12832	0.00351615	0.391734	TTGACTGGTGCTGGAGCAAACTTGATTTCATGGTTAGTTCTTCCAACGTC[A/G]TCTGTGTCGCTTGGAGCATCTGGGGCTGTTTTTGGCCTTTTCACAATTAG
seedling leaf rust reaction type (Field Mix)	Tdurum_contig12173_180	1A	129059792	3.12832	0.00351615	0.391734	tcttccgggtcatctgctacctgcaggtgctgcgcatggtcggcttcgca[A/C]GGGAGTTCGGCAGGTTCGCCGACGTCGCCGTCGTGCTGGAGCACCACCGC
seedling leaf rust reaction type (Field Mix)	Excalibur_rep_c112996_167	1A	168930470	3.12832	0.00351615	0.391734	AARKTGTTTGGGGGTGAAGATGAGTGTCATGAGGTTGCAGTTATTAGCGC[T/C]GTTGGTACAGTACCATGTGAAGTTATGTCAGGCACTAGTGCACCATCTGC
seedling leaf rust reaction type (Field Mix)	BobWhite_rep_c55186_299	1B	11182023	3.12832	0.00351615	0.391734	GGCTGTGCTGCTGCTTACCTTAAGTATGAGCCTCTGATGAGGATTTAGCG[T/C]GCTCGCCGAGGCTGGTCATGAGCTGTTTACCATGAGGCAATTGTGATTTG
seedling leaf rust reaction type (Field Mix)	GENE-3758_783	6B	191492584	3.14677	0.00330169	0.391734	CTTGCGTGATGCGGTGACCGAGTTATCGCTGCATTATCTCGCAAAGGCTA[A/C]GATTCTGGTGGTCAAGGATGTAGAGAGGGACGAGATTGAGTTCATCACCA
seedling leaf rust reaction type (Field Mix)	Excalibur_c58433_839	1B	17596073	3.12832	0.00351615	0.391734	TCAAAGTACAGTTCAGACTCACCCTCCCTGTCACCTTCAACTAGCTCCCC[A/G]CCGTCACTTGGTCTTTCACCTGCTTCATCTAATTTGCCACATGCTTTGGT
seedling leaf rust reaction type (Field Mix)	BS00022745_51	1B	29154186	3.12832	0.00351615	0.391734	GTGGAAAGGTTGGCAGAGTTGAAACAGATAGAGGCAGAGAAGAAAGCCAC[A/G]ATGGCTTAAGGAGCTCCTCTGGAAAATGGCAAGGCGTCTAACTTGTTTCT
seedling leaf rust reaction type (Field Mix)	GENE-0456_190	1B	58318599	3.12832	0.00351615	0.391734	TAAGATGTTGGTGCTTAAGCATCRTTGGRAAATTGGGCTCCT[T/G]GTACCTTGCTGATACCGTCTGTTTTACTCGCAGGTCTTATTTGAGCAAAA
seedling leaf rust reaction type (Field Mix)	BS00098306_51	1B	66019655	3.12832	0.00351615	0.391734	CATAACGTAGAATTTTTCTGTCAAGTAGAAAGGCTGGTGGTTGGATGAAG[A/C]TGTCGTAAAATCTCAACTCGGCAAGTGTAGGATGAGACTGGAGGCCTTTT
seedling leaf rust reaction type (Field Mix)	Excalibur_c18009_66	1B	67931365	3.12832	0.00351615	0.391734	AATGAACAAACCTGCCGAGTATGACAGTGATGATGAAATCATTGGAACTG[T/C]TCGAAGCACTAGCATCCGTCAGCCTCTTATCCATTCCCAGAATGCTCCGG
seedling leaf rust reaction type (Field Mix)	tplb0038o14_241	1B	76577356	3.12832	0.00351615	0.391734	AAAGTGGGAGCCAGAGATTTTGTCTCTTGATGCTTTAGAGGCGTTGTTTC[T/G]CCAGTTCTGATGGAAGCCAAGGGCGCGAGCGAGCGGGATGCTCTGATCGA
seedling leaf rust reaction type (Field Mix)	Kukri_c9721_1525	1B	90391307	3.12832	0.00351615	0.391734	GCATCTTTCGGATCCGGAAGATTCAGTGAACATGGTTCTCAGTTTGATAG[T/C]GGTGAGGCCACAATACCAGAAGACGTCGAGATCCACAAATTCGCCGAGGC
seedling leaf rust reaction type (Field Mix)	Kukri_c21409_283	6B	51394268	3.29304	0.00198223	0.391734	GGATTGCACAGAGGCAATTGGATTCGACCTTTGCGGGGAATGCTACGACA[A/G]CACTTCAAAGCTCCCAGGCCGCTTTAATCAGCAGCACACACCTGACCACA
seedling leaf rust reaction type (Field Mix)	BS00065322_51	1D	14776872	3.13561	0.00342995	0.391734	tcggggatgtccatcagcctcgaactaggccatcttggcctcgctgtgcc[A/G]TCTTCGGGTGTATTCGCCCGGCTCACCAATCTCTTCCTGAATCGCGTCCG
seedling leaf rust reaction type (Field Mix)	BS00110615_51	UNK	1207483783	3.15573	0.00320199	0.391734	ATTCACCTCCACGCCTGGAAGCATCTTGTATGTCGATTCCACCTTCACTA[T/C]GCTCCCACCGTTTGCTGCCGGCTCCACCTTGATGTGCGAAGTGGCTGTCT
seedling leaf rust reaction type (Field Mix)	RAC875_c68119_594	1B	112211764	3.12832	0.00351615	0.391734	CAACAGAAGGGAATCCTCACAATCTGCAAGATACAGCAAGGTACTTTGTA[T/C]GACGTGCCTGAGCCATCAATTTGCCGGTCCTTTTCTTCCGGAAACCAACA
seedling leaf rust reaction type (Field Mix)	IAAV8446	1A	246547078	3.22902	0.00248426	0.391734	GATTATGGAGGCACGGTGGATCTCAGTCCTTGCTGATGGAGGGTTCTTGCTTCATTTTTAGTTGTTCTATTGAATCCGTTTAGGGTTTGTGTCCTGCTCA[A/G]AAAGACGAGACAGCGTTGGCTATCTGAAGTTGGAATAATGTTCTCCCCGTCTAGCCCCCATTTTGGTGGTGTGTCTAGCACCATCGAAGGGCGTTTGGAG
seedling leaf rust reaction type (Field Mix)	RAC875_c9116_1216	7B	184154437	3.26558	0.00218484	0.391734	atgtataataaccggagctcctccacgaggcagaggaggccacgggggtc[A/G]CGGTAATCCCAGTGTGCCAAGCAGCTCTTTCCCCCATTCCCGGACTCATC
seedling leaf rust reaction type (Field Mix)	RAC875_c4910_98	1A	247445331	3.24774	0.0023265	0.391734	GTGTCCACCACCTGATGAAGAACGGGAGAAGATTGCTGACTTTGTGCCTA[A/G]TGATGGTTGCCTGAACTTCGTAGAGCAAATTGACGAGGTGTTGATTGCTG
seedling leaf rust reaction type (Field Mix)	Kukri_c14968_674	1A	139808126	3.24564	0.0023437	0.391734	CCTACAGGGAGTCTAAATGTTGATTCATCATCTGCAATGATGCAGCAAAA[T/C]AGTGATGGCAGTGGTTTGAATGTTAATCAGGAGGTACAAGATTCCTCGGA
seedling leaf rust reaction type (Field Mix)	IAAV3828	1A	144342532	3.24564	0.0023437	0.391734	CTGTCTCGATTTCTTGAGTTTGTTGGCCCTCACTGCTTGATGCAGATGGTATCTGACCATACTCGCTTGTCGGCGCACTGTATTGGCTGCTCGTGTAGTC[A/G]TTCGTCGTAAAGGCCATCTTCTTGAACTTCTTCATGTCCTCGTTGTACTGCCCAGAATCATAGTCAGAGCTGCTGTATGATCCGAAAAAGCGGCTATGAC
seedling leaf rust reaction type (Field Mix)	Kukri_c34902_520	1B	117013073	3.24564	0.0023437	0.391734	CTTCATCCTTTCCATCGCATACCTATCCGCAGCCACAAGCAAGTGCTTAA[T/C]CATTTCTTTGCCCTCATCTCCATCAAGTTTTTCCATCGAAGGCAACGAAT
seedling leaf rust reaction type (Field Mix)	Excalibur_c14494_483	UNK	1294830207	3.24564	0.0023437	0.391734	CAGTACAACGAGGACATGAAGAAGTTCAAGAAGATGGCCTTTACGACGAA[T/C]GACTACACGAGCAGCCAATACAGTGCGCCGACGAGCGAGTATGGTCAGAT
seedling leaf rust reaction type (Field Mix)	Excalibur_rep_c68921_433	1B	51869645	3.23828	0.00240503	0.391734	TAGTCACATGTAACATCAATGTAACGATAATACTGAAATTATAAGAGGGA[T/C]ATCCTTTCCTTGTATGAACAAAGTGATGAAAGGGAAACGAACATTAGACA
seedling leaf rust reaction type (Field Mix)	BobWhite_rep_c52979_181	6A	2797947	3.22938	0.00248118	0.391734	GACGGCGAGGACAAGAACGGGAAGCCGCACAAGCTCCGGCTCTACTCCAT[T/C]GCCAGCAGCGCGCTGGGGGACTTCGGGGATTCCAAGACCGTGTCGCTCTG
seedling leaf rust reaction type (Field Mix)	Kukri_c4204_1946	1D	132888302	3.22478	0.00252137	0.391734	TGTGAATCACCAAATCGAGAACCAACATAGACAACACCATTATCAAGATA[T/C]GATATTGATGATGCAACTGATGTCTCTCCCAAATGCTCAATTTTCAAACC
seedling leaf rust reaction type (Field Mix)	RAC875_c101928_381	7D	37746752	3.16581	0.00309299	0.391734	AAGTTAGTGCAGATAAAAGCGCGTCAAATGAAATCAACAACTGTCATAAG[A/C]TTAGTTGGGAGCTTGAAACTAGAGAGTGAAGGTCTTACTGAGAATTCAGG
seedling leaf rust reaction type (Field Mix)	CAP7_c10624_88	3B	589079222	3.2201	0.00256295	0.391734	CAGCGCTACTAGTTCCTTGAGGCCAGATCGAGTAAGATGGCGCACCATGG[T/C]GTGTGGTGGCATATTTTGCTTTCGAGGACAGTACTATTTATTTGAAGTGA
seedling leaf rust reaction type (Field Mix)	Excalibur_c8644_783	UNK	1340484257	3.2027	0.00272289	0.391734	ATGTTGCTCAAGAAGAAAGTGGCCCGGGTGAACATCGACACGGGGGTGTA[T/C]GAGCCCGTCGACAATGAGGGCACCAATGAAGAGGCGTTGGCTCACTTTGC
seedling leaf rust reaction type (Field Mix)	BobWhite_rep_c48956_706	UNK	1094635053	3.20084	0.00274059	0.391734	CAAGAGCTTAACACCCTTGGACTTTGCCGTTTCAATCAGTGAAGTTGCCA[A/G]TTCAAGTTTGTCTTCCTCCACAAGGGACTTCCCAACAGGTAATCCCTGGG
seedling leaf rust reaction type (Field Mix)	RAC875_c19475_61	3B	52279250	3.19694	0.00277783	0.391734	GGCAAGATCGACAAGTTCATAGGAAACGCCGAGACGCTCCCGCTTCACCC[A/G]CTGCCGCTAGACCCTGACCCTGAGCGCGGTGGCTGCTACTACCTCGCCGT
seedling leaf rust reaction type (Field Mix)	RAC875_c94519_419	4B	2383568	3.19575	0.00278936	0.391734	ctctgttrgagytggcacctgcgcctgccgccgccatgctgattcttctg[A/C]GGCCTTTGCTTAATAGCTACTTTGGTGGCCACAGCGCTGCTCTCTTCTTG
seedling leaf rust reaction type (Field Mix)	BobWhite_c1027_1127	UNK	925039417	3.1933	0.00281311	0.391734	AGTCTGGGAAGCGCGCACCAGCTGGAGCTGGGCGATGGTCGACTCCGACC[A/G]CTCCCAGGTAGACTAGAAGGCAAAGATACGCTCAGGCGACTGTGCTGCCA
seedling leaf rust reaction type (Field Mix)	BS00070695_51	UNK	1300265400	3.18579	0.0028872	0.391734	CTGTTCCGAGTATATAGCCCTCTAGTCTCCTTGAGACTAGGATGGTCTCG[A/G]CATGCTCTGCCCAACTGGAATAATTTTCTGCGCCATCTAGCTTCACATGT
seedling leaf rust reaction type (Field Mix)	Kukri_c8527_53	1A	246661307	3.18111	0.00293423	0.391734	CTGGAGGTAGTCGGGGAGTACCACCTCGGAGAGTTTGTGAACAGGTTCCG[A/G]CATGGCTCGCTGGTGATGCGCCTCCCCGACTCTGAGATGGGCCAGATCCC
seedling leaf rust reaction type (Field Mix)	Excalibur_c42764_741	1B	100753377	3.12832	0.00351615	0.391734	GCATGATTTTGCGCCAGAATCTGCTTCTTCCAAGGTCCGATTGATATATT[T/G]CTGCAACTTCAAGGCTTGAGGACCAGGTTTCACAACATTCACATCGCTCC
seedling leaf rust reaction type (Field Mix)	IAAV1624	1D	8796880	3.12832	0.00351615	0.391734	CTTTTAGCACCGGATATGATAACCATCCTCTTCGTGGGGTTGTGCTGTTTGATGACAAATTATTTGGTGAGGAAAAACTATTCAAGCATGTTGTCGCGGT[A/G]ACAGCAAATGAAGAACTGCATGTTTTTTTAGAAGTGAACGGTTCAGTGTTCCAGTGGACTTTTCAAGATGAACATGTCGGAGCTGTTGTTTCTCCTGATG
seedling leaf rust reaction type (Field Mix)	Excalibur_c3556_520	3D	122103417	3.06569	0.00434341	0.391734	AGCTGTTTCCCTCGAGAATCTGAGAACAAGGGCAATGCGAAGTGAGAACC[A/G]TAAAGAACTCGAGCTTGCTGAGGAGATGATTCCAATGGTCAACTATATGC
seedling leaf rust reaction type (Field Mix)	RFL_Contig1622_1259	6A	5035912	3.08553	0.00406383	0.391734	GCGTTGGGGAGGTATGACGCGGCAAAGAACACATGGACGCCATTGGACGC[T/C]GATGCCGATGTCGGCATTGGGCTGAGGTATGACTGGGGAAAGTTCTATGC
seedling leaf rust reaction type (Field Mix)	Kukri_c52_225	5A	100175501	3.11413	0.0036898	0.391734	GTTGAGGATACCAGTAGCAACCCGCTGGACAGAAATACGCACAACGCGTC[T/G]GACAATGGAAGCATCAGAAGCAACAGGCAGGATGAGGACAGGAGCACCGT
seedling leaf rust reaction type (Field Mix)	RAC875_rep_c75626_232	UNK	367589382	3.11359	0.00369652	0.391734	TACCAGGCTGCATTGTTGCTACTGTTCAATGGAGCTGATAAACTTAGTTA[T/C]TCTGAGATAGTAACGCAACTGAACCTGTCAGATGACGATGTAGTGAGGTT
seedling leaf rust reaction type (Field Mix)	BS00093096_51	1B	99918041	3.11334	0.00369972	0.391734	GCGCTTCCTCTCGTCGGCGGCCGGCGGCGCTCTAGACCGCCTCAATTCGC[T/C]GCCCTTCGCGCGCCAGGCCGCGCACAGGAACCCCGCTCCTCCTTCCCCAT
seedling leaf rust reaction type (Field Mix)	CAP8_c6448_265	6A	202984242	3.10474	0.00380894	0.391734	TTTACCGCCGCGGCAACCCCGGGGGCTAAGCAGGAGAAGAAGAATACCAG[T/C]GCCGCCCCCGTGTTCTGGAACGCTTGTAGCACACGTATACGCTTCAAGGT
seedling leaf rust reaction type (Field Mix)	Tdurum_contig13031_1347	7A	116721645	3.1013	0.00385344	0.391734	TCTTTGATGCCTTTGGACGAGTTTATAGTGGCACAATACAGACTGGTCAG[A/G]cagttcgggtgcttggagaaggctattcccctgatgatgaagaggatatg
seedling leaf rust reaction type (Field Mix)	BS00058876_51	UNK	1241431920	3.09444	0.00394364	0.391734	ctgagctatgagcatctcaatcagcgaggtgatgctggagcaactggtga[T/C]AAGAACAATTTGCTCCGCCTTGAGACTGGTCAAATCAATGTCCCAATCGA
seedling leaf rust reaction type (Field Mix)	RAC875_rep_c105861_454	6A	202892961	3.08876	0.00401992	0.391734	CCGACACTTCTACGTGCTCCCCTTTCTTCCTCACCGCTAACAGTTGACGA[T/C]ACCACCGACCATCTCTCCAAAATCCGCCTTTTGGCTTCCTTAACCACCGA
seedling leaf rust reaction type (Field Mix)	BS00071333_51	UNK	255187419	3.08632	0.00405295	0.391734	GGGAATATGAGGCAGTGGCTGCAACTTGTTGAATTCAGTGTGATAATCCT[A/G]CAACTTGTTGAATTCAAGTGGCTAGCTGAAGAAACGTTCAACTTGTGGAA
seedling leaf rust reaction type (Field Mix)	BS00093895_51	7A	34129676	3.08291	0.00409978	0.391734	caattttacttcacgatcataatgagtttctggaggacaaagtgttcctg[A/G]GGGGCATCGAAGTGTATGAACATCTTATTAGGGCGCTAAGCTCTTTCAAA
seedling leaf rust reaction type (Field Mix)	Kukri_c3181_2340	1D	1657829	3.11621	0.0036638	0.391734	TGATCCTGCTACAGTTCCTTCGAAGTGCTCTAAAGCGTGCAACATCATCA[T/G]CTGCTTTCGATGGCGCTGTTACTTCATTCACCCGGGGCCGTCAACAGTCT
seedling leaf rust reaction type (Field Mix)	GENE-0025_338	1A	160334109	3.07746	0.00417542	0.391734	CAAAGGGGCAGTCAGGGGGCTRTACTGCTCAGATTCAATAGAAGAC[T/G]TGATTGAAGAGCGAAAGGCACGCAGAGAAAATGCCTGCGATATATTCGAG
seedling leaf rust reaction type (Field Mix)	GENE-0025_120	1A	160334170	3.07746	0.00417542	0.391734	AAAGGCACGCAGAGAAAATGCCTGCGATATATTCGAGGAAAATGGAAGTA[A/G]CCARCCGCAAGAATCRAATGGRCTAGGAATGATGTTTA
seedling leaf rust reaction type (Field Mix)	JD_c6544_506	1D	112339793	3.0736	0.00422987	0.391734	CAGCAAATAGAACAAGACACCGTAGGCTTTGTGGGAACTTAGCGGGGATC[A/G]TCTTGAGCACACTAAATTTGTTGAGATAAATATCGACAAGATGAGGCATG
seedling leaf rust reaction type (Field Mix)	Excalibur_c7370_179	UNK	101977290	3.07215	0.0042505	0.391734	GACTAAATACAAAAACTCAAGTCAATTGTCATCAAAGCTATGAGCATGCC[A/G]TAATCTCTCAACATTGCACCGCCCTCGTCATAACTTTGTTTCACATTTCT
seedling leaf rust reaction type (Field Mix)	IWA7639	UNK	101977290	3.07215	0.0042505	0.391734	GGTGGAAATAGTCGGGGGTAGCTGTAGGATAAATGTATGGTTGTAACTGGAGAAATGTGAAACAAAGTTATGACGAGGGCGGTGCAATGTTGAGAGATTA[C/T]GGCATGCTCATAGCTTTGATGACAATTGACTTGAGTTTTTGTATTTAGTCTGTGGTGACGAGGGTTTGATATTGTGGCCTCTTGGGGTTCGCCGTTTATT
seedling leaf rust reaction type (Field Mix)	tplb0028p23_691	3B	333039593	3.06956	0.00428755	0.391734	CTTAGAAATGAAGTCGACTTGCAAATTCAGGGAGTTCAGAAACCTTCTGT[A/G]TGGAATCTCTGTGGTGTCCAATTGATACTTCTGCCTTACTTAATTGGCAA
seedling leaf rust reaction type (Field Mix)	BobWhite_c11692_148	UNK	957161279	3.06946	0.00428892	0.391734	TTCSATCGAGAAGGGTGTCAAGTTCGCGCAGGAGAGCTAGGCGGCGACCT[T/G]CTCAGCCTATATCGAACGGTTCACACTTGAACTCATGCAATTTTTGTTCG
seedling leaf rust reaction type (Field Mix)	IACX2309	2B	25801074	3.06624	0.00433542	0.391734	CAGGGGATTCAAGGTCTAAGATGTGGAATTTCTGGCGCACTTGTGTCATATTTTGCTATC[A/T]TCGGTTTATCGTCATCTTTTTGGATACCAGAATATTACCGCTTTAGATGTCAGTGTCTT
seedling leaf rust reaction type (Field Mix)	CAP8_c2578_452	1A	229893658	3.11539	0.00367398	0.391734	AGAGCAGATAACAATGGTGGAATGTTGTACACAGTGTGCCAGCCTTGAGA[T/C]GAGCAGTTGCTTGAAGTGGATCAAATTCAGAC
seedling leaf rust reaction type (Field Mix)	BS00065314_51	1D	14776911	3.12036	0.00361259	0.391734	GTGCCATCTTCGGGTGTATTCGCCCGGCTCACCAATCTCTTCCTGAATCG[T/C]GTCCGGCTACACGGTCCGTCTATGCTCGGTGACGCTGTCTCCTGGCCACG
seedling leaf rust reaction type (Field Mix)	RAC875_c49667_53	1D	48310568	3.12832	0.00351615	0.391734	gatgacagggaccctgaggatatagtagtcaacggcaatgggacggaacc[A/G]GGCCATATTATAGTCACAAGCATTGAGGGAAGAAATGGGCAAGCAAAACA
seedling leaf rust reaction type (Field Mix)	CAP11_c3813_253	UNK	1393193121	3.12832	0.00351615	0.391734	AAGCAAGCCTCCTTGAGGGCTTCACTCACAGTGGGATGTGCATGGCATAT[T/C]CGGGCAACATCCTCGCTGGATGCTCCATACTGCAGGGCAAGCACAGCTTC
seedling leaf rust reaction type (Field Mix)	IAAV7602	1D	64517417	3.12832	0.00351615	0.391734	CGGGACAAGGACAACGCCAACACATACAGATATCTGGCTTGATTAGTATTGGTGGTAGGTTGCAAGCTTGCTGATGGTGGCAGCTGCCGTGTCACGTTCA[T/G]GATACGCTCCAATGACTTGCTGCGATGTTGCAGCTTATTTTGGGGATTTCGGTTGCTATCTTCCCGGGCTGGTCTCATTTTGTACATGGGTCGTCAGAAA
seedling leaf rust reaction type (Field Mix)	RAC875_c10050_620	1D	65970984	3.12832	0.00351615	0.391734	AAAGGAAAATACAGCGTTGGACCTGATGAACGGCAGCTTGATGGGCTCTC[A/G]TGACCAGCAGTAAGCTGGTCCAGGAACAACTCCTTTGCTGGCACCTTAGG
seedling leaf rust reaction type (Field Mix)	BS00094759_51	1D	69050644	3.12832	0.00351615	0.391734	gaagaatcaaaatttggagtagatccctcagggtgtgtgggattagcaaa[A/G]CATGTCAAGTTGAGCTGCCCAAATCTTGTATTTTCTGGTTTGATGACAAT
seedling leaf rust reaction type (Field Mix)	TA002065-1430	2D	66519123	3.12832	0.00351615	0.391734	AAG[A/G]AACATGATTGAGCATGATGGTTCTGCAAAAGGGATTGTTTTCAGCCAGTT
seedling leaf rust reaction type (Field Mix)	Kukri_c18305_873	4B	294232060	3.12832	0.00351615	0.391734	GTTTGCAAGGTATTTTGCGGACAAGTTGGTCTTTCAACAATAGATTGCAT[A/C]TTTTGTTTTGGCCAATAGAAAACTGAGGGACACAGATAGGGAGATGAGGA
seedling leaf rust reaction type (Field Mix)	BS00064929_51	UNK	1187614558	3.12832	0.00351615	0.391734	AGATTTATGTAACTTCAGAGAGAACAAGACACAGTATCTGCACTTCCGAT[T/C]TACCCAGGACAAGCAACATATATGATGAGCATCCAGGTGATGTTATCTGT
seedling leaf rust reaction type (Field Mix)	BS00063979_51	UNK	1187614558	3.12832	0.00351615	0.391734	CTCAGGAAGAGATTACCAATCAGAAAAGCCAAGCAGAATGGGCGAGTTAT[T/C]GTTCATGTAGGAAAGGAAAATATGCTACCTGAGAAAGAGATTTATGTAAC
seedling leaf rust reaction type (Field Mix)	CAP12_c2714_164	UNK	1281151437	3.12832	0.00351615	0.391734	TGACTTTGACTTTTACGAGGAACGTGAGAAGGCCCTGCTGGAGAATAAGG[T/C]GAGGCTGCATCAGCAACAACAGATGTCCAGCTCCAGTGTTTCTGAGCCCA
seedling leaf rust reaction type (Field Mix)	Jagger_c5906_333	UNK	1393193121	3.12832	0.00351615	0.391734	GGCGATGCCATCCCTGGGCCCATGCTTGCCCACAAAGCTGAAGAGGATGG[T/C]GTGGCATGTGTCGAGTTCCTTGCKGGCAAGGAAGGTCACGTTGACTATGA
seedling leaf rust reaction type (Field Mix)	BobWhite_c14258_434	1B	93855270	3.12036	0.00361259	0.391734	TCAAGCATTTCACCGGCATTTCTGCTGGAGCTGTCCATAGCAGACATACG[T/G]GCACCAAGCTCACTGCACGCATTCTCTAGAACAGCATTATACATAACACA
seedling leaf rust reaction type (Field Mix)	BS00023056_51	UNK	1393193121	3.12832	0.00351615	0.391734	GCATCGCCAATCGCATACACTCCACTCACATTGGTCATGAACCGCTTATC[A/G]ACGAGGATCCTGCCAGCCTTGTCCATCTCAACCCCAATGGCATCCAGCCC
seedling leaf rust reaction type (Field Mix)	GENE-0221_100	UNK	1289206677	3.12832	0.00351615	0.391734	TTCCCGAGGTTAGTAACAAGAAACCCTTTTGCATTATTRTTATCTG[A/C]ATTATGTCACTTGATATGTTGTTAATGACCACGAGAGAAAATGTTTTGGC
seedling leaf rust reaction type (Field Mix)	RAC875_c11123_186	UNK	1141759779	3.12832	0.00351615	0.391734	TCGGCGAAGATGTAGTCGCGGAATTGCAGACGGCCATGGAGAAGCAAGGT[A/G]tcgacatgcgtgtgtctgcgttgataaacgacaccgtagggacactggct
seedling leaf rust reaction type (Field Mix)	BS00065401_51	UNK	642765436	3.12832	0.00351615	0.391734	CATTGATAGATATCAATGACAGAATGGACTCCAATTGAATCAACTCATGA[T/C]GGGCTTCAGTGGAGAGAGGGTGGTGCAGGTTACTGACCATGGATGGTAGA
seedling leaf rust reaction type (Field Mix)	BS00106043_51	5B	6204906	3.12737	0.00352754	0.391734	TCCTACGTCACCGGCCAGGTCATCTATGTCGATGGAGGCCGAACCATCAG[T/C]GGCTAATTAATTATTCCAAGCTACTTTAGTAACCATTAAGCTCCTCTCCC
seedling leaf rust reaction type (Field Mix)	IACX20344	1B	103568005	3.12541	0.0035512	0.391734	NNNNNNNNNNNNNNNNNNNNNNNNNNNNNNNNNNNNNNNNNNNNNNNNNNTAGATGTACCTCAGAAAAACTATTCAGTTGGGCAGATATGTTGTTATGGA[C/G]TAAGGTGGATCCTAAATTTCCTTCTAATTGAAGTCATGACACACTTTTTCCACTACAACGCGTTTGTAGTCAGCC
seedling leaf rust reaction type (Field Mix)	GENE-4608_406	1B	116471389	3.12233	0.00358852	0.391734	GGCAATCTTTATATAGRGAAACACATTAAAATTGCATGAATCACAA[A/C]CTGCTACTACTTGCCAGTAAAAGTGGATAGAATCTTGGGACATTGTGATC
seedling leaf rust reaction type (Field Mix)	RAC875_c44920_181	UNK	104247057	3.1207	0.00360841	0.391734	GCTTCTGCAACCTTTTGAAGACACGATTTATAGTTGCGGAGATGAAACAA[T/G]CAATCAGTTGCGATGCATTACATAATATTTTTGCTCTGGACATTGATGGG
seedling leaf rust reaction type (Field Mix)	BS00088767_51	1B	55824954	3.12036	0.00361259	0.391734	gagaggcaacataattcattaccaaggccgagtgttatctattcggataa[T/C]CGGCCACAGGGTTCAGATAGCCGACCACAGGGTGCTGCCAACATTACGGA
seedling leaf rust reaction type (Field Mix)	IACX13974	1B	21431334	2.88331	0.00787031	0.391734	CTGAGATTATTCTTCTGGAAGCCAGCTTGTCAGTGCATGTTCTAACTTGAGGAGGTGAGCAGGATTTAGACCATTAGTCAACTGTCCCTGATGTTCAATG[T/C]TTGATGATGTTCTATCCAATCCTTCTCATAC
seedling leaf rust reaction type (Field Mix)	Excalibur_c5881_398	UNK	1244480517	2.88331	0.00787031	0.391734	aaaaacatgtacatagaaaagaagttctcatcagttttgttactaaggct[T/C]GCATTTCAGAGCCTTGGTGTAGTCTTTGGTGACTTAGGTACATCGCCATT
seedling leaf rust reaction type (Field Mix)	IWA354	7B	184152843	3.28091	0.00206945	0.391734	TCATGGTTATAGTGTTACAATTTCAAGTATCGGCATAAGCAGCTGAAATTTTGCTGGTAT[A/C]AATATTTCTCAATTATCATCATCATTACTCATTTTCTAGAAACATCATTAGCATTGTTGC
seedling leaf rust reaction type (Field Mix)	Kukri_c217_2282	UNK	989044136	3.51269	0.00088719	0.391734	CGGTTAAATTTGTTGACTGGCTGGTGCTGTGCACTGTTTGTTTATAGTCA[T/G]ATTGAGAGAGATTGTGCTCATCATCCATCCCATGCTACTTACTGTCTGTT
seedling leaf rust reaction type (Field Mix)	Kukri_c63336_279	1B	275787253	3.63154	0.000563468	0.391734	CCCGATCATAGTTCTTCTCTCGCATATGTGGAAATAGTCCTACTACTTCA[A/G]CATGGAAGCCAGGCACATCCTTCATATAGTAAATTGTATGTTCACAAACC
seedling leaf rust reaction type (Field Mix)	BS00099074_51	6A	199554871	3.62234	0.000583911	0.391734	CGAAGCCTCTGAGGGACCACGCAGCCCCCAATAGTTCAGATAAATTTTGT[T/G]TAGGAATGAGTTAGGAGTAGTCCCAACTTCCAGGACCGGCTGGATTTGGA
seedling leaf rust reaction type (Field Mix)	Ex_c101416_378	4A	173289654	3.60901	0.000614726	0.391734	TGTATTGAAAACGTGAATGTGAGGATGGGCCACTTTTTGCAGCTGAAGTA[A/G]TAGTCGTCATTGTTGGTAAAGCAGGTTTTGGCTCTTCAGGTTTCTGATCA
seedling leaf rust reaction type (Field Mix)	Excalibur_c46365_304	1D	132888537	3.57701	0.000695104	0.391734	aattctacatttaaagctataccaatcaaacagtccatcacaagagctta[T/C]GGAAGGGTTGACCCAGATGGCTCTCGCTATTTACTTGGTGATAATGCAGG
seedling leaf rust reaction type (Field Mix)	IWA5407	1A	246661481	3.54999	0.000770493	0.391734	CCGCGTCGCTGTTCTTGCGCACAGTGAAAAGGTTGTAGCTGTTCTCTGCACCAACATAGATGTCATCGTCAATCATCTCAACTGCAGTCATCCAGTTCGC[A/G]TTGTAGTCCCTAGCGAGCTCTTCAATCGCACTCTCCTCATGCTTGTACACAAGCAAGGATATCGATTTCATCAGGTCTCCGACTACGATGAAATCACCAC
seedling leaf rust reaction type (Field Mix)	D_F5XZDLF01CSICV_77	4D	14279	3.5405	0.000798737	0.391734	TAGCTCATGAGCTACTGAAAGGCCTCACATCTACAATGATACACTCTTAGACTAGAGAACCACAGCTTGAGCTGCA[T/G]CTTGAGGTCTTCAATGACGACGGCGTATGGAGATGAGTCCACCTTCCCAGGATCAAGCGCTTCCGCCAGCAACTGACAATCTGTTTCAGAAATGACTCTGATGGCTCCAAGGCTTTGAGGCAAAA
seedling leaf rust reaction type (Field Mix)	Kukri_rep_c105243_341	6D	51785049	3.5383	0.00080543	0.391734	GCTGAGGGAATTGAAAAGGGATGACAACCTTCTGCTATTCAAGTGTGAAG[T/C]aggtgccggacacaactcaaagtctggaaggttcgagaaattgcgggagg
seedling leaf rust reaction type (Field Mix)	IWA4021	1A	244250181	3.51953	0.000864612	0.391734	GATGGTCGGCTGGAGTCACGCTGCTTCTATTGTTACTGGAGAAGGCAAAGAGGCACTCCAGTACAATGGTATGATTGATGCATTCAGGAAAACTGTCCGC[C/T]ACGAAGGATTTGGTGCTCTGTACAAGGGTCTTGTGCCCAACTCGGTGAAGGTGGTGCCTTCCATCGCCATCGCGTTTGTCACGTATGAGGCTGTGAAGGA
seedling leaf rust reaction type (Field Mix)	Kukri_c4204_1673	UNK	0	3.51939	0.000865092	0.391734	ATGTCATACAGATCATTGAAGGAAGACTTCAGTGACCATAATCCCTTGAT[A/G]ccttgcagctctactgaagcctgctcattaatccctataccattacgaac
seedling leaf rust reaction type (Field Mix)	BS00091262_51	6B	75302860	3.45407	0.00110439	0.391734	ACTATCTCCTCACTGTGATAGAAAAGTGCCCACTGATGATGGCAGGAATC[T/C]TGAGTTACAACCTAAGGAACTGAAGGGCACAAATAAACAGACCATTTGTG
seedling leaf rust reaction type (Field Mix)	Kukri_rep_c110003_99	7B	202537603	3.65227	0.000519862	0.391734	AGGTTTGGGTAAAACTCAAACTGCATCTACTTCTGTCCATCAGCCTGACG[A/G]ACCTCGCAATTTGGTCATTGGTGTGAAATCATCAAATGGTGCTGGTCCTG
seedling leaf rust reaction type (Field Mix)	RFL_Contig1959_244	UNK	464140854	3.45338	0.00110721	0.391734	TCGGGGGTTTTCGGCAGGGTGTTCGGGAAGTCCAAGGAGCAGAGCCAGGC[A/G]tccgcgctggcctccatcgacaagctcagcgagactcttgaaatgttgga
seedling leaf rust reaction type (Field Mix)	IAAV3851	UNK	0	3.44188	0.00115539	0.391734	AACTTCTATTATCATCCTTTAATTTGGACAAGAACTATGCTAACTAGTTGTTTCCTTCCGGATGTGTGTACTCGACAATGTATCGTTATGTCATGCACTT[T/G]GTTAATTTATTTCTCTCGTGTTATCTACAGCATTGCTCCGGCTTTTC
seedling leaf rust reaction type (Field Mix)	Excalibur_rep_c69981_75	6D	169152210	3.41218	0.00128892	0.391734	aggcttgggccagttgttagtgaaggacagtatgagaagatcaagaagtt[T/C]GTAGCGAATGCTAAAAGTGAAGGTGCCACCATTCTGACTGGGGGTGTCAG
seedling leaf rust reaction type (Field Mix)	BS00093896_51	7A	34129632	3.39951	0.00135012	0.391734	TTCCTGAGGGGCATCGAAGTGTATGAACATCTTATTAGGGCGCTAAGCTC[T/C]TTCAAAGGCTGATTCAAAATAGACACATAAATTCTACCATTGTTGTACTC
seedling leaf rust reaction type (Field Mix)	Tdurum_contig9874_547	1B	16207408	3.38698	0.00141332	0.391734	TAAATAGCCTCTAGTGCCCGTTCACGAATCTCGGAATCATCAACAGCTTC[T/C]cgttcatgggaaagtgcatttgcaagctcgggaggcattttcgatctatc
seedling leaf rust reaction type (Field Mix)	Tdurum_contig60051_169	UNK	179765124	3.38335	0.00143217	0.391734	CGCGCACAAACAGGCAATCCATTATTTCACAAACGATCTGGATGGTGCAT[T/C]ATGCATAGCAATCACGTAGTAATTCACGAAGTGTGGCCTAGCTAGCTTAG
seedling leaf rust reaction type (Field Mix)	Excalibur_c58520_78	5B	10354061	3.38171	0.00144074	0.391734	CGTTGAAAATGCTCCTGCAATAGAGGCCGTAACTGTAGATACAGCTCAAA[A/G]GCTAACTGATGCTTGGGATCCAGACGAACCAACCCCTAGCCTAGATAGTG
seedling leaf rust reaction type (Field Mix)	Kukri_c4204_1346	1D	132886313	3.38127	0.00144304	0.391734	TTCACTTCAACCAGCTTAGCATCCCTAATCTCTAGGTAAACAAGATGGCC[A/G]ccaccggtcgccaacaggacctgactggcattagctgatgcaacattgac
seedling leaf rust reaction type (Field Mix)	Excalibur_rep_c67475_1759	UNK	1311335791	3.36157	0.00155	0.391734	GTCGTTGCACCAGTGCTTGTGCTCTTTGCAGTGTTCTTCGCTTTCATGTA[T/C]GCTCTCTGCCTCAAGAAGTTGAACTTCCAAACACGGTAGGAGCAGAAAGC
seedling leaf rust reaction type (Field Mix)	tplb0028p23_852	UNK	0	3.35757	0.00157263	0.391734	ATGGGAGGATGCTTGCTATTTGACTCGGACATCCCTTAGGATGCCTGCTA[A/G]cacatggcaaaatattgatgagtttacgaaggaggatctcgtcatgaagc
seedling leaf rust reaction type (Field Mix)	IWA7764	UNK	0	3.6368	0.000552087	0.391734	ACGTCGACAAGGTTGCATTTACCGGGAGCTATGCAACCGGTCAAAAGATTATGGTTGCTGCAGCTCCTACAGTCAAGCCTGTTACATTGGAACTTGGTGG[A/C]AAAAGTCCTATTGTAGTATTTGATGATGTCGACATTGACAAAGCTGTTGAGTGGACTCTATTTGGGTGCTTTTGGACCAACGGTCAGATTTGCAGTGCGA
seedling leaf rust reaction type (Field Mix)	Tdurum_contig11349_810	UNK	0	3.69164	0.000445619	0.391734	agctgtcctttgttgtcgaatggtataaccttaaacaatccatcatagag[A/G]TGAAGGCCAATAAGTCTACAGTCAGGGTCGATGATCCCAATCTGTCCATT
seedling leaf rust reaction type (Field Mix)	Kukri_c717_98	UNK	0	3.3535	0.00159595	0.391734	acatccttcatgctctttaccggtaataagcaagccttggacgatgatga[T/C]CATGGCCAACACTTTCGTGATTCTTGTGCTGTCGACGGTGCATTGCTGGC
seedling leaf rust reaction type (Field Mix)	Excalibur_c5775_228	1A	140764118	2.87018	0.00820485	0.391734	GGTCAAAAGTTATTTATGCATCCTAGAGGTGATGCACCTAATGGAGCGGG[A/G]CCATCAGGTTATGGGGTTACAACTGTGAGATCTAATGAACTTCCATCCTC
seedling leaf rust reaction type (Field Mix)	BS00004789_51	1B	10399167	2.87018	0.00820485	0.391734	GCAAGACGCTTCCTCTTCGTTCACGGTTACATGGCGGGGCAAAGCAAAAG[A/G]ACAAGCTTCAACACACTCTGGAACACACCACAGCTAACTTAACACAGAGA
seedling leaf rust reaction type (Field Mix)	IACX7107	1B	3984933	2.87018	0.00820485	0.391734	GAACCTCTCTGCGCCAATCGTGATCACCTGACCATCAGGAAGCTCGTAGCTCTTCTCAAC[T/C]GAGGAGCTGTTCTTGGCAGTCTCCAGCTCCTGTTCATAATCAAGGGCTACGTACGCAAG
seedling leaf rust reaction type (Field Mix)	IAAV2375	1A	174088221	2.87018	0.00820485	0.391734	CATCTAAGGCCACACACCATGTTCCCAATAGAGATACCAATAACATGGGGAAGGTAGGCAAGCAACGCAAAGACGTGCACAGCACAACACTAGCCAAACA[A/G]ACATCACCAAGTGTTTACTTCCCAGGGCAAAACAACTCACATGCTACAGCTAATTTACAGATCCTACAGATTCTTCCTCCCCTTCTTGTGTGACAGGTTT
seedling leaf rust reaction type (Field Mix)	tplb0026b15_350	1A	168547008	2.87018	0.00820485	0.391734	CAGCGCCTTCAAGATATGCCGACCGTCTTCCCCAGCAGCCACATGACGAG[A/C]GAGAACTCGATCATGAAGAGCGCGTGCAGCCATGTCCGGTCGACCACGAA
seedling leaf rust reaction type (Field Mix)	BS00063964_51	1A	166601173	2.87018	0.00820485	0.391734	CCTGTTGCTCCTCAGCTATGTCCTTTTGTTTAAGTTCATATATACACTGC[T/G]TAATTAGGGTCATGGGTTGAATCGCTAACTGATCAGGTGCTATAGCATCT
seedling leaf rust reaction type (Field Mix)	BobWhite_c13378_662	1A	165608014	2.87018	0.00820485	0.391734	TAATGAAATGGACACCATGGATACTTGCGGCTTTCCTTTGTTCAGCCATG[A/G]CTTGCAAAATGATCCTAGCAGCGCTGATGGCAGCTTACAAACACTACTGA
seedling leaf rust reaction type (Field Mix)	GENE-0163_949	1A	156835533	2.87018	0.00820485	0.391734	TCACAAATGCATGGAGGAAGTTATCATACACACCTCTCTGCACAATTAGA[T/G]GACATTCATCATATGCACTAAATGTGTTGTRATARAACTCTT
seedling leaf rust reaction type (Field Mix)	GENE-0553_173	1A	149403027	2.87018	0.00820485	0.391734	GCCAGCACATGTCATTGAGGTGTTCAGATCAAACTAGAAAACCAGCATCA[T/G]CGATACAAACATCATTTGCAAAAAAACAAAGGTCTGAAAGATAGATATGT
seedling leaf rust reaction type (Field Mix)	Tdurum_contig13709_317	1A	145762787	2.87018	0.00820485	0.391734	tgacaattggcaacagtcacatatggaggagtacaactggcggttcattg[A/C]TAGGCTTGCACATGAACGGTGATCTACAGAGCGGGGCAGTTATCAGGATT
seedling leaf rust reaction type (Field Mix)	IAAV9097	1A	142655163	2.87018	0.00820485	0.391734	GGCTGTGGAGGAGTTTCCTGAGGTTTCTTTTACTCACACTTCACCAATGCAGTGTTGGGATAGTGTGAGAGACAGGGTGAATGAAGAGAGAAAAAAGCAA[A/C]GTAGGGCTGGAAAATCTGGCGTTCCTGCTTTATTATCGAACGATTCTGTAAATGGGCTTGAAATGTTTGGTTTCTTTTCCCCACCAATAATTGAGGNNNN
seedling leaf rust reaction type (Field Mix)	BS00062723_51	1A	139318922	2.87018	0.00820485	0.391734	TTGAGGACTGCTGATGATTTGCAGGCAGAGTAGTAGTTCCAGGTAACTGC[A/G]ATGTGGATTCTTCATGTGGAGGAAATGGGTGGGGCAACAATGAAGGACCT
seedling leaf rust reaction type (Field Mix)	BS00041921_51	2B	72441796	3.78874	0.000302831	0.391734	TTACTACTACCTCTGAAGATCTGCCGCATGGTTTGTTCCATGAATTACTG[T/G]GATGTGTATGGGCATTGTGCCGCGATTTAGTGACTACTTTGTGGAGAGAA
seedling leaf rust reaction type (Field Mix)	IAAV1554	1A	129781100	2.87018	0.00820485	0.391734	NNNNNNNNNNNNNNNNNNNNNNNNNNNNNNNNNNNNNNNNNNNNNNNNNNNNNNNNNNNNNNTAGGAGGAGTTGAGACACCTGAAAACATGCCTAGGTGC[A/T]TAAATAATTGTCCTGACCTGGAGAGTTTCTGGAAAAGCTGGCATGCTTCCTTTAACAGATGGCTGGTCAGGNNNNNNNNNNNNNNNNNNNNNNNNNNNNN
seedling leaf rust reaction type (Field Mix)	Excalibur_c52484_106	1A	128262986	2.87018	0.00820485	0.391734	TTGTACCGCAAGCTCGCGCTCAAGTACCACCCCGACAAGAACCCCGACAA[T/C]gaggaggccaccaagcgattcgccgagatcaataatgcgtatgaggcctt
seedling leaf rust reaction type (Field Mix)	IACX7053	1A	124762818	2.87018	0.00820485	0.391734	TGCAGGGACTTCTTCAGCTTCTCCGCGGCAAGGAAGAATGGATAGGCTAGATGGCTCTGC[A/G]CGCCTTATGATCGTTTCGGATCTTGACCAGACGATGGTTGATCACTGTGATCCAGAGAA
seedling leaf rust reaction type (Field Mix)	RAC875_c1668_1110	1A	119857202	2.87018	0.00820485	0.391734	atcaaattaaccacatccgtaaaggcagcatgcaggttgaaaggtgcaat[A/G]TCCAGCTCAAGACTCCCATTCCCAAGCTTGGAAATATCTAAAACATCGTT
seedling leaf rust reaction type (Field Mix)	IAAV2777	1A	118623775	2.87018	0.00820485	0.391734	AAAAGTTACGAGTCGTATCACTATCAAGTTCAAGACAGGCATGCACATGAAACTGAAAGCTCAAAGCGACATGAGCATGAATACTATCAAGCACAACCCA[A/G]CACAGAACCTGAAGGCCCTGAAGAAGGAGAGGCATACGAGGAAGGTGACTACCAGTATCACCAAGCAGCAGAAGAGCAAAAGACTGAAGCTTGATCACTG
seedling leaf rust reaction type (Field Mix)	Excalibur_c24105_135	1A	115104124	2.87018	0.00820485	0.391734	TTAGCCGACAAGAAACAGCACTGAAACTGATGCTTTGAAGCGTTCGACAC[A/C]TCCATCATTTCATCTGCAGCTCAGCACATCAACCAAATAGTCTCGTTTGG
seedling leaf rust reaction type (Field Mix)	GENE-0489_946	1A	113676512	2.87018	0.00820485	0.391734	ATAGTGTTCCCRTGCARTCACTTCATTCAATGCAGAAACATG[A/G]TTACTGGTTACATGATTACTTGCAAAAGATTCCTACCATTTGCATCTTTA
seedling leaf rust reaction type (Field Mix)	Tdurum_contig21489_536	1A	105646719	2.87018	0.00820485	0.391734	ACATGTGCCGTGGTTGATGTGCAATGCACCACTTCCCAACTCTGTTAATT[T/C]tttgatttaattacattttattggagggaactatttacatgaaagatgtg
seedling leaf rust reaction type (Field Mix)	BS00079450_51	1B	15264144	2.87018	0.00820485	0.391734	CTGTCCATAATGTTCTTGGGAGCAGCACAAGACCCAAGCTGCCTGGGTTA[A/G]CTATACTGAACGTGACACAAATGACAGCGCAGCGAAAAGATGGTCACCTG
seedling leaf rust reaction type (Field Mix)	Excalibur_c16256_551	1A	177187862	2.88016	0.00794936	0.391734	CATGGCTTCAAGCTACTCATGATACTACTGGTACCACCATCCCCAGTGCC[A/G]CTCCAGATCATCTGTTGCACTAGGGAGCTCTGGAATTCTCCTCGATTCAT
seedling leaf rust reaction type (Field Mix)	Excalibur_c27376_74	UNK	493808604	3.35599	0.00158163	0.391734	AACCATCTCATAAAGAACTCCATCAGTGACGACGAGGAGCATGATATGAC[T/C]GAGGATGCTACTGATGCCCAGAGTGGCAAGGGCAAGAAAGGCTCAGCATG
seedling leaf rust reaction type (Field Mix)	Kukri_c15594_386	UNK	0	3.27121	0.00214174	0.391734	agcttagttcacagaatatttggtggccgcctaagaagtcaggtgaaatg[T/C]ACAAGGTGCTCGCATTGTTCCAACACATTTGATCCTTTCTTGGATCTCAG
seedling leaf rust reaction type (Field Mix)	Excalibur_c12932_2102	1A	246670362	3.35298	0.00159891	0.391734	gcgatcagaacacctcccatggatctggtgagaagctctgatttttctgc[A/G]TCCCACTGCAGGACGCAGAACTTGTACCTCTCCGTGGCGATGAAGAGGAA
seedling leaf rust reaction type (Field Mix)	RAC875_c30367_736	1B	85961018	2.87153	0.00816987	0.391734	ttagcagcagcaagagagctctgaacttgctccagatgtttagtcatact[T/G]GAAACAACGTTTGCCATGTTTTGCTTGGTGACATACATTAAGTCCCCAAA
seedling leaf rust reaction type (Field Mix)	Kukri_c25654_382	1A	15866940	2.87018	0.00820485	0.391734	TCTGTAGCACGGTACAATCTCAAGGGAACAAGCGAAGTTGTGTCCCTACT[A/C]CAGGATCTTGCAGCAGCTGCTGCTCCAGGTAACATGAGTCACCCACCATA
seedling leaf rust reaction type (Field Mix)	IAAV1905	1A	15479737	2.87018	0.00820485	0.391734	AGGCAGCACGTTGTTCACGATTCAAGCTTGCAAGGTGCAGGGAGTACTTCTTGAGGCAGCATTTGGTATCAATGTTTGTAAGGTCACACTTCAGATGGCG[A/G]AGAAGACAAAATATAAGAGGTGCATATGGCAGTGCATGATTTACAGTGTCAATGGCCTCACACATCTCACTGAGGAGGAAATGAGCAATGTCAAACTGCT
seedling leaf rust reaction type (Field Mix)	BS00109971_51	1A	15479391	2.87018	0.00820485	0.391734	CAATGGAAGTTCTCTTCTCAGTCTTATCTTCAGAAGTTAGTGAGATGAAA[A/G]CTTGTATGCTTGATCCTTGTCATGCGCTGAACGGCGACAAACAAAAAAGG
seedling leaf rust reaction type (Field Mix)	IAAV4318	UNK	0	2.87253	0.00814405	0.391734	TGCACGACCCGACCAGCGCCGAGACGCACCATGGTACCTAGCTAGCTACTGTAGCTGCTAGATCGTCCGTGTC[T/G]TTTGCTAGATCTGTTCGTCAGTGCGTTCGCGTTCGTCAGTAGTAGCTGTTCGTGTGACTGTCTCCCGTAATAATAGAATAAGAAATCAACCGGAGTCTTG
seedling leaf rust reaction type (Field Mix)	Excalibur_c11594_181	3A	11428637	2.87249	0.00814513	0.391734	CATGCCTGTATAGCTTCACATCTCCTGGAGGCCCTGCCTATCCAACAAGA[A/G]CCGTCCGGCATGCAGCCTGGAATACGTTGGATTTACTTTTTCCTGTGGGT
seedling leaf rust reaction type (Field Mix)	Excalibur_c40068_522	3B	63082430	2.87249	0.00814513	0.391734	TCGACAACATCCGTAGAGGCGATCTGTCCAGCGTTCAGAGTATTGACGAT[A/G]ctctctacctgttcgacagttccattgcatttccagttgccgccgacgaa
seedling leaf rust reaction type (Field Mix)	RAC875_c10628_1079	3D	7171029	2.87249	0.00814513	0.391734	TCGTATATAGTCTTGGCAGCAGTAACAGGCCCACTTGCGTGCTTTGCCAC[A/G]CCAGTGAAGTCATGCATCCATGACGGCTCACCAGTGTGGACTTCTACCTC
seedling leaf rust reaction type (Field Mix)	tplb0025b13_352	1A	1115753	2.87018	0.00820485	0.391734	tcggagtcaatggttgatcagagagggagcaagccagcttttgcttctcc[A/G]CTTGAGAAGATCCATCCGATGGGGGCGAATCCTGAAGGCGGTCTGGAACA
seedling leaf rust reaction type (Field Mix)	RAC875_c118477_79	1A	20333627	2.87018	0.00820485	0.391734	CTCGTCAGTATCACTCCTACCTCCACTGGCATCACCTGTCGGCAAACCAG[T/C]ATCGGTAGTCTGCTGATAGATCAAATCCAAACCAAGTGAAATGCGAGCCT
seedling leaf rust reaction type (Field Mix)	Kukri_c87556_380	1A	2941950	2.87018	0.00820485	0.391734	ACGACAGCAGCATGTTGGCGTGAGACGGACTGATGGTCCAAGACAATCTC[A/G]CAAGCAGGCACCTGCCTCCCAAATATAYGCCTCTTCTTGTCCAGATTAAT
seedling leaf rust reaction type (Field Mix)	IAAV1312	1A	4513385	2.87018	0.00820485	0.391734	NNNNNNNNNNNNNTCCCTTCTCCCAGAGGGTGCTGCTCACGCTGGAGGAGAAGAAGGTGCCCTACCAGATGAAGCTCATCGACGTCAGCAACAAGCCCGA[T/C]TGGNNNNNNNNNNNNNNNNNNNNNNNNNNNNNNNNNNNNNNNNNNNNNNNNNNNNNNNNNNNNNNNNNNNNNNNNNNNNNNNNNNNNNNNNNNNNNNNNN
seedling leaf rust reaction type (Field Mix)	GENE-0074_370	1A	5132753	2.87018	0.00820485	0.391734	TCATAAGATTCCACTCTCCGGCTTCCCACGCCAGTCCTGGATGGCGAATC[A/G]ATCTGCTCCTTGCCAAGCTTCATTTTGCTGTCTGAATTATAGTGCACTGG
seedling leaf rust reaction type (Field Mix)	GENE-3956_91	1A	5489009	2.87018	0.00820485	0.391734	CCGAATATCCTCTCCCTGGTGTTCRAGCTTATACATRGGATC[T/C]GCAAGCTTGTCTCTTTCTGAAGCAAGTACAATAAACCATCAGGCATTTGA
seedling leaf rust reaction type (Field Mix)	Kukri_c26731_312	1A	15097682	2.87018	0.00820485	0.391734	CTCCTCTTAGCAACTCGGACTCCAAAGCAAAATGTTCGATTATCAACCCT[T/C]CGTAAGCAGATCTTGTTAGTTCCTTCTCTACTGCATGTGGTTATCAATGG
seedling leaf rust reaction type (Field Mix)	Tdurum_contig13937_1782	1A	7367782	2.87018	0.00820485	0.391734	ttcatagcctgcatcaataaggtggatgaaggtggttgggtcccacttgc[T/C]GTTGCAATCACCTTCTTTATCATCATGTACGTGTGGCATTTCTGCACCGT
seedling leaf rust reaction type (Field Mix)	Excalibur_c1263_901	1A	9037222	2.87018	0.00820485	0.391734	TGTGACTGTTGGATATGAAGTTTTGATGTTCGAAGGCCTGGAGGCAATGA[A/G]TGATGGCATACCGCCCTATCATCAGATCATAAGTTTGCCGCCTGAAGCTT
seedling leaf rust reaction type (Field Mix)	IAAV4861	1A	12273994	2.87018	0.00820485	0.391734	AGAAGAACCTGATAACCTCGGTAAAAATCAGGATTTCTGGAAGGCAGCCTTGCCAAATTAATGCAAACTCAACTATCCCATTTAAATGTCCAATCTACTC[A/C]GAGTCAGAATCTATTGATAAACAAAGTCGAGGCCGGACCGACCGAGACCGAGGCTGGCGAGGATGAGAAAATATATGGTCAATCCTTCTTGGGTTTAAAT
seedling leaf rust reaction type (Field Mix)	RFL_Contig5444_1284	1A	16908398	2.87018	0.00820485	0.391734	GAATGCCGCACATGGCCATGTTGTTTCAGCACTCAACAATCAGTGTGACA[T/C]GGGCGGTGCTTTAAGAGACGATATTGCAAAGAGGATGTGGGCAGATTACG
seedling leaf rust reaction type (Field Mix)	Excalibur_c6213_689	1A	22061857	2.87018	0.00820485	0.391734	ggccattcttctggcgggcaattagggcatggaaacgacgtcgactattg[T/C]GAGCCGATGATGGTAGAACTTGGCAAGAATGCAAGAGCTGTTCATGTATC
seedling leaf rust reaction type (Field Mix)	GENE-0543_113	1A	246665652	3.34865	0.00162412	0.391734	GGTGGGTCAGTAGCAAAGTTACAAGCTACCACTACTCTTGCTTCTTACTC[A/C]ATGCTAGAGAARCARRTTGTGTCTRCTTTGGTGC
seedling leaf rust reaction type (Field Mix)	GENE-0256_368	1A	22077667	2.87018	0.00820485	0.391734	NNNNNNNAAAGAACCTGAGACCGGTGAATTTTGTATTGAGGTAATCTGAATAGCAA[T/C]CCAATCCATTTCTATCATTACCACAAAGTCTGCTTTGGTGAAGGTGAAGC
seedling leaf rust reaction type (Field Mix)	GENE-0543_594	1B	292833582	3.34865	0.00162412	0.391734	CGATTTGGTGATTCACAGGTGGGTCAGTAGCAARGTTACAAGCTGC[A/C]ACTACTCTTGCTTCTTACTCCATGCTAGAGAAACAACCTGTGTCTACTTT
seedling leaf rust reaction type (Field Mix)	GENE-0543_1074	1D	132887885	3.34238	0.00166126	0.391734	CATCAGGTTGGAGATTCAGCTTTACCARCTGTCAAGACCARC[A/G]AATCATTTAGTGCAAATTTCAATTCTGAAGAACTACACAACGGATGACTG
seedling leaf rust reaction type (Field Mix)	Excalibur_rep_c67492_1119	1A	246662315	3.33895	0.00168191	0.391734	AGTGTCCTGGACTGTTCCTGATGGCAAATGCGCCGTGCTTGTTCATTCAA[T/C]GGAATCGTGCGGATATGAAGCTTCTGGATATCATCAATAGTTCCAATTGA
seedling leaf rust reaction type (Field Mix)	IWA451	6B	75304635	3.33477	0.00170738	0.391734	TGTATCAAATGATATGCATTTGGCATTTTAAATGTGCATATTTTTGTCTATAAACATGGC[A/C]AAAGTTTGTAGTGTTTGACTTTTGGAAAAATCTATATGCACTACATTATTTGGAGGGAGT
seedling leaf rust reaction type (Field Mix)	Tdurum_contig9874_391	1B	16206342	3.32842	0.0017468	0.391734	TGTTCAATTTCACCCTTGCCGACAAGCAAAGAACCAATCAACTCATATGC[T/G]CCCATCACTTTCAAGTCCTCTTCGTCTTCATAACCAACCTGCAGTATCCG
seedling leaf rust reaction type (Field Mix)	BS00043549_51	7A	52374516	3.32572	0.00176382	0.391734	GCGCTTCTCATCGTCCTCGCATTCAACCCTGGGGTCCTCATCGCCTTCCT[T/C]TATGGAACAATCCATGGCAGCCTGTTGGTTTGCTGCAATGATACCCTGAA
seedling leaf rust reaction type (Field Mix)	BobWhite_c39433_450	2B	3466717	3.32244	0.00178467	0.391734	ATGAATCTTGGAGGCCGGCTCTTATTGTAACTATTGTTTGGTGAAAGCCA[T/G]CCTCCCTCCCTGTCATCTGTCAATGACTCTGTGTATCCTTCCTTATGTTG
seedling leaf rust reaction type (Field Mix)	BS00110463_51	1B	10223276	2.87947	0.00796681	0.391734	GCCTCAAGGAGTGGAATGGTGAGCCACTACCTATCTGCTGAACAACGTAT[T/G]AGAAATTGAAGAGAAGATAGTGTGCTTCAGATTTCAAAGACTCCGGATGT
seedling leaf rust reaction type (Field Mix)	Excalibur_c9430_1166	3B	5533491	2.87685	0.00803325	0.391734	TAATTTTCTGGAACTTTTGTGTAGGCACTGATCATGCACTTCCTAAATTA[T/C]GGTAGCACTATCCGGGTAACTCTGGCAGTTGATGACGAACAATTCCCAGA
seedling leaf rust reaction type (Field Mix)	BS00003729_51	7D	237739621	2.87361	0.00811631	0.391734	AACTACTCCGCCGCCATCACCGAACTGTATGGGATGGGCGCCAGAAAATT[T/G]GGGATCATCAGCCCTGGCCCAGTGGGGTGTGTGCCGCGGGTGCGCCTGTT
seedling leaf rust reaction type (Field Mix)	IAAV5236	1A	97079928	2.8727	0.00813953	0.391734	GTAGGTATGTGGGCAAGGGTAGCAGCAGCAGTAACAACAAACAATCGAAGAAGACATCAAAGTTTCTCAGAGCTCGGTTGGGTGACAACTCATTGGCTAC[A/T]CTTGATTTTAGTCATCCTGATGTGAGCCCTGAACGACCTGTAAGGGAGACACAAGTCCTGCAAACTGGGTTGCCTGTGCGAAGTGTTTGGAAGAATGGTG
seedling leaf rust reaction type (Field Mix)	TA001211-0664	1B	79450829	2.8727	0.00813953	0.391734	CTTTCAATgTCAAAAGGtACAGGATCCAACACTACgCCTTtGATGTACTC[A/G]AAA
seedling leaf rust reaction type (Field Mix)	GENE-0494_151	1D	48308853	2.8727	0.00813953	0.391734	CATCCGTTCGAATACAGGGAAGCAARAGCATTTAATTTAACAGCGA[T/C]GACTATAAATCAAACTTCTCTAGGAAACAGTATTTGCTCAGCAACACTCA
seedling leaf rust reaction type (Field Mix)	Ex_c103126_573	4D	87040076	2.8727	0.00813953	0.391734	ACCATAGGATTATTGTCAGAAATTAAGTCTTTGAGGGCCTCTAGAAATCC[T/C]CTGTCCTCCACTAGCTCAGCATTTATATCATAAAGCTTAGCAACACAAAT
seedling leaf rust reaction type (Field Mix)	BS00066135_51	1A	85977062	2.87018	0.00820485	0.391734	GACGACTGTGTTGCTTTCCAGAACTTCATGGCCGAAGCTGCCGCTGCTTC[T/C]CCTGGTCATAAGTTTGACTCCATTCCATCATATTTGCCTGCACCAAGATC
seedling leaf rust reaction type (Field Mix)	Tdurum_contig11824_281	1A	33112309	2.87018	0.00820485	0.391734	atggcgtatcttaaactaagaagatttgaagcggcagagaatgattgcac[T/C]GAGGCTCTGAATCTGGATGACCGTTATGTTAAAGCATACTCACGCAGAAT
seedling leaf rust reaction type (Field Mix)	GENE-0032_951	1A	33070229	2.87018	0.00820485	0.391734	CTTTTGCAACAAGTGTTCTGGAATATCTTATTGGTAGTTTATGTACAGTG[T/C]CATGCCATTTTGTTAATTACCATGCTACAAAGCTACATTGTTTTCCCTAT
seedling leaf rust reaction type (Field Mix)	Kukri_c33586_75	1A	27111433	2.87018	0.00820485	0.391734	ATATTATACTGATACGTTATTGACCCATGAATGGGCTATTGTGTGGATGC[T/C]AATGTCTCCCTTATGGGGAAATTGGATTCATTATCGCCTGGAGTTATATT
seedling leaf rust reaction type (Field Mix)	Tdurum_contig25732_112	1A	14906550	2.87018	0.00820485	0.391734	GCAAGAACGCCCTGGCCAAGACTAAACACCTCGGTAGCATTCCAGTATAT[T/C]cttccaatcttgcggcgtgcgatgccgtaactgcatagtgcatggtagct
seedling leaf rust reaction type (Field Mix)	BS00015528_51	1A	6737453	2.81805	0.00966333	0.391787	TGAGTCGCCACCCGAGCACTAAGTGGGCGCAGAGGCTGGACAAGGTTTAC[T/C]TGACGATTGAGCTGCCCGACGCAAAGGATGTGAAGCTCAACCTGAGGCCT
seedling leaf rust reaction type (Field Mix)	BS00073034_51	1B	68764698	2.81314	0.00981212	0.395676	GCCTCCCGGGCATCCAGAGCCAGGATCCTTCCATCAATGGCGTCGAATTC[T/C]TGCCTGCTCTTCCTGGCAGCTTTCCTGAACTTGCTCTGCAGGGCGTCGAG
seedling leaf rust reaction type (Field Mix)	JD_c10917_403	UNK	1145652809	2.81314	0.00981212	0.395676	TATTCCCTTGATTGTAATGTTGGCATAGAGGAGGCTTCTGTAGCTCATGA[T/C]CTTCCAGTTTACCGCAGTAATAATGAAATGCATGGAAGTTTGGTTGATAA
seedling leaf rust reaction type (Field Mix)	Ra_c25590_1486	1B	230842680	2.81276	0.00982358	0.395676	TGTGCATACTATCCAGAATCTGGTACGGGAGGTTGGGGCTGCATGCTAGA[A/G]CGCCGCACGGAGATATCCTGTTCGCAGCCGCTGGACCGCTCAGTAACTTG
seedling leaf rust reaction type (Field Mix)	GENE-0041_415	1A	102792173	2.81314	0.00981212	0.395676	TTGCCACCACCAGACCCTAATGCATAATCCACCATTCCAAGGCCATCTGC[T/C]GCATGCCTGGCTATCTCCATCTCCACRATTTCTTTGGCAAATATTC
seedling leaf rust reaction type (Field Mix)	BS00087787_51	UNK	1097728487	2.81147	0.00986307	0.395971	GTGATGAGGCGCACAAGGAATTGCAAGTGTTCTGTTGGCGAGATATATAC[T/C]GTTGTTGTTGCTACCATTTACTGTACATCTTGTACAATTAAACTGGTGGT
seedling leaf rust reaction type (Field Mix)	BS00079076_51	UNK	917932091	2.81182	0.00985247	0.395971	TGCTATGTCAAAAAAGGCAAAGACCACACAGATACATGTGGCATGGCCTC[A/G]GAATTTGAGATCCAGATCCAATTGAAAACATGGTAGCGACAGTAGAGTCC
seedling leaf rust reaction type (CA1.2)	RAC875_c79095_311	5B	272991361	3.24492	0.00234964	0.39606	ATTGATCGACAATATCGAAATTCATATACAATCCTGAGGATTTTGCTGTC[A/G]CCTTGTATACGTATCTCATGAAGTATCACCAATCTGTATTTCCGTCAAAA
seedling leaf rust reaction type (Field Mix)	IWA2396	UNK	989044136	2.80915	0.00993435	0.39689	GGTCTCCTTCATTCAACAGACGCCAAAATCCAAGAAAATGCAGTGACGGCCCTCCTCAATTTGTCAATCAATGACAACAATAAGATTGCCATTGCGAGTG[A/C]AGATGCTGTTGATCCTCTCATCCATGTCCTGGAAACAGGGAACCCTGAAGCTAAAGAGAATTCAGCGGCTACTCTGTTCAGTCTCTCGGTTATCGAAGAG
seedling leaf rust reaction type (Field Mix)	RAC875_rep_c78518_198	2A	10652069	2.80964	0.00991929	0.39689	TATAGAAGAGCCATAGAGGGAACCTAACAACGACATTTTCGGCAGCACGG[T/C]CCATTCTTTGCATATTGCCCTGCCGTTTGGTGCAGTGTGTTATTAATTGG
seedling leaf rust reaction type (Field Mix)	tplb0049c01_710	UNK	633666175	2.80958	0.00992108	0.39689	ACTGGAGTGCCTGGCTTGGGTACATCGGCTGTCACATGGCCACGTCGCCG[T/C]GACAGGACCGTATATATAGCAGACACACAGTCAATTGGAGTTTGGATCTC
seedling leaf rust reaction type (Field Mix)	Excalibur_c31375_558	UNK	31884425	2.80808	0.00996756	0.397572	GTGAGGAGATTGGGAAAGGAGCAGCGGCCAGTCTGGGTTGTCCATTAGCC[A/G]TTGGATCAACTGGAAGAACCAAAGATACCAAGCAGTACGTCGCTAGAATT
seedling leaf rust reaction type (Field Mix)	BS00011521_51	UNK	1364892870	2.80741	0.00998833	0.397755	TAGAACAGTCCAGAGCCCTTCTTAGCTTGCCAGACCCCCCATCATGCCAG[A/G]CGTAGGTACTTTTTGCCAGACCTTGATTTGGAAGCCTCATTTTGCTAGAC
seedling leaf rust reaction type (CA1.2)	JG_c1476_95	4A	21071468	3.23592	0.00242503	0.405987	CTCCGACCACCTCCCCCTCCCCTCTCTCCGGCAGACCTCAGCCTTAGCGT[T/C]CTCCTGATGGGTCGCACAGTCAAGAAGGCCGGCAAGTCCAAGTCGAAGAA
seedling leaf rust reaction type (CA1.2)	BS00003744_51	UNK	0	3.22424	0.00252611	0.419991	CAGCAGAGAACAACCAAAGGAGGCCTCTTGATTGCCGAGGCCACTGGAGT[T/C]tcagacactgcccaagggtacaaagatactcctggcatttggacaaagga
seedling leaf rust reaction type (CA1.2)	Excalibur_c26042_260	2B	43488719	3.22236	0.00254282	0.419991	ACTCCAAGTTAAAGTACTTGGGATCACCTTATCCACCATACCTAGGCAAC[T/C]GTGATTATGGTTTGCGACCCATACTCGAGTCATTCATCTACACTCCTTGC
seedling leaf rust reaction type (CA1.2)	BS00067938_51	5B	19775034	3.21978	0.00256576	0.420956	GTAGACACAATTGGACTGTTAAAAATCAACACAATGGACTGTAACCATAC[T/C]GCAGAAAATGGTGGTTTTGCAGAATCTACAGGGAATAGACAACCTTTTGT
seedling leaf rust reaction type (CA1.2)	RFL_Contig5885_435	6D	2513001	3.21673	0.0025932	0.42264	AGGGTGTCATCATGGCCATCGAGCATCCAGGCATCGCTGCAGGCTCAGCC[A/G]cggttgcaggaatcgtgctgctcaaaaggccaaggagctacctaatccaa
seedling leaf rust reaction type (Race 1)	Kukri_c57078_153	2A	202900470	3.40638	0.0013166	0.428298	ATCATGAGCTATCCTTCTTCGAAGAATTATCAGAAGCAGGCGACGACGCC[A/G]AGCTCGCCCGGGCCCTATCTTTGGACTCGCTTAACATAACTACAACATGC
seedling leaf rust reaction type (Race 1)	IWA4723	UNK	1411369451	3.40513	0.00132266	0.428298	TACATAGATCCACAGTGCAGGAAATCAGGGAAAGTCAAGTTCAACCTTAGCTCAGACGTCTATAGCTTCGGGATCGTCCTGCTGGACATCACGTGCACAC[A/G]GAAGTCCAGGGAGCAAGTCTGGGATCTGTATGTAAGGGGCAGGGTGCTGGAAGCTGCAGATGATAGGCTATATGGCTGTGGCGACTTGGACATGAGCCAG
seedling leaf rust reaction type (Race 1)	IAAV4667	1D	111168187	3.41171	0.00129112	0.428298	TATGAACAGCTATTCGATGCCACTGAGCCGGCTTTGGTGTATCCGCAGACCCAATTACCCTCTGGTCAAACATGCCACCAGTTCCAATAGTAAATATAGT[A/T]ATCGTCCGCCCATTACGTAAAATTTTCTGCACAGGCGCTTGTCCAACTTTACCACATATTATAGCCCTANNNNNNNNNNNNNNNNNNNNNNNNNNNNNNN
seedling leaf rust reaction type (Race 1)	BobWhite_c40424_143	UNK	0	3.4005	0.00134527	0.429961	AACACGGCACGCTCCCGGTACTGCATGAACTTCCAGGTGAAGAGGCCCAC[A/G]CAGATGGAGAGCCACAGCAGGATCACCCAGCAGCGGCGCCAGTTGTCCTC
seedling leaf rust reaction type (Race 1)	BobWhite_c33778_146	5D	161071009	3.39465	0.00137434	0.433623	ACGCCTGCTCCTGCATCCATGACGATCCCGATGTCGCATTCCTCAAGGCC[A/G]ACGCTCGGGTTCCCCCTTGGCACGGCGCTCCTGCTTCTCGCCATCTTCTC
seedling leaf rust reaction type (Race 1)	BobWhite_c22778_271	UNK	0	3.38897	0.00140313	0.437102	CAGTAGGTGTATCCCTTCTGGAACATGCCCTTCTTGGCCTCGTCGCTCTC[A/G]ccctcgccagtgtagctgccgcctcgatgttctcgggctgcccctcccac
seedling leaf rust reaction type (CA1.2)	GENE-0644_421	2A	190952839	3.2045	0.00270599	0.438121	NNNNNNNAGRTGGGTTTGTTGTTGGTAATTGTGGCACTATGCTAACTTT[T/G]TGTTCTTTGTAGGCAGAGCAACACTTCCTGAAGCACAATGATGCTGGATC
seedling leaf rust reaction type (CA1.2)	Ku_c23118_149	UNK	1002020010	3.20029	0.00274582	0.440257	GAATTAATTGAAACATACGTGCAATTAACTRGTTTAGACTGTAAAGTATG[A/G]AATACAATTCCTGCAATCAAATAATACGAACTTGGCGCAGGTAACTATCA
seedling leaf rust reaction type (CA1.2)	RAC875_rep_c106400_276	UNK	0	3.19764	0.00277116	0.440257	CCCGATCTTTGCATCGACACGATCACAAAGAACCGAACAGGATTACACGA[A/G]cattccgccctgctgtaaccctttggctttgggaagtgcacgtagggcag
seedling leaf rust reaction type (CA1.2)	Tdurum_contig28247_226	UNK	1327187500	3.19746	0.00277285	0.440257	TCTTGTTCACTACATTCTACAGCAAGCAAGCAGGCAATCAATCCCATCCT[T/C]CAATCCACACTACAAAGTAGGATACCACAAAACAACCAGGGTTGCTACAT
seedling leaf rust reaction type (Race 1)	Kukri_rep_c72243_148	2D	81097231	3.38226	0.00143784	0.442314	TCAAAATTTTACACTGGAGATTGCTACATTTTTCAATACACATATACTGG[A/G]GAGGACAAAGAGGAATGTCTTATTGGAACATGGTTTGGGAATGAGAGTGT
seedling leaf rust reaction type (Race 1)	Tdurum_contig13117_1316	1B	256364736	3.37732	0.0014639	0.444773	TGCCTGGTTACGGTTGCGTTTACTTATTTGTATGTTAAATCTTCCTAGTC[T/C]TGTATATATGGCTGCATCTTTCAGCTTGTCTATGAGCGAATTGTCTTTGG
seedling leaf rust reaction type (Race 1)	RAC875_c50572_106	6B	202679670	3.37267	0.00148885	0.446836	CAATGCATCCATCCTACCAACACAACAATTCTCAAAACAACTACAGTTGT[T/G]GCTAATCTTGACCACCGCTGGTCCGTCCATCATCATGGCGGCCTCCGGCT
seedling leaf rust reaction type (CA1.2)	GENE-1389_396	2B	52059358	3.18759	0.0028693	0.452651	NNNNNNNGCTCTTCCARGCRGAAATTGTTTGTCAGGGAGCTAAATGGT[T/G]TTGTTTACCTTTGTTGTGAATTAGACATTATCCAATTACATTAGTTGCAA
seedling leaf rust reaction type (Race 1)	Tdurum_contig11802_864	2B	1566052	3.36314	0.00154124	0.456986	atgcaaagcggcggcagtggcaaccgtgatgataggcagaaacgtgagca[A/G]CAGCGAGAAGAGAAGGAGCTGGCAAAATTTGCCCAACTGGCAGATGCTCA
seedling leaf rust reaction type (Race 1)	RAC875_c8100_245	5D	159920177	3.35949	0.00156175	0.457556	GGAACCCTTGGCCAAGTGCAGGAGAGGAACTGGGATATTACAGCTGGGTA[A/G]TTCCATCTCGACGCCGGACGCCCTCTGCCCTTTGGAGGTGGAGGTGGGCA
seedling leaf rust reaction type (CA1.2)	RAC875_c14455_1148	UNK	351131982	3.17891	0.00295664	0.46277	AGGAAGCGACCGGGAAGAGATGGAATAGAATCCAAGGAAACTGCACGCGG[T/C]GTGCTGCCGTACTGCATGTGCCAAGCTGAGAAATAATCGATCCATCATGA
seedling leaf rust reaction type (CA1.2)	Excalibur_c38886_129	4A	67264773	3.1775	0.00297106	0.46277	TTGGAACCAAGAGTCGATGGTCACTCAAGGTACGGCTTTGAAAAAGGAAA[T/C]ATATATATATACATTGCAGTGTCAAGACTTAGGTTAAGAAAATACAGAAT
seedling leaf rust reaction type (Race 1)	Kukri_c30847_551	UNK	0	3.34831	0.00162611	0.46884	GGTCGAAGCATGCATGCGATTGAGCTGGAGAAAAGGGCAATACACCTCCT[A/G]gtggaggaaggtaaagagctgcaacggatgaaggctttgaatgttttggg
seedling leaf rust reaction type (Race 1)	RAC875_c25756_279	UNK	1391226813	3.34623	0.00163837	0.46884	GCCACAGTCTCAACCACAATGGGCAAATCCATCTGGTGTGGATGATTGCG[T/C]GGTGAACAGTGACGTGTTAAATAACCAACAATTGATGATTGATGAAGGAA
seedling leaf rust reaction type (Race 1)	Excalibur_c25270_218	4B	302826626	3.34211	0.00166289	0.470387	tggcaaaagggttatggacctggaacattccaaagcctaaagaattcctt[T/C]GAGCTTAAGGGTTGCATAAGCAAACGAGCGAGAAGTAAGGTGGAGAGTAA
seedling leaf rust reaction type (CA1.2)	Excalibur_c6644_1461	4A	44889420	3.16695	0.00308095	0.476869	TTCTACGCACGGCGGTGCTGCCTTGGATCGGCCCTCCATCGCGCCGCTTC[A/G]gtcgtcaccatgcatctcagctccaataaccaggtcacgatggctgatga
seedling leaf rust reaction type (CA1.2)	GENE-0724_612	UNK	796994221	3.1633	0.00311981	0.479867	ACCTTTGAATTATTCCTTGTTAGTTCGATGTACTTTGCCTTCTRGC[A/G]ATGAAATATTTAAGACTCATCACCTCGGAATTTGTTCCTGCTGCTCTTTG
seedling leaf rust reaction type (Race 1)	Kukri_rep_c108067_229	UNK	0	3.33111	0.00173003	0.483818	CTCAGGAGAACGAGAACTGCAGAATGCTTTAATTCTGTGCTGAAGTTCAG[A/G]tctttcaagcagacttatcacaagacgtaaagcataaggatcatcatccc
seedling leaf rust reaction type (CA1.2)	BS00079095_51	1D	112698130	3.15464	0.0032139	0.488422	GATAGGTTCAGATCTTCTCGTGTGATGAAGCCTAGGATTTCTTACCAACC[T/G]GAACCAGCGATCTGCGTTTGGATAAATGATTAAATCCCTCCCAACTTCAG
seedling leaf rust reaction type (CA1.2)	Excalibur_c6892_274	1B	246280203	3.15453	0.00321513	0.488422	ATCATCCCTGTAAGTTGTGGAAGATGTTTTCACAATGATCTGTTCCGTCC[T/G]TCGTCCATGAAAGCGCAAGCTGTTGGTTGGTGGTTGCATTTCCCCCAGAA
seedling leaf rust reaction type (Race 1)	RAC875_c14455_1148	UNK	351131982	3.31792	0.00181383	0.495983	AGGAAGCGACCGGGAAGAGATGGAATAGAATCCAAGGAAACTGCACGCGG[T/C]GTGCTGCCGTACTGCATGTGCCAAGCTGAGAAATAATCGATCCATCATGA
seedling leaf rust reaction type (Race 1)	Kukri_rep_c109912_394	2A	690884	3.31978	0.00180177	0.495983	GTACACAAGCCAGACCCGTCGGGAGCACGAGTGCAAGAGAAGTCATCTGG[T/C]GCAACGGAGAGCATGCTTGTCTCGTTGTAACTTCTTTTTTCTACGGGTTG
seedling leaf rust reaction type (CA1.2)	Excalibur_c19976_382	UNK	943946236	3.1454	0.00331717	0.500831	CTCTAATTTTGTTTGCAAGGGCTCAAGTATGGTAACCAGCTTTTTTGTAT[T/G]GGGGCGGTCCCTAGCTTCATACTGCAAACACTGGGAGGCAAGATCTACCA
seedling leaf rust reaction type (CA1.2)	Excalibur_rep_c106124_239	2B	52059666	3.13677	0.00341642	0.512672	ACATTCAGGAGGAAGGAAAAGGGTGGCATCAATTTTACATCAACAGTAGC[A/G]AACACACACTTGGACCTTGATACAGTAAAAGCAATCTGTAGTGAGTACAG
seedling leaf rust reaction type (CA1.2)	IWA8220	4A	67265468	3.13437	0.00344446	0.513747	GATGCAACCACCTAAAAGGCTTTGAGTATTCTCACACGAGTCCAATCCCT[C/T]GTAAACATTGACCATGTCCACATTACAGTTCTTGTTGATGAAAATGTCAT
seedling leaf rust reaction type (CA1.2)	IWA6308	2B	61369319	3.12948	0.00350233	0.519231	CACCSTTGACCCTCCAGAGGAAGCGCGCGAGAATCGCCGACAAGAAGAAGAGGATCGCGAAGAAGAAGTCAGAGGCTGCAGAGTACCAGAAGCTGCTTGC[A/G]CAGAGGCTGAAGGAGCAAAGAGACCGCCGGAGCGAGAGCATGGCCAAGAGGAGGTCAAAGCTTTCTGCTGCTACCAAGGCTCCTGCTGCCTCTGCTTAAG
seedling leaf rust reaction type (Race 1)	IWA6904	6B	141476179	3.29737	0.00195191	0.522136	CAGCCTTGTAATCTATGATACATCTTTGGTGTCACTGAGGAACAGTATGGAGTTTGACACTTGGGCCTCAAAATCTGTAATGCTCTGTAAATTCCTTAAA[C/T]CTTTGATTGTTCTTTTGTGTGCAGATCATGTGTGTTATTACTTATTTCTTTGGCCTAGTTCTTTGCCGTTGAGTTCTCCTTAGTAAGCCTTTCCCTATTT
seedling leaf rust reaction type (Race 1)	RAC875_c55891_712	1D	108981059	3.29957	0.00193664	0.522136	TGGTAAATAGAAGTTGATGTGCATGTATGTAGGAGGTTTTGTGGATGTTA[T/C]AGGTGTGAATGAGAGATTTGATAGATTGTAGATATCATAAGCAGCTAGGG
seedling leaf rust reaction type (CA1.2)	BS00092273_51	2B	44899916	3.12406	0.00356753	0.525731	CTCCAGACCATCGTCTTCAAGAATGGCATGGCCAAGTCAATCCATCATGC[T/G]cgtgtccttatcagacagcgccacatcagggttggaaagcagctcgtcaa
seedling leaf rust reaction type (Race 1)	BobWhite_c36416_56	6B	141476179	3.28552	0.00203591	0.533094	AAAGAAATAAGAATAACACACATGATCTGCACACAAAAGAACAATCAAAG[A/G]TTTAAGGAATTTACAGAGCATTACAGATTTTGAGGCCCAAGTGTCAAACT
seedling leaf rust reaction type (Race 1)	Kukri_c4698_3401	2A	362968	3.28277	0.00205585	0.533094	GTGACAATGCCGCGGCCGCAGCAGCACGTGACAATGCCGCGGCCGCAGCA[T/G]CACATGATGCGACCGCAATGGAACATGAAAATGCTGCGACCCCAGCGGAA
seedling leaf rust reaction type (Race 1)	IACX8446	2D	1753985	3.28249	0.00205786	0.533094	ATGAAGGCTTTGAATGTTTTGGGGAAAGTTTCTCCGAACGGCCCTCCGAAGCAGGATCCCTTGCAGCGGCCGTGCCAGAAATGAGACGGTTGAAGATATC[T/C]CTGTAGAGCCAAAAATATATGCATCATGTATACA
seedling leaf rust reaction type (CA1.2)	GENE-4154_365	6A	169376287	3.11191	0.00371758	0.544581	CATTTAGTACATATTTTTACGATGTAGACTAGTACAGTGATCTAAACGCT[A/C]TTATATTTCTTTTACGGAGGGAGTATTTGTTAGCTTGTTGGTGTCAACCG
seedling leaf rust reaction type (Race 1)	Kukri_c23350_433	1A	190069522	3.26851	0.00216231	0.554317	AAGCAGTATGGATCTGCCGTTGATGTTTGGGCTGCTGGTTGTATTTTTGC[T/C]gagttgctgcttagacgaccatttctccagggttctagtgacattgatca
seedling leaf rust reaction type (Race 1)	Jagger_c8039_67	3A	3419255	3.25374	0.00227796	0.555055	GATCTGTAAATTTCCATTCTTTTGTAGTAACATTTTCTGCTATTGGTATG[T/C]ATCTTTTGTGATACTCCTATGTTTAACATTATAATTTTATGATGGCCTCT
seedling leaf rust reaction type (Race 1)	IWA2418	UNK	1300251538	3.2611	0.00221961	0.555055	GGGCATCTCTATCAGGTTTGCTCAGTGAAGTTACCAACAAGCTCAGCTCTTTGGTAGGTACTATGTACCCTAATGATTTGGGTGCAAGCGAAGGTCTCGG[A/G]TTTAGTATTTTGGACTCTGTGGATCTCGCTGCTAAATCAATCCAAAGTCTTCAGGACAAATTAGAGTCTGCTCAAAGCGATAATGCTAAACTCAGTACWT
seedling leaf rust reaction type (Race 1)	Tdurum_contig60509_232	1B	224913416	3.2609	0.0022212	0.555055	TAGCAATAATGGGGATGAAAATGAATTCCGGCCGTGACAAGGACATGGAA[T/C]TGAACTTTGTTTGTCAGAAGGGTCTGCAAATCAATTTGCCGAATGAGAAG
seedling leaf rust reaction type (Race 1)	Excalibur_c44109_144	6B	63710490	3.25862	0.00223909	0.555055	GCCACTTCATGCTAATGGTGCTGACCATGTTTGTGCTGACTCACAAACCA[A/G]CTCAAAATCGCATCGCCAAGTTAGTTCGTCTAAATGCTGCGATCACAGTA
seedling leaf rust reaction type (Race 1)	IACX198	7B	3605528	3.25582	0.00226127	0.555055	TAACAATTACATGAAAGAGACATGACCACACTCCCTATCCATGTCAGGTATAACTTTCAC[T/G]CTTCGACATATGCCTTCAGCATGAGGGAATCTGGCCATAAATAACATATCTCAAAATATT
seedling leaf rust reaction type (CA1.2)	Kukri_c9387_112	2B	51587080	3.10389	0.00381986	0.555577	GTTTCTTTTTATTCCACCCATGATTACAAACACGTCACATAACCAAGACA[T/G]CACGATTTTAGCCATAGAGACCAAAATTAATAAGAGTCTCAAAGACGAAA
seedling leaf rust reaction type (CA1.2)	BobWhite_c8266_227	5A	146371495	3.10077	0.00386037	0.555577	tacgacctcggaatctcaggcggcgtcacgtccatggagtcgttcctcaa[T/G]AAATTCTTCCCGGACGTGTACCACCAGATGAACGGCGACAAGGCCGCCGT
seedling leaf rust reaction type (CA1.2)	Jagger_c8039_67	3A	3419255	3.1017	0.00384831	0.555577	GATCTGTAAATTTCCATTCTTTTGTAGTAACATTTTCTGCTATTGGTATG[T/C]ATCTTTTGTGATACTCCTATGTTTAACATTATAATTTTATGATGGCCTCT
seedling leaf rust reaction type (CA1.2)	BobWhite_c23790_98	UNK	775171607	3.09525	0.00393299	0.559485	ATGTAATATACAAATATTCACAGGGTGATCACATAGCTTGCATAAAACAG[A/G]TCACGTCAATCAATTATTAGTTACATATACTTGAGTTGATTGACTCTTTA
seedling leaf rust reaction type (CA1.2)	Ra_c2110_494	2D	47129368	3.09628	0.00391937	0.559485	TGGAAAGTATTATCTTCCGGATGATTTTTATTACGAACTTCGCTATGACC[T/C]TCAACATCCTTTCTTTGCCTGTACATTGTCCCGCCATCTGGATATGACTC
seedling leaf rust reaction type (CA1.2)	IWA2812	6A	154495725	3.09019	0.00400058	0.565829	AAGATATGAAGAGAAACTGGTGGATACACATGGAAGAGCTTCGCCAGGTGTGTGGTTATCTTCAGATGACTTACCACATGTGTCATGTGGTTCGCCAGGT[A/G]TGTGGTTGATATGAAGCATGGCCATTCGTTGGACCTAACTGAAGGCTTAGCTGATCATGCATCSCTGAATTGGTGCACGTGATTCATTCAGCAGAAGGAA
seedling leaf rust reaction type (CA1.2)	GENE-1389_59	2B	52059263	3.08651	0.0040504	0.569601	CCAATAACTCACAAACGTCTCATTGAGAAGGAGCTTGAGGGATTTGGCAT[T/C]CGGTAAGTCTCTATGTTGATACCATCTTCAGCACTTGTTGTCCCGCTCTT
seedling leaf rust reaction type (CA1.2)	JG_c2451_622	4B	217989314	3.08287	0.00410025	0.570701	TCAGTGGATGGAAAGATATGTATTTGGGATGTTAGGACAGAGAAGAAACC[A/C]TGTATGTCTATTAAGGCTCACAATGCTGATGTTAACGTTATCTCCTGGAA
seedling leaf rust reaction type (CA1.2)	IWA7608	5B	66982639	3.08256	0.00410459	0.570701	GATGAAGTGGCTGCAATGAGACTGAGATACACAGATATTTAACATTTGGCCTGTAAATCATAGTCAATAGATTCACTATGCGTGCCTGGTAGTAGGCATG[C/T]KGAACTTGAGCAGATTTCAGGTTGCAGGGTTCAGGTTCCAGTTGAACTTTGAAAGATAGTGCATTGCAAGCACAAACCCTGTAACATGACTTGGCTGAAG
seedling leaf rust reaction type (CA1.2)	BS00065994_51	2A	153172884	3.08062	0.00413141	0.571202	ATACTATCCGCTAGTTTGACGATTCTGGTGAACCGTAGCCTGCTTATTGT[T/C]ACCAATAGCACTGGCACAAGTAGTGCTGTGAATACAATCCAACTGGTCAA
seedling leaf rust reaction type (Race 1)	BS00064829_51	1B	4633767	3.24268	0.00236824	0.571397	CAGAGCTTGGGACCATAAGAACTATCCTTATGAGAAGCTATGATGGCTTA[T/C]CTTATCATCTCAAGTCTTGTTTCCTGTATATGCCCATCTTTCCCGAAGAC
seedling leaf rust reaction type (Race 1)	Kukri_c65194_111	6D	34254057	3.20928	0.0026614	0.588358	AAGATACTGCTACGGATGTTCCACGTCTGGGCGTCGTTCGTGATCTTCTA[T/C]GCAGTCGCTGGGCAGACCGCATCAACGTTTATCGAGCAGGGGATGGTCAT
seedling leaf rust reaction type (Race 1)	IWA7384	6B	159824515	3.20908	0.00266318	0.588358	GCAGAAGAACATCAACCATTGTATAAATATTTGCAGTAACTTCTTCAGGTGAAAACTCTCTCAAGACACGAGCAAGATTTGCGCTGTTGATCTCAGGATG[C/T]CCATTCATTAGCATCCAAGCACCAGCGCATAGATAGCGACGATGCTGAGGGAAACTATGGCTCAAATAAGTCATGACATAGTTCGGCTCAGCGGATGGTG
seedling leaf rust reaction type (Race 1)	BS00010881_51	UNK	75615854	3.20893	0.0026646	0.588358	ATTTTGGAGGGTGCGAACCAAAATGTTTCGCCAGAGTTACGAGCTATGGT[T/C]GGCCGTGGAGGGTATGGTGGCAGGGGGCCACGGCGGTGGGCATCTTCTAA
seedling leaf rust reaction type (Race 1)	IWA7294	3B	144122724	3.20893	0.0026646	0.588358	GCTCTCTTGCAAGGACTCATTGGGTAGTCATGAATTCTCTGATTCCAGTACTGATAGCCCTGTATCAGGTGTCAAAGATGGCTTGGGTGGGGACATTGTA[A/C]TTCGTGGTCCGCATTCAGAAGACGAACATCGTAATCTTGCACATTGGGGCACACAAGTATCTGCGATCGACAAAGTACTTGATTCCATGAACTCATTTGG
seedling leaf rust reaction type (Race 1)	Kukri_c13188_256	1B	232461668	3.22566	0.00251369	0.588358	CTATGTCAACAACAGGCTGACAGTTCACAGTACAGTTACAACACCATCCA[T/C]TGGGTCACGGATGGTGGTAGATTACGGCAGTCCATTCTGTGATTTTCAGG
seedling leaf rust reaction type (Race 1)	BS00011795_51	6D	173381206	3.22169	0.00254873	0.588358	CTCTAGCTTGGTGCTTTAGATATTGTTCTCTGTGTAACTTTGGGAGCAGT[T/G]GGCACCTTCTGAACCTGTAGACCTCTCACGATCCAAGCACTATAGAGAGA
seedling leaf rust reaction type (Race 1)	BS00003934_51	1B	248901648	3.2114	0.00264182	0.588358	CGGTTGCCCGAGCTGAGCAGCTTCTCAGTGAGCTCGGTCCGACGACACAT[A/G]TTTCATCGCCCTTTGATATTGGCTTGAGTTTCACCGAAGAGATCATGGAG
seedling leaf rust reaction type (Race 1)	IWA734	UNK	0	3.21037	0.00265131	0.588358	GACCAAGCGACGACCCTGCCTGCGTTGCGTCAGCCAAAAAAAGGAGGTCACAGAGCTCCAGCAGGCAGCAGGGCCTACTACACCGGCGAGGTGGCCTCGA[A/G]RAGCAGCTCCTCGCCGAGGACGCCGTCGAGCTCGTCCCCGGTGATGCGGCCGAGCACGAGCACGATCCCCCATGGCGAAGGCGGCGTCGAAGCCGGCCCG
seedling leaf rust reaction type (Race 1)	Excalibur_c11588_406	6D	33235027	3.20928	0.0026614	0.588358	TGCTGACTAYGTMGSRSAGTCCTCTTGCTCTTGCACAAGCCCGTCAAACC[T/C]GTGACGAACTGAAAGCTGCACACACGGAGTTAGCCGAGGATGGTGCCATT
seedling leaf rust reaction type (Race 1)	Excalibur_c32630_104	UNK	0	3.20753	0.00267762	0.588358	gaacaatcagcgtgtcaagccaatattcccaagagctacttaatacgttg[A/G]CTCATGCTCTTCAAAGCTCGGGTATAGATTTGTCCCAAGCCAACATATCT
seedling leaf rust reaction type (CA1.2)	Kukri_c11318_591	2D	10325090	3.06617	0.00433646	0.595431	TCGTTGCACTTTCTAAATACCAATTCTTTCACCCATCCTTTCGGTAGCCC[A/G]tctggattgaattccacctgtgcaagtatattatcttcagagatggtgtc
seedling leaf rust reaction type (CA1.2)	Tdurum_contig45280_451	7B	248050058	3.06489	0.00435504	0.595431	ttgccttctttacgggactaacaggaggattttttgctgattctgctttg[T/C]CGTTCGAACCAGTTGCTTCAGGTTCTACGGCCTGCTCAGCAGCAGCAGTT
seedling leaf rust reaction type (CA1.2)	Kukri_c24148_254	7B	239639984	3.06321	0.00437959	0.595479	GTAGCATCAGTCTGACAGGAGTAACTGGTAACGGTGTGCTGGGAGAATCT[A/G]TATCAGGTCAGTCTGATCAGCATGCTGGTAGTGTGTCAAAAAGCAGGAAA
seedling leaf rust reaction type (CA1.2)	Tdurum_contig78006_158	6A	170257538	3.05978	0.00442996	0.595745	TTATCCAAGAAAATTGCAATGATAAAACAAAACCGCGTGCTAGCTGTACT[A/G]CGAAACAGTTACAGGGGTGCGGTTCATTTCAGTTTTAGGCGATCATGACA
seedling leaf rust reaction type (CA1.2)	Kukri_c36026_68	2B	46954314	3.06087	0.00441387	0.595745	CTCTGTCATAGTTGTTGGCCAACACAGAGATAAGCCTGCGTAATGTATTT[T/C]TCCTGAAGAGAAATATCACAGAGACACCCTTCTTGTTCAAATAACTAAGT
seedling leaf rust reaction type (Race 1)	IWA3384	1B	260681132	3.20098	0.00273918	0.59656	CTTTTWTTATTCTCTAGTTCGCCATCGTATACCAACACCAAAAATGTATGTGCATGTTTTAGTACATTGCACAATTGTGGAACTCTATAGGATGCACGGG[C/T]TGTCATGCATATTCTATACCGTACTTTCGCAAACAGTAAATCACATTTGTGGCCGTGTCTGCACAACGTAGATCTTTCCATCCTTCACCACTCCTTCAAT
seedling leaf rust reaction type (Race 1)	RAC875_c55891_659	1B	248901456	3.19725	0.00277485	0.599027	CTTGTTGATTTGTTACTTCGTCGGTTTTTAAACTTTTAACGTGCATTTGC[A/G]TGTGGTAAATAGAAGTTGATGTGCATGTATGTAGGAGGTTTTGTGGATGT
seedling leaf rust reaction type (Race 1)	TA005016-0827	UNK	0	3.19253	0.00282062	0.603612	TGT[T/C]gACAgTTATACTTACAAtGGCATACCTATGGCTTTAGAgGACCAATATGG
seedling leaf rust reaction type (CA1.2)	RAC875_rep_c100803_217	4A	212092376	3.05199	0.00454656	0.604746	GACGACCAAAGATGCTACAAATGCTGTGGCATTGCAATAAAAGAATGCCT[T/C]GTAGCGCTTGGGACTGATGACCTCCAAAATTGGATCACCAGCAGTATGCA
seedling leaf rust reaction type (CA1.2)	BS00088575_51	UNK	1609019	3.05041	0.00457061	0.604746	GGATGCTAGTAGTATTTACTGGTGGATCAATTGATTCTATCCGACGGAAA[T/C]GCTATGTTGTTTGACATTGTAAAGGATAATCATTTCTTCTGATATATATC
seedling leaf rust reaction type (CA1.2)	Excalibur_c100910_239	UNK	0	3.05286	0.00453347	0.604746	tgggatatattacgagaagttcctctatctaaccaggtttatacagaagc[A/G]TTCACCTGTCCCTGTGTGAGATACCACCCATACGAAGCTTCTTTTGTCGC
seedling leaf rust reaction type (Race 1)	CAP12_c4778_199	3B	147678341	3.18818	0.00286344	0.607494	ATCCAGCGCACGAACAGAAGCGCAAGTGGACTCCTCGTGCTGCTGAAACT[A/G]AAAGCGTATACTACTGGAAGTAGACGGGCAGATGATCACCCACCCACGGG
seedling leaf rust reaction type (CA1.2)	IWA1084	5B	48495951	3.04534	0.0046483	0.608482	TTTTTTTGTTGGCGCGGTCCGTTTACGCGCTTCCGGTTTTTCTTGTACGCAACCGATCGGTCGATCACCAGACAGGAGTATAATACAAAGTGTTCCCAAC[C/T]CCAGATTATAAGACATAGACCAGGGCCGCACTTGGTACAAGCGCTGGCATGTTTTGCTACTTTTTCCCGCCGTAAGGTACCACTCTCGCTTGTATCCACT
seedling leaf rust reaction type (CA1.2)	Excalibur_c50887_231	5B	107242671	3.04623	0.00463464	0.608482	CAGCACTGGTGGCATACAAGTGTCTCAGCCAGAACCCAAAGTCTAGGCCC[A/G]CCATGAGGGAGGTGGTCAAGGCCCTCGAGCCCGTCCTCGGCATGGAAGAC
seedling leaf rust reaction type (Race 1)	Ra_c510_171	UNK	1436804186	3.17868	0.0029589	0.617106	TAAAAAAATAGAACAAGAAGTACGTCAGAACTATAGGAAATTTATGCCCT[T/C]TAAATGTGTACGGTGACGTAACCACTTATTGTTATGAGTCACTTAGAGTG
seedling leaf rust reaction type (Race 1)	BobWhite_c13202_399	6B	203141331	3.18005	0.00294494	0.617106	aatcaaatccaacaggaacttgaaaagctgtcagagaagttcagtgaaaa[T/C]GTGCTGGATGCAACAAAGAAATTTGAGAAATTGATTACTGATAAGAAAGA
seedling leaf rust reaction type (Race 1)	Kukri_c14511_1069	6D	175310710	3.17467	0.00300016	0.620453	AAGAAGGCTGCTTACAGGTCAGGAGAACACACTGTCAAGAATGCTGACCG[T/C]GTTGCGCGACCAGCCCGTATGACGTCGGAGATAGTTGCCAAGAGGGACTC
seedling leaf rust reaction type (CA1.2)	BS00024717_51	5B	58356307	3.03783	0.00476585	0.620568	GGCCGCCGCCAGGACGACCGTGGTCTGGTTCCGAAGCGGGTCGACCGCCA[T/C]CGCGGGACGACAGACACACCATATCGCCGCCGCGAGCATGGTCAGAACCG
seedling leaf rust reaction type (CA1.2)	Kukri_c5631_1514	UNK	0	3.03608	0.0047935	0.620884	TGCATACGCTCCCGCTGCTTCTGCTTCAACTTTTTGCTATCCTCTTTCTC[A/G]atatatgcctgtcttattttttctattccagttgcagcaatgaagtcagg
seedling leaf rust reaction type (CA1.2)	RAC875_c2102_3487	6D	646495	3.02743	0.00493291	0.635596	CAGAGAGCAGCATTGACGCCGCCAGTACATCTCCTCCGGTGCGCGTGCAG[T/C]GACGGACGTGGAGGCAGTGGGTGTGCCTCCCTTGCCTGAACTTGGGCAGC
seedling leaf rust reaction type (Race 1)	IWA270	1B	221270186	3.15846	0.00317214	0.636464	GGTACATACAGATTGTATAGTCCTTATGGTAGCAAAAAAGTTTTCTGTTTTCTTGGGGTT[C/T]TCAACACATAGCCATGATTTAGGGATTCAACAAAGAAAGCAAATATATTTGACAACAGAA
seedling leaf rust reaction type (Race 1)	Excalibur_c47455_133	1D	4151521	3.15815	0.00317549	0.636464	ACACCCTGGCCACCGTTGGAGGAGATCCTCGGCTGGAGGTACCAGTTTGC[A/G]CCCTTGCTTGCCTCCAGCGCCCACCACACCCTCCCTTGCTCCCTTATCCT
seedling leaf rust reaction type (Race 1)	Kukri_rep_c69910_1153	UNK	0	3.15815	0.00317549	0.636464	TCGAGGCTGCGGACTCATGCTGAATCAATCGCTTTCTTTGGTGGTGGTTC[A/G]agagaaaaagctatggtcgaggctaagttcatgaaattgcttaaccactc
seedling leaf rust reaction type (Race 1)	Kukri_rep_c100676_151	4B	99078853	3.156	0.00319902	0.636464	AAGATCCAAGAAATAAGATGAGAAGAGGAATCTAGCAAAGGAAGGTGAAT[A/C]ttttctcttgtgaatacaacaagattattgaagatttttgctgccatgga
seedling leaf rust reaction type (Race 1)	RFL_Contig5885_435	6D	2513001	3.15528	0.00320689	0.636464	AGGGTGTCATCATGGCCATCGAGCATCCAGGCATCGCTGCAGGCTCAGCC[A/G]cggttgcaggaatcgtgctgctcaaaaggccaaggagctacctaatccaa
seedling leaf rust reaction type (Race 1)	Kukri_c9898_1766	UNK	1242833378	3.15206	0.00324241	0.638366	CACGGGAACTCCAAAGAAAATGTGAGGTAGATAGCATCTGGTGGCCCAAG[T/C]GCTCTATGTCTTGGAGGACAAAATCGAAGTAGTTCCCCAGTTCTTTCTCG
seedling leaf rust reaction type (Race 1)	BS00029869_51	5B	213292765	3.14208	0.00335502	0.642	TGTTAGTAAATGAACACTAATGTAATAAGAAGGCTACTCATGCCTCACCC[A/C]GAAATTCATGCAACTGTCTTCATACAAACATCGTTCGAGTTGAGCTCTTA
seedling leaf rust reaction type (Race 1)	Ku_c11429_519	5B	213292846	3.14208	0.00335502	0.642	TTAGTGTTCATTTACTAACAGGACTAATAATGTGTTGTAATATCAGGAAA[T/C]CAAGGAAACCCTGGAACGCATTTAATTTAGATTTTAGAAATTTTAATAAG
seedling leaf rust reaction type (Race 1)	Kukri_c14511_1046	6B	202985595	3.14119	0.00336522	0.642	AGAGCCTTGCAGAGTTGAGAGCAAAGAAGGCTGCTTACAGGTCAGGAGAA[A/C]ACACTGTCAAGAATGCTGACCGCGTTGCGCGACCAGCCCGTATGACGTCG
seedling leaf rust reaction type (Race 1)	IWA4793	5B	213292765	3.14208	0.00335502	0.642	AACAGGACTAATAATGTGTTGTAACATCATCTTTTGACAGTCTTGGCTTTTAAGAGCTCAACTCGAACGATGTTTGTATGAAGACAGTTGCATGAATTTC[G/T]GGGTGAGGCATGAGTAGCCTTCTTATTACATTAGTGTTCATTTACTAACAGGACTAATAATGTGTTGTAATATCAGGAAACCAAGGAAACCCTGGAACGC
seedling leaf rust reaction type (Race 1)	GENE-0019_427	1D	3571461	3.13561	0.00342993	0.649312	TTCTTGTGGTTTATTATCGTCTAGGCTGGTTTCGCTGGAGATGATGCGCC[A/G]AGGGCTGTTTTCCCTAGCATAGTTGGTCGCCCTCGGCACACTGGTGTCAT
seedling leaf rust reaction type (Race 1)	RAC875_rep_c71112_400	2B	2178427	3.13188	0.0034738	0.649408	ATTTCTGGAACATCCGCCGTACATCATCACGAGCTCTGTGTTTGGCGGTG[A/G]ATTTGGAGTATCCAGTCCATGTAACTGCTTGTTCCTGCCATCTGATCCTC
seedling leaf rust reaction type (Race 1)	Ra_c9803_939	UNK	1364942	3.12944	0.00350283	0.649408	AGATGGAACGGATGCCAGCTTAGCCTCCGGGTTTGCTGAATACGCTGATG[A/G]GGAGGCAGATAGAACCTTTAAAACCAAGCTGTTGGATGGATTAGCCGCAT
seedling leaf rust reaction type (Race 1)	BobWhite_rep_c56118_100	3B	105156938	3.12854	0.0035136	0.649408	GATTCAATCTAGTAATTTCTTTTAGATTAAGTCTTACGTCTTGTTTGACC[A/G]GTGAAAGACTTCCTTTGTTGAAATGTTCTGTTCCCAAAATTCCTAAAATA
seedling leaf rust reaction type (Race 1)	Kukri_c44572_797	4D	116327766	3.12474	0.00355926	0.649408	aggcgaggatcaccattctcatcaaaaaggaccctatatgcatttaggtc[A/G]TGATATAAAGGTCTACCCTCGTTGCTGCAGTAGTCCAGCGCCTCAGCTAT
seedling leaf rust reaction type (Race 1)	Excalibur_rep_c113950_132	UNK	795287610	3.12448	0.00356237	0.649408	TCCAACACACCCCATCAGGCTTGGGCTTGCACTCAACTTTTCTGTGTTCT[A/G]CTATGAGATCTTGAACTCCCCTGACCGTGCCTGCAACCTTGCAAAACAAA
seedling leaf rust reaction type (CA1.2)	Kukri_c90942_274	6D	174583465	3.01694	0.00510688	0.654585	TATCACGGTGACCCAAAAGGAAACGCGAGTGAAAGGAAAGCTTATGATGA[T/C]ggtgtccgagaaggtgcatttggtttgctattgaattcagtcgtccttgg
seedling leaf rust reaction type (CA1.2)	Excalibur_c14806_1091	1A	10806232	3.01419	0.00515333	0.657117	TATTTTGAGCCTGCTGCATCTTTCAAATGGATATTGTACCCACTTCCTCC[A/G]TGGTAAGTCACATCCATCTCCACACTTCAGAATCAAAGCAGTAGTCTAAG
seedling leaf rust reaction type (CA1.2)	IWA7276	1D	105929032	3.01163	0.00519695	0.659262	ATACCGACTTGGAAAGGAAACTGCAGTTCGGAACTGGCGTTGTTGTTGTCTGTCATCCATACCTGACCCTAGACAGGCTTTTACTTGTTCCCACTCATCA[G/T]TTCATCCATGCTTTAGCTATTTATAAGCAGCATTTCTCCTAACCAAAAATTTATAGAGAAGGCCTCTTGCTCGCTGCAGGTTGTAGTTGAAGAACTCCTT
seedling leaf rust reaction type (Race 1)	Excalibur_c114401_105	1A	2095970	3.10282	0.00383373	0.662223	CTGTCATTTCTCCGGAATCCTCAAGTTAGTTCGCTGCTGCAGCTGAGAGA[T/C]ATCGCTTTCTCCGGTGGCGCGGATCCCAACAGACCAGCGGTTCCGAGAGC
seedling leaf rust reaction type (Race 1)	Excalibur_c29748_954	6D	174513638	3.09663	0.0039147	0.662223	GAGATGGATCCCATCCCTTCTGATGTGACACTTCAATCCATCTTGGAGAG[T/C]GCTGATAAAAGTAGATGGGCCCGCTACCTGAGTGAAATTGTGAAATATGC
seedling leaf rust reaction type (Race 1)	Excalibur_c19475_619	7A	7907786	3.11615	0.00366461	0.662223	AACTATTATAGCCTTTCACCATGGGAAGATAAACATTAGTACTATTAAAG[T/C]AGTACTTAGCGCTGGGCCAGCCTTTTTCATACTGAACTTCATTGAGTGCT
seedling leaf rust reaction type (Race 1)	IWA7700	UNK	177748548	3.10822	0.00376439	0.662223	ACAGGGTGTTGTACATCGATTTATGTATAGCTTGTGCCAAACAGGGATGCCTCAGATTCCCTAGTCTTAGACTATCTTGCTGCTAACCATACAGTGATTA[A/G]ATCTAACACATACCAGTAGATCCATCTGACACCTATAGAGCTCCTCCTATGAAGTTCCAGACAGATTAGTRCAGTAGTGCCCCYCTTGTACATGGCTCAT
seedling leaf rust reaction type (Race 1)	Tdurum_contig45280_451	7B	248050058	3.10909	0.00375326	0.662223	ttgccttctttacgggactaacaggaggattttttgctgattctgctttg[T/C]CGTTCGAACCAGTTGCTTCAGGTTCTACGGCCTGCTCAGCAGCAGCAGTT
seedling leaf rust reaction type (Race 1)	TA002594-0782	1D	77871159	3.1063	0.00378891	0.662223	TTT[T/G]GTTAAACTAGGAACTATGGGTGAATACGGAACTCCAAATATTGACATTGA
seedling leaf rust reaction type (Race 1)	BS00012006_51	4D	118061330	3.09154	0.00398249	0.662223	ATCTGCTCAATGGTTGCTGCCAGTTCTGCTCAGTTTGTTGTAGCCACCGA[T/C]GGGGATGCAGAATCGCTCGATCTTCTCAGACAGAACACTTCCTCCAATTT
seedling leaf rust reaction type (Race 1)	BS00065783_51	UNK	72637878	3.09329	0.00395904	0.662223	GGATTCTTTCCTTTGTGGTTTGCTGGAACATTAGTGTAGGATTAGGATTC[T/C]TTCCTTTGTGGTTTGCTGGAACAGTAGTTGCATTTACAGAAACAAGAAAA
seedling leaf rust reaction type (Race 1)	BobWhite_c1907_124	4A	146278630	3.0945	0.00394284	0.662223	GCAAAGCCGACGACGGTTGGTGGGCCATCTGGGAGGAGCCCCAGGTGTTC[A/C]GCCTGGAGGATCTCATCGTGCCCACCACTTCTTGCCATAGCTTCCAGCCC
seedling leaf rust reaction type (Race 1)	IACX11246	4D	116330266	3.09459	0.00394166	0.662223	NNNNNNNNNNNNNNNNNNNNNNNNNNNNNNNNNNNNNNNNNNNNNNNNNNNNNNNNNTATCATTCCAGGAATGGACGCAGCAGATGAGGGACATGTTGGA[A/T]GCCAGGAAACGTGGGGATCTAGCTTTTCGTGACAAAGATTTCAAGACAGCCATAGAATGCTATACACAGTNNNNNNNNNNNNNNNNNNNNNNNNNNNNNN
seedling leaf rust reaction type (Race 1)	IWA4316	1B	232461668	3.11432	0.00368736	0.662223	CCCTAGGAATAGCATCAGCAGCAGGCCGACTGTTAACAGGACAACTACAACTATGTCAACAACAGGCTGACAGTTCACAGTACAGTTACAACACCATCCA[C/T]TGGGTCACGGATGGTGGTAGATTACGGCAGTCCATTCTGTGATTTTCAGGCAATAGTCCATTCCAGTGATCATTTGAAGATTCCTGTGGCTGTTTTCTGT
seedling leaf rust reaction type (Race 1)	IAAV2147	1B	3423546	3.09861	0.00388861	0.662223	TCCCCTCCATAAAATCAATAAACAATGTGTCATCCATCTGCACAGCTGCTACAAAATATTGTGAAAAACTCCCAGTTGAAGACACGAAGCTATTGCAGTC[A/G]CATTCTTTATCGTCTATGAAGGCATACAAGTTCTTCCAGATGGCAGTATACCCACACATCTTTATATCAAACCCATCTCCAGGCACTTCCAAAAAGTTCA
seedling leaf rust reaction type (Race 1)	RFL_Contig738_557	UNK	0	3.10278	0.0038342	0.662223	GAGTTGGAATGCAGCGTATGAAAGTTTGCTTGGATCAAATAAACCATTCA[T/C]gcagcccatccctctacatgagatggttgatttcctcgtggacatctggg
seedling leaf rust reaction type (CA1.2)	IWA4894	2B	44903249	3.0055	0.0053029	0.662458	TCTCAAACGGTGAAGCAAATTGTGTTATGTACTTAAACCCTGTGTGGACCGTCTTCCTCACTAGTGCCACTACTATATTGTTGCTCCTCTCCCATCCTTG[A/G]AAGGATTGGGAACTCATTTACTGGCGACATCGCCGCTGGTGTTGGGTACCGTGCCTGGGGCCTTGTTACACTATTGGMAATCCCCTGGTCTTGTGACAGT
seedling leaf rust reaction type (CA1.2)	BS00022072_51	3B	72985045	3.0062	0.00529074	0.662458	CTCACCTCCCTCGTCTCCAAGCGCATCCGCATGCAGGGCTTCATCGAGCC[T/C]GACCACAAGCACCTCTACCCCGAGTACATGGCGTGGGTGCTCCCGCACAT
seedling leaf rust reaction type (CA1.2)	Excalibur_c8483_1308	3A	4254941	3.0062	0.00529074	0.662458	AGTGCCAACAACAGCAAGAGTGCCAGACTAAGGTGCCAAAGCCTTCCAGG[T/C]gaaggacaatgacaagagtaacatcgacgccgccattccarawaatcttg
seedling leaf rust reaction type (CA1.2)	Excalibur_c1305_662	2D	60899370	2.99974	0.00540428	0.663419	TACCAACTTGCTTCCATGGGCTTTGCAGCTTTTGGTGTATTTCTTCTTGC[T/G]AAGCGTGCACTTGATCATTTTCTACAAAGAAAGCGCCAGCGTGAATTTCA
seedling leaf rust reaction type (CA1.2)	RAC875_rep_c73777_683	2A	230946535	2.99894	0.00541842	0.663419	GTTCCTTTGTTGTATGCTATGTGACATCTCCTTTCTTTGACTAGCCACCC[A/G]CCCATGCCTCTAGTTTTCTGAGTCTGTCATCATGGTAAAGCAAGTGTTGG
seedling leaf rust reaction type (CA1.2)	IWA2901	4A	158346159	2.99903	0.00541687	0.663419	GCAAGGCGAAAGTGATGCTGATGCCGAAGATGCTAAGCAAGCTCTGGTCTGGGAAGGCGCACGTCGGTGAGAACAGTAGCTCGGACACGTCGGAGAGCCC[C/T]GGATCCGCGAACCCGGAGGAGGTGAAGTCCACRCCGTCACGGAACACGAGGCAATCGACGTCCTAGTGGCTGGTGCTGACAGTATCATAGCACACGTAGT
seedling leaf rust reaction type (CA1.2)	RAC875_c21571_172	7A	33698969	2.99903	0.00541687	0.663419	ctccgttcaacacaaagctaggaccagattgatggtttgcgtgcaaagct[A/C]GCCTATGAAATTGTGACCATGAAGGGGAACAAGGGAGACGTTCCAGAGTT
seedling leaf rust reaction type (CA1.2)	RAC875_c62202_161	5B	50773177	2.99141	0.00555386	0.673918	GTTGTACATTTTAGTGTATTTCATGATATGTGTGTAGCCTGTGGGTTTTG[T/C]TCCCCTGTGGCCTTGTGGTGGTAGCTCTCAGAGGCGGCACCGTGGGCATC
seedling leaf rust reaction type (CA1.2)	RAC875_c1781_1897	2A	230944760	2.99113	0.00555893	0.673918	TCTGCCAGCTCATACCTTGCCTTCTCAAGCTGCTCCACCGTCGAATGCAG[T/C]GCGGCTGCGTCGGCCTCCTGCTGGCTCTGCATGCTCTTCAGCTTCCTCCG
seedling leaf rust reaction type (CA1.2)	Kukri_c37311_136	2B	44743088	2.98825	0.00561161	0.67697	CTGGCAAGTTATGTTGCCTACAGTGAGGATTTAAACTAGCTAATGACACG[T/C]CTGGTTATGAATACACATTGATTTCTATACATATTAGATGGAACATAAAG
seedling leaf rust reaction type (Race 1)	TA002907-0816	6B	204016540	3.06597	0.00433933	0.679104	GAG[T/C]GACATCGTGTACTTTGCTCGTACAGCTCGACCTTGGTtTcTCTATAGGCT
seedling leaf rust reaction type (Race 1)	TA002706-2669	6B	59742624	3.06266	0.00438755	0.679104	AAG[T/C]GCGTGTTTGCAATAGGAGAACACcAAATGGCAAGTTCTTTCAATACAAAT
seedling leaf rust reaction type (Race 1)	IWA7191	1A	3181431	3.06437	0.00436261	0.679104	AGAAATGCATAGAGTGCATCCCTCAGGACGTTATCCAGTTCATTGTCTCAACTTTCTATGGTCAAGTTGTGCTGCTATCCACTCATCCATATGGTTGTCG[A/G]GTTATACAGAGGGTGCTGGAGCACTGTGATGATCCCACRACACAGCAGATAATGATGGATGAGATTCTCCAGTCTGTTTGCTTGCTGGCTCAAGATCAAT
seedling leaf rust reaction type (Race 1)	IWA2306	5B	211120845	3.07423	0.004221	0.679104	TCCTGAATAGCATCCCAGTGGCTAAGAACAAGCAGCGCGCTGGCTGCACCTGATGTTAATGTCCTGAGCTGACTAGAAAATCCAATGCTCTCGGCAACAG[A/G]CAAGTAAGCATGCACTGTAAATACTGAAGTCCCTTCTTGCATTTCTTCTTTTAAAATCTTCGCTCGTCTCCTGCCAAGAACTGCATATGTTGAACCTAGT
seedling leaf rust reaction type (Race 1)	D_GA8KES401CW77C_332	6D	172958098	3.06826	0.00430616	0.679104	CGATTTTGCGAGGCTAGTTTCAAGAACTGAGTGTGCAACTTTGGATGGTTTGCAGTGCAATGAAATGTTGCCAAATGTACACCACTTGTCCATAGTAACCAGCTTTGTGTATCAGAGGCAGGAT[T/C]GGACTGGGAATATACTTCGTAGTGAGAAGTTTGAATTTTTGTTGCAAAATATAGTTGCATCAGTGAGTAAGTTGAGGAC
seedling leaf rust reaction type (Race 1)	GENE-4086_115	2D	111123819	3.07246	0.00424609	0.679104	ATTTCTTGTACCTATATTTTGAATCAGCAACCGTGTTTATGTTCCTTTGG[T/C]TTATCGTCTCACTGAACCTCTTTGAACTGTTAATCTGCTTATTAGTAGTG
seedling leaf rust reaction type (Race 1)	Kukri_c96623_195	UNK	0	3.07019	0.00427839	0.679104	caaggaagatccctccattcgyggttggcggcgagtgcgttgtaaccaac[A/G]TAGTCAAGTGCGACGCCGGGTTCGAATTCAAGAAAGACAACCCCCCTACC
seedling leaf rust reaction type (Race 1)	Kukri_c25930_1245	UNK	0	3.08049	0.00413317	0.679104	TAGAAACTCTGCATTTCGCGGGCATCGCTCTGCTTAACCCTTCCCTTCAA[T/C]gtggggtcgttttccctttcgagcctctgtagtagcgcggtcttgaactg
seedling leaf rust reaction type (Race 1)	IAAV6115	1A	2556257	3.0764	0.00419026	0.679104	TGTAGCTAGACTATGATTGCAATGTTCTGCGTCGAGTTCCTGAAGCGGATTCTTCTTCTTCTTTTCCGGCCTGCTTCATAGTTGTACAGGCTGCTACAGC[A/T]TCCAGACGGTCTGTGAAGGCGACCCGATATGAACAAATCGCTGCAGTAGCAGCAGCAGCATCTTCTGTGTGGCGTAAGTAAGTGAGAGCCGATAAAACTC
seedling leaf rust reaction type (Race 1)	Excalibur_c31044_482	4D	116330043	3.0759	0.00419743	0.679104	CCTCCTGCTCCACAACCACCACAACACCCTCTTTCTCCCATGGCTGAGGC[T/C]TGTTCTAGGATGGACCTGACAGCTATCCAGCAGATTCTTGTATCGACGCA
seedling leaf rust reaction type (Race 1)	RAC875_rep_c100803_217	4A	212092376	3.06915	0.00429339	0.679104	GACGACCAAAGATGCTACAAATGCTGTGGCATTGCAATAAAAGAATGCCT[T/C]GTAGCGCTTGGGACTGATGACCTCCAAAATTGGATCACCAGCAGTATGCA
seedling leaf rust reaction type (Race 1)	IACX219	1A	194465015	3.05927	0.00443749	0.682542	ATATGATGAATTCTGCTTCTTTGATATTGGGGGATCATGTTCGTTGCTCAACATGCTATA[T/G]GAGTCAAAGAAGCAACAGCCGCAACATGACGATAGAAATTAGAAGAGCTTTAAAGAAAGA
seedling leaf rust reaction type (Race 1)	Kukri_rep_c70454_248	2D	81096394	3.04595	0.00463893	0.687735	caattcaagtagatgcagtgtcttcatccttaaattcgtcatattgttac[A/G]TTCTACATGATGGAAACAGTGTGTTCACATGGATTGGGAACCTGACTACC
seedling leaf rust reaction type (Race 1)	IWA657	6B	141475968	3.05163	0.00455208	0.687735	GCCTGGAATCTATAAAGGACCGTGAAGTTTGCTGCTACATGATCTCTTGCAAGGACTCGGTGAACATAGATGTTGTCATTGATTGGCTCATCAAGCATTC[C/T]AAGACTGCAAATTAGGGTTGCTGTGTGTTTGTGCCCCCTTCACGTGTGCCGAGATGAATTTAGTTTGCACATCTCCGTTCTCATGATCYGGAAGGTGATG
seedling leaf rust reaction type (Race 1)	BS00069301_51	1D	4683334	3.04843	0.0046008	0.687735	TGAGGTTGTTGACGCCAACGTCCAAGACCTCGAGGTGGCGACAGTGGCTC[A/C]AGTTGGCGGGCATCTCTCCCACCAGGCTGTTGCGCCCCAGAAGTAGTGCG
seedling leaf rust reaction type (Race 1)	IWA7736	2A	5348032	3.04617	0.00463555	0.687735	GAGATGACCGTGCCTGAGTTGTGCATCGTTGAGGAGATCAATGCTGAATTCAACGAGTCTGTTCTTGCACGGGTTGGTCTGAAGGGTACAATCATTTTGC[A/G]GACCTTACCACCAAAGAAGGCAGCAGGGAGGGAGGCAGAGTTCTCATTCCGGCTTGAGGGTACTTCTGGAATGAAGAGGGCTGCCTTGCAGAGTACCGTG
seedling leaf rust reaction type (Race 1)	tplb0032i02_1435	2A	5348032	3.04617	0.00463555	0.687735	CAACGAGTCTGTTCTTGCACGGGTTGGTCTGAAGGGTACAATCATTTTGC[A/G]GACCTTACCACCAAAGAAGGCAGCAGGGAGGGAGGCAGAGTTCTCATTCC
seedling leaf rust reaction type (Race 1)	D_contig36160_443	UNK	17923745	3.05296	0.00453191	0.687735	GCCATCGATGATCTTGACAGGATCATAAGAACACTTGAAAAATGTGGGTTCCGAGATCGATTCTACATCCATTGCGATGGAGCTCTGGCTGGCCTTATGATGCCATTTATCAAACAAGTGGGTC[A/G]TGTTGACTTTTATGCAGTATGGGATATGTAATAAAGTTTAATTTTTGGATAAATCTGGAAAATGACCTAACTAACTTACTTTTATTTATTTTCCTCTAGGCACAACCTATCGGAAGCGTGAGCAT
seedling leaf rust reaction type (Race 1)	BobWhite_c21345_121	5D	159619087	3.03871	0.00475192	0.700268	GCTGGCTACACCCCTGAAGAAGACGATCAAGTTTGCTGACATCAGGCCCG[T/C]GGAGACCAACCGACCTTTCGTCACCTTCAGGGCTAACGGGAACTTCTACT
seedling leaf rust reaction type (Race 1)	BS00000592_51	5B	212106638	3.02755	0.00493083	0.702892	AATGAACCGAAACCGAAGCCGCCTCCTAAGTGCAAACCACCGACGGCTCA[T/C]AATTGATGGGATACTTGTATATGACAGTTGATGGAGGAGACCCCATAATG
seedling leaf rust reaction type (Race 1)	BS00000297_51	UNK	0	3.02345	0.00499821	0.702892	GCCGGAGGCGCGCCAGCCCACGCCGTGCCCGCACAGCAATGCCGCTTAGG[T/C]TTAAGCTTGATCTTAGTCCTGTAATAGTACTGATTAGCCCTGCAGCTGCA
seedling leaf rust reaction type (Race 1)	BS00073463_51	UNK	832800933	3.02422	0.00498552	0.702892	TCGGCGTGGTATTGCTTGAGATTGTCTGTGGTAAAAGACCATCCATCATG[T/C]AAGGCAGTGATAACACTAGAAAGAACAGCCTCATCGAGATGGTCCGTGAA
seedling leaf rust reaction type (Race 1)	Kukri_c92813_223	3D	122797530	3.02538	0.0049664	0.702892	GTACCAAAGGAACATTGGCGCGTGCCCGTTGCGGCTCCCCATGATCGTCG[T/C]GTCTCTAGATGATAGGTATTCAATGTCAGTGGAGAGCACTTTTACATGCT
seedling leaf rust reaction type (Race 1)	RFL_Contig3882_550	5D	102796342	3.02913	0.00490519	0.702892	CTGGTGCGGTTCGACATGCCGGGCATGACGAGGGAGGACGTGCGCGTGAG[T/C]GTGCAGGACCGGACGCTGGTGGTGGTCGCCGAGAAGGCGGCGAAGCAAAG
seedling leaf rust reaction type (Race 1)	Ku_c28580_432	1B	260681539	3.02966	0.00489664	0.702892	ATACTAGCACAAACCCTATGACCATGGACCATAAGCCACCGGTCGAGGAA[T/C]CAGAGGATTTTGTGGAACTTATCTGCAATAGCCAATAACTGCCAGCCATT
seedling leaf rust reaction type (Race 1)	BS00067841_51	5D	127407691	3.03044	0.00488388	0.702892	GACACTAAAGATGTGCTATTTTTCCATGTGAGCTTTAATACTCTTTCCTG[T/C]GAGCAAACAGTGTGCATGCTGTAGTTTGTCTTTACTGTATAAAGTGTTGA
seedling leaf rust reaction type (Race 1)	Excalibur_c12789_1184	UNK	6598967	3.03385	0.00482915	0.702892	ATATGGTTTGCTTCGCTGATGTAATTCCCGATAGAAGAGCTGTGATTCAA[T/C]GATCTATCACGGACCCCAGACAGCTCACGTGAAACATCTAGTAACTCACG
seedling leaf rust reaction type (Race 1)	IWA2466	3B	590244354	3.01806	0.00508791	0.711441	CTAGAGACAAACAGAGAGATGTAAAAGTGAACTCTTGTTCTCATTGATGATGGGATTACAAATATATATAACCCTTGAAGGACTGCAACTGAAGGGATGT[A/G]AGGCAACCGCCTCGGTTAGAAAAAGCAGGGATTAATATGATTAATTAAATCCTAACACAAACAACAGAATCAGGTCRCTTCATACATACAAATTGTGTTA
seedling leaf rust reaction type (CA1.2)	IWA5764	5B	84112687	2.97106	0.00593549	0.712548	GTGCTCCGGCTGCCATGATGACGACAAAAATAAATGCAATTCCACAGCAGGTCAATTCGCCTGCAGTCTCTTTAA[C/T]TTGCAATTGGACCGAACATACCTCACCTGAAGGTTTTTAAATATTACTACAATAGCATAACTCGAGAGAGTAAGTGGGAGAAGCCTGAAGAATATATACT
seedling leaf rust reaction type (CA1.2)	RAC875_c11283_379	7A	175682430	2.96609	0.00603232	0.720658	TCCATCGTCGTCGGAGATGCACCCTCCTCCACACTCGCCAGCGTCACCAT[A/G]TACGCAGACGTAGGCCTGGACGTGTGGCAGTAGTACACTGAGTACGGGTA
seedling leaf rust reaction type (Race 1)	Excalibur_c12980_2621	UNK	1147144572	3.01004	0.00522429	0.722804	TTGAAGAACTATTCCAAAGCAGTAGGAGGCTATCTGTAGTTACAATGCAT[A/G]CCGTTTCACCATCTCTACCGTTTTGCGTCAGTGAATCGCTAACTTAACCA
seedling leaf rust reaction type (Race 1)	Kukri_c7972_1529	6D	34282357	3.00983	0.00522792	0.722804	AAGAGAGCAGGCGTAGATGGCTCCCTGTCGGAATCATTTAGAAGAACAGA[T/G]attttcaaaaataagggggcacgagcggaagaagagaaggtggttgagga
seedling leaf rust reaction type (Race 1)	Excalibur_c29748_1563	6D	174511371	3.00793	0.00526069	0.723271	GAAACATACCGCCAAATCAACATGTCATCATCTGATGGCTTTCAGGATGT[A/G]CAGCCTCTCCGATAT
seedling leaf rust reaction type (CA1.2)	Kukri_rep_c107630_127	2D	81099087	2.96304	0.00609231	0.724309	TTCCAGTTCAATGGCTCCAACTCATGTATTCAAGAGAGAGGAAAAGCTCT[T/C]GAAGTTGTGCAGTATATCAAAGATACTTTCCATGAGGGGAAGTGTGAAGT
seedling leaf rust reaction type (Race 1)	TA001044-0451	7B	232418949	3.00496	0.00531236	0.725565	CTC[T/C]TCATTCCAAGGCCAACTGGGGATAACTGAGCTAGAGATTCAACCATCAgC
seedling leaf rust reaction type (Race 1)	Excalibur_c28759_914	UNK	1293493979	3.00117	0.0053788	0.725565	TCATCTAACACAGGCCGTGAGACCTTCCCTTTGAGCGGAGGGAAAGGGTT[A/G]GCTGCGATCAGTGGAACCCGGTCTGTCAAGCTTCTTGAGGTGACTCCAAA
seedling leaf rust reaction type (Race 1)	JG_c1476_95	4A	21071468	2.99898	0.00541769	0.725565	CTCCGACCACCTCCCCCTCCCCTCTCTCCGGCAGACCTCAGCCTTAGCGT[T/C]CTCCTGATGGGTCGCACAGTCAAGAAGGCCGGCAAGTCCAAGTCGAAGAA
seedling leaf rust reaction type (Race 1)	JG_c2451_622	4B	217989314	2.99898	0.00541769	0.725565	TCAGTGGATGGAAAGATATGTATTTGGGATGTTAGGACAGAGAAGAAACC[A/C]TGTATGTCTATTAAGGCTCACAATGCTGATGTTAACGTTATCTCCTGGAA
seedling leaf rust reaction type (Race 1)	RAC875_c14064_308	7D	232787910	2.99858	0.00542479	0.725565	GAGTGCGATTCAGAGGAGGTCCAAGCGCTGGAGGATGTCGGGATGAAGAT[T/C]GCGGAGAAATGCGAGGGCCATCCTCTGGCAATCAAGGTCATCGCAGGTGT
seedling leaf rust reaction type (Race 1)	BS00083339_51	UNK	1430092821	2.99684	0.00545585	0.725776	ATAGTCTAATTACACCGAATTTAGTAACAGCTGAACGAGCAGGGGCCGGC[A/G]GTAAATCAGTTACTTAGGATTGGGAGGTGTTTCGGTTTGGAGGTGTGGAG
seedling leaf rust reaction type (CA1.2)	Ex_c67599_547	UNK	79772495	2.95918	0.00616912	0.726766	TGGCCGCATAATTATACCATTGACGATGATTGATAGGCGGGCTGATGACC[A/G]TATTGTCCATGGGAAGTGGTTTAATCTTGAGAAGCCTGTACTTGTTGATG
seedling leaf rust reaction type (CA1.2)	RAC875_rep_c72435_90	2D	54871398	2.95904	0.00617205	0.726766	GATAACATCAAACTTGAGTTTACACACGTATCCATAACATAAGCAGCGCA[A/G]CTAAACCAATGTTTATTGGTCACATGATAGTATCTTGCACAGTAATGGTA
seedling leaf rust reaction type (CA1.2)	IWA6962	UNK	2235895	2.95656	0.00622189	0.72827	CTTCCTAACATCTAATGCATTCTGTATTTTTCCTCATCAAAGCAGATGCCTAGCAGAAGTTGCGTAGACCAACTTCTCAAGATTCATGTGGCACATTCCA[A/C]AGCCTAGAAAGGGATATAAAGGGCCTGGGGCTGAGGTTACCGCCCTTTATGACTTGAGAAGCACCGTCGCATGGCTCCAATGCGCATTTTACATAAGGTA
seedling leaf rust reaction type (CA1.2)	TA005016-0827	UNK	0	2.95546	0.00624401	0.72827	TGT[T/C]gACAgTTATACTTACAAtGGCATACCTATGGCTTTAGAgGACCAATATGG
seedling leaf rust reaction type (CA1.2)	RAC875_c4910_98	1A	247445331	2.952	0.0063145	0.733018	GTGTCCACCACCTGATGAAGAACGGGAGAAGATTGCTGACTTTGTGCCTA[A/G]TGATGGTTGCCTGAACTTCGTAGAGCAAATTGACGAGGTGTTGATTGCTG
seedling leaf rust reaction type (CA1.2)	IAAV5323	4B	307052894	2.94888	0.00637851	0.733881	AGGGTTCAGCTATACTCTGGGGAAGCTGTGATTGGCCGAATTGCTCTATGCTGGCCTCTCCATTTGCAGCTTGATAGTATCCTGGTGCTGCAAGTGTCTC[A/G]TTGATTGGGGGAATGAGCTTGGTATCAGGGCAAGCATTTTGCTCTTCCTCGAGGAGGGCTGAGAGAGTGGAGGAGTCAAAGCAGGGTAACGGGGAGAAGG
seedling leaf rust reaction type (CA1.2)	GENE-3990_27	6B	44161961	2.94837	0.00638909	0.733881	GTTAAGGTGCTCAGTCTAGGGCTACT[A/C]AATCAGGTAACTAATCCTTACTTCAAAAACTCATATTGCCGAGGTACACA
seedling leaf rust reaction type (CA1.2)	TA001512-0668	4B	176113445	2.94729	0.00641139	0.733881	GAT[T/C]GTCATCAATGGGGAAAGACCCCACGTCGCTAGATATTCTGAGAAGGTGTG
seedling leaf rust reaction type (CA1.2)	BS00094925_51	1A	214779730	2.94494	0.00646034	0.736061	TTTTCGTTGACGTTATATGATTGTTCAGTTTTACGAGTGCTCGAAATTTG[T/C]GTGGACAAAGATTGTGAAATGTGACCGTCTCGATTTTGGTTGGTTCACTT
seedling leaf rust reaction type (CA1.2)	Ex_c20763_1076	4A	34463827	2.94228	0.00651606	0.738265	GCTCAGTGTGTGGCAGCTTTTCATTAGGATTGGAAACAAGATTTGAGATA[T/C]AGGTGTAGGTCAAATTTTGCAAAAATTATGGGTCTGTAGGTACAAAGTTA
seedling leaf rust reaction type (CA1.2)	GENE-0644_370	2B	65721455	2.94116	0.00653969	0.738265	TGTAATAGTCGAGGAAACGGTAGCTACTGATTTGTTGTTTCTGTTATTAG[T/C]AGRTGGGTTTGTTGTTGGTAATTGTGGCACTATGCTAACTTTNNNNNN
seedling leaf rust reaction type (CA1.2)	BS00073426_51	2B	68916126	2.93739	0.00661974	0.742249	TTCCTCAGCTCAAGGATTGGGACAGCCCTCCATCCTTGACCAGGGCCTCG[A/G]CCGCCCTCCTCCCGGACACCATCGCGCCGTCGAACGTGGCGGAGCACCAG
seedling leaf rust reaction type (CA1.2)	IWA2977	2B	83164407	2.93418	0.0066887	0.742249	CGAATTCGGGTTTTTTGCACAAGCTGACTGGACCTTCACAAGGAGCTGCCTGCCGAATTCGGGTTTTTGAGGCGATGGTTCGTCTGACTAGTGTACCATG[A/C]GGGAGGCAGTGACATATCAGCAGGCTGGTTCCAGGTTACCCTACCTGTTATTTTTTGCCGGGGGCTAAAGATGTTATTGTAGAGAATAAGTTTGCGATGC
seedling leaf rust reaction type (CA1.2)	IWA4983	2B	83165071	2.93385	0.00669563	0.742249	YCGATCATATCTGAGCTTATTTCTTGAAGTACCACACTTCTATTCTGATCACAGCCGTAGCAGACAGCAATGAGAGCAGTAGTCAAGATGGGCATCAGCT[C/T]tgggtcgctgaagaaagcaaagggcaggtcgcacaccttatgaagtattgtggggctcttaccccatcgaagaactgcttgattcccgggatggaacaaa
seedling leaf rust reaction type (CA1.2)	Kukri_rep_c107605_569	6B	200993156	2.93535	0.0066635	0.742249	AAGCAGAAGATCAGAGCCGAGTACGAGGGCCTTGGAGGCAGCCCAAATAA[A/G]CCTATGAAGTCCAACTACTTCCTCAACATTATGATCGTGATCGCAGGATT
seedling leaf rust reaction type (CA1.2)	IWA2742	5D	80363087	2.92946	0.00679095	0.742779	TGGGACACTGCCGGTTAGGCTGCATGAGGGCAAGACACCGGCTGTGGGGACTGAAAGCGTTGTTGAAGTCGAAGATGGGGCACTGGAGGACGTTGTTTCA[C/T]CACAGAACTCTGCTATTTCATCTCAAAGTTCCCCTGAYTATCTGTTTCACATGACTGATCATATGTTCCCAAGCACATTGCTAAATTTTACAGCAGAAGA
seedling leaf rust reaction type (CA1.2)	Ra_c2110_1660	2B	48640478	2.9304	0.00677044	0.742779	TTGTGGGCCTGTGGGCTGTGGCAGATGTTTTCTGCTCCCTCCGTATCTAA[A/G]TATAAGTATTTTTAGAGATTCTACTACAAACTACATATTGATGTATATAG
seedling leaf rust reaction type (CA1.2)	IWA2442	2B	12077658	2.93057	0.00676687	0.742779	TCCCCATATCCTGAGCTGACAAGTTCATCTGTTCTTTTGGACACTGAGAAAGCTGTTGAGTTTTCACAAAGGCAGATGCATGATATAGAAAGCATTGCAG[A/C]AAATCTTATCAGGAGCTTGAAGCACATGAGAAGTTTAGTGGACGAAAATTTGTCATCAGAAGCACAGTCTTTGCTTCCTAATTTTAACACTGCCGAGATG
seedling leaf rust reaction type (Race 1)	IWA5986	6A	36521003	2.98781	0.00561967	0.743549	TGCCTGTACAAAGGAGGAGCTTTAAGGATGTGTACTTGGTTTATGAGCTCATGGATACTGACCTGCATCAGATAATCAAATCGCCTCAGGGGCTTTCCAA[C/T]GACCACTGCCAATATTTTCTTTTTCAGTTGCTTCGAGGACTGAAATACCTCCATTCAGCAGAGATACTCCACAGAGACCTAAAACCTGGGAACCTACTGG
seedling leaf rust reaction type (Race 1)	tplb0033f11_1381	5B	154820940	2.9822	0.00572364	0.749249	AACAGATGTCTCTCTACCTAATACTAGTAAGTTTGGTGTATCTATGTATG[T/C]GTAGAACTGGATTATAATCAATCAAGATTCAAGGGTTGATCGAGAAGCTA
seedling leaf rust reaction type (Race 1)	Excalibur_c100910_239	UNK	0	2.98355	0.00569845	0.749249	tgggatatattacgagaagttcctctatctaaccaggtttatacagaagc[A/G]TTCACCTGTCCCTGTGTGAGATACCACCCATACGAAGCTTCTTTTGTCGC
seedling leaf rust reaction type (CA1.2)	Excalibur_c27279_699	UNK	0	2.92505	0.00688804	0.750065	tctgcacttttctggagaacaaatgtggttcccttgtttccccttgaaat[A/G]CGTATGTTCCCACTACGAGATAAGTATGTAGTGTCAAGCCAACCCTTTGC
seedling leaf rust reaction type (CA1.2)	IACX9184	6B	101784501	2.92231	0.00694882	0.75335	ACTGAGATTAGAAATACAGGGTTGTTGAACTAATAGCAGGGCTAGCAGCGCTATTGAGCATCAAGTTGCGGCAATCCGATTTATTCTCTTCATTCATACA[C/G]TTTTTCGACGTTTCCGTTTTGTAGCCACAGCTAAAGGAGAGTACCTGAGCGAAATGAAATTGACTTTACTTTTCTGGCAAATGTCACAGCCAAATATAGT
seedling leaf rust reaction type (CA1.2)	IWA429	2B	54337657	2.91937	0.00701475	0.757162	TTTCTTTTTCGCTGTCAAAGGGAATCTATTAGTAATTAGATTTTAGGCACCCTATATTAT[A/C]GAAATAATTTGTTAACAGGTAAGCTAGCTTAATGGTCTTAACAAATGCAATCCTAATGGC
seedling leaf rust reaction type (CA1.2)	IWA7799	2B	12075718	2.88729	0.00777149	0.764838	TCCAAGACTCAGATAACTGATTCTGAAGAAGTTGCCTCTCCTTCACCCTCGGAACTTAATGTTGCTTCTGTTGATGATGGTTCCGGTGAAGAGGATTTTT[G/T]CAGTGTGCCTCGCAAGGATCGAAGAGCTCCGTTGAAAGTTAAGAATAAGAAGGCTCCAAAAACTATTTCTGAAGGATCTGGCACTAAGGGTCAGTCTCAG
seedling leaf rust reaction type (CA1.2)	Kukri_c23469_1194	4A	163980453	2.87389	0.00810897	0.764838	CATGTAGAAGAAATCCCTAAATGCCACGTCGTAAAACGGTGGACAAAGGA[T/C]GCAAGAGACATACTACCAGGTCACCTAGTCCAGTACCAGAGAGACAATTC
seedling leaf rust reaction type (CA1.2)	BS00064155_51	UNK	1108405481	2.87095	0.00818472	0.764838	AAGCTATATTATGCAGACAAAATCATATTCGTTTAGCATACTGCATACAG[T/C]AGTCATAATGGTGCAACAAACAAACATCTCAGCGAAATATCACGCCAACT
seedling leaf rust reaction type (CA1.2)	Excalibur_c1302_1551	5D	20582542	2.86882	0.00824013	0.764838	TGACAAAGACAATGGCGTGTCTCTGGGAGAATGACTTCAATTGCCTTTGA[T/G]ATAGTGTCATTCTGATCAGTAAATATTGTTTTAGGCGGACAACCACCCAT
seedling leaf rust reaction type (CA1.2)	RAC875_c29314_291	7D	17963786	2.86942	0.00822458	0.764838	TACATTGCAGATTTGACAGAGAATTTGCTACCGATCGGCGCAGACATGTG[T/C]AAGGTGACCATTTCTAAGAGTCCATATCCCTCTCAGACGGAGCTGGCTAG
seedling leaf rust reaction type (CA1.2)	Excalibur_c15031_73	2B	42532336	2.8692	0.0082302	0.764838	ACCCATGACAACACCTACGACGCACCACCGAGAAGAGTGGAGCTAAGAGA[T/C]TTGGTTCCACTCAAATGGGACGATGAGCTTGCCAAGCTAGAGCAGCAGTG
seedling leaf rust reaction type (CA1.2)	IWA8126	5B	26558281	2.86882	0.00824013	0.764838	GCTGTTCGTGTCGGGTGGCTTGGAGTTTTCTTCACGCTGAATCTCTCTTTTCTGACAAATGATCTTCTGAACAAGTTGCTGCAAGGATATGAGGGAAGCA[C/T]GGAAGAGAGACCATTTGAAGAAATGAAGGATTCTGATCCAGCCACGGATGCCTTCTTTCGTGGCTGTGAATATCCTCCTGCTCCTGAAAGTGAACCAGAG
seedling leaf rust reaction type (CA1.2)	IWA3191	4A	158350597	2.87389	0.00810897	0.764838	AGTTGGGCGTGGATCTTTATCACCAGTTGTTGGTGTTGTCCTTTCAATGGTGGCCACCGGTTTGGTACTTTGTTGATGGGTCAAGTGTTGTGGGTTTGTT[A/G]AGGCGTTCCTTCTTGGCTCCCATTCGGTGGTGACTGGTGAGGTAGGGGAAAGTAGAAGAGCTAGAGAGAAAGCAAAAAGGGGAGGAGATTTGCAGGCTGT
seedling leaf rust reaction type (CA1.2)	IWA7699	4A	163979033	2.87389	0.00810897	0.764838	GTAAGTCGTGTCGAATGTAACTACATCACCAAAGAATTTGTATTGCATCCGGCTGCTGCCATTAGCCCACATGAGGTTTCTGATTTTGCTATCTTTCTCT[G/T]CCAACACTACATACGTAAATCCTGGATCGTTCGCCTGGATGTCAGCAAAGGCTTGAAGTGTTTTTCGGACATCGTCCTCAGCTTGCTCATGGCTAATCTT
seedling leaf rust reaction type (CA1.2)	BS00075740_51	4A	163986579	2.87757	0.00801502	0.764838	GGAGGTGAAGCTGCAGGGGATATCCAAACTGACGGCGAAGTTAGGGACAA[T/C]AACTGGAGGGAGCTACTGAATGCAAGCCAACAGGCGGCTGCAAACATGTC
seedling leaf rust reaction type (CA1.2)	GENE-1128_856	UNK	0	2.87502	0.00807996	0.764838	CTGAAAAGATACAAGCACTTAAGCATATTTTGGTATATTTAGACAAAGAA[T/G]AACAARCTATAAATRRATRCRAARTA
seedling leaf rust reaction type (CA1.2)	GENE-1196_146	2A	136785121	2.87594	0.00805641	0.764838	CCCTCGAGGAGGCCCTCTTCCTCGACAGGTAACAAATCAATCTCGTTCTC[A/G]TCCTCGTCGCTTCCTGCGGCCTGCTGTGAGGTGGCAAGGTGGTTCTAGGC
seedling leaf rust reaction type (CA1.2)	Excalibur_c5888_169	1B	291402418	2.87715	0.00802566	0.764838	CCTACCTCCTGGAAACACGACGCAAGGAGCTCCTTATGGTAGTTTGAATG[T/C]ACATGGTAACTCCATGCAAATGCATCCTCCAAGCTCAGGAAAACATCTAT
seedling leaf rust reaction type (CA1.2)	RFL_Contig5320_731	5D	21781478	2.86882	0.00824013	0.764838	gcgaacaacccagctggtcttctcgcaatcggtgaggagaccttgacagc[A/G]TTCCTGTCCAAGGCGACCGGAACCGCTGTCGAATGGGTGCAAATGATGGG
seedling leaf rust reaction type (CA1.2)	BS00109736_51	4A	163981197	2.87757	0.00801502	0.764838	GCTGAGGTTTTCTGTGCTTATCGTCCGGGAAACTTGTTTACTAATGTGCT[A/G]AAGTTAGAAAACTGAAATTGCTACTGGCTGTAACATTAATAATAAGTTGC
seedling leaf rust reaction type (CA1.2)	Excalibur_c10669_997	5B	50775050	2.87932	0.0079706	0.764838	TGTAGCATTGAACCTAAGCACTGGAGACCCTCCAAATCGAACACAGGAAT[A/G]tcgtttccttttagtcttttgtgcagttccaactctttcaaaagattgac
seedling leaf rust reaction type (CA1.2)	BobWhite_c14304_687	4D	116471114	2.88045	0.00794207	0.764838	CTCTGAGGCCACTAAAATTACCAACTGCACTTCCTTCAGCATCACTGCAC[A/G]CTGTGTTGTAGGGGACAGACAGGGGAACCAAATCTTTTTGTTTTATTTTT
seedling leaf rust reaction type (CA1.2)	IAAV14	7D	237873093	2.88103	0.00792759	0.764838	TGTTCCTGTGCTTGAGGATTAACCAAATTACTGCTACTATCGTCCATTTGGTCCAAGTGGTGCTTGCAACGTCGGCACTCATCTCCTCTATTTCAGTCTT[T/G]ACAAGAAACAGTAGGGTATACATATATACAGGCAGGGAACCAAGCGTTGGCGC
seedling leaf rust reaction type (CA1.2)	Excalibur_c37239_916	2B	56303880	2.8821	0.0079007	0.764838	GGAACATCACCAGCAGGGTGTAGATCAGGCTCATCAAGATTGCAGCAGCA[T/G]CAGCAGCGAGCAAGGACTTCTTGAGATTCCACTGATAAATGTGCACTCTC
seedling leaf rust reaction type (CA1.2)	BS00022652_51	5B	79645925	2.88338	0.00786867	0.764838	TAAAGGTGATCCAGGTAAGCCTGGCAAACCTGCTGCATGGGTTCACATGG[A/G]GACTCCCTGACGGTGTAGAGCTGAGCATGGAGGAGATCTTCGGCTTGTCC
seedling leaf rust reaction type (CA1.2)	BS00035883_51	UNK	1249214473	2.88349	0.00786585	0.764838	ATATCAAAGTGCTGGATGATGGCTCTGTTAACGCTAAAGATGGTAAAACT[T/G]TGACGCTTACGTTTACAGAGCTCACGCACCTTGTCCTGGAGGCGGCTGGT
seedling leaf rust reaction type (CA1.2)	BS00009807_51	2B	18246591	2.88513	0.00782502	0.764838	GTGGGCATGATGGGGAAGTCCTCCTGACAAGGGATGTGGTGGAACCCCAA[T/C]gtgtaccacagcaccaggtccttattctcgatcggacggtccctctccga
seedling leaf rust reaction type (CA1.2)	TA015316-0708	5D	20582820	2.86882	0.00824013	0.764838	CAA[T/C]CAAATGCAACCTTGTGAAGAGCTGTGCACCATTTATGCCTCTGCTCAAAT
seedling leaf rust reaction type (CA1.2)	Excalibur_c32726_279	6A	195399181	2.86116	0.00844184	0.764838	CCATGATCACCTCACAGCCCTCAGACAGTGGCAAACCTTCGATGAAGTCC[A/G]TGGTGAGGTCATGCCACGGCTCTGTAGGGATGGGCAGAGGTTCCAGCAGT
seedling leaf rust reaction type (CA1.2)	Kukri_c24627_122	5D	22339375	2.86882	0.00824013	0.764838	CATGGTGCTCTTGTGAAGAAGTTGTTCAAAAATGACATCCATGTCGGCAG[T/C]GCTCTTGTTACCATGTATGCCAGAAACAGGGAAGTGTCTGATGCTCAGGC
seedling leaf rust reaction type (CA1.2)	Ku_c3676_1280	7B	248047030	2.89767	0.00751893	0.764838	TTGGGCGGAGGGAATTTCACTACCCTCTACTGGCCAGTTTGCAGAGAACC[T/C]tagtggcccggctcccaatcaaagtgctgggtttgcaagtagagcaatgc
seedling leaf rust reaction type (CA1.2)	IWA5149	2B	83173638	2.91218	0.00717838	0.764838	TGCAGTGGAGACAACCACTGAATGTAATAGAAATCCATTGGATATATGTGAAATACAAGATAGTCCTGTAGTTGTTAGTGGTTCAACTACCTTAGCGGAC[C/T]CTGTCTCCCTGTCATCAAATAATGATCTTGAAGTTCCAGTTACATCTTCCTCGGTTGCACCCATAGAAAGCCAAACATTACTTCCTAACCACGCAACGGT
seedling leaf rust reaction type (CA1.2)	IACX742	UNK	719676518	2.90987	0.0072316	0.764838	TGGCAAGATTGTTGTGGAGTTGAACGGGAGACTGAACAAGTGTGGAGTCATCAGTCCCCG[T/C]TTTGATGTTGGTGTCAAGGAGATTGAGGGGTGGACCGCCAGGCTGCTTCCAATCTCGTCA
seedling leaf rust reaction type (CA1.2)	Excalibur_c41397_439	2A	154662620	2.90778	0.00728003	0.764838	TTCAAGGGTCAAGAAGATCCTGATTGAGAAGCAGGCTAGGTTCCATCCAA[T/C]GGAGGTTTGCCCCTATTGCAAGGCTAAGCTATGGAACATGCTGCATGCTG
seedling leaf rust reaction type (CA1.2)	IWA5059	2B	155316587	2.90644	0.00731138	0.764838	GAGTCAGATTTCACTATTAGGACTATTCCTCTACAGATTGAGGATGAAGGCCTTCATTCAGGAATGCAATGTAGTCCAGGTCCAGCAGTACATGAAGATA[C/T]AGTCTGCAATAGTTTTTCTATTTCACCAGCTATCTCTGGCTCTTCAAGTACACGAAGTAAATCAATGAAGGCTCGTAGGAGCTTTTGTGAAAATCGTGAT
seedling leaf rust reaction type (CA1.2)	BS00041707_51	2A	218488583	2.9023	0.00740863	0.764838	accctctcgccggttcactaaagctttcagtttctaccagtgcagtgggt[A/G]GGAAGCCATTTGGTTTTGGTGCCAAAATTGCAACAAAATGTGCTAATGAA
seedling leaf rust reaction type (CA1.2)	TA001512-0387	UNK	1057899424	2.90167	0.00742362	0.764838	ACCTATGAGTACAAGGGATGCCTAATACCCAGTATCCACCATGCTACCAC[A/G]AGA
seedling leaf rust reaction type (CA1.2)	IWA1781	5B	95251058	2.89921	0.0074821	0.764838	GGATGGAATTATTATGTTTCCTTATTACTATGTTTTTCGAGTCATGCCAATCAGAGGGGGCCTTTCTTCTGGACAAAATCACCAGAGATTGAGAACGGCT[A/G]GAAAATGGTTTTAGAATGAGACGACAACATTTTGACCTTAAGTGGTTTCACGTGCATAATCAACGCCACATGTTATCACATCACAATTTTGACCATTCTA
seedling leaf rust reaction type (CA1.2)	Kukri_c18702_132	5B	95251058	2.89921	0.0074821	0.764838	TCAGAGGGGGCCTTTCTTCTGGACAAAATCACCAGAGATTGAGAACGGCT[A/G]GAAAATGGTTTTAGAATGAGACGACAACATTTTGACCTTAAGTGGTTTCA
seedling leaf rust reaction type (CA1.2)	IAAV2381	2B	42532336	2.89853	0.0074984	0.764838	CTCAGAAGTATATAAAGAGCTTCTCATCGATCTTGGACTGCAGCTTGGCGCACTGCTGCTCTAGCTTGGCAAGCTCATCGTCCCATTTGAGTGGAACCAA[A/G]TCTCTTAGCTCCACTCTTCTCGGTGGTGCGTCGTAGGTGTTGTCATGGGTAGCTCCATGCACTGGGTTTACCTCACCATTGATGTGTGCCAGTGCCTGAG
seedling leaf rust reaction type (CA1.2)	Kukri_c19709_383	1B	88122230	2.89292	0.00763348	0.764838	TAGGACCATCCTACTTGCAAGATCATGGACTTCCACAAAGACAAGTATAA[T/C]aaggatgtcaaggagaaagagcatgtaaaaaccaagatttgcttaagatc
seedling leaf rust reaction type (CA1.2)	Excalibur_c721_484	2B	50025235	2.86779	0.0082671	0.764838	TGTCCAAAGTAAAGGCCACATGGAGAACAACAATATATCTGCTGTAGATT[A/C]TTATGAAATATCTTGTGAGGTCATACAAAGTGAATCCATGGAAGAGGGAA
seedling leaf rust reaction type (CA1.2)	Excalibur_c854_1085	UNK	1234610011	2.89111	0.00767761	0.764838	AAGCAAGAACTACAGGAATGGTAGCAACAATTAAGTCCCTGGTACAATGG[T/C]GATGTGCAATGCTTGAATTCTACTTTCATAGTCCGAGATACAATGTCTAC
seedling leaf rust reaction type (CA1.2)	BS00059315_51	2B	50316838	2.85957	0.00848439	0.764838	TTCTTACGGAAGAGGAGGACATCATCAGAGTGCTTCCATATGCTCAAGGG[T/G]TGCAGAAGTTGCATGTGTGGCGACGTATGGACAGAGAAGTTGATGAGATG
seedling leaf rust reaction type (CA1.2)	IWA5736	2B	10919380	2.85982	0.00847772	0.764838	AATCTAGAGATCCAAAATCTTTTGCAAGCAGAGTCAATTGAGAACCTTGCTCCTTCCAGCTAAGAAAATATACGCTTTTATGGATATCGCCAAACAAAAC[A/G]aaatttttgacaatattcaagctcacaacatgcaaaggagcatcatagaatgcaacagcagtcaattcagaaccagtccatttgctcaatgtgatctttg
seedling leaf rust reaction type (CA1.2)	Kukri_s113060_116	UNK	0	2.86062	0.00845629	0.764838	ccattccgtgcctcagggtgcaccagcaccacaggaatttccggcatatg[A/C]CGCAGTCCATCCCCCATCTACATTTGGCGGCGAAAGTAATTTCTGAAGAA
seedling leaf rust reaction type (CA1.2)	IWA1719	UNK	660727870	2.86062	0.00845629	0.764838	CAAYCTTTCATGCATTTCATGAACATGCTATGAAATGTTCCAGAAGCATTTGGTGTATCCAAATGGGCCTGTAGGTTCTTTTCGATATGCCACTGACAAA[G/T]ACAATGGCGTGTCTCTGGGAGAATGACTTCAATTGCCTTTGATATAGTGTCATTCTGATCAGTAAATATTGTTTTAGGCGGACAACCACCCATTGACTCT
seedling leaf rust reaction type (CA1.2)	IWA7183	5D	21415529	2.86062	0.00845629	0.764838	GGGAACAATCCTGGCACCATCTTGCTTTTGCTTTGCTTCTCTTGGTACATATCCATAAATGAAAATTACCACATTTTGTGCACTGTATACGCCTGGACTC[C/T]tcagagagaaactctaccccactcggttgagagacaacacgtgatctctgagtcatttgccgsgattcttctttcctcagctgttcatcatagccatttt
seedling leaf rust reaction type (CA1.2)	BS00065259_51	2D	81094669	2.86642	0.0083029	0.764838	TCATTCATGTAGATGACAAAATGGCTCTACAAATGCTGAACAATGGGCTC[A/G]TTCATAGGACTGTCGACTGTACGAGAGGTAATGATCATTAGTCAGTAGTC
seedling leaf rust reaction type (CA1.2)	IWA3209	5B	27856949	2.8908	0.00768523	0.764838	ACGAGTTTCTGTACCTTGTTATGGAGTACCTTCCTGGTGGTGACATGATGACTCTGCTCATGCGCAAGGATACACTTACCGAGGACGAGTCTTCGTTTTA[C/T]GTTGCAGAGACAATATTAGCAATTGAATCCATTCACAAGCATAACTATATTCATAGGGATATCAAGCCTGACAATTTATTGTTAGATCGAACTGGCCATC
seedling leaf rust reaction type (Race 1)	BS00069300_51	1D	4683284	2.97306	0.00589698	0.767855	CAGTTGGCGGGCATCTCTCCCACCAGGCTGTTGCGCCCCAGAAGTAGTGC[A/G]CGAAGTCTGGAGGAGCGCGTGAGGGACGAAGGGATCTCACCTTGCAGGTT
seedling leaf rust reaction type (Race 1)	Kukri_c29655_239	1A	2936601	2.97133	0.00593023	0.768121	GTTGACACCAGTGGTGCAAAGAACCAGTGGCCAGGCAAGGGTATGTATGA[T/C]GATGACAGTGAAGAGACCGAGGAAGATCCTGGTGGTAACAACGTAGAAGA
seedling leaf rust reaction type (Race 1)	Kukri_rep_c105287_81	7B	248051660	2.96685	0.00601737	0.771289	CGGTTCGATTCCTTCGGGAGCAGCGCTGAGCTCGGTGGCAGCAACGACGC[A/G]TTTGGGAGGTTTGATTCTTTCCGCAGCAACGCCGACCAGGGTGGTGGCAG
seedling leaf rust reaction type (Race 1)	BobWhite_c1265_607	1D	4420615	2.96722	0.00601019	0.771289	ATGGCCTATGTATTTACGTTTTGGACCTGCTATGTACTTAAGAATGAGTA[T/C]GAAAGAGTCGCGACTATGAGGTTGCGCTTTCTTGCTTCAGAGAAACGCCG
seedling leaf rust reaction type (CA1.2)	IWA3151	2A	54471457	2.85483	0.00861184	0.773494	TCGGCAGCTATGGAAGATCAACTAGCTCAGGTGAAATCAGCTATTGATGAAGCCTTGAAGTTTGTACCAGAGCAAGTTCCTGCTGTCCTTGCTAAATTAT[C/T]GCATGAGCTGCGCTCTAAAGCTGCATCATCGGCACCACCAGTACGTGAGTTGCTGGATCGAATTGCTAAACTGATGACACCCAAGAGCGGCATGGAACCT
seedling leaf rust reaction type (Race 1)	BS00074254_51	UNK	1054552277	2.96153	0.00612232	0.780675	ATTTTGCAAGGTTACTCATGCCTTCAGGAAAACCACCACTGCTCAGTGGC[A/G]GATACAGGCCCCCAGACCCCCAGGGCCCAGGCCTGCGGCGTGAGGCCCAA
seedling leaf rust reaction type (CA1.2)	IAAV2366	UNK	1354081647	2.84909	0.00876896	0.784742	NNNNNNNNNNNNNNNNNNNNNNNNNNNNNNNNNNNNNNNNNNNNNNNNNNNNNNNNNNNNNAGTGACACCTGCCGAGAAGCTTCTGAATCTATACGAGAC[A/G]AAGTGGCAGCGCAGCGTGGACCCTGTGTTCGAGGAGTTGTTATATTGATACTGATATCATATATAACTTCGGTGGACGCTGGACAAGGTGGACAGGGTCT
seedling leaf rust reaction type (Race 1)	BobWhite_c41356_62	UNK	0	2.9561	0.00623116	0.78699	CACAGCAACACAGGCAGTACTATTCCACGAGAGTTGCCGTCATTTTCCCC[T/C]CTTTCTTCATCACCACACACGCGCCCCGATTTTTTGCCACCGGACCAGAC
seedling leaf rust reaction type (Race 1)	GENE-0091_426	1B	231795541	2.95587	0.0062358	0.78699	TGAGATTGAATTCAACATCTGTTGCCAATGTCATACACAGGTTTGTCGAC[T/C]GGGAGAATGAACTTCGAGAGGCCAAACCTGCGACTCCAC
seedling leaf rust reaction type (Race 1)	BobWhite_c14575_323	6A	40917196	2.95356	0.00628258	0.788848	caagtcacttcggagggtgaaagcgcatctgggtcaaagtttgtccgagg[A/G]GGTGTTATCGACCCCAATGCCAAGCTGAGAGCTGATTCTGAAGGTGGAAA
seedling leaf rust reaction type (CA1.2)	tplb0051g20_452	UNK	0	2.84533	0.00887301	0.791177	ggaccaaaagaaaagctgaactcaacagtgatcagtcagccagctatata[T/C]GTTACCAGCCTTGCAGCTGTAGAAGTGTTGCGCGCACGTGAAGAAGGCCA

## Sheet: Adult
The leaf rust QTLs of wheat adult plants (P-value ≤ 0.01) from the T3 database and the flanking sequences of their SNP markers
Trait	SNP marker	Chrom	Position	Z-score	P-value	Q-value	SNP flanking sequence
adult leaf rust severity	IACX1412	2B	52058156	4.83027	2.72698e-06	0.00889863	CAAGCTGAC[A/G]GGAACTTTTTCAGAGGTCTGCTCTTGCTGTACTAGTGTTTTTTTACACTTWTCTGGACTATCATGTTAGTTTCAATGCTGATATAGTAACACATTCTTTC
adult leaf rust severity	Excalibur_rep_c106124_239	2B	52059666	4.95459	1.44963e-06	0.00889863	ACATTCAGGAGGAAGGAAAAGGGTGGCATCAATTTTACATCAACAGTAGC[A/G]AACACACACTTGGACCTTGATACAGTAAAAGCAATCTGTAGTGAGTACAG
adult leaf rust severity	GENE-1389_59	2B	52059263	4.81851	2.89269e-06	0.00889863	CCAATAACTCACAAACGTCTCATTGAGAAGGAGCTTGAGGGATTTGGCAT[T/C]CGGTAAGTCTCTATGTTGATACCATCTTCAGCACTTGTTGTCCCGCTCTT
adult leaf rust severity	GENE-1389_396	2B	52059358	4.82005	2.87047e-06	0.00889863	NNNNNNNGCTCTTCCARGCRGAAATTGTTTGTCAGGGAGCTAAATGGT[T/G]TTGTTTACCTTTGTTGTGAATTAGACATTATCCAATTACATTAGTTGCAA
adult leaf rust severity	Kukri_c22200_1171	2D	57171528	4.83027	2.72698e-06	0.00889863	aagcataagcctcagagagtcggcaaggagcatgagcttgaggacgagga[T/C]GTTGTTCAGATCATTAAGAAAATATAAGCTACACACCGTGGTGCGAGCGA
adult leaf rust severity	BS00092273_51	2B	44899916	4.83086	2.71894e-06	0.00889863	CTCCAGACCATCGTCTTCAAGAATGGCATGGCCAAGTCAATCCATCATGC[T/G]cgtgtccttatcagacagcgccacatcagggttggaaagcagctcgtcaa
adult leaf rust severity	IWA10	2B	57175507	4.91531	1.77282e-06	0.00889863	CCAATCTAAACATGTTTGTGATGACAAACTTAGCAGACACTAGCACATATGAGATGAGGG[A/C]ATTGACCACTGTATGCAAAGATATGACAATTCAAGTCCATTACCGTTGTAAATTCAGAGC
adult leaf rust severity	IWA2466	3B	590244354	5.03139	9.73881e-07	0.00889863	CTAGAGACAAACAGAGAGATGTAAAAGTGAACTCTTGTTCTCATTGATGATGGGATTACAAATATATATAACCCTTGAAGGACTGCAACTGAAGGGATGT[A/G]AGGCAACCGCCTCGGTTAGAAAAAGCAGGGATTAATATGATTAATTAAATCCTAACACAAACAACAGAATCAGGTCRCTTCATACATACAAATTGTGTTA
adult leaf rust reaction type	IWA1885	UNK	0	4.72131	4.68667e-06	0.0245441	ATTTTGATGTATTTCTGGCATTGTGGCCTCTCAACACAGGTTGTTTTGATCTGAATCAGTTTTGGCACATTGGTGCACAGTTGGATGGATAAGGGAATTG[C/T]ATTTGCGATTTTGCAGATCGTAKYWAATTACTACTTCGTAAGTTAAAACA
adult leaf rust reaction type	IWA4280	5B	203404030	4.3414	2.8316e-05	0.0494302	ATGGTGTCCAGAGATGCTCATGACACATATGGAGAAAGAAGGACTCCCCATTCTACATCCACCTCACCCACACCATCCAAAGCACAACCTGCAGATTCTC[A/G]GAGCCCTATCAAGGTGGAGAGACCACGTTCTGTTTATGAGGAGGACCATCTCGTTGGCCAAGATAGCCATAAGCAACCTCAAACCCTCCCAACTGGTGGG
adult leaf rust reaction type	IWA7815	5B	201739774	4.36449	2.54841e-05	0.0494302	AAAGACAATTGTTCGAGCACGCCACCATTCCCTAAGCTTTGACCAGAACTGGCTGAATTGACACTTGATGACTGTAAAGGACCTGCAACACTATCAACTA[A/G]ACTTCCAAGGCCATGATGTTCTGCAGTTGCACTGCCATCCCGCTCCCGCTCAGGTGTAGGACATGTCTGGGTGGAAGTGGAACATGAGGTACTATCTCAG
adult leaf rust reaction type	IWA1626	5B	166134169	4.534	1.15754e-05	0.0494302	CACTGGCGCTCGCCATCTCCCAGCCGGCGAGCCTTCTTGCTAAGGCATCAATAACATGTATGCATTTTTCTCCAATTCCACAGATACGAAGAAGGCATTG[C/T]AGTGATACAATTTTCCAAACATTCGAGACAATATAGAAATGGGGGAAAAAACTTCTATCATTACATTCAGGAATAATTTCAGCAGAGAAATGTCAATTTG
adult leaf rust response	BobWhite_c14495_230	7A	7196613	4.87968	2.12517e-06	0.0499064	tttactccccaccagcaagctgctgctgctgctgctgctggaacaaatgg[T/C]ATGTAACTCATATATGATATATGGGTAGGATCAGGGGAACTGGAAGGAGC
adult leaf rust response	Tdurum_contig54973_1510	7D	4125669	4.75062	4.05578e-06	0.0499064	ACAGGATAGTCAGCAGCAAGGATGGACAGAATGGTGTTTGCTGTAGTTAA[T/C]GGAGGTTCTTTCTCTGGATCAGCAGTGGACACATATATATCAAGCCCCGG
adult leaf rust response	Excalibur_c2023_345	7D	4125669	4.61691	7.79011e-06	0.0639048	CCGGGGCTTGATATATATGTGTCCACTGCTGATCCAGAGAAAGAACCTCC[A/G]TTAACTACAGCAAACACCATTCTGTCCATCCTTGCTGCTGACTATCCTGT
adult leaf rust reaction type	IWA262	5A	90698274	4.35921	2.61064e-05	0.0683595	TTTGATTGGGGTTAGGTTAGGGGTGCACGCGAAGAAACGGTGGGGGGTTTAGCATCTCTT[C/T]GGAATCGGCTCATCTGAGATTCCGGGTGGCGCGGGCGGCCCGAATTGAGCCGAGCCCTTG
adult leaf rust severity	IWA3924	2B	44878516	4.29674	3.46651e-05	0.0947899	CTTAATGCTTGAGGCTGTCTTTGCTGAGGATAGCTGTCCCTCTTGAAGATCAGAAATGCTAATTCCTGACAGGTCAGTGACAGCAGTAGGCCTTGCTTCC[A/G]CTACTGAAGCTCCATCCTCACCAAGCAGTGCACCTAGCTTGTCGAACGTGTACCGTAAACCGCTAAACTTGGGCTCAAGTGTTCCCTCAAGATCTTCAGG
adult leaf rust severity	IWA4894	2B	44903249	4.24537	4.36472e-05	0.107416	TCTCAAACGGTGAAGCAAATTGTGTTATGTACTTAAACCCTGTGTGGACCGTCTTCCTCACTAGTGCCACTACTATATTGTTGCTCCTCTCCCATCCTTG[A/G]AAGGATTGGGAACTCATTTACTGGCGACATCGCCGCTGGTGTTGGGTACCGTGCCTGGGGCCTTGTTACACTATTGGMAATCCCCTGGTCTTGTGACAGT
adult leaf rust severity	CAP12_c2983_140	UNK	1172811454	4.15493	6.50777e-05	0.145597	ACGTCAGCTGCAGCTCATGCAAGTTTGTCCACAAGAGTTGGATAAGCAAC[A/G]AGGGCTCTACGTGCCCCTGCGTCAGTTACTAATCTCTATCTATCCTTCCA
adult leaf rust reaction type	IWA757	5B	1261834	4.31712	3.16152e-05	0.170627	CACATACGGCACCATGCCTGCGCCGTGCCGGTTTTCCGGTCGGATCGTTGTTCCACTCGTCCACCTGCTCCACGATCTCCCTTGTCCTCTCCTTGAACTT[C/T]TCAAATGCCTGCCTGATCGCCCCATCCTGTTTCCATGATGGCTCTTCGTGTGTGCCCATGTACTCCTCATCCGACGAGTGCGTCGACAGGAGGTCCAAGA
adult leaf rust reaction type	IWA1721	6B	28772972	3.97659	0.00013982	0.18306	ATTGCAGCTCCATCCTGGTCTTCTTTGTCCTCTCAATGATGTCAGACAGTGCACTGTCCTTAATGGAGACAGAGAGCATAGGGCGTGCCCATTTCTCCGC[A/G]AGACAAGGGTCAGCATCCGCATCCACCATGTGGTCGATAGAGGGCTGCACGGCTCTCTGAGCGAATACCAATGCTTCCAGCAATGAGTTGCTTGCAAGAC
adult leaf rust severity	RAC875_c2110_117	2B	48637235	4.08108	8.96527e-05	0.183863	cagtgcgacaaggagggttttatctacgattcggacttgatcatgtcgct[T/C]GAGCGCAAAGAGGATTGGAATTCCAAGCAGCTGTATTTTGGGGGTGCCTG
adult leaf rust reaction type	IWA5497	5D	81639368	3.75323	0.000349141	0.203161	GGTTTCCCTCTACCAACAGGAACTTCAATCGGAACAATCTCCCATGCAAAAGCACCACTGTCACGAGCAGCAATTCCACGCTCATTACTTTGAATAGCAT[A/G]TGCATCCTGGTCTTCCCTCGTCAGGGCATGATTGTCAGCACAAAGCTCAGCACAGACTCCCATGGCACAATCGCCGTATACATCCCAAAGGCCATCCTTA
adult leaf rust reaction type	IWA140	1B	214806208	3.7718	0.000324145	0.203161	TCCTTCTGACAATTGACATTTGGTTTTGCCAGGAATTGGGACATCAGGTGGCTCTTATCC[A/G]CCAAATTGCTAACAATGTTTTCACCAATATGGGGAAAACCATTGATTACAAAGTTGGGAC
adult leaf rust reaction type	IWA7734	1B	214806208	3.7718	0.000324145	0.203161	GCTATATCCATGACCAACCAGGGTATTCAAGTATTTCCAGAGATAATGGTTCCTCTTGTTGGAACACCTCAGGAATTGGGACATCAGGTGGCTCTTATCC[A/G]CCAAATTGCTAACAATGTTTTCACCAATATGGGGAAAACCATTGATTACAAAGTTGGGACTATGATTGAAATTCCCAGGGCTGCTCTAGTGGCAGATGAG
adult leaf rust reaction type	IWA2032	5B	83140654	3.75323	0.000349141	0.203161	AGCTACAGAAATAAAGCAGCACCCGTTCTTTGAAGGTGTTAACTGGGCATTGATAAGGTGCGCTACTCCTCCAGATATCCCCAAGCCAGTTGACATCCCT[C/T]GGCCAGGAGCCTCGACAAGTCAGAAGGCAACACCGTCAGCCGAGAAAGGTCCAGACAATTATCTTGAATTTGATTTCTTTTAGTGGATTCTTCCAAGACC
adult leaf rust reaction type	IWA2742	5D	80363087	3.75323	0.000349141	0.203161	TGGGACACTGCCGGTTAGGCTGCATGAGGGCAAGACACCGGCTGTGGGGACTGAAAGCGTTGTTGAAGTCGAAGATGGGGCACTGGAGGACGTTGTTTCA[C/T]CACAGAACTCTGCTATTTCATCTCAAAGTTCCCCTGAYTATCTGTTTCACATGACTGATCATATGTTCCCAAGCACATTGCTAAATTTTACAGCAGAAGA
adult leaf rust severity	IWA1010	UNK	0	4.03234	0.00011045	0.20909	CTCCTGAAGAAGTACACGGTGCTCATGAAGAAGAGGATGGAGATCGAGAGACGCCTGGTGGAGAAGATCGGGCGTGCGTAGATATACTATAGGACATTTC[A/G]TATGGCACTGGGGCCATATGAGCATAGGGATTATATAGGAAATATAATAAAGTCATTGTATCAACTGTTGACGCWAGCTGGTGTCGTGCGCGTCAGCCGT
adult leaf rust reaction type	IWA4982	UNK	1278632843	3.93825	0.000164158	0.214924	TCTGACAATAGATTCTTTGTGTCAGGAGCAACAATCCCATACTCCTTAATCTTAGCGCCTAATTGTTCTGCTGACAGATCATCCAAGACAGCAAGAATAT[A/G]GTTTAATTCTTCTACCTTCTCTGGTGACAATGTATTGTCATTCTCGAGCTTCTCCTTACAGAAATCCTTGAGTAAGTGATCAGCACGATAACAGCTGCCT
adult leaf rust reaction type	IWA4603	6A	201877605	3.99435	0.000129744	0.214924	CAAGATTTTCACAGCCAAGATCGTCCTCCTACTCAACATCGCCGGYTTTGGGCTCATCTTTCTCCTCACTGTCTTCGCCTTCCAAGGCGAGACCCGCGTC[A/G]TCTCGCTTGGCTGGATCTGCGTCGGCTTCTCCGTCTGTGTCTTCGTCGCGCCGCTCAGCATCATCGGTCGTGTCATCAAGACCAAGAGTGTGGAGTACAT
adult leaf rust severity	BS00023221_51	2B	25697005	3.95575	0.00015259	0.250349	ATTATGGAGCAGAGATGATGTCTTCTTCATGCCTTGGTAGCCGATACAAG[A/G]TCTCAACCACATTTTGGCTGCTTAACCGAAGTGCAGGGATGAATTTGGTG
adult leaf rust severity	Tdurum_contig76426_861	2B	44601288	3.96956	0.000144011	0.250349	ttggaggagcacaatgtacatggctgtggtgattgtttcttttggcaaaa[T/G]AGCGGATCGTTTAGCCGAGAGAAAATCTTGTAGGTGTGCTAGCCATGTCT
adult leaf rust severity	Tdurum_contig47202_1699	2B	29398608	3.92651	0.000172378	0.265139	GCGCTGAAGGACATAGTCTGGGCTTGGCAAGGCGAGCAGCAGCCGCCCCC[A/G]CCGCAGCAATCATGTTAAGAAGAACTGTGCCAAGTGCAACATTTTTACAA
adult leaf rust reaction type	IWA4362	7B	194969029	3.67105	0.000483113	0.271541	AAGCCAGCAGAACCCAACTTTTCTGCAGAGGAGCAGTAGTTTGCATGAATGCCTTGATGGTGTTATTTTCTGCACGATCTGTGCGGTTGCATCGCTGATG[C/T]TGCTTACGGTTTTCGCTAGCGGTTCAAAGGCGGGCTGGGGGATCGCAGTAGCGTGATGATTGAATGATGATATATTGCTACCTGGTCTCGACACTAACAC
adult leaf rust reaction type	IWA632	7B	80195024	3.60588	0.000622205	0.271541	GCTTTAGGGATAGTGACCAGTTGACCTTAGCTGGCATTAATAGCCAAAAACTCACCTTCC[A/G]CTGCGCTGCGATAATACTAGAATATTTATTCAGACCATGATTTTTCTAGGGCATGTTATT
adult leaf rust reaction type	IWA263	5A	90699022	3.60824	0.000616573	0.271541	AACGAACCCAGAAATATTGTTGCAGTGAAATATCGGTTGGTTGAACTTCTCACCGTGCAC[A/G]TACAGCTGCAAACAAGTTAGGCATGTCAGAGAATTTACATTTTGCTGTAAACTCATGATG
adult leaf rust reaction type	IWA247	5A	88394600	3.60824	0.000616573	0.271541	ATAAACAGATTAGATGACTCATTTTACAAGCACAGTGCCTGTAGGCTATATAAACCAAAG[A/C]AGCCTGATCATGATGTAAAACCATCAAGGGAGGGGGAGCATTCCTTAGCCACACAAATAA
adult leaf rust reaction type	IWA636	UNK	1010377662	3.63165	0.00056323	0.271541	TGCGGAGTAAATAAAAATGGAGGGAGTACATATGTGTTTGGAACTGCACATATGTGTTTG[G/T]AACTTTTTAGAGAACAACTGATGCTCTACTGCTAAAATAAAACAAGTTAAAAAAATGGTT
adult leaf rust reaction type	IWA105	UNK	1209907244	3.65163	0.00052116	0.271541	TATAAAAGGCCACTAGAAAAGTAAGTCGACACAACATATTTACAAAAGATATCATACCTT[A/G]CCTGATAAAGTAACACAAATTAATAAGTTAAAATAATTAATTCATCAGATTTTTACGCTG
adult leaf rust reaction type	IWA6813	UNK	1294420630	3.78002	0.000313636	0.271541	ATCACAACAATCTGAGAATCAGTGAATTCACCTTCCATGACAGTGAGCTTGAAATCTGCTAGGGTTTTGCTCATGGTAGGGTACTTGTATCGTTGGTATG[C/T]ttcaatctcctccgcgttgtcttgtgtatccacaatcttaaatgtaagagattcatctcggaaccgaagattttcagttggaacaaatccagccaggaaa
adult leaf rust reaction type	IWA503	6A	202104344	3.81213	0.000275547	0.271541	CAAACACATGAGCAGCTTGGTGCTGTTGCTTGTTTGTTGTATCGCTTGGTCAGGAATCCC[A/G]TGACCGTAKCTGCCTAGCCTTGTTTTCTAAAAGAAACACTGAAATGTTGGTATCACAGCT
adult leaf rust reaction type	IWA6399	2B	282025392	3.82221	0.000264518	0.303475	TAGTAATATTCTCGAAACTTGTCCGCARGGCCAAGGGATATGTGGATGTTGTATGCTCGGTATACTGGAGTAAGGTCAAATTCTAGTGTTGACTCTTCAT[A/C]TATGTACTCCAGATCCAAGGCATAAGCGATGCTCATCAAACCCCCCACGACTACATTCTTCTGCTTCCCTCTGCCAGGCACGCATTCGCTCATCTTTTTG
adult leaf rust reaction type	IWA1217	2D	95858997	3.68924	0.000449842	0.303475	ACAGTAGMAGTGGCGGCTACAACAAGTCCAGCACTGMCAATTTCACTGGCGGCTTGAACAAATCTAGCACTGATGACTACACTGGCGGTGGCAGCTACAA[C/T]AAAACTGGTGCCGACGACTACAGTGCCGGTGGCGACTACAAGAAGTCCTAGTCACCGACGATATCAGTGGCGGCGACAACAAGTCTAGCATGGACGACTA
adult leaf rust reaction type	IWA1216	2B	105624821	3.68924	0.000449842	0.303475	GTCGCCACCGGCACTGTAGTCGTCGGCACCAGTTTTRTTGTAGCTGCCACCGCCAGTGTAGTCATCAGTGCTAGATTTGTTCAAGCCGCCAGTGAAATTG[G/T]CAGTGCTGGACTTGTTGTAGCCGCCACTKCTACTGTAGTCGTCCGTGTCGGTGTTCCTGTACCCACCATCATTGTTGTCGTTGCTGGATTTGTTGAAACC
adult leaf rust reaction type	IWA4478	6A	201350905	3.75941	0.000340629	0.303475	GAAGCTCTGTCCTGGAGGCGCAACAGCTCAACTGGAACTAGCACTGCGAAATAGTGAAGCTGTGGCTAATGCCTTCAAGAGCTCTATCTTCTCTTCAGCA[A/G]TACACTTTCTGGTGTACTGCTCTGCCCACCTGACATCCACTGAGAAGGAAGCAGTTGAACAAAAGCTGCAGAATTCATATATTGCTCATTTGGATTCCGC
adult leaf rust reaction type	IWA4358	2B	282026542	3.7899	0.000301416	0.303475	CGATACCTACAACCGCATTGATGCTCAACCTTTTCACCCTGTCGCTGAGAAGAACTGTTATTATGGAGTCTGAGATGTGACTGAGTGAACCAGAAATGAC[C/T]TTGAAGAGGGCCTCTTTCGGCAGAATCGGCTGTGCAGTCGATACCACCATGTCAAGGTAGATGAGGACTTCATTCATGTAGTCATTTGCATGTTCTGGAG
adult leaf rust reaction type	IWA2318	2B	287032825	3.9677	0.000145138	0.303475	TCAAGCAGTCCAAGTGAAGGAAGGAAAAAACCAATAGGAGAAGAGCAAGAGTTCGAACTTCAAAGGGAAGGAAAAGAGTTTGAAAAGGTTTGGGTCAAAG[C/T]CTTAGGATACATGTATAGTTCAATTCGGTCCAAAGCTCAGTTTGTCGCTGCTATTCCCTTCATGTTCTAAAAGGACAAAAGTTCTGAAAAAGTGCTTACT
adult leaf rust reaction type	IWA772	2A	23835210	3.84972	0.000236508	0.303475	CAAGTCTAGCAGTGGACGACTACGATGGTGGCTACAAGAACACCAGCGCCGATGCCGGCTATGGCGAAGGCGGTTACAAGAAACCAAGCACCGAGGACTC[C/T]TCCGCGTACAACAAATCAAGCACCGAGGAGGACTACAGCAGCGGCAGGAACACCCCCAACACTGATGACTACGACGGCAGTGGCTACAACAAGTCCAGCA
adult leaf rust reaction type	IWA7501	3B	207460055	4.02067	0.000116065	0.303915	TTTTAGGATATCTCTGGCTAAAGTGGGTCAGGATTATGCGGTACGCTCCAGCCGATGTGCCTACTGCTATGGCTTCCTTCGTTGTGCTGTGGTTCCGCGC[A/G]atcgcttcgtccttcatgctgtcctcaaacgtcgcctcatgtatcagcacggtggcatctctggacgcatctacaagagctgggcacggccgcgtgtcgc
adult leaf rust reaction type	IWA2019	UNK	427241126	4.05261	0.000101298	0.303915	AGTCCAAAGCCAGGCCTTTCTCCACATTTCTACAGGTCCACATGCCCGCAAGCTGATGAGATTGTAGTCTCCGTCTTGAAGAAGGCGATTGCCAAGGAAC[C/T]GCGCATCGCCGCGTCCCTTCTCAGGCTCCTTTTCCATGACTGCTTTGTCCAGGGTTGCGATGCATCAGTTCTGCTTGATGACAGCAAGGCAGTGGCAAGC
adult leaf rust severity	RFL_Contig996_818	UNK	981491855	3.7799	0.00031378	0.328043	GGCGACGGGAGCCTGGCGAACCTGGACACGACGACGGCCAACACGTTCGA[T/C]AACGCCTACTACACCAACCTCATGTCACAGAAGGGGCTCCTGCACTCGGA
adult leaf rust severity	Jagger_c36_213	2B	33595822	3.82565	0.000260854	0.328043	AAATTAGGCTAACCCTTCATAGTACCAGAAAGCTAAAGCTTCATGTCAGA[A/C]cttcacttcttggccttctttggtgccgcagctggagctgcagccgctgg
adult leaf rust severity	RAC875_c14105_66	UNK	0	3.83613	0.000249976	0.328043	cctggcggtgctgttctcccggatactgcaacaatttttggtgctggttt[T/C]GGGAGAGGTGGAACAAGCTTGCCATTTTGGGAAAATGTGTATGGCTTTGA
adult leaf rust severity	Ra_c2110_805	UNK	0	3.8519	0.00023441	0.328043	TTGATGAGAAGGTGCTGGAGCTAGAGCGGGAGATAGAGCATGAGCTAGAG[T/C]ggaagaaagagcggaagacacaacagcagtgcttcaaaaagtgggatgtg
adult leaf rust severity	Excalibur_rep_c68899_191	2B	29398608	3.77672	0.000317813	0.328043	TTGTAAAAATGTTGCACTTGGCACAGTTCTTCTTAACATGATTGCTGCGG[T/C]GGGGGCGGCTGCTGCTCGCCTTGCCAAGCCCAGACTATGTCCTTCAGCGC
adult leaf rust severity	Excalibur_rep_c67177_503	3B	740448755	3.76489	0.000333242	0.328043	GCGTACTTATCAGAGAGCGAGTTCCAGACCGTCTTCGGCATCACCAAGGA[T/C]GCGTTCTACCAGCAGCCAGGGTGGAAGCAAGAGCTGCAGAAGCGGAAAGC
adult leaf rust severity	Ra_c9190_1384	2B	178329305	3.76914	0.000327616	0.328043	ATGTGTAAATATATGGGAATTCAGCCTTTCGGTACAGACAACTACTTGAG[A/G]ttcatgcttcggaagaagttacgagacattatgaatgatgataagatgat
adult leaf rust severity	Kukri_rep_c104113_252	2A	220917803	3.76869	0.000328209	0.328043	tttgtcttcagagctctgaataaggccttctctgcccccagaatctgaat[A/C]GTGCTGCCAGGCTGCTTCGCCAGATTCATCAAACTACCACCATGGGAAAT
adult leaf rust severity	CAP8_c3418_225	6A	140243599	3.7991	0.000290444	0.328043	GCGGATGTGAGCCTTTTCTTGTTCTGCTCTTTTTGTTTGTAGTTCAAGAA[T/C]GATCAATTCTTCGTGAGATTCGTGTGAGCGCATATATACATACAGGGTGA
adult leaf rust reaction type	IWA7905	3B	479520497	3.70695	0.00041954	0.337535	TCACGGAACGCGCCATGAGATCCGGTGGGCACTCCAAGAGCCTGATTATAAATAGAGCTAGCAAGGTTGGCAGTCCCCTCCACATAATCAGGGGCTGAAA[C/T]ATCAAGCTTCCAGTCAGGATTTATTTTTCTCAATATACTCCCAAGAGTATGAATCACTTCAGCAATAGCCCTAAGCCATGCAGAACTCAACAACGAACTA
adult leaf rust reaction type	IWA6509	2B	53939461	3.65438	0.000515615	0.337535	CCTTGTGTTCAAGGGGAGGCATCTCTAATATGATCATATCCTTTGACACCAGCAGCTGAAGTGCTGAAAACCCAGTGAGTGGGCACAACCGAAAAAAGGA[A/G]GGTATAGATAGAAGATGGGTGCAAGTTGGTGGCTTGCCCGGCGTCCATCGCCTGAGATAAGATATGATAGGGCAGGGCCTCGCATGCAAACGCKACGAGG
adult leaf rust reaction type	IWA3383	3B	480340379	3.67314	0.000479173	0.337535	CTGCAATCTTTCGCCTCATACCATTCATCGAAGCATCACGACAAACATTTGTCAGGTCATCCCCACTATACCCTTCTGTCCTTCGTGCGACTTCGTCGAT[A/G]ttaacgtcagtagctacctcaaccgttctaagatttatgctgatgagtgactttctgctttcaaaactaggaagtggaatatagatacgcttttccaacc
adult leaf rust reaction type	IWA3327	UNK	1006828838	3.67093	0.000483342	0.337535	CCAAGCTTGTTCAGCGCCTGTGCCATGTATAGGCCCAGAGCTTCTGGGTTTGAGTCTGATGCATCCGAGTAACTTGCAAAGGGTGAAAGCCTTATGCCGA[C/T]CTTATCAGCTCCAATCTCATCAGCTACGGCCTGGACTACTTCTAGCGCAAAGCGGCAACGGTTCTCTAAGCTCCCACCGTATTTGTCGGTGCGATCGTTG
adult leaf rust reaction type	IWA3444	5B	211162358	3.81827	0.000268786	0.337535	TCCTATGCATCCATAAATTGTAGAAGATTTTTGCCGTTTGCACAGGACACCTTGTTCAATCCATATGCGCTTAGCTGCGGTCACCTCTTCTGCAAAGGCT[A/G]TGCATGTGGTGCTGCGTCTGTGTACATCTTCCAGGGCGTTAGGAGCGCGCCTCCAGAGGCCAAGTGCCCTGTATGCCGAGAGGTTGGTGTGTTTGCTCAT
adult leaf rust reaction type	IWA717	UNK	0	3.7964	0.000293619	0.337535	AACCTTAAACCTCTCTTAATTCACACGCAGAAATCGACGGTTTGCAGGAAATCATCCATGCCTCGGCCAAAGTCGCAGCCAGGCATGTCGAGGAAGTCGT[C/T]GCCGATGTCGAGGTCCATGTCCAGCTCAAGGTCCTCGTCGGCCAGGTCACCGAGCAGCAGGTCCTGTTCGCCGTCCAAGTAAGCCGACGCCTCGGAGACA
adult leaf rust reaction type	IWA6427	2B	42530152	3.76068	0.000338906	0.337535	CAGGCAATAGGGAACCTGTAGGCCACACACGTTCTATTAGATTGACTTGATGACATGATGGACTTTCATCATCCAAATCTGTATCACTGCCAGAGCCATG[C/T]GCCCTGAGCTCATCTTCCTCTTCATGCATATGGGCGTAATCTGAGGATACACCATCTGCTAGAGGATGTGAGACTATGGTTGCCACCAAAGCATCAATAT
adult leaf rust reaction type	IWA5886	UNK	0	3.72609	0.00038894	0.337535	TTCCGCTTCCTTTGCCGGCGGTTAATGGGCTTGGATCTCCCCTGCYGCACCTCGTAAGATCCGCCCTTGTCCTTGCCGCCAGAAAGGTTGTTAGCATCAC[A/G]agagctctccactttccagtccctctgtatctcttgcctgctcaacaagatcaaataccgtcctccctcctatctggaaacggttaatcaggttggatcc
adult leaf rust reaction type	IWA4057	5B	221683413	3.49982	0.000931154	0.340548	GGGAATGATGACAGGACTGCTTTACACGAAGAATTATCACTGTTACGTGGTAAAGTTGCATTTTTGGAGGAGGAGCTTAACAAATCGCGTCAAGAAGCAA[C/T]GGAGTATCGCCAACTTAGTGATAGGTTAGCTAAGGAATTGAAGGATTTCAAGGATCAAGATCAACAAAAGAAATCAAAGCAAATGAAGGTCCTGTCTGAT
adult leaf rust reaction type	IWA2415	2D	20542375	3.47228	0.0010321	0.340548	GAAGCGAACATTATGTAGATGGAGCCTTGTGAGGCAGCGAAGAACACTAGGGTACTCACTGAAAAATCCATCCACATCCCGAGCTTGCCGTACCATAACC[C/T]CGTTTTCAGAGTCCTTGACCGCCTTCTCWGTTAAAATGGCGAGTTCCAAATCTTTTAGCACCTCGCTGTCAATGGCATTGCTAACTAGCAGGCCAATGTC
adult leaf rust reaction type	IWA4299	5A	94818203	3.41382	0.00128119	0.340548	CACGATGACGAAAACAAATGATAAACCGGCAAGACAATGAAGGAAACAAGAACTGAAGAACACTATCAAACAGCTAACTAGCTTTTTCTCTCCCAGGATA[G/T]AGGATTACACTGACACATTTTATTTGTAGTCGACAAAAGAATCACCAGCTGCTATCAGATTAACAAGCACTCTGCGCAAGCTACATACAATGCTAGACAA
adult leaf rust reaction type	IWA5118	5A	92806130	3.3964	0.00136558	0.340548	ACGGTGAGAGCAAGAGCTGATCCAGGCGCCGTACAGGATGGGCTTGGCCGTCGCCATTGCTGCCTGCTACCCCTTTCTCCTCTTCCTCCACTACTAGATG[G/T]AGACGATGCAGCAGTATGTGACTATATTTATTGGTATGARGAGCCGGAGAAGGGATTGTTCTTCTCCTCTCCTC
adult leaf rust reaction type	IWA7529	5D	116353556	3.3964	0.00136558	0.340548	CATGGCTCTGAAGAGGCTGGATGCTTGAACACACTATGCTTGCAATCTGCAAATTAAGAGCTTTCTTTTTCAGATCTCGGGGTAAGAGAGGACACTGAGG[A/G]tacttgtcttccatatacaaaatgattgcgaacgagtcggaaacaacaaaatccccatccactaatgctgggacaaacttaacaggattgattttctcat
adult leaf rust reaction type	IWA3760	7A	18796421	3.43024	0.00120609	0.340548	ACAAATGCAAATCTTTCATATTTTGTATTCCACTGGCATCACCATGGTTTATTGGCTCGATTTTGAAATCGTAGCAGTTATCAAGACAAACAATGCAAGT[A/C]TTTCATAGTATTTTGATTCCGCTGTCATCGCTACAGTTTATTTTGGTATGTATGATTCCACTAGCATCACTACGGTTTGTATGGACTGGACATTCCTCCA
adult leaf rust reaction type	IWA7007	6A	3654520	3.423	0.00123869	0.340548	TCTCTAACAGTTTTTGGCTTGCTGGAACGGCACCCAGCCACAGTCGGCATCCACAGTAAAGATGATGAGCAAGTGGCCCCTCCAAATCCAATGATGTCTG[C/T]GGTTTTGTGTGTAACATGTGTAAATTCACCATGAATAACAACCTCTRCTTTTGCTGACAAGCAGGGGATTTCGGTGTAAAAAGTTGATAAATCAACAGCT
adult leaf rust reaction type	IWA5465	UNK	814457306	3.45075	0.00111806	0.340548	TCGAGCATCTTGGCCTAGAATGCTCTTGCTAACAGTTCCGGTAAGTGAAACCAAAAAAGAGCTCATGTGCGTTGGTTCAACATTCAACAATACAGGAGAT[A/G]ATATTACACAAGACAATAATATTACAGAAGACGCCGTGACCCAAGAAATCTACAGATAACATATGCTCGCTGACTCAAAGAATGGGATCTGACTATATAA
adult leaf rust reaction type	IWA4602	6A	201877626	3.46401	0.00106439	0.340548	GCGTCATCGAGACCATCTACATCGTCATGTACCTCGTCTACGCCCCCAGGAAGGCCAAGATTTTCACAGCCAAGATCGTCCTCCTACTCAACATCGCCGG[C/T]TTTGGGCTCATCTTTCTCCTCACTGTCTTCGCCTTCCAAGGCGAGACCCGCGTCRTCTCGCTTGGCTGGATCTGCGTCGGCTTCTCCGTCTGTGTCTTCG
adult leaf rust reaction type	IWA3275	5B	229146857	3.38317	0.00143311	0.341145	AGGTTACACTGGTCAGGGAAAGTATACTGGCGATTCCCGATTATATTACAGTTCTGAACCTTTTGAGAGAATGGAGGGTCCCTGCAAATTTATTTCAACT[C/T]GGAAGACACCGCGCTGTGAGCTATACCCTTATCAAACAACCGAGACAGGCGTTCACAGCCTTGTCCGGATTAGTAAACACGTGCCTTCGGCGGGAAAGTC
adult leaf rust severity	Kukri_c11566_386	2B	214924770	3.73798	0.000371016	0.344929	TCAGATGGTTCAATAGAAGGGTCCCTGTTCCAAACTATGAACAACACATG[T/C]acagcttttggatctaggctgtttagacactggttgactcaccccttatg
adult leaf rust severity	GENE-0644_42	2D	60897799	3.733	0.000378427	0.344929	CTTGTAGTGGCAGTTTCTGGGCGAGTTAGTTCAGATACACC[A/G]CTTATATGCCAGCAAAGTGGTATGAGAGGTGTAATAGTCGAGGAAACGGT
adult leaf rust severity	RAC875_c37837_889	2B	32360112	3.71826	0.000401193	0.349631	GGCTCCTGCACTCCGACCAGGTGCTATTCACCGGCACCGGCGGCGGCACC[A/G]ACAACATCGTCAACAACTTCGCAAGCAACCCAGCGGCGTTCAGCAGCGCC
adult leaf rust severity	JD_c11869_1297	2B	29398679	3.70605	0.000421029	0.349631	AGAACTGTGCCAAGTGCAACATTTTTACAATCCGAGGCAATTACCAGGCT[T/C]CCGTGTGTTTCTGTAATTTTTATTATCGAAAGTTTGTTATTCGTTTGCAT
adult leaf rust severity	Ex_c7958_1923	2B	178323806	3.70295	0.000426206	0.349631	ACTCTTCTGGAGACGCCTCCTTTTCTGGTTGGTTCTGGTCCTCACTCTTT[T/C]CATTCGTAATACCAGATTTCGGCTGCCCAGCTGTTTCTGACGCTGCGCGG
adult leaf rust reaction type	IWA5382	1B	258599822	3.88439	0.000205172	0.360854	CAACTACCCCCTCTTGATGTTCCGCTCCCAGGCATTACCATTCCTCCACCCCTACCAGATTTTGTTGAGCAATCCAAGACAAAAATCACTACTCTTCCAA[A/G]TGGCATCAAGATTGCATCAGAGACATCACCGGGCGCGGCTGCATCAGTGGGTTTGTACATTGACTGTGGTTCTATTTATGAAACACCTGCTTCATCTGGA
adult leaf rust reaction type	IWA5383	UNK	901195049	3.88439	0.000205172	0.360854	CGGCTGACGGACTCGTAGCTCGGGACGTGGATAACATCACCCCATGATGCCAATGTAAGCGGTGAAGAGATTATCTTCTGTGCAACTGTAGAGATGTCGT[C/T]CAGGGTGGTCGCCTCAACAGCTCTCACGAAGTACTCAACGGGCTTCCTTTGCCCATAAGTCAKAACCTGTCTTCCAATATCTTCAGATGCCACAATTCTT
adult leaf rust reaction type	IWA6877	3A	62925339	3.88257	0.000206714	0.360854	CTGGGGTTCATCTCAATCACCATGACCTCCCCATCCGCAGGGTTAACCGYGAACTGCACATTGGAGCCACCGCATTCCACACCAATCTCCCGGATGATGG[C/T]CACCGAATGGTCCCTGAGTCTCTGGTACTCCTTGTCAGTGAGCGTCTGAGCAGGCGCTACCGTGATCGAATCACCTGTATGCACGCCCATGGGGTCGATG
adult leaf rust reaction type	IWA1215	2B	105624850	3.55653	0.000751576	0.36875	GCAGCGACGAATACGGCCATGGTACCGGCGGTTTCAACAAATCCAGCAACGACAACAATGATGGTGGGTACAGGAACACCGACACGGACGACTACAGTAG[A/C]AGTGGCGGCTACAACAAGTCCAGCACTGMCAATTTCACTGGCGGCTTGAACAAATCTAGCACTGATGACTACACTGGCGGTGGCAGCTACAAYAAAACTG
adult leaf rust reaction type	IWA8568	6A	201350905	3.57387	0.000703477	0.36875	ATAGTGAAGCTGTGGCTAATGCCTTCAAGAGCTCTATCTTCTCTTCAGCA[A/G]TACACTTTCTGGTGTACTGCTCTGCCCACCTGACATCCACTGAGAAGGAA
adult leaf rust reaction type	IWA6858	6A	201350840	3.57387	0.000703477	0.36875	CATTAGCCACAGCTTCACTATTTCGCAGTGCTAGTTCCAGTTGAGCTGTTGCGCCTCCAGGACAGAGCTTCATTGTAGGGGGGTCAAGCCCGAGCTGACC[A/G]gccatatagagaatctctccataaagtgttgcctggctataaggtccaatgcaactaggagcccagcatgagatgctttgtacgtgcagaactcttttga
adult leaf rust reaction type	IWA6464	UNK	17982781	3.33425	0.0017106	0.370204	GCCGTATTGGTGTATCCACCATCTGCTTTCAGAACTGCTTCTGCACGATGGAGTTACGCTTGGAGCGATTTCTAGGTTCGGTCCAGGCCACCATCTTTGG[C/T]GTACGCGTCGTCAAAGACAATGGGGCGTGGCCTTTTGGACATGGTGTTCGGGTTGCTTGCTCCCCAGCATCACGGGAACTTATGGAGGACAGTGATGGTG
adult leaf rust reaction type	IWA8185	3B	758262897	3.32316	0.0017801	0.370204	TGACATCACCTGTAGTCTCTTTCTCTCGTGCCATTTCTTTGCCTGGCAATGGCAGCCAGATGACCCGTATGCACAGATTATTTGGTCGTGCGTCGCAGCG[C/T]GGTTGTTCATCTGGCCAAATATTRCTACAGATAGAAGGATTCTGGGAAGGAAGCCCTGTGAAAAGGATGATGGGCACCATCATTGCAATTGTGTATTGTT
adult leaf rust reaction type	IWA610	3B	495262215	3.31423	0.00183794	0.370204	TGAGAAATAATGCAAGCCTAGGTAGTATTGGTAGCCAAACAAAACTTAGAATTTCAAGGA[C/T]TCAACGGAAGCTTAGGGGGAGTGTTATATATTCAATATGTGATTAAAAARGGGAAATAAT
adult leaf rust reaction type	IWA611	3B	495262265	3.31423	0.00183794	0.370204	TGCTGCATTTTATTCTCTCAGTTTCTTCAGTTACAAATCTAATCTTGATCATTATTTCCC[C/T]TTTTTAATCACATATTGAATATATAACACTCCCCCTAAGCTTCCGTTGARTCCTTGAAAT
adult leaf rust severity	Ku_c6193_821	5B	161697196	3.67653	0.000472851	0.375382	ACACGGCGGGGGATGCTGATCTTGCGATTCCTGATGTCTGCCTTCTGAAC[A/G]GTGCATGCTCTTTCGATGCAGCGGGATCGTCCGCTTCTCATATGCAAGGA
adult leaf rust response	BS00021730_51	1A	57373163	3.38057	0.00144673	0.382616	CATGTCCCGGTTTATCCTTGATACATTGTTGGTAACTCATCTCCCAGTCT[A/G]GATCCATAACATTTTGCCCTTCACAGCCCCTTTATAGTCTTGACGTACTG
adult leaf rust response	D_contig22896_682	UNK	910431582	2.94844	0.00638765	0.382616	GCCGCCTTCACTGCCTCTCAAAGTTGCACAAACTGAAGTAAAACCATCAAAGGTGACAGAGCCTGAAGCTTCTCAAGCTAAGGTATCAACTCCACTGCCTCTCAGAGTTGCACAAACTGGAGTA[A/G]AACAATCAAAGGTGACCGAGCCTGAAGCTTCTCAAGACAAGGCATCAACTCCACTGCCTCTCAGAGTTGCACAAACTGAAGTAAAACCATCAGAGGTGACAGAGCATGACGCTTCTCAAACTAAG
adult leaf rust response	Kukri_c7936_630	UNK	931650657	2.94844	0.00638765	0.382616	GCTTTGTATACCTTCCCAAACCCCCCAACTCCGACAACCATCTGCTCGTC[A/G]AAGTGTTTTGTTGCCACTTGCAGCAAAGCAAAAGGTATTCGGTAGCTTAC
adult leaf rust response	GENE-1529_694	UNK	460776181	2.94844	0.00638765	0.382616	ACCGAGAAGGCTTTTGGCTAGAGTTGAACATTTTGTACAAGCATTGATTG[A/C]TATTAAATGTCACCCTTCCTTCTGCACTAATCAATCCACCTAACTGATGC
adult leaf rust response	IAAV1772	UNK	1335329008	2.94844	0.00638765	0.382616	TTATCTAAAATGTCCAGTTGTACCTGGAGCATCCTAGTCGTCTTCTTGAACACCTCTACCTTGGATAGTCTGCTCTCCATATCAAGTGCTGTAAATGATA[A/C]ATCCCCACTTTGCCATCCCCATAACACCTGCCCCATCCAAGCAAAAGCCGTAAAAAGAAGGCAAAGCTTCATCAGCACACTTAGTGCAGTTTCCCACTTG
adult leaf rust response	GENE-4063_410	UNK	168270074	2.94844	0.00638765	0.382616	TTTATTCCARTTTTGCTCTARTTTTGATACRAGTTTCT[T/C]ATGTGGAAGTGCAGGTGGGTTAAGAACATTATTGACTGATAGGAGTAAGC
adult leaf rust response	BS00077837_51	UNK	1383612458	2.94844	0.00638765	0.382616	CAGATGGGGATCATCGTGGTCCAGAGGCCGCGGAGGTGAAATCTTCGGAT[A/G]gcacagaaagaggtgctgatttggtggtgaaaggcagggggaaggacacg
adult leaf rust response	GENE-0254_122	UNK	1084472607	2.94844	0.00638765	0.382616	ATCGTCAAAGGGAAGAACATAATTGTTGCCACTGGCTCAGATGTGAAATC[T/G]CTRCCTGGAGTTACAATRGATGAGAAGAAGATTGTGTCATCT
adult leaf rust response	D_contig07994_167	UNK	1226054986	2.94844	0.00638765	0.382616	CTGGTCAACTTTTACCCACATAAGAGATTCTTATGATTCTTTGATCTCTGGAACTCATACCCAAGACTTGGCACCTTATCCTCGACTCAGTTGTTTTGAGCTGTTTGTTGCATTTGGATGTTTA[T/C]GTCTTGCGGCATATGAAAAGTTAAGCTTGACCTGAATAAATGTTCTGAATTGCAGGAAGGTGATTTTGAGATGAAGCACATTGACAAGGTTGGATCCTCGACATTCAATATCGCTATCGCACCAT
adult leaf rust response	BS00088671_51	1D	64891646	2.94844	0.00638765	0.382616	GGTACTACAGACACTGCTGAGGGTGCTACTGGAGATGGGGCACAAGATTC[T/C]gaggaaaaatctgctcctatggatactgatgccaagaccgagccatcaaa
adult leaf rust response	BS00022521_51	UNK	0	2.94844	0.00638765	0.382616	gccaagtaccacaagcttcctatatttgttgttaagacaaatacgatggc[T/G]CAGATAGTAAAGGCTGTCAAAATGATTGTTGGAAGAGATAAACTTGATGC
adult leaf rust response	BS00031056_51	1B	25198930	2.94799	0.00639695	0.382616	TACGTTTTTGATGGTTTGATCAAGACCTGGGGATTCTGTTGTAATGGCCG[A/G]GTGCTCCTTGACAACACTGGGAGGCCAGTATCGTGGGGGATGGACCCAAT
adult leaf rust response	tplb0035p13_560	1B	65680714	2.94799	0.00639695	0.382616	CTGCGTGATGAGGCGGGCGCCTGGCTTGTGTACCCAGGGCTTGACGAGGA[T/C]GCACGTGGCGATGTAGTCCAGGTTTGTCAGCGGCACGACGTGGGCGGGAG
adult leaf rust response	Kukri_c14040_499	UNK	1321136126	2.94844	0.00638765	0.382616	AAAAGCACGTGAACACTAGATTTCTCATGATTGTCCCTTACATGCTTGTA[T/C]GAAAACTTCTGGCCGCACCCAGAGAATCCACATGTGAAAGGTCTACTCTG
adult leaf rust response	GENE-0189_307	1D	56658055	2.94844	0.00638765	0.382616	ATAGACTCAGCATGGAAATACTTTGTTGAAGTATATATTTTCTTCTCTTT[A/G]TTTTGATTTTCACTTCTCTAAACATTTGGGTCAAACTGTTTTGAAGCCNNNNNN
adult leaf rust response	BobWhite_c15522_625	1D	61153725	2.94844	0.00638765	0.382616	CTAGGCCCAAATGTGCGGCTTCGGAGTGAGGGCTCTGTACAGAAGAACAG[T/C]CCCATCTGCATTGGTGTAGGCTTGGATGATGTTGGCACCATAGTGGCAGG
adult leaf rust response	BobWhite_rep_c49610_521	1B	90268004	2.94844	0.00638765	0.382616	GGTGTTAGCACGAAAGTCTTGTTTGCGATGGTGAAAGCAAGATTCGGCAT[A/C]TTTGACATCTCATGGCAGCTGACTGTTGACTCTCCATTGGGGCTTGGTAG
adult leaf rust response	GENE-0456_163	1B	58318572	2.94844	0.00638765	0.382616	GCATCAGAAATATGATAGCAGCTGGACTAAGATGTTGGTGCTTAAGCATC[A/G]TTGGRAAATTGGGCTCCTRGTACCTTGCTGATACCGTCTGTT
adult leaf rust response	GENE-0189_45	1B	62685542	2.94844	0.00638765	0.382616	ATTGACTGGGAGAGGAGCCGGCCAGGGAGCGTATATGATATTTT[T/C]TGCTCATATGGCATAGACTCAGCATGGAAATACTTTGTTGAAGTATATAT
adult leaf rust response	BS00084722_51	1B	64864382	2.94844	0.00638765	0.382616	tttggagatgacaagcctgctgttgtggttactcacggggatagactatc[A/G]TTTCAACAGCGTTCCCAAGTTCAGAATGAGTTAGCAGAGACACTTGCCAT
adult leaf rust response	tplb0038o14_634	1B	76577749	2.94844	0.00638765	0.382616	AGGCCGCCGACGCATTTGCCGTTGGATGCTTCTGACCAGAAGCTCCTCAA[T/C]GAGCTGAATGAGCTCGCTTTGTTGAAGCGGGCAAGGATTGAGCGGATGAA
adult leaf rust response	BobWhite_c14526_271	1B	77808474	2.94844	0.00638765	0.382616	TCTCTCATTCTGTAAATGAACCAGTTGCAGCCTAAAGACGGGCAGGAGCG[T/C]GAGCCAAATCATCCACCCCAGCCGCTCTTGAAGGTCCTTAGTTTCATTAC
adult leaf rust response	Tdurum_contig27840_304	1B	84209411	2.94844	0.00638765	0.382616	AGTGGCCAGGGAGAGCGTGAGTTCCAGGCGGAGGTTGAGATTATCAGCCG[T/C]GTTCATCACAAGCATCTTGTGTCTCTGGTTGGTTACTGCATCTCTGGGGG
adult leaf rust response	BobWhite_c14258_383	1B	93855321	2.94844	0.00638765	0.382616	tcagtagtgatagatgcttgacgtgtcctgttgtatgtcagtgtaagacg[A/G]TCAAGCATTTCACCGGCATTTCTGCTGGAGCTGTCCATAGCAGACATACG
adult leaf rust response	BobWhite_c11817_376	1D	59820744	2.94844	0.00638765	0.382616	AGTAACCACATTWTGGAAGTGAACAAAACACTTGGAATTGAAGCTGCAAG[A/G]AGATCTATCATTGATGAAATTCGGTATACCTTTGAAAATAACAACATGAT
adult leaf rust response	BobWhite_s63351_73	1D	28396802	2.94844	0.00638765	0.382616	caactttagtgagtctgtgtcagcaataacattgtcccatgagaaaatta[A/G]ACCAAATGCTTCATCCGGCTTCATAGCATGCCTTATCCTTTGAAGGAAGC
adult leaf rust response	BS00065311_51	1D	32024736	2.94844	0.00638765	0.382616	GTGGCAACTTTAGCACATATTCAGGATTACTGGTATTCTACAGCATATTC[T/C]ATCATCAATGACAATAACACTGGTTGCATTATACAACGTGCACAACAGAC
adult leaf rust response	IAAV6948	1D	36394579	2.94844	0.00638765	0.382616	NNNNNNNNNNNNNNNNNNNNNNNNNNNNNNNNNNNNNNNNNNNNNNNNNGTGGAATCAAGTGAAGTTGACCTATCTGATTTTCAAGATGCACCTCTTGAT[A/C]ATGATGATGAACAGCCAGTACAAGGAGATGCTACTCAACAAGATGGTCCAGANNNNNNNNNNNNNNNNNNNNNNNNNNNNNNNNNNNNNNNNNNNNNNNN
adult leaf rust response	BS00058711_51	1D	36888705	2.94844	0.00638765	0.382616	AAGCATTTGAATACTAAGGATACAGAGATTGCTAGGCTGAGAGATGAAAT[T/C]AGGATATTATCTGCTCATTGGACAAACAAAACAAAGGAACTAGAGTCGCA
adult leaf rust response	RAC875_c56796_114	1D	48310743	2.94799	0.00639695	0.382616	TGACACGAGTACTAGTGGTGATGCCGACCGACTTCCGAACGAGATGGGCA[A/G]tatgagcataagggatgacagggacactgaagatatagtagtcaacggca
adult leaf rust response	Excalibur_c2906_555	1D	59817990	2.94844	0.00638765	0.382616	CTATGGAGATGATGGTATGGATCCTGTAAAGATGGAAGGAAAAGGTGGCC[A/G]tcccttaaatttggaccaattgtttatgaaagtcatggccacatgtccgc
adult leaf rust response	RAC875_c46581_420	1B	90265913	2.94799	0.00639695	0.382616	CGGCTGAAGAGCAGCGATTCAGACAGCGACATCGTGCCTCTTGTCGACTA[T/C]CTCAACACCCAGTACTATGGGGTCATCGGCCTCGGCACGCCGCCGCAGAA
adult leaf rust response	BS00022194_51	4B	251212457	2.94333	0.00649411	0.382616	ATAACTCAAATGCCGATAGAATTTGTATTATGTTTGCTCTCATGAACGCT[T/C]CTCCATGTTTGTCTTAAGTGATTACATGTTGCAAATTCATTTGTACGCTT
adult leaf rust response	GENE-0346_235	UNK	685397770	2.94799	0.00639695	0.382616	GATGATGCCCCTGTTTTTACCCCAACTGAGGAGGTTTGTGGACTATTCTC[T/C]TCACTAGCAGAACTATGTTATGTGACATTGACAGTGTATAACTCTTTTAC
adult leaf rust response	GENE-0644_42	2D	60897799	2.92996	0.00678011	0.382616	CTTGTAGTGGCAGTTTCTGGGCGAGTTAGTTCAGATACACC[A/G]CTTATATGCCAGCAAAGTGGTATGAGAGGTGTAATAGTCGAGGAAACGGT
adult leaf rust response	RAC875_rep_c73524_82	UNK	1284161309	2.91376	0.00714199	0.382616	AACAATTCTGTTCCTCAAGGATTGAGCAGTTCTATATTTACAAGGAAACC[A/G]gatgctattttcaagtggattgggcctcatggcagtgattgtggtatagt
adult leaf rust response	IWA5480	6A	197621301	2.91398	0.00713697	0.382616	CTTCAGAAGGGCGAACATTGCTTTCTTTGGGAGCCTTGGCACTTTCAATATTTACAGCTGGTTCAGTTGCATCCTTTTGCTCTGTATGCACATCATTCAA[A/C]GCTTTGGCAAGAGTTCCTGGTGCAGCTATTGCCACTTCCTTGTATGACAGTGACTTCCTTACTGTTTGACTGACAATTGGTGCTGCAGATGGCATCACCT
adult leaf rust response	IWA3559	UNK	638988286	2.91411	0.00713403	0.382616	GATGTTAAATCAGGAAGTTGAAAGACTCCGCGGACAGGTCGATAGTCTGAGGCACCGGTGTGAGGCTCAAGAACTTGAGCTACAGAAGTCTGCTAAGAAA[A/G]TACAAGAGGCCATGACTCTGGTTGCAGAGGAGTCTGCGAAGTCCAAAGCTGCTAAGGAAGTCATAAAAGCCCTAACAGCACAGCTCAAGGACATGGCTGA
adult leaf rust response	BobWhite_c46381_91	UNK	0	2.91437	0.00712807	0.382616	tcaacttcctcaactgcagggttttgcttgctacccctaaagtgaacatc[A/G]AACCACCCAGCCAATGCAGCTAGCCTTGTTCTATCCTGGTTGATTGGCAA
adult leaf rust response	GENE-0815_140	1B	3423372	2.91777	0.0070509	0.382616	NNNNNNNTTCGACCTAATRGAGGGCCGGTCTAGTTTCRACGTCCTTTC[T/C]AGAATCAAAATGGAAGGTGAACATGGTGCTCTTGTTTTTAATCTTATCAT
adult leaf rust response	Excalibur_c45655_318	1B	53449789	2.91941	0.00701395	0.382616	CAAGAATCAAGCAGCTCAAAACAACAATGCTTAATGTTTAGCGCAACTAC[A/G]CAATAGTGCCCCGCACCTTCCCTGGTAGCTGGAGGGTCAAAGACACCAAA
adult leaf rust response	Tdurum_contig64606_1106	UNK	676082182	2.92095	0.00697936	0.382616	atgagctctgggatggcgaaatctaggacagcccccgtcgtggttgggag[T/C]TGGGCGTCTCATTACTGTCAGTCACTTGTTTTTCCTTTGTTGATAGCAGT
adult leaf rust response	Excalibur_c53864_331	4A	194010628	2.92126	0.00697232	0.382616	tctcatggttcaggtggtgaaggcaggaccagtatcaaggtcccaaaggt[A/C]TACTGGACTTATACACGTAAATCTATACTAGCACTGGAATGGATTGATGG
adult leaf rust response	Excalibur_c58433_839	1B	17596073	2.92146	0.00696799	0.382616	TCAAAGTACAGTTCAGACTCACCCTCCCTGTCACCTTCAACTAGCTCCCC[A/G]CCGTCACTTGGTCTTTCACCTGCTTCATCTAATTTGCCACATGCTTTGGT
adult leaf rust response	RAC875_c5544_725	1B	28589834	2.92737	0.00683684	0.382616	aatggagttcaggggtttgttagcagatctgaacttggactagagccagg[T/C]ATTGAAGCTGAAAGTGTTTATCATGTTGGACAAGTTGTCAAATGTAGAAT
adult leaf rust response	IACX20344	1B	103568005	2.92796	0.00682393	0.382616	NNNNNNNNNNNNNNNNNNNNNNNNNNNNNNNNNNNNNNNNNNNNNNNNNNTAGATGTACCTCAGAAAAACTATTCAGTTGGGCAGATATGTTGTTATGGA[C/G]TAAGGTGGATCCTAAATTTCCTTCTAATTGAAGTCATGACACACTTTTTCCACTACAACGCGTTTGTAGTCAGCC
adult leaf rust response	BS00110463_51	1B	10223276	2.92847	0.0068127	0.382616	GCCTCAAGGAGTGGAATGGTGAGCCACTACCTATCTGCTGAACAACGTAT[T/G]AGAAATTGAAGAGAAGATAGTGTGCTTCAGATTTCAAAGACTCCGGATGT
adult leaf rust response	RFL_Contig2670_718	1B	59945406	2.9288	0.00680557	0.382616	ACTGGGCGTGTTGGTGTGATCAAGAACAGGGAGAAGCATAAGGGAACCTT[T/C]GAGACCATCCACGTTGAGGATGCCCAGGGCCACCAGTTCGCCACCCGTCT
adult leaf rust response	Excalibur_c43044_385	7D	15959632	2.93034	0.00677184	0.382616	atccgagcatgactaggatacattacaccacctggattcaaccagcggtc[A/G]CGTGCGCATATGACGGAATCAAACATGGACTCTCTCAAGAGATAGTAGCC
adult leaf rust response	RAC875_c37857_158	UNK	934579764	2.94799	0.00639695	0.382616	GGTAAGAYAGCTTGATGGTTGCACCAATTTTTGCCAACTATTACTGTTCC[T/G]TGGTCGAGTTGCTCAACCTGATGTCGTAATTTTGCTGGCCAGGAGACTTC
adult leaf rust response	IAAV7445	UNK	1314965538	2.93154	0.00674576	0.382616	NNNNNNCAAGGAGGGCACTACGAGCCTTGAGGGGCCTTGTTAGATTGAAGTCATTGGTCGAGGGTAATTCGGTCAAGCGTCAAGCTGCTAGTACTCTGCG[A/C]TGTATGCAGACTCTCGCACGGGTGCAGTCACAGATACGTTCAAGAAGGCTGAAGATGTCTGAGGAGAACCAGGCCCTCCAGCGCCAGCTCCTGCTGAAAC
adult leaf rust response	BobWhite_c44165_441	5B	110274851	2.93154	0.00674576	0.382616	TCCCTTTCCGTTTCAGTGTTGTTCTTTTTTCTCTTGGCCCGATCTGCTCA[T/C]AGGTTTGAGGCTTCGTGTTGTAGGGACCAGATCTTGGCTATGATCTATGC
adult leaf rust response	BS00003729_51	7D	237739621	2.93172	0.00674171	0.382616	AACTACTCCGCCGCCATCACCGAACTGTATGGGATGGGCGCCAGAAAATT[T/G]GGGATCATCAGCCCTGGCCCAGTGGGGTGTGTGCCGCGGGTGCGCCTGTT
adult leaf rust response	Excalibur_c6782_253	UNK	0	2.93291	0.00671605	0.382616	CAGACATTGGACATCGTTGCGGAGAATCCTGACAAGTTCCGGGTTGTCGC[T/C]cttgctgctggctccaacgtcactcttctagctgatcaggtgaaaacgtt
adult leaf rust response	BobWhite_c54480_387	3B	9633333	2.94029	0.00655812	0.382616	GTTACATCAGCTTCATCTTCATCACTCTAGGTGTGGGATCAATGCTCCTC[A/G]CGATGACCCCACCTAAAAGTTTTGGAGAGAGAAAAGTTGTGCGTTTGACT
adult leaf rust response	BS00066117_51	1A	103101659	2.94061	0.00655135	0.382616	GGAGCTGACTGGATATATGACCATAGTCCAGTGCAATTAGAATCAAAGAA[A/C]ATGCAGATTAAAGCTACTCTTGCTGATGACAGGATTGTTCCATGATTAGA
adult leaf rust response	IWA4055	4B	267370296	2.94102	0.00654263	0.382616	ATGCTAAACCCTCTCAGGAAAGTATGTTGCCTAGCAGATTGTTTGGAAGCATCAAACAGATGCACTGCGTGCTATGAAAGAATGGTTCTTCCCCAACCCA[A/C]TAAAGCGGGGCTGGACAAGGGCATTATATATACAAGGCCGGCCGGCATGCTGTCGTAGGCATCAACTGCTACGCCGGGTCGTTCATCGGTGAAATGAAGA
adult leaf rust response	BS00049883_51	UNK	1347001098	2.9414	0.00653462	0.382616	ACTCCGGGATGGCGATCGAGTGCTGCATCCGTAGCTGCTCGTAAAACCTC[T/C]TGATGAAGTCGTCGGCCTCGGCGTCCACGCGCTCGTTGCTGCCGCTGTTG
adult leaf rust response	IAAV5812	UNK	1429439249	2.94163	0.00652981	0.382616	NNNNNNNNNNNNNNNNNNNNNNNNNNNNNNNNNNNNNNNNNNNNNNNNNNNNNNNNNNNNNNNNNNNNNNNNNNNNNNNNNNNNNNNNNNGTAATCCTGA[A/T]GGTGGACCTGATGGTGGGAACAAAAGTTCTGAATATATTAGTGACATCACAATCAAGCCTCTTGATCGTCACAACCTTTTACGCCCAGAGACTGTGGAAT
adult leaf rust response	Tdurum_contig12812_83	4B	242472305	2.94222	0.00651742	0.382616	CACTAAACTATTAGCAGAAGGATGTAAGTTTAGCCTAACAGAAAAGGATC[A/G]ctaagtaagtttatgcttccaagcacagagagaaggacatgatcagcaat
adult leaf rust response	GENE-1934_501	3D	123363309	2.94269	0.00650746	0.382616	GATACTAGCTGTGGAGGGGAAGGTCCATGGAGAATAAGAGAAGGTCTGCC[A/G]TGCCATGTAAAACGACTAAATTTTCTAATAAGRGCAAATTCAAATG
adult leaf rust response	RFL_Contig4059_310	1B	49770066	2.94844	0.00638765	0.382616	GCATTGGCAATCCCAATCCCGCATATTTCAACAAGTTGTGTCATTTGGGT[A/G]CCTTGGTGTTGCCGAGACGTACTATAGGTTTTCTCAAGCTAAATGTTGCA
adult leaf rust response	JD_c10917_403	UNK	1145652809	2.94537	0.00645145	0.382616	TATTCCCTTGATTGTAATGTTGGCATAGAGGAGGCTTCTGTAGCTCATGA[T/C]CTTCCAGTTTACCGCAGTAATAATGAAATGCATGGAAGTTTGGTTGATAA
adult leaf rust response	BS00073034_51	1B	68764698	2.94537	0.00645145	0.382616	GCCTCCCGGGCATCCAGAGCCAGGATCCTTCCATCAATGGCGTCGAATTC[T/C]TGCCTGCTCTTCCTGGCAGCTTTCCTGAACTTGCTCTGCAGGGCGTCGAG
adult leaf rust response	IAAV268	1B	56695641	2.94844	0.00638765	0.382616	CACATGAACTTTCTTTTTCAGATTGCCTTGACGAAACCTGAGAAGCTGAAGCAGATGTTGGTCGTTGCTGCTGTTGCAACTGCCTTACCTGCTG[A/C]ACCTTATATCCAGGCCGACTTGCCTCAATTCCACTATCCTTTTTCATGTAGTTCTGCTTTTCAGATTTGTCTTCCCTTATGACCTTCCTCCTGGGAGGTG
adult leaf rust response	GENE-0084_248	1A	124061636	2.94844	0.00638765	0.382616	TCTATACTTGTTTGTTTTGCAGGTTCATTACCAGCTGCGTGCAGATTCAA[A/C]TTCGAAGATATTACATCGTCTTCCCTTGTTATCATCCTAAAAGAAACTAA
adult leaf rust response	BS00031417_51	1B	23559739	2.94844	0.00638765	0.382616	TTACTTTTCAGGATATGCCTCGTTATGATGATCGTTATGGAAACGCACGC[T/C]TGTATGTTGGTAGATTGTCTTCCCGTACTCGTTCGCGCGACCTAGAATAT
adult leaf rust response	BS00097523_51	1D	12571161	2.95128	0.00632919	0.382616	GCTAGTATTGCCACCAAGGGCGCCATCTATTCACAAAGCAGAGGAAGTCA[T/C]GGATAAGACTAATACCAATGGTGTGAAACAGCTTACTGGTGTTTCTTGCC
adult leaf rust response	CAP8_c2544_283	1D	61154481	2.95128	0.00632919	0.382616	TCTCCACAGTTCATTGCAGCCTTCTTCGCTTCCTTCTGCTGCTTCTTCAG[T/C]GCTTTCATGGCAGCCTTCTCCTCTTTCTGCTTCTTCTTCAGCTCGTCCTT
adult leaf rust response	RAC875_c82649_146	1D	58645267	2.95128	0.00632919	0.382616	ATTGGGGCTCAATGCGTCAGAGTTGCGTCGGTCTTGGATGCCATTTACCA[A/G]GCTCTGTTTGCTCTTATTCTGAACTGAACCTGTGGATTCCTCTCCTCCTC
adult leaf rust response	IAAV4055	1D	57437099	2.95128	0.00632919	0.382616	GATTGCCAGTTTCAGAAGATGTAGACATGGCTAGTGTTGAGCTTCTGAAGGCCCC[A/T]CCTGTTCCAAAGAAGAGGATTTTTCTTCTTGTTGGTGTTTTCTCTACTGGAAACAACTTCAAGCGCCGGATGGCTTTGAGACGAACATGGATG
adult leaf rust response	JG_c8473_141	1D	56760400	2.95128	0.00632919	0.382616	GAGGTGCGCCAACTTGCTATGCAGGTACGCAATCTAGGTTCTCCACGTTC[A/G]ataactgttctcagtggaggttctggacaaacaggagtatcaggactaat
adult leaf rust response	BS00064750_51	1D	56653380	2.95128	0.00632919	0.382616	GGAGTTAACATGCTCAGAAACAACCAAGTTCGAAGCTAAATCCACAGGGA[T/C]GCCAATTTCATGCAATCTAATCTTCGGATCACCGACCATAGTACCCCCGA
adult leaf rust response	IAAV4723	1D	56251372	2.95128	0.00632919	0.382616	GAAGAAAGGAGGTTGTCTATTCGGACTCTTATGTTGATCAATGGATGAAATCTGACGAGGTATACGAAGACATCCCAAAGATGACTCCAAGAGCAAAACG[A/G]AGTGCTTATTTATCCGATATACAGGAGGTTGATTTACATGATAGGGCAAAAAGGCTCAAATATTCTGACAGCGCCGATGGCGCAGGCAACTCAACCTGGA
adult leaf rust response	Excalibur_c18184_132	1D	55731278	2.95128	0.00632919	0.382616	TGATCTCCGTCTGCGCAATAGCCTACCAAGCTGACCAGGTTTGGATGGTG[T/C]AAGAGGCTGAGCATCAAGACTTCAACCAGGAACTCGCGGTTGCCTTGAAG
adult leaf rust response	IAAV2773	1D	54239945	2.95128	0.00632919	0.382616	ATTGGGTGGAATTGATGGATTGGAAGCTGCATGCCCTGTAGTTTTGGTCATAAGGCAGTTTTGGCGATTATGAGCTCCTTTTCTTTTTCTCTCTTCTTTG[A/C]TTACCTCTTGGCAGCCATGGCTATGTTTCCGTGATGTAAGTTGGGACAATTTGATGAGACAATGGCATTGAGCTCGAAAATGCCAAATGGAGACCGAGAT
adult leaf rust response	GENE-0121_495	1D	53786393	2.95128	0.00632919	0.382616	CAAAAAACCATAGTTGTTTCTGTTTATGCCAATACGGAGATCCTAGCTTA[T/C]ATTCAAAGGGACATTATCAAGCATTTATGGCAATATTCACTTAAGCAATG
adult leaf rust response	GENE-0565_201	1D	42695388	2.95128	0.00632919	0.382616	AAATATTTAARCAGGTGTTTGATTTGACTCACATGTTGAAAR[T/C]CCCTCCTCCCACTTTCTTGCAGTTCTGTTGTGAATGAGTATGTGGAAGCA
adult leaf rust response	BS00110545_51	1D	42373631	2.95128	0.00632919	0.382616	GACTGCCGGTCATACCCTCTGTACCGGTTCGTGCGCAAGGAGTTAGGGAC[A/G]GTGTACTTGACCGGAGAGAAGACACGGTCACCCGGGGAGGAGGTGGACAA
adult leaf rust response	IACX3431	1D	36394584	2.95128	0.00632919	0.382616	AGTGAAGTTGACCTATCTGATTTTCAAGATGCACCTCTTGATCATGATGATGAACAGCCA[A/G]TACAAGGAGATGCTACTCAACAAGATGGTCCAGATGAACCAGCAGAGGTGATTAAGAAG
adult leaf rust response	BS00021902_51	1D	32864446	2.95128	0.00632919	0.382616	tcaccacccccagttacttttcatgactttatgggacagcatgtgtttcc[A/G]GAGAATCTATCTGTATCTGCTGCACCAGGGGCACATCCTTGCCCATATGT
adult leaf rust response	tplb0055p02_1074	1D	9459233	2.95128	0.00632919	0.382616	GGCTACCCGAGATCAGGCAGCATCGCCATGTACGGTGGTGATCACCACCT[A/C]GCTGCTGGCGCTGGCTACACAAGCTCCTACTCCAATGCTGCCACAGGTAA
adult leaf rust response	Excalibur_c66156_743	1D	64448052	2.95128	0.00632919	0.382616	ATTTTCCTGATGGCATACACGCTCCCCATGCTCTATGAGAAATATGAAGA[T/C]GAAGTCGATGTTGTGGGTGAGAAGGCCCTGATCGAGCTCAAGAAGCAATA
adult leaf rust response	BS00030667_51	1D	385887	2.95128	0.00632919	0.382616	cttactgtttatggtgatgtgaaggagatttgcagggcttctacaagctg[T/C]AATAAGAAACTCGTAGAGTTCTACGATGTCAGAGCAGCAGAAGCAGCACT
adult leaf rust response	TA005710-0827	1B	203666168	2.95128	0.00632919	0.382616	T[T/C]TGAAGTGCATCGAAGTTTTTTCATGAGTATGGGTAAGGAGTACCTAGAGG
adult leaf rust response	Kukri_rep_c111568_656	1B	152171709	2.95128	0.00632919	0.382616	ACGTGATAGGAGTCCTGATGATGTGCTGAAAAGTGCTGCCAAAAGTTCTG[T/C]ATGCACACCGTCGATAATGAAGAAGCGGCAGAGAGAGCCCCCTTCTCCTA
adult leaf rust response	Kukri_c5299_462	1B	119983270	2.95128	0.00632919	0.382616	AGAAAAAGAAATCAACTAGAGCATCATCAAGGGCATGCAAGAGTAAGCCT[A/G]CAAGAAAACCTGCTGGAAGTAATGGCCATGAAGTAGGCTTTACTAGTACA
adult leaf rust response	BS00069316_51	1B	115868019	2.95128	0.00632919	0.382616	ATGGAGATAGCCTTCCCTAGCAGCAATGTAAAGCGGTGACTGCATTTCCT[T/C]GTTCAATGCATTTGCACATCTTGGGTTGACCTCCAAAAGCTTTAGTGCAA
adult leaf rust response	GENE-2762_144	1B	103009045	2.95128	0.00632919	0.382616	ATTTTTGGCACCATRACATCTTTCATTAACATTGTGTCCTGAGGTG[T/C]GTAATCTAATGTTGCAGGTATGATAGGGAGGGAGAGCCATCACAGCTGTG
adult leaf rust response	IAAV6799	1B	102898484	2.95128	0.00632919	0.382616	AGGGGAAGATGATGTTCCACAGATCTCAGGCTTGGCTAGAACTTTTGATGTCTCAGGCTTGGCTAGAACTTTTGATGTCGCAGGCTTGGCTAGA[A/C]TTTTTGATGTCCCACTAGAAGGTGAAGGATTTTGTGCATCTTCAAGAGCCTTGTTTTCCGATTCAGTACTCACTGATTTAAGTTCACATTCCAATGAATC
adult leaf rust response	BS00038368_51	1B	101023013	2.95128	0.00632919	0.382616	TGGTGTATTGTCACTGTTTGTTGGTGTATATTGTGCAGATAGTTTCTACA[T/G]AACCATGTAAGCTGTGTAGATTTTTGGGAGCCATTCAAGATGTACAATTA
adult leaf rust response	BS00035794_51	1B	100223656	2.95128	0.00632919	0.382616	AGCCTGGACAAGGTGAAGACGGAGATGGTGCCCAAGGTGGTGGAGTCCAT[A/G]ATCGGCGGCATCGAGGCGGTCCTGGAGGAGGGCGCGCGGCACGTGGTGGT
adult leaf rust response	BS00093102_51	1B	99921432	2.95128	0.00632919	0.382616	CCACTCTTAAAACCATAGGTTACCACTATATTTTGTGAGATAAACCAGGA[A/G]TAGCCTGGAGTTTTTGTGATGATTAGATGGTTGTAATTTTGATCAGATGT
adult leaf rust response	Jagger_c6107_116	1B	99181803	2.95128	0.00632919	0.382616	TGGCCAGCTTGTTATCAACTGTGACTTTCTCTGATAATATCAGTTCAAGC[T/C]TGCTTGTAAGATTGGCAAGGTCTTGATTCAGCTCAGAAATATGTTTCTCG
adult leaf rust response	Kukri_c24684_134	1B	91594716	2.95128	0.00632919	0.382616	caaaagatcattgagagcaggaagtggggcttcaccaagttcaaccgcaa[T/C]GACTACCTCAAGTTCAAGAGTGAGGGCAGGATCTTGCCTGATGGAGTCAA
adult leaf rust response	RAC875_rep_c69176_194	1B	90266587	2.95128	0.00632919	0.382616	AAATTCATTGAGACAACACGTGAAACAAGTGTTAGTTTTATCGTCGGGAA[A/G]TTTGATGGCATCCTTGGCCTTGGCTACCCTGACATCTCCGTTGGGAAAGC
adult leaf rust response	GENE-2766_500	1B	80096886	2.95128	0.00632919	0.382616	GTCAAGATAAATGTTGTCTTTTTAATATCAACAACTAAAATGCACATTCT[T/C]TTTTGCTCCCTTCCCATTCCTTTCATGATTGTTRTTATTAGGTTAA
adult leaf rust response	IAAV4676	1D	61779159	2.95128	0.00632919	0.382616	TTTACTTGCACTAACAAAAGGAAAGGATCCTCCCAAGTTGACGCGCAGTAACAAAAGGGTCAGAGATCCATTCCACTCAGAGGAACTGCTGCAGCCAGGG[T/G]TTACTGGCTGCGTCGTTCTCGAAGTCTGATTTCAGTTTGGCCACCATCTCCGTAGCCTTGCTCCCATCCACCTCATCTAGAGGCAATGCAGAAAAATCCT
adult leaf rust response	tplb0053b16_1030	1D	64765434	2.95128	0.00632919	0.382616	TGCCTCGCCAGCCACAACCGGGGGGCGCAGGCCTTCAACAAGAAGCTCAG[T/C]GACCTCTGCGACGAGGTGCGGCTGCGCCTCAAGGACGCCACCGTCGTCTA
adult leaf rust response	Tdurum_contig10663_1143	1A	169549294	2.94844	0.00638765	0.382616	ATGGACCACAGGCGTCAGAAAGAAGATGCTCTGAACTTTCGTGTGAAAAA[A/G]GAGAATGAGGTGAATGCGGCTGAGAAGGGATTGCTTGCTGAGATTACTGA
adult leaf rust response	GENE-0400_330	UNK	994097408	2.95128	0.00632919	0.382616	TCATGAACTGTTGTTTGRCRATCCTTAATTTGGRTTTC[A/G]TGCTTTTCTTGTGAGGGACACATTATTAATGCTTTGTTATTTTACCCTGT
adult leaf rust response	GENE-0564_125	1A	168271817	2.94844	0.00638765	0.382616	TTACAGAAATAAGGCTATTATTATCTATACTTGATGTCGCAGCTGATCCA[A/G]TGATTTCCCTTGATTACACTAATATAGGAGAGAAAGTTAATGTATTGATG
adult leaf rust response	IACX3433	1A	156666385	2.94844	0.00638765	0.382616	CAAGGAGATGCTACTCAACAAGATGGTGCAGATGAACCAGCAGAGGTGATTAAGAAGAAA[T/C]TGGTTATTACTGAAGAACATTTCCAGAGAGTTACACAAGCTTTGGTCATGAGACTGCGG
adult leaf rust response	BS00064406_51	1A	152150428	2.94844	0.00638765	0.382616	CTGATCCAGCTCATGTTCAGCATTTTCTTTTACGAAAGACTTGGCAAGTT[T/C]AGTTTTATCAGCAATTGCATCCTCGTCATCTGATGCACTATCGTCCAGTG
adult leaf rust response	IWA3560	UNK	638988286	2.91146	0.00719478	0.382616	TCGCGAAACAAGAAAACGATTCATCGGAGTTACAGGAGCAAAACTGAGGCCTTCCCGGAAGCTCATGCGATATCCGATGATTGCCGGGGCAGAGCAGGTC[A/G]GTCCTCAAGTCACCGAGCTGACCGGGTYGACGCGGCCGACGACACCCGCTCGGAGCTCCTCACGCCGTACCGCTCGTAGACCTTGTCGTGGTTCTCGTTC
adult leaf rust response	TA004698-0181	1A	18185913	2.94844	0.00638765	0.382616	GGCAcGGAGTTAGTTTCCATtAGACTgtgTGGGTTCATGAAaAACAAATT[A/G]AAC
adult leaf rust response	Excalibur_c49234_475	1A	2094578	2.94844	0.00638765	0.382616	CCTCCAGAATCTTCACCCCATGTAAAAACTTCTCCATTTCTTGTCACCAA[T/C]GAGGCATGCCTGACCCCACAATCCACATGGTACACATCAAGGACTAAATT
adult leaf rust response	JD_c2280_91	2B	57231303	2.9502	0.0063513	0.382616	AATTGGACGAAAATCAAGGGCAGCACTTCAGCTGCAAGTTTACTGAATTG[A/C]ATCACGACAGAAAGTCTGGCAACAATCATATCAAGTTCATGATGTTCGAG
adult leaf rust response	Excalibur_c63009_102	3B	760999312	2.95056	0.00634392	0.382616	GCATACTTGTGATAGAGCCTGTCCAGCTCCTCTAAATCCAATTGAGACTC[A/G]GTGTCAATTTCATCATGTATGTGAGACCTGAGCTGTTCATTGTCTGCCAA
adult leaf rust response	IACX6800	UNK	0	2.95128	0.00632919	0.382616	NNNNNNNNNNNNNNNNNNNNNNNNNNNNNNNNNNNNNNNNNNNNNNNNNNNNNNNNNNNNNNNNNNNNNNNNNNNNNNNNNNNNNNNNNTGACTCTGTGT[A/G]TTGCCAACACATGTCAAATCCACTGGGAAATGGTGCAATCGTTGAAACATCTGATGAAA
adult leaf rust response	GENE-0496_408	UNK	0	2.95128	0.00632919	0.382616	TTTGCTCAAGAGATCTGTTCCAAATATGCCTGTGTGGTGTTCAATACTGT[T/G]GGTTTTCGGGACTAAAGTTTGGACGG
adult leaf rust response	GENE-0411_350	UNK	0	2.95128	0.00632919	0.382616	NNNNNNNTRTRTGAGGACTAACTGTATTTTACCATRRT[A/C]TCCAGACCCCAGTTGGAAACTTTGTGCAAGGTTTCGATACACTGCGGCTC
adult leaf rust response	BobWhite_c872_311	UNK	0	2.95128	0.00632919	0.382616	acctgcgtcatccagcccatcgacatgatcaaggtgaagatccagttggg[T/C]GAGGGATCTGCAGCTCAGGTCGCAAAGACGATGTATGTTAATGAGGGCTT
adult leaf rust response	BS00091445_51	UNK	0	2.95128	0.00632919	0.382616	gctaggaatgcagacacaaagcaactaaacggattcattgtgaagaaggg[A/G]GCGCCTGGTTTGAGAGCCACAAAAATTCAAAACAAAATTGGACTTAGAAT
adult leaf rust response	IAAV3583	UNK	3539568	2.95128	0.00632919	0.382616	TTTTTTTTCCGAACGGAGGGAGTACAAATCCAGCTCCGACTTTATCCTTCCGCTTTACAAATTACATTTTGATCATTCCGTTGCACTTATTCCGATCTTA[T/C]TCGTACCCACCAGAATACAGGGTGGGGGTCATACTTTGCTATTCATCATAGCTGGAGGCAGAAGAAGAATTA
adult leaf rust response	BS00088256_51	UNK	1032942838	2.95128	0.00632919	0.382616	ACTTGGGCACCAATTCTGCCAGTTAAGAGGGTAGTACTTGATTTCTCATC[T/C]CCTAATATTGCAAAGGAAATGCATGTTGGGCATCTAAGGTCAACAATCAT
adult leaf rust response	Kukri_rep_c108883_500	1D	65971006	2.95128	0.00632919	0.382616	CCTAAGGTGCCAGCAAAGGAGTTGTTCCTGGACCAGCTTACTGCTGGTCA[T/C]gagagcccatcaagctgccgttcatcagcacaatctccactgtgatgcca
adult leaf rust response	BS00091317_51	UNK	929395381	2.95128	0.00632919	0.382616	AGGCTACAAGCATCTACACCACTTCGTCAAGTGAGGTCACAAGCAGGCCT[A/G]ACCGAGTATTTTGATGAGGAAAATGAGCAATTTCGTTGTACTGGTGTATT
adult leaf rust response	IAAV4677	UNK	838234345	2.95128	0.00632919	0.382616	AGAGTTCATACACGCTCTGACAAAGGAGAAAACAAGAGGTAATTATACACTACATGACAGGGGAGGCATGATCTTGGTTGTCCTTCTCTCGAGAGGCAAA[C/G]TCACTAGCACTACTAACCGCACTTGCTGTGCTGCCAGAGCCACGGGGACCCAGCAGTCAGATACAACGCAGCGAGCTCT
adult leaf rust response	BS00067404_51	UNK	1366610967	2.95128	0.00632919	0.382616	TGGTGACCGGTTCTCGGAGGTCTATATGGAGAGCGTAAGTGACATGGACG[A/G]GGAAGACGGTGCCGGCATGGCACTGGCTCTGGCCGGGAACCGCGTCGTCG
adult leaf rust response	D_contig18874_367	UNK	1105285447	2.95128	0.00632919	0.382616	TCTATAAGTAAATTATAATCAGTTCCAGGAATCAAAAGGCATCAGGAAGAACAGCATGATAATACAGAAAAGGGATAGACCTAACCTTAGCATCCTCATCCCTGACAGAGTGAAGGCGGAAGCG[A/G]CCCTTGGTGTCATAAAGAAGCCTGTAGTTCTCACCAGTCTTGGGAATGGAAATGATGTCTGGTAGACACCAAGTAAGGTATCAGCAATCAAATAATGTCAACAATCTATGCAGAATGTCAATTCA
adult leaf rust response	BobWhite_c3068_393	UNK	1251057881	2.95128	0.00632919	0.382616	gatattcttaagcaaaggatactggacgcagatcttcctctggagccgta[T/C]GAGTGGTACCTGGACCTCCGACGCTTTGGCTCAGTGAAGCACAGCGGGTT
adult leaf rust response	BS00104686_51	UNK	1393193121	2.95128	0.00632919	0.382616	AACTCCGACCACCTTTGTCTTGAGCATAAACTTCATCTTCTGCTTCTGCA[A/G]CATGCGCTGGAACTGCTTCCTGATTTCACCATCCATTGATGGGACTATGT
adult leaf rust response	IACX18625	UNK	835620479	2.95128	0.00632919	0.382616	GCGCTCGAGGGAACTGAGGACTAGAGCTAGAGAGAGCTGAGAGAAAGAAGAGGAAGATGGGCTCCAGCAGAGTTGGTAGAGTTTC[A/C]GTTGTTCTTCTACTGCTCATCGTCGTTTTGGTTTGCGCCGCAGGAGGCAGGGGTCTGGCCGAAGAAAAGATTCAGAAGGA
adult leaf rust response	Kukri_c7886_195	UNK	1374633625	2.95128	0.00632919	0.382616	AGATATTGGTAGCTCCAGACCTTCAGTAGATGCAGCAGCAGCAAGGGGGA[T/C]AGCTGATGGCAATTCATCAAGAGCCCCAGAAAAGAAGCACAATATGGCAC
adult leaf rust response	IAAV9195	6D	68245488	2.95128	0.00632919	0.382616	ATCCGGCGACAATCATCAGCAGCAGCTTCTCTACTCCTGCCGCCGGTGGCTGCTCTTCTGTTTCTATGGATGTTTGGCGGGGGGCATGTGATGGCACATA[A/C]TGAGATTCGCAACATGACGGCACTCCAGAAACATGTCTCCTTTTTCGACCGTAACAA
adult leaf rust response	GENE-2162_650	4D	73861373	2.95128	0.00632919	0.382616	TATGTGCTTRAACAATGCGTCAAAAGGAATTTCGTAATTGGCATGG[T/C]ATTATGAACATTTCGTACTAAGAAAATGCGGTTTCCACAAATGAACAACG
adult leaf rust response	RAC875_c85881_200	1D	79396498	2.95128	0.00632919	0.382616	CAGACTGGTGTTACTTTCCGCGGCAAACTTACCCCAGTGCCACCTGGCAC[A/G]TACAATGCTGTGAAAGCTGATTCATCCACAACACCAGTGAACCCGAATGT
adult leaf rust response	RAC875_c42715_856	1D	78173177	2.95128	0.00632919	0.382616	CCAGATGAATAGCCATTTGAAAAGTTAGGGCCTCCAGCAATTGAGAATGA[T/C]GACGTGGTGGGTTCCAGTGGAAGTAATGCTAATTCATTGCTGGTAGATCT
adult leaf rust response	RFL_Contig1952_781	1D	77262761	2.95128	0.00632919	0.382616	gcaggttacaaactagaggtaatggagtctcatcaagcgacaaaattgga[T/C]GTTTCTGGCACTGCCAAAGCTGTAATCTCTTGCTTTCAGAAGTTGGGTGT
adult leaf rust response	TA002664-0848	1D	67147504	2.95128	0.00632919	0.382616	GCA[T/C]CCAGGAGaGCCACATGCCAGAGTCATGGAGCCAGATGATAcTGTAAACAc
adult leaf rust response	IACX7921	1B	142967655	2.91242	0.00717277	0.382616	CCGTTGTAAAAAGAATTAGGTTAGCCTGTAGTAGCCTCAATGGTCGTGTAACATACAGAAGTAATGCTGAGTTACACCCTAATCCCTCAAACTCCAATGT[A/G]ACCGTTAGCAGCTCATTCTGTAATGACCACCTCTAGGGCCTGATCTTATCATCTGTTACCAGTTGCCAGACTAATGTAGTAGAGCTAGCTAGATATTGTA
adult leaf rust response	Tdurum_contig64606_1309	UNK	676082182	2.90567	0.00732946	0.382616	AGGACCATAGGAAGTGAGATGACATGTATCTTAAGTTTCTGAAACTATCT[T/C]GTGTTGCCGGTGGAGGCATGAATTTATCATAGCTTTTCATGTCACTGGGA
adult leaf rust response	GENE-4777_662	UNK	1339887616	2.9112	0.00720084	0.382616	ATCTTTACAATAGGAATTTACTGTTGTGAAAAAAAAATCCATGAAAATTC[A/C]CATTCTTATTAGTCTARTATGCAAAGARATCTATGTTR
adult leaf rust response	BS00092426_51	1B	61211603	2.86541	0.00832933	0.382616	TCCGCGAGGGGCTGTTGGATTATCGACAAATGTCCACTTATGGAAACACC[A/G]ACAAAGACATTGTGAACTCAAGCTACCAAATTTCTTGGGAGCGTGGACAA
adult leaf rust response	Kukri_c29541_416	4B	94711234	2.86263	0.00840276	0.382616	ATTCGCTGGTTTATTGAAGAAACTTCCGAGAACTGCTAAATGAATCCCTT[A/C]TTTTCCAAATGTAGGAATGAACATGATAAGAGCACATCCTTCGTATTCTC
adult leaf rust response	BS00004316_51	1B	117470876	2.86263	0.00840276	0.382616	TACATGGATATATTCCTTGGGAATCTGCCATATCACCGCAAAGTTTGAGG[T/C]caagactatcgagctcattgttacaacttaccaggctgcattgttgctac
adult leaf rust response	IAAV4559	1B	60877898	2.86263	0.00840276	0.382616	ACAGCAATATAACATTACTTCTCGTATCAGAACTTAATAGGGGGAAGCACCCATCAATG[A/C]TGTGTGTGACATGCCGCTTCATTGTTTTAGCTGTTCAAACCGCATACAGGCGGATAATCTGGTTGATCTTGGCACGACAAATGGGGCACCCCCATTTCTT
adult leaf rust response	CAP8_c2036_140	1A	141157721	2.86263	0.00840276	0.382616	AGGTAAACGGCAGAGAAAACAGATATCAGATGTTGTTCAACATTGAACCA[A/G]AATAAGATAAATCTATCGCCGCTAAACTTTCACTGCCATCTCTCTGATCT
adult leaf rust response	RAC875_c767_4007	6A	29961861	2.86481	0.00834509	0.382616	GCTAGATCACTCGAATTACATTAAAAGCAATCAAAATTTACAAAAGTGAA[T/C]AATTGAAATTACAATGGCAGACAACATAAATTACAGTACATACCAGGAAA
adult leaf rust response	GENE-0256_368	1A	22077667	2.86483	0.00834474	0.382616	NNNNNNNAAAGAACCTGAGACCGGTGAATTTTGTATTGAGGTAATCTGAATAGCAA[T/C]CCAATCCATTTCTATCATTACCACAAAGTCTGCTTTGGTGAAGGTGAAGC
adult leaf rust response	GENE-0163_519	UNK	805083386	2.86541	0.00832933	0.382616	ACGCCTCTCTGCACAATTAGAGGGCATTCATCATATGCACTTCATGTGTT[T/G]TAATAGAACTCTAACAAAAGTTTTTTTTCTGGCATCCAGACAGTTCTTGC
adult leaf rust response	Excalibur_c55348_283	4D	67693120	2.86541	0.00832933	0.382616	GCTCACCCATGGAGTTCTCCAAAATTGTCTGTTGCTTCCTACTCTCCGGG[A/G]TCATCTTTAACTGATTTAATTTGTCCCAAGTTGTGGTAATTCGGGAGAGA
adult leaf rust response	IAAV8714	1D	32864377	2.86541	0.00832933	0.382616	TAAGCGGAACCATCCATAGTTCTCTCAGGGACATGGGAGCTTGATGATGATGCCAGCGATGGAAGAGGATGCAAGTATGCCACATATGGGCAAGGATGTG[T/C]CCCTGGTGCAGCAGATACAGATAGATTCTCCGGAAACACATGCTGTCCCATGAAGTCATGAAANNNNNNNNNNNNNNNNNNNNNNNNNNNNNNNNNNNNN
adult leaf rust response	IACX6397	1B	116445980	2.86541	0.00832933	0.382616	AGCATTGTTTAGTCAGGCCTTTTTCGGGGCGAGCCTGGACTTGATCTTCT[C/G]CACCTCCTTCGTGCCGACCTGGAACGCCGTCGTGAGCACGTGGTCAGGCACCGGCGGCGTGGCCGCGAA
adult leaf rust response	BS00063080_51	1B	109620196	2.86541	0.00832933	0.382616	GATCCACATCAGAAACATCTCCAGCGCCTGCCATCTCATTGTCACCCTTC[T/C]tatcctcctgatcttcgccatttgagttttcccgttcttcagtacgagct
adult leaf rust response	IACX20130	1B	106821703	2.86541	0.00832933	0.382616	CGGGGGCGGCGGCCCTGGACCTCGACTTCGACGACATCCAGCGCGACCGCGAGTGCGTCATGTGCCTGAGCGAGGAGATGTCGGTGGTGTTCCTCCCCTG[T/C]GCCCACCAGGTGGTCTGCGCCAAGTGCAACGACCTCCACGACAAGCAGGGGATGAAGGAGTGCCCGTCGTGCCGGACCCTCATCCAGCGCAGGGTCTGCG
adult leaf rust response	Kukri_rep_c105316_262	1B	105649121	2.86541	0.00832933	0.382616	CAATGCATAACTGGCTTCTACTCCTCTGACATCCTTTGACTTAGTGCACT[T/G]GTCCAAATCATCCACAGGTTGACTTCCTTTAGATTCAGAAGTTTTCATGC
adult leaf rust response	BS00091993_51	1B	53849095	2.86541	0.00832933	0.382616	GCAATGAATCTGAACGATCCAGTTTCCACAATAATTCCTGTGCTGAGGAG[A/G]CTAAACTCAGCAGGCTCCTTAAGAAGGCTAAATGGCCAGAAGAACAAGAA
adult leaf rust response	IAAV587	1B	56699737	2.86218	0.00841467	0.382616	NNNNNNNNNNNNNNNNNNNNNNNNNNNNNNNNNNNNNNNNNNNNNNNNNNNNNNNNNNNNNNNNNNNNNNNNNNNNNNNNNNNNNNNNNNNNNNNAAGAG[A/G]CCCCTGAACAGAAAAGAGTTATCTCGAAAGGAAGATGATGCTGTAGCTGTGCATGATTCATCTTCTTTGACAGTTTATGAACCTAAGCTGAAGGNNNNNN
adult leaf rust response	IAAV7845	1B	15359735	2.86541	0.00832933	0.382616	CAGTTGAAGAACGGTTTGTCATGAAGAGGATCGGGCCAAAGAACTTTCACATGTTCCGCTGTGTCACGAGGTACGGGTACAAGGACATCCACAAGAAGCA[T/C]GACGACTTTGAGAAGATGCTTCTTGACAGGCTCCTGGTCTTTGTCAGACTTGAGAGCATGATGGATGGCTATTCTGATTCTGAGGACTTCACCATGACGG
adult leaf rust response	GENE-0032_951	1A	33070229	2.86541	0.00832933	0.382616	CTTTTGCAACAAGTGTTCTGGAATATCTTATTGGTAGTTTATGTACAGTG[T/C]CATGCCATTTTGTTAATTACCATGCTACAAAGCTACATTGTTTTCCCTAT
adult leaf rust response	BS00064929_51	UNK	1187614558	2.86703	0.00828689	0.382616	AGATTTATGTAACTTCAGAGAGAACAAGACACAGTATCTGCACTTCCGAT[T/C]TACCCAGGACAAGCAACATATATGATGAGCATCCAGGTGATGTTATCTGT
adult leaf rust response	IAAV1624	1D	8796880	2.86703	0.00828689	0.382616	CTTTTAGCACCGGATATGATAACCATCCTCTTCGTGGGGTTGTGCTGTTTGATGACAAATTATTTGGTGAGGAAAAACTATTCAAGCATGTTGTCGCGGT[A/G]ACAGCAAATGAAGAACTGCATGTTTTTTTAGAAGTGAACGGTTCAGTGTTCCAGTGGACTTTTCAAGATGAACATGTCGGAGCTGTTGTTTCTCCTGATG
adult leaf rust response	Kukri_c9721_1525	1B	90391307	2.86703	0.00828689	0.382616	GCATCTTTCGGATCCGGAAGATTCAGTGAACATGGTTCTCAGTTTGATAG[T/C]GGTGAGGCCACAATACCAGAAGACGTCGAGATCCACAAATTCGCCGAGGC
adult leaf rust response	Ra_c6930_1753	5A	94206144	2.86774	0.00826827	0.382616	GCGATGCCTAAATTATCCATCTTATTTTGTTTATTGAGATGCTGAGCTGC[A/G]GATTCTGCTTTCGAAGGAACTGGCACAAGCATTGATGCAGCAACARGAGG
adult leaf rust response	BS00022604_51	UNK	1268021774	2.86977	0.00821531	0.382616	AGGGTAGTAGCATCATTGCGGGATGCAGAGCACGAACTCCAAACTGTCAA[T/C]GAGGAGAAAGAGATACTTCAAGAGAAGCTACTGTACACAGAATCAGCGGT
adult leaf rust response	Kukri_c30371_173	1D	71557227	2.86977	0.00821531	0.382616	TGCGGCGCGATTCCGCCGACTCGTTGATGACACAGATAAAGCAACAACGA[T/C]GGGAATACATACCGAAACTGCCATTTAGTATCCCTATATCTGTAGATAGA
adult leaf rust response	BS00098308_51	1D	53785134	2.86977	0.00821531	0.382616	CGGTTTGTTTTCTTTAGCGTGTTTAGTTCTTTTATGTATAAAGATATGGC[A/G]CCATTTTAATCTTGTATTGTACTGTACTACTACTGGATAAACTGTAACCT
adult leaf rust response	GENE-0040_194	1B	203666800	2.86977	0.00821531	0.382616	GRAAGTAAATTAATATTTTGTARTTTTCCCAGTGCRCT[A/G]ATGGATAGTTTTCTTGTATAGTTAGCAGAACGTGCTATTCTCGTTAAACC
adult leaf rust response	Excalibur_rep_c103847_565	1B	70355500	2.86977	0.00821531	0.382616	GACGCATCCTCCCCATGCTTTGCTGAGATGGAAGAATCCAAATGGATGCT[A/G]AATTCCTTCTTGTCCTTGGTAACCTGAACTGCCACAGTACCTGGGAATTT
adult leaf rust response	GENE-4777_297	1A	14057816	2.86977	0.00821531	0.382616	GTACGATTGCAGTATAAGGATAATTGTTTCGAAATTCTGTTCTGACTAAT[T/C]TTTRACAATAGGAATTTACTGTTCTGAAAAAAAATCCATGAAAATT
adult leaf rust response	BS00065322_51	1D	14776872	2.86984	0.00821369	0.382616	tcggggatgtccatcagcctcgaactaggccatcttggcctcgctgtgcc[A/G]TCTTCGGGTGTATTCGCCCGGCTCACCAATCTCTTCCTGAATCGCGTCCG
adult leaf rust response	RAC875_c1022_3059	UNK	1151435081	2.87011	0.0082067	0.382616	CGAGCCAGGAGTATGAGCCGCCGAGCAATGCCAGTAGCCCGAGAGGGGGG[T/C]TGAACGACGTCGAGATTAAGAACTAGAAGAAGCTCATGGGTATTTCGCAT
adult leaf rust response	Tdurum_contig42092_1047	4D	67693014	2.86263	0.00840276	0.382616	GCCTCTAAGTCTAAGTGGAACGATGTCGTGGTCGTCGTTGTTGTCGGATA[A/C]ctcccgtgtttgtgctttgatctgcttgctcagcgaccaacatgacgacg
adult leaf rust response	Kukri_c11707_160	1D	37314515	2.86218	0.00841467	0.382616	GCTGTCCAGTGAGGGTTTAGAGTTGTTGCCTTTGAAGACTATAACCCATG[T/C]TAGTGAATAAATTGAAAAGGGAAGGTGGCTGGTGAACTTGAGTTAAGACA
adult leaf rust response	Kukri_c7794_1247	UNK	0	2.87137	0.00817404	0.382616	GAAATCAAACACTTGATATTTGTTTGTAATAAGGAGATGAGCCTTATATG[T/C]atgtgcaatgagaggttgtacactgtaaadmmmgttgtattcaaatgtaa
adult leaf rust response	CAP12_c2677_138	UNK	982349123	3.49567	0.000945753	0.382616	ATCACACTCCGGCTAGAATTCGATGAGTCTGGCTAGTTGTTAATGTTAGA[T/C]ACCTGTGCTAAATCTTCATCGTGTTGCAAGGAATTCGATATGTGCACAGC
adult leaf rust response	BobWhite_c12593_361	UNK	979704023	4.21212	5.05967e-05	0.382616	GAGGAGCGGTACCCAGAGCCGAAAAGGTTATAGTGATTCAGGTAGTGGTA[T/C]AGGAGATACAGGTCCCTCCTCTTCTCAAAGCCTGGCTGCTTCGGCATCAC
adult leaf rust response	tplb0028p23_852	UNK	0	3.93703	0.000164996	0.382616	ATGGGAGGATGCTTGCTATTTGACTCGGACATCCCTTAGGATGCCTGCTA[A/G]cacatggcaaaatattgatgagtttacgaaggaggatctcgtcatgaagc
adult leaf rust response	Kukri_c46169_294	1D	8668997	3.82922	0.000257097	0.382616	GATCTTATCATCGACTTTCCTATCTGCCATGAAGGAGAACAATCTTGATG[A/C]GGTGTTGGTCAAACACGTGAAAGAACAAGAGAGCATGGAGTTGCTGAACG
adult leaf rust response	tplb0028p23_691	3B	333039593	3.81065	0.000277208	0.382616	CTTAGAAATGAAGTCGACTTGCAAATTCAGGGAGTTCAGAAACCTTCTGT[A/G]TGGAATCTCTGTGGTGTCCAATTGATACTTCTGCCTTACTTAATTGGCAA
adult leaf rust response	Tdurum_contig50861_106	4B	310595838	3.78478	0.000307687	0.382616	ttcacgcaccagggcagccttgggccactcaagggggaagcttacagaga[T/C]AACGACCGGATATCTGTCACGGACCCCTTGCTCGCTCAAACGCTCTGGGA
adult leaf rust response	IWA329	4B	307560423	3.76908	0.000327704	0.382616	TCATTATGGAATCCAACCGCATCAAGATCATAAGTTAGGACAGGTACAGTAAGAGGGAAC[C/T]GATACGTCAATATGGAATCCAACCACATCAAAATCATCAGCTAAGAGA
adult leaf rust response	Tdurum_contig50861_532	4B	310596894	3.74253	0.000364351	0.382616	GAAGCTCGCGTCGTGAAAAAGAACGTCAAGTACGTGCTCCGTTCCGACGT[T/C]GTGTTTGCTTAGCTGAAATGCTTCCAGGCCAGTTTCAGACCAAGGACCTA
adult leaf rust response	GENE-1294_339	UNK	0	3.73118	0.000381171	0.382616	TAGARRGRTAAATRTAGRTGGACTAGATAG[T/C]TATTATTTGACATCTTATTGACCTTTCCATGTATTATTTTACTCAGTGGA
adult leaf rust response	CAP8_c1305_148	1D	7678111	3.70171	0.000428306	0.382616	CCAAGATGACCGCCGGCTTCACCGAGGAGGACCTCAAGAACTCCAAGTTC[A/G]TCCAGGCGCACAAGAAGAAGTAGTCGCCGCCCGCCCGGCCCGTCCGCCGC
adult leaf rust response	Tdurum_contig60051_169	UNK	179765124	3.68625	0.000455173	0.382616	CGCGCACAAACAGGCAATCCATTATTTCACAAACGATCTGGATGGTGCAT[T/C]ATGCATAGCAATCACGTAGTAATTCACGAAGTGTGGCCTAGCTAGCTTAG
adult leaf rust response	RAC875_c58868_397	4A	5494004	3.58882	0.000664355	0.382616	GTACAAGAAGAGAGGCTGACATCATGTACACTTTACAAAATTGATCTGTC[A/G]CCTGCAATGTCTTGTGGTTTTGATCTTAGTGGTTGTGATGGAGAAGAGCA
adult leaf rust response	Excalibur_c12376_569	1D	914006	3.56284	0.000733739	0.382616	TCTTTATTGCCTATTCTGTCGGAATATAATCTGCAGCCTTCTGTTCATGA[T/C]gctcaatcaattgttggcaatctcaaggttttgtttacgcatttgcaaga
adult leaf rust response	Kukri_c26168_423	UNK	1186039721	3.56284	0.000733739	0.382616	GAGAGGAAYTTCAAYGAGGTCGAAATGTTCCGTATGATTGAATCTGCAGC[A/C]GCCTGCATTCGACACTCGTCATCAAAGAGGCCCAGAATGAGCCAGGTGGT
adult leaf rust response	D_GCE8AKX01EVXDT_117	3D	42539636	3.55174	0.000765394	0.382616	ATCTGGGTACATTCTGAACATCTTGTAACAACACTTGTTATCACTCAGGTTTTCAACAACCCATTGTTGTCCTGTGCATAATGGTATCCTCCTCTTCTTCTTCTTCAAATACTTCT[T/C]AGAATGGTTCATCACATAATACCCAACCAATAGCATGAGCTCATCTTCATTTGTTTCATCATCACTTGCACTCTCACAGGTTCCATCACCACTTGCACTCTCACTAGTGCTCATCTAAAAAATTG
adult leaf rust response	IAAV3789	2A	125862946	3.47807	0.00101008	0.382616	TTGGATCAGCATAGTTGGAGGCATGGATATAAATAGCCCGGGAACGGTCGATTTCTCCAAGATTTCTTTCAAGTTCCGCAAACTTCATGCACATCACCAT[A/C]ACATCTTTGTCTGGGAGACCAGATTCTATAGCTTGCTCGTATATTTGTCNNNNNNNNNNNNNNNNNNNNNNNNNNNNNNNNNNNNNNNNNNNNNNNNNNN
adult leaf rust response	RAC875_rep_c75626_232	UNK	367589382	2.86174	0.00842658	0.382616	TACCAGGCTGCATTGTTGCTACTGTTCAATGGAGCTGATAAACTTAGTTA[T/C]TCTGAGATAGTAACGCAACTGAACCTGTCAGATGACGATGTAGTGAGGTT
adult leaf rust response	BS00022207_51	1A	46622449	3.47405	0.00102534	0.382616	GCCTGGAGCATTATATCGTGCTTGTTGCTCTAGTGAATGAATAAATAAAT[T/G]GATGGTTGAATAAATAAAAGTGTATACATGGTTGGGAGTTACGACTTGTC
adult leaf rust response	TA001473-0980	1A	17226206	3.47144	0.00103535	0.382616	TTC[A/G]AGCACTGGACAAcATCAGGATGTTGAGCAACCATTGCTTAAACATGATGG
adult leaf rust response	RAC875_rep_c77684_470	3B	596535602	3.47092	0.00103737	0.382616	CACAAGGCCGTGAGGCACATCGACACGGTGCGCGCCTACACGTTCGGCTC[A/G]CACTACTTCGTGGAGGTGGACATCGTGCTGCCGGCGGGCATGCCGCTGCG
adult leaf rust response	BobWhite_c22301_230	2A	125866140	3.46287	0.00106891	0.382616	TCCAATAGCCGCTCAAACCTTGCCAGCCTCAAATCAGTGTCATCTTCATC[A/G]TTCAACCAACACGCTGCAAGTTCCTTCTCTAGCTTCYCYACCTTATTCTT
adult leaf rust response	D_F5XZDLF01CSICV_77	4D	14279	3.45479	0.00110144	0.382616	TAGCTCATGAGCTACTGAAAGGCCTCACATCTACAATGATACACTCTTAGACTAGAGAACCACAGCTTGAGCTGCA[T/G]CTTGAGGTCTTCAATGACGACGGCGTATGGAGATGAGTCCACCTTCCCAGGATCAAGCGCTTCCGCCAGCAACTGACAATCTGTTTCAGAAATGACTCTGATGGCTCCAAGGCTTTGAGGCAAAA
adult leaf rust response	Tdurum_contig60051_838	UNK	0	3.44697	0.00113384	0.382616	TTCAGGCCATGAGCCTTAGCGACTTCACCAACCTTGTCAGTGTATTCTAC[A/G]GTCAGACACTTCCCACCAGAATTTCCATGGGTGTTCTCCAAGCAGATGAG
adult leaf rust response	BS00021895_51	1A	66852256	3.43273	0.00119507	0.382616	TCCTGCACCGCTTTGTTTCGTCTGCAAACCTCTGATATTTCAGCGAATCT[A/G]TCCGTCAAGGAACCAAGACTAGATCCCGATGATGCATCGGATATAATTGT
adult leaf rust response	BS00066319_51	UNK	1052846602	3.40922	0.001303	0.382616	CGAATATTTCTGTCTGTTTACCTAGAAAGCACCGACAAGTCAAAAGTCGC[T/G]GTATCCCCATATAATAGGTGTGCAACACAGGGACACGTGTGTCATGGAGT
adult leaf rust response	BS00048887_51	1A	54829790	3.40886	0.0013047	0.382616	GAAGTGGAGGTAGGAAACCTGTCACTCGGAGTGATCTGTTCAGATGTTGG[T/C]TTCAAACGTGGTGTGAGCTGGTACGTGGAAAGGGCCTTCTATGGCTATAC
adult leaf rust response	Tdurum_contig100344_160	1B	23797472	3.40616	0.00131769	0.382616	TTTACTGGCACGTCCATGGCTATAAAATATAGAAGACTGGCAATAAGATT[T/G]tctaccactcctatggatgattccctttctaccatgctttggtcaagtct
adult leaf rust response	BS00062969_51	1A	61079866	3.40523	0.00132214	0.382616	GTCCTGTGGCGGCACGAAGCGAAGGTGCGTCACAATTTCCCAGGTAGCAT[T/C]GTATCTGGCACGACTACCAGTAGACAAAGAAACAAATTGTATGAAATATG
adult leaf rust response	TA004365-0417	1B	128575732	3.40523	0.00132214	0.382616	CCAACTGCAACACTTTGCATAATATCCAATCCCCCACATAGAGATGAAAG[A/G]AAC
adult leaf rust response	Excalibur_c6876_523	6B	21684778	3.39131	0.0013912	0.382616	GTCGAGTACGCCCCTTTGTCGTCGCCGTCTATATCCGTTATAGTGCTGCT[A/G]CGGTTTGGCTTTTCCTTGGTGTTCATAATCTCAGGACGACACTTGATTTC
adult leaf rust response	Ku_c2742_638	UNK	0	3.38668	0.0014149	0.382616	gttcgatacttcaaggaaaatggccatacactactcttggaggatggtgt[T/G]AATCTGTTATCTGTTATAAAAGGTGCAAACATGTACCGCCGTGGCAGGCA
adult leaf rust response	IWA6592	2A	236410655	2.87045	0.00819773	0.382616	GCTACCAAATTCATAATCTTCAGGAAATAAAGAACAAAAAGAAAAACATTGTTGTAGATGGAATGGAAGATGATCATAGCTGAGTTTTAAAGCTGGCATA[A/G]TATCATTGTCATTGTTTTGTGATTCCCATTCTTTACTTTCCAGAACGCTTGTCCAAAGGTTTAATGTAAGTTTGTTTCTTAATAATCTACCAACAGTTTT
adult leaf rust response	RFL_Contig2605_672	UNK	1404549622	2.87137	0.00817404	0.382616	TTTATTTTCTCTCCTTTCTTTCCACAATTCTTCTGTTATTTTCCTTTCAC[A/G]ttatagttctctaaaggtatgtgcagctgcataagaatgggtcaaaaaaa
adult leaf rust response	Tdurum_contig54973_1510	7D	4125669	2.91027	0.00722235	0.382616	ACAGGATAGTCAGCAGCAAGGATGGACAGAATGGTGTTTGCTGTAGTTAA[T/C]GGAGGTTCTTTCTCTGGATCAGCAGTGGACACATATATATCAAGCCCCGG
adult leaf rust response	RAC875_c21367_209	1A	126820459	2.88715	0.00777506	0.382616	TTGACTGGTGCTGGAGCAAACTTGATTTCATGGTTAGTTCTTCCAACGTC[A/G]TCTGTGTCGCTTGGAGCATCTGGGGCTGTTTTTGGCCTTTTCACAATTAG
adult leaf rust response	Tdurum_contig11824_281	1A	33112309	2.88624	0.0077975	0.382616	atggcgtatcttaaactaagaagatttgaagcggcagagaatgattgcac[T/C]GAGGCTCTGAATCTGGATGACCGTTATGTTAAAGCATACTCACGCAGAAT
adult leaf rust response	RAC875_c11123_186	UNK	1141759779	2.88715	0.00777506	0.382616	TCGGCGAAGATGTAGTCGCGGAATTGCAGACGGCCATGGAGAAGCAAGGT[A/G]tcgacatgcgtgtgtctgcgttgataaacgacaccgtagggacactggct
adult leaf rust response	GENE-0221_100	UNK	1289206677	2.88715	0.00777506	0.382616	TTCCCGAGGTTAGTAACAAGAAACCCTTTTGCATTATTRTTATCTG[A/C]ATTATGTCACTTGATATGTTGTTAATGACCACGAGAGAAAATGTTTTGGC
adult leaf rust response	CAP11_c3813_253	UNK	1393193121	2.88715	0.00777506	0.382616	AAGCAAGCCTCCTTGAGGGCTTCACTCACAGTGGGATGTGCATGGCATAT[T/C]CGGGCAACATCCTCGCTGGATGCTCCATACTGCAGGGCAAGCACAGCTTC
adult leaf rust response	CAP12_c2714_164	UNK	1281151437	2.88715	0.00777506	0.382616	TGACTTTGACTTTTACGAGGAACGTGAGAAGGCCCTGCTGGAGAATAAGG[T/C]GAGGCTGCATCAGCAACAACAGATGTCCAGCTCCAGTGTTTCTGAGCCCA
adult leaf rust response	RAC875_c10050_620	1D	65970984	2.88715	0.00777506	0.382616	AAAGGAAAATACAGCGTTGGACCTGATGAACGGCAGCTTGATGGGCTCTC[A/G]TGACCAGCAGTAAGCTGGTCCAGGAACAACTCCTTTGCTGGCACCTTAGG
adult leaf rust response	IAAV7602	1D	64517417	2.88715	0.00777506	0.382616	CGGGACAAGGACAACGCCAACACATACAGATATCTGGCTTGATTAGTATTGGTGGTAGGTTGCAAGCTTGCTGATGGTGGCAGCTGCCGTGTCACGTTCA[T/G]GATACGCTCCAATGACTTGCTGCGATGTTGCAGCTTATTTTGGGGATTTCGGTTGCTATCTTCCCGGGCTGGTCTCATTTTGTACATGGGTCGTCAGAAA
adult leaf rust response	RAC875_c49667_53	1D	48310568	2.88715	0.00777506	0.382616	gatgacagggaccctgaggatatagtagtcaacggcaatgggacggaacc[A/G]GGCCATATTATAGTCACAAGCATTGAGGGAAGAAATGGGCAAGCAAAACA
adult leaf rust response	Excalibur_c18009_66	1B	67931365	2.88715	0.00777506	0.382616	AATGAACAAACCTGCCGAGTATGACAGTGATGATGAAATCATTGGAACTG[T/C]TCGAAGCACTAGCATCCGTCAGCCTCTTATCCATTCCCAGAATGCTCCGG
adult leaf rust response	BS00098306_51	1B	66019655	2.88715	0.00777506	0.382616	CATAACGTAGAATTTTTCTGTCAAGTAGAAAGGCTGGTGGTTGGATGAAG[A/C]TGTCGTAAAATCTCAACTCGGCAAGTGTAGGATGAGACTGGAGGCCTTTT
adult leaf rust response	BobWhite_rep_c55186_299	1B	11182023	2.88715	0.00777506	0.382616	GGCTGTGCTGCTGCTTACCTTAAGTATGAGCCTCTGATGAGGATTTAGCG[T/C]GCTCGCCGAGGCTGGTCATGAGCTGTTTACCATGAGGCAATTGTGATTTG
adult leaf rust response	IACX7219	1B	11181943	2.88715	0.00777506	0.382616	GCTCGACGGCATCCAGGTGGAGCTGCAGGCGACAGACCCGACCGAGGTCGGCTTCGATGT[C/G]ATCCAAGGCCGTGCCAACTGAGCACCATGGCTGTGCTGCTGCTTACCTTAAGTATGAGC
adult leaf rust response	Excalibur_rep_c112996_167	1A	168930470	2.88715	0.00777506	0.382616	AARKTGTTTGGGGGTGAAGATGAGTGTCATGAGGTTGCAGTTATTAGCGC[T/C]GTTGGTACAGTACCATGTGAAGTTATGTCAGGCACTAGTGCACCATCTGC
adult leaf rust response	RAC875_c37934_225	1A	4170480	2.88715	0.00777506	0.382616	ATCTACAAGATAGACGATAAGAAGAAGATGGTTGTTGTGGAGAAAGTCGG[T/C]GAGCCTGCCCTGAACTATGAGGACTTCGCCGCCAGCCTCCCCACCAATGA
adult leaf rust response	IAAV9097	1A	142655163	2.88624	0.0077975	0.382616	GGCTGTGGAGGAGTTTCCTGAGGTTTCTTTTACTCACACTTCACCAATGCAGTGTTGGGATAGTGTGAGAGACAGGGTGAATGAAGAGAGAAAAAAGCAA[A/C]GTAGGGCTGGAAAATCTGGCGTTCCTGCTTTATTATCGAACGATTCTGTAAATGGGCTTGAAATGTTTGGTTTCTTTTCCCCACCAATAATTGAGGNNNN
adult leaf rust response	BS00029569_51	UNK	638988286	2.88763	0.0077632	0.382616	CTTCCCGGAAGCTCATGCGATATCCGATGATTGCCGGGGCAGAGCAGGTC[A/G]GTCCTCAAGTCACCGAGCTGACCGGGTTGACGCGGCCGACGACACCCGCT
adult leaf rust response	RAC875_c37837_889	2B	32360112	2.88988	0.00770775	0.382616	GGCTCCTGCACTCCGACCAGGTGCTATTCACCGGCACCGGCGGCGGCACC[A/G]ACAACATCGTCAACAACTTCGCAAGCAACCCAGCGGCGTTCAGCAGCGCC
adult leaf rust response	IWA7131	3B	3835093	2.89078	0.00768584	0.382616	GCCAAATGATAATGTGGCCTCAGYCCAAAATTGCAAGAAAGAATTAATTGTCTACACCAGAAGGCGTGTACGAGGACCTACAAAGAAACCTGCTTCAAAT[A/G]AGACCTACTCACCGGCTCTTAGTGGTGATGCTCAGAAGACGGAGAGATTCTCCACGTATATCATGCCAAATAATAATTTGTCTTCTGTTGAGAATCCCAA
adult leaf rust response	BS00022966_51	2B	29201505	3.3802	0.00144864	0.382616	AACAGACTAAATCCATGGCCAGACAACCGTGACAAAATCAAGAAACTACT[A/G]CTACATCCAAGCAGAGCACTCTTGTCGAAAAGCACCACGATAGCAGCTCT
adult leaf rust response	Excalibur_c2023_345	7D	4125669	2.89127	0.00767369	0.382616	CCGGGGCTTGATATATATGTGTCCACTGCTGATCCAGAGAAAGAACCTCC[A/G]TTAACTACAGCAAACACCATTCTGTCCATCCTTGCTGCTGACTATCCTGT
adult leaf rust response	IAAV4362	1A	138644493	2.89363	0.0076163	0.382616	GCAACAGCAGACGTTGAACATGATGGGGGCGGCTTCGACATCGAATGAGTACGAGCAAAATATGATCCATTGTGATCCGAGAACCTTCCTGCAGTTCAAC[A/T]TCATGCAGCAGCACCCTCAGTACTGCTCCCAGCAGGAGGACCGAAAANNNNNNNNNNNNNNNNNNNNNNNNNNNNNNNNNNNNNNNNNNNNNNNNNNNNN
adult leaf rust response	Tdurum_contig4731_1108	5A	64436183	2.89374	0.00761373	0.382616	TATATTTTCAATTTTTTTAGTTTCATGGATTAGTTTTGTTGATGTAGTTT[T/C]TTTGTGAATGAATTTTGCCACCTCCAAGTAATCCATGGAGGTTAAATCCC
adult leaf rust response	RAC875_c30367_736	1B	85961018	2.89579	0.00756404	0.382616	ttagcagcagcaagagagctctgaacttgctccagatgtttagtcatact[T/G]GAAACAACGTTTGCCATGTTTTGCTTGGTGACATACATTAAGTCCCCAAA
adult leaf rust response	RAC875_c44920_181	UNK	104247057	2.89711	0.00753239	0.382616	GCTTCTGCAACCTTTTGAAGACACGATTTATAGTTGCGGAGATGAAACAA[T/G]CAATCAGTTGCGATGCATTACATAATATTTTTGCTCTGGACATTGATGGG
adult leaf rust response	Kukri_c1771_715	3B	8107161	2.90109	0.0074373	0.382616	GAGGAATTCCAGGAGGAAGATGTCTCTGATGGAGATTCAGACTCGAACGA[T/C]GAGAGCAAGGGGCCGGAAGTAAAGCTTTTCATCAGCGGAGTAGTTCATAA
adult leaf rust response	BS00004981_51	1B	75072995	2.95128	0.00632919	0.382616	TCTTCAGCTTCTGCGCCGCAAGGAAGAATGGACAGGCTAGATGGCTCTGC[A/G]cgccttatgatcgtttcggatcttgaccagacgatggttgatcactgtga
adult leaf rust response	BobWhite_rep_c55395_200	UNK	638568437	2.90819	0.00727051	0.382616	ATGCTGAAGAAGAACACGAACTCCCTGATGTGCTGCGGCTTCGCGGCCGC[T/C]CTCATGGTGGTCATGGCTGCCACCCTCCTCGTCTTCTCATGCGATGCCCG
adult leaf rust response	Kukri_rep_c105243_341	6D	51785049	2.90919	0.00724738	0.382616	GCTGAGGGAATTGAAAAGGGATGACAACCTTCTGCTATTCAAGTGTGAAG[T/C]aggtgccggacacaactcaaagtctggaaggttcgagaaattgcgggagg
adult leaf rust response	IACX18186	UNK	401333930	2.90979	0.00723349	0.382616	ACACGAATCATCAGACCCCAGTCGACGGGGTACCCGCA[C/G]TTCCAGTAAGCGACAGATATCTCCTGCCACTGTCAAAGGAGCTGCTATGGCAGAACCGAACGGGCCCTCTAATGGAAACGGTTCCCACCGCCGGTACCCC
adult leaf rust response	GENE-0489_946	1A	113676512	2.88624	0.0077975	0.382616	ATAGTGTTCCCRTGCARTCACTTCATTCAATGCAGAAACATG[A/G]TTACTGGTTACATGATTACTTGCAAAAGATTCCTACCATTTGCATCTTTA
adult leaf rust response	IAAV2375	1A	174088221	2.88624	0.0077975	0.382616	CATCTAAGGCCACACACCATGTTCCCAATAGAGATACCAATAACATGGGGAAGGTAGGCAAGCAACGCAAAGACGTGCACAGCACAACACTAGCCAAACA[A/G]ACATCACCAAGTGTTTACTTCCCAGGGCAAAACAACTCACATGCTACAGCTAATTTACAGATCCTACAGATTCTTCCTCCCCTTCTTGTGTGACAGGTTT
adult leaf rust response	IWA5466	UNK	1405967646	2.87137	0.00817404	0.382616	TCAAGATTGTTCAGCAGATTGCTATTCTCATGGGCTGCGCTGTTCTGCCTCACCTTAAGAACCTAGTTGAGATCATTGAGCATGGTCTAAGCGACGAGAA[C/T]CAGAAAGTGCGGACGATCACTGCCCTATCTCTTGCTGCACTTGCTGAAGCTGCCGCACCCTACGGTATTGAAAGTTTTGATAGTGTGTTGAAACCTCTCT
adult leaf rust response	TA004235-0297	1B	77805840	2.88335	0.00786949	0.382616	A[A/G]CCATTTCCAACAATTGTCGACTCCATTgCACGtATCtTGACACACTTAtT
adult leaf rust response	IAAV583	UNK	808037675	2.87137	0.00817404	0.382616	ATCTTGAAAAGTCTGAGGCTTAGCGGCATTTGAAGACTGAACAAGTCCAACTATTTGTTGCACAACATCATTTCCAAACCGTGAAGCATAAGCCGTTTCA[A/G]CTTTACAGGCAAAAGAGACATTATCAACAGCTGGAGCATGAACTTCTGATGTTGAAATCTTATTGGCAAAGGGGATACTATAGGTTACTGAACATGAAAA
adult leaf rust response	IWA4147	6D	24761121	2.87137	0.00817404	0.382616	TGAGTACAAGATCGTCAGTTGCTGTGTAGACCTGCTTCACATACTGTATGGACTTGTTGTCAAGAAGCAAAGCAATGCGCAATGCACTTGCAAGATCTTC[A/G]AACTTCATGTAAATGGTATATGCTATATCAAGTGCCAGCGTATCATCTGGAGAAGGGAGGAATCTAGACGAACTAGTGAGGTACAAACAAGTTCTTTTGT
adult leaf rust response	BS00004377_51	6A	29960443	2.87137	0.00817404	0.382616	GCAACAGGGAACCGAAAGGGAAATAGCAACAGAGGAGAGATGCAGCGACG[A/G]GGAGAGAAGAACTCCGGCTGCCTGACCACCAAGCCCTCAAGCGAGCATCG
adult leaf rust response	Kukri_c16463_584	6A	29902668	2.87137	0.00817404	0.382616	TCCGTAGCTAACAAACAACTCTCATACGGAGACAACTCGCCAGCAAGGGG[T/C]AAGAAATCCCCATATTGCCGCGCCTGTCGCTTCTTTCTTTGGGGTTTAAT
adult leaf rust response	Ex_c3312_446	UNK	1335329008	2.87252	0.00814433	0.382616	TTCACTTACGACCTCGAGAAGAGCAACGCCCAGACCTTCCAGCTAGACAG[A/G]ACCACCGCCGACGCGTCGGTGGTCAACATGGTTCGGCTCGACTTCTCCTC
adult leaf rust response	Kukri_c3181_2340	1D	1657829	2.87419	0.00810129	0.382616	TGATCCTGCTACAGTTCCTTCGAAGTGCTCTAAAGCGTGCAACATCATCA[T/G]CTGCTTTCGATGGCGCTGTTACTTCATTCACCCGGGGCCGTCAACAGTCT
adult leaf rust response	Kukri_rep_c71840_754	UNK	1084472607	2.87743	0.00801869	0.382616	ATGTTGTCCTTGTATCTGCTGGCAGAGTCCCATACACTGCTGGTATTGGG[T/C]TGGACGCCATTGGTGTTGAGACAGACAAGGGCGGAAGGGTCCTTGTCGAC
adult leaf rust response	Kukri_c9595_242	6D	20498549	2.88031	0.00794571	0.382616	TTTATGTCTCGTTGTTGTTGGTGTTACTGTTCTTAGTGCCGTCATGGACG[T/C]ggcttgttcaaggtcttgaagtccatccgtttgtttgggttcttaactac
adult leaf rust response	Ku_c2898_1284	1A	145642265	2.8812	0.00792335	0.382616	GTCAGCACTTCATGTTTCCTCGCAAGCAACACAAGACGTGAAGACAGGTT[A/C]CATGACACTAACCTCACAACGAGCCCTGGTCATCATGCAAATTTTGGGTA
adult leaf rust response	IAAV5756	1A	145642265	2.8812	0.00792335	0.382616	GTTTTGGAAGGCACGGAAGATGCATGGGGTAAGAATTGAACCAGTGATTATACCCAAAATTTGCATGATGACCAGGGCTCGTTGTGAGGTTAGTGTCATG[T/G]AACCTGTCTTCACGTCTTGTGTTGCTTGCGAGGAAANATGAAGTGCTGACACCACTAGCCCACATGCTACAAGGCTAGCGACAATTGCACCAGGTTTGGC
adult leaf rust response	BobWhite_c14258_434	1B	93855270	2.88199	0.00790342	0.382616	TCAAGCATTTCACCGGCATTTCTGCTGGAGCTGTCCATAGCAGACATACG[T/G]GCACCAAGCTCACTGCACGCATTCTCTAGAACAGCATTATACATAACACA
adult leaf rust response	BS00088767_51	1B	55824954	2.88199	0.00790342	0.382616	gagaggcaacataattcattaccaaggccgagtgttatctattcggataa[T/C]CGGCCACAGGGTTCAGATAGCCGACCACAGGGTGCTGCCAACATTACGGA
adult leaf rust response	GENE-0332_657	1D	37322343	2.8831	0.00787554	0.382616	GGCCGAGAGCTATTGGGCGGCAATGGAATTTTGGCTGATTTTCTAGTAGC[A/G]AAGGTAAAAAGTGCTAACATTRAATATCCATTTGATCATCTCCGAA
adult leaf rust response	Tdurum_contig27840_760	1A	144343532	2.8831	0.00787554	0.382616	tttggagtgatgcttcttgagctgataactgggcgccggcctgttgattc[A/G]ACCCAAACATATATGGATGACAGCTTGGTTGATTGGGCAAGACCTTTACT
adult leaf rust response	Excalibur_c24828_1288	1B	56389250	2.88335	0.00786949	0.382616	ACTACATACATGGATACTTATCTCATGCAAAACAGGTATTGCTTGCAAGA[T/C]GATATGGTAGAAGAAATAGAGCCGGAAGCCCATTTGCAAGGCACAATTCA
adult leaf rust response	Tdurum_contig29891_62	1B	57046068	2.88624	0.0077975	0.382616	TCAAAAGGGCGGTCTGATGTTATAGTTGATTCAACACTTGAACAGTGATG[T/C]tgatcagataagcttttaaaagactggtcaattgatttctaagaatctcg
adult leaf rust response	BS00067444_51	1A	104514627	2.88335	0.00786949	0.382616	TCATCAATAATGAAGCCACCCAACTGCCACGTCGGGTCTTTTGTACGAAC[T/C]CGATCATATAGAGCACCCATCCATCTATGTATCTCACCATGTGTAAAATT
adult leaf rust response	Ra_c2110_494	2D	47129368	2.8843	0.00784563	0.382616	TGGAAAGTATTATCTTCCGGATGATTTTTATTACGAACTTCGCTATGACC[T/C]TCAACATCCTTTCTTTGCCTGTACATTGTCCCGCCATCTGGATATGACTC
adult leaf rust response	tplb0030f06_593	2D	149922416	2.88466	0.00783668	0.382616	TGCTCTGATAAAGCACAGGTTGAATATATGGATGGCAGGCTTGTGCAGCA[A/C]gaacaatacactcagcaaggcccgcttgattcatgcccagatcaattgga
adult leaf rust response	BS00065882_51	UNK	495850024	2.88624	0.0077975	0.382616	TGCAGAAAATCCACTGCATTTGCCACATTCTTCAGAATTGCACCTAAATT[A/C]TAATGTATGCAGCCAATAATCTAACTTCAATAGACAAACTGCCACACATT
adult leaf rust response	GENE-3075_364	UNK	1404286047	2.88624	0.0077975	0.382616	ACAATCATTATTTTTACATCRCGTGAAGATGAATAATTATTATGCT[A/C]CAAGTACTTTATTTTCCAAGGTAATAGATGCCTGTGCTGTAGCTTGTGGA
adult leaf rust response	IAAV5957	UNK	1402524523	2.88624	0.0077975	0.382616	NNNNNNNNNNNNNNNNNNNNNNNNNNNNNNNNNNNNNNNNNNNNNNNNNNNNNNNNNNNNNNNNNNNNNNNGGAAAGCAAAAGGTACGATACGGAAAAGT[A/T]GGTTTTCCAGAAAAAGAAATCACTGCAAAGAACATCATCATTGCCACTGGATCAGTTCCTTTTGTTCCCAAGGGCATAGAAATTGACGGNNNNNNNNNNN
adult leaf rust response	BobWhite_c6367_691	7A	5556842	2.88624	0.0077975	0.382616	TTGACTGTAGCTTCATTGCTCAGTATTGCTGTCTCATCATGGGGGGACAT[A/G]tccagagaatcaccagttgacagtttcccaaccttcaaattgagttcctt
adult leaf rust response	Kukri_rep_c104321_201	4B	237687390	2.88624	0.0077975	0.382616	AAAGGCCATCTAGTTACTGAACTGGCCGTGCATGTACACAAGACAGAAAC[A/G]CTGAATCTTCAACGCCATAGACGGCCCAAACGTTTCCTCTTCTTCTGCTT
adult leaf rust response	Ku_c12783_286	1D	50562356	2.88624	0.0077975	0.382616	TTCAGCGCTTCGTGGTGTGGGCCATGCCGTGTCATTGCACCTGTTTATGC[T/C]GAGATGTCCAAGACTTACCCTCAACTCATGTTCTTGACAATTGATGTTGA
adult leaf rust response	GENE-0040_121	1B	203666867	2.88624	0.0077975	0.382616	AAGAAAAACAAAATGTTAATACTACCTTCTGCAACCATGGCTGCTCTACC[T/C]GTAAGTATTGCATCACTAGRAAGTAAATTAATATTTTGTART
adult leaf rust response	GENE-1623_147	1B	112475179	2.88624	0.0077975	0.382616	TTGTTTGTTCAAGCATCTATAGTTRCTGAATAAAATACTTAR[A/C]TGGCTTAAACTAAATTTTGTTAAATTGCAGGCTGAGGTGAGCACCATGAA
adult leaf rust response	BS00027514_51	1B	112213508	2.88624	0.0077975	0.382616	ATGGTGCTAGGCGGAGCCGTGCACCTTCTCCCTGCGCACCTCCTTGTACC[A/G]CACCATGTGCTCGTTGCTGCCCTCCAGCGCGGACGTGACCCTCGCGTACA
adult leaf rust response	RAC875_s110045_62	1B	102666603	2.88624	0.0077975	0.382616	TGAGGTTGTGGCAGTAGTTCTCGGGTGCAATATCTATCTTGATAGAGTGA[T/C]CAACCAGGGCACATTAGAAGCAGAAGAAGAGGAAACGTTTGGGCCGTCTA
adult leaf rust response	Jagger_c7740_104	1B	74915514	2.88624	0.0077975	0.382616	TTATCACCTGAGGGCATGACCTCATCTTCCTCCTCCAACCAGTAGGACTC[A/G]AGCATCTTCACTGCCTTCTCATATATTTCTGTGTTGTCATGGCTCTGAAG
adult leaf rust response	GENE-0489_91	1B	77806392	2.95128	0.00632919	0.382616	GGTAACCTGCTCAATCAAAATTGTGTAACTTTAGGCCATACATTACAATA[T/C]AATTCAGCATACACCTGTAAGCAGCARTTGGTCCAAACATTTTGNNNNNN
adult leaf rust response	RAC875_c2110_117	2B	48637235	2.89095	0.00768167	0.382616	cagtgcgacaaggagggttttatctacgattcggacttgatcatgtcgct[T/C]GAGCGCAAAGAGGATTGGAATTCCAAGCAGCTGTATTTTGGGGGTGCCTG
adult leaf rust response	BS00019225_51	1B	71744253	2.95128	0.00632919	0.382616	CTGCGTGAGCTTCGTGATCATGCTGACTCCAGCATTGTCATCATGATGGT[T/C]GGTAACAAGTCTGACCTGACACAACTAAGAGCTGTCTCTGAAGATCAAGG
adult leaf rust response	IAAV5364	1B	62371937	3.09754	0.00390263	0.382616	NNNNNNNNNNNNNNNNNNNNNNNNNNNNNNNNNNNNNNNNNNNNNNNNNNNAGGAGAAGAACATTGCTGTGGTTGTTGGTACAATCACAGATGACATGCG[T/G]ATCCAAGAGGTCCCAGCAATGAAGGTTACCGCTCTGAGGTTCACAGAGACAGCGAGGGCAAGGATTGTCAATGCTGGTGGGGAGTGCCTCACTTTTGACC
adult leaf rust response	JD_c6297_810	1B	78342107	3.09754	0.00390263	0.382616	CTGTGTATGACGTGAGGCTGTGCTTTCTCATGAAGATACTCTAGGCCTTT[A/C]GCTGCACCAACAGCTATCTTCACCCGTTGTATCCATGATAAGACTGGACC
adult leaf rust response	BS00033738_51	1B	77808095	3.09754	0.00390263	0.382616	gatggaattgctaagatgatctacagacctgacacgggagaaattcttgg[T/C]GTTCACATCTTGGGTTTGCACGCTGCTGACCTCATCCATGAGGCATCAAA
adult leaf rust response	BS00093946_51	1B	75074676	3.09754	0.00390263	0.382616	ATGGTGACAAACAAGGCAAAAAGTTCCGAGCATGGGTGGACCGACTTGTT[A/G]CATCACCAATTGGTACAAGTAACTGGTTGGTGAGGTTTGACAACTGGGAG
adult leaf rust response	BS00093945_51	1B	75074648	3.09754	0.00390263	0.382616	GCATCCGTTGACGCACTGAGTTCATGCTATGGTGACAAACAAGGCAAAAA[A/G]TTCCGAGCATGGGTGGACCGACTTGTTACATCACCAATTGGTACAAGTAA
adult leaf rust response	BobWhite_c29659_339	1B	74915059	3.09754	0.00390263	0.382616	GTCTTCAAGGTCAACCGGTCGGATCATTTGGGTTCTGCCTCACCAGAGGA[T/C]GTCCAGAGCCGCATGTGTTGTCGGGAGAGTCGGGTTTTGCCTCCTATATA
adult leaf rust response	BobWhite_c5757_260	1B	70356070	3.09754	0.00390263	0.382616	AGTAAATAGATGCTCTTCTTGCCAAGCTAATAAGCAAACGATGGTTCACC[A/G]GGCCGGAAGCTCCGGTAGATGGAGGCTATCACTGGGACTAGACCCAGCAG
adult leaf rust response	JD_c5757_605	1B	70355725	3.09754	0.00390263	0.382616	TCCCCTTGAGCTCGCATTGCGCCTGTGCTTGCCACTAACGCCAGCCTCTT[A/G]CCAACAGAGAGCTGGTCCTCGACCTTCAGCCCAGTTGCCACAATGTCACC
adult leaf rust response	BS00083237_51	1B	70353005	3.09754	0.00390263	0.382616	cctgagccagaaagcgacgcaagtcccgaggttatcgatgacattagctc[A/G]GAGAGTTTGGTGAAGCTTGCTCCTTCAAGCGTAGATGTTCCGCTTACCGA
adult leaf rust response	GENE-4436_150	1B	68760498	3.09754	0.00390263	0.382616	CAGTTAGCCATGACCAGGTAGGTTCTTGTACTTCAGCTTCAGCGCAGTCT[T/C]ATAGARRACATTTATCTTTGGTTATTATCATTTTTGCR
adult leaf rust response	BS00087939_51	1B	66837286	3.09754	0.00390263	0.382616	CAGAGCCTGCATGTGGCAATTAATGTAAGTGAACCTGGGAAGACGAGGCC[A/G]CTAATGGAGATACAAATACGCACCAAGGAGATGCACAGAATTGCTATTGG
adult leaf rust response	Kukri_rep_c108883_577	1B	66456905	3.09754	0.00390263	0.382616	AGCACAATCTCCACTGTGATGCCAACAGTTTCACCATCAGCCCTCTCGAC[A/G]CCGATGGGACTGAACCTCCCACCAGACAATCACCGCCATGGGGGCACTGG
adult leaf rust response	GENE-0121_95	1B	66020833	3.09754	0.00390263	0.382616	GCAGCAATTATGGGTATGCTACTTGTGCTTTTAGTAGATATCAACTTCAA[T/C]ACCCACRCTATTTTAGCAAATATACACTCARATTGCTTATGT
adult leaf rust response	TA005699-1050	1B	64075009	3.09754	0.00390263	0.382616	ATT[T/G]ATTTTGGTTCCTGCAGATACTGGAAATGGGGATTGTGTCGCACTCGGTGA
adult leaf rust response	BobWhite_c12695_394	1B	62536302	3.09754	0.00390263	0.382616	GAGAGAATCAGCATATCCTCGGTAATATTCAGCGAATACTCCCTGACCAA[T/C]GGTGAGGAATTGCTCGGCGGAGTGAAATTGTCAAGTAACACAACATGCTG
adult leaf rust response	BS00087441_51	1B	61214377	3.09754	0.00390263	0.382616	TTGACGAGCTGGCATCTCCTGGTCACTTTCTGCTCCCTTCATGTAGCGCT[A/G]TGGATGAAGTTTTTCGAGCATAAGGCTTTTGATTCAAGAACTGTCATGGG
adult leaf rust response	IACX6356	1B	83206249	3.09754	0.00390263	0.382616	ATCTTTATAATAGATCTCAGTTCTTTTCCCAAAAAAAAGAAGGCCTTCTGTATTGGCAGA[T/C]ATGCTTCGGACCTCTAGGCCACACCAGGGTACAAGAGAAGAAGAAAGTATGCTCTTTAG
adult leaf rust response	GENE-0366_124	1B	58966542	3.09754	0.00390263	0.382616	ACTAGCARACTGRTTTTTTATTCATGTATCTCARTTTT[T/G]GTGAACTCATTTAGTTGTACCCTGTTTATCTCAGGTCAAAAGTTATTTAT
adult leaf rust response	BS00095751_51	1B	57045395	3.09754	0.00390263	0.382616	AAACGTAGCGCATTCAAATCTGGTGTAAGTATCATAATGTGGAAGGAATT[T/C]ACAATATCCATTTGTCCATACCCATGTCATTCAGTAATACTCAATCACTA
adult leaf rust response	BS00022736_51	1B	54326587	3.09754	0.00390263	0.382616	cctccactctttaacttcaagccccatgagttgaagggcgtgccgatgga[T/C]ATCCTGGTGAAGCTCATCCCTGAACATGCTCGGAAGAACTGTGCCTTTGT
adult leaf rust response	BS00081963_51	1B	53547200	3.09754	0.00390263	0.382616	GAGGGATTTCGTATTTGTCAGATTTCTCGTTTGGCTGCTGGAGATCGTAC[A/G]GTTAGTGTTAGCTCTTTTGTTCACCTGTTACTTGTGCACTAGTGATTGCT
adult leaf rust response	TA002525-0992	1B	35026521	3.09754	0.00390263	0.382616	AGC[T/C]GAGAAGGCCAAGATGGAATTGTCATCGTTGACCCAAACAAATATCAGGTT
adult leaf rust response	BobWhite_c13378_662	1A	165608014	3.09754	0.00390263	0.382616	TAATGAAATGGACACCATGGATACTTGCGGCTTTCCTTTGTTCAGCCATG[A/G]CTTGCAAAATGATCCTAGCAGCGCTGATGGCAGCTTACAAACACTACTGA
adult leaf rust response	GENE-0553_173	1A	149403027	3.09754	0.00390263	0.382616	GCCAGCACATGTCATTGAGGTGTTCAGATCAAACTAGAAAACCAGCATCA[T/G]CGATACAAACATCATTTGCAAAAAAACAAAGGTCTGAAAGATAGATATGT
adult leaf rust response	Excalibur_c5775_228	1A	140764118	3.09754	0.00390263	0.382616	GGTCAAAAGTTATTTATGCATCCTAGAGGTGATGCACCTAATGGAGCGGG[A/G]CCATCAGGTTATGGGGTTACAACTGTGAGATCTAATGAACTTCCATCCTC
adult leaf rust response	BS00062723_51	1A	139318922	3.09754	0.00390263	0.382616	TTGAGGACTGCTGATGATTTGCAGGCAGAGTAGTAGTTCCAGGTAACTGC[A/G]ATGTGGATTCTTCATGTGGAGGAAATGGGTGGGGCAACAATGAAGGACCT
adult leaf rust response	IAAV2777	1A	118623775	3.09754	0.00390263	0.382616	AAAAGTTACGAGTCGTATCACTATCAAGTTCAAGACAGGCATGCACATGAAACTGAAAGCTCAAAGCGACATGAGCATGAATACTATCAAGCACAACCCA[A/G]CACAGAACCTGAAGGCCCTGAAGAAGGAGAGGCATACGAGGAAGGTGACTACCAGTATCACCAAGCAGCAGAAGAGCAAAAGACTGAAGCTTGATCACTG
adult leaf rust response	Kukri_c33586_75	1A	27111433	3.09754	0.00390263	0.382616	ATATTATACTGATACGTTATTGACCCATGAATGGGCTATTGTGTGGATGC[T/C]AATGTCTCCCTTATGGGGAAATTGGATTCATTATCGCCTGGAGTTATATT
adult leaf rust response	Kukri_c26731_312	1A	15097682	3.09754	0.00390263	0.382616	CTCCTCTTAGCAACTCGGACTCCAAAGCAAAATGTTCGATTATCAACCCT[T/C]CGTAAGCAGATCTTGTTAGTTCCTTCTCTACTGCATGTGGTTATCAATGG
adult leaf rust response	IAAV4861	1A	12273994	3.09754	0.00390263	0.382616	AGAAGAACCTGATAACCTCGGTAAAAATCAGGATTTCTGGAAGGCAGCCTTGCCAAATTAATGCAAACTCAACTATCCCATTTAAATGTCCAATCTACTC[A/C]GAGTCAGAATCTATTGATAAACAAAGTCGAGGCCGGACCGACCGAGACCGAGGCTGGCGAGGATGAGAAAATATATGGTCAATCCTTCTTGGGTTTAAAT
adult leaf rust response	GENE-0074_370	1A	5132753	3.09754	0.00390263	0.382616	TCATAAGATTCCACTCTCCGGCTTCCCACGCCAGTCCTGGATGGCGAATC[A/G]ATCTGCTCCTTGCCAAGCTTCATTTTGCTGTCTGAATTATAGTGCACTGG
adult leaf rust response	RAC875_s117310_106	1B	79915672	3.09754	0.00390263	0.382616	GCAGGAATGGTTGTTTTCATACGTTGTGAGGATATGAGTAGAACATGGAG[A/C]GTTCTGCAGTGTTTCTAGACGTCTTTGTCCCTTCAATAGCGGTCTTTTCT
adult leaf rust response	BobWhite_rep_c53595_274	1B	91594253	3.09754	0.00390263	0.382616	TGTGTTCACCTTGTCTCATGGGAGAAGGAGAATGTGTCCAGTGAGGCTCT[T/C]GAGGCTGCCCGTATTGCTTGCAACAAGTACATGACCAAGCATGCAGGAAA
adult leaf rust response	BobWhite_rep_c50112_99	1B	90268908	3.09913	0.00388174	0.382616	cctctctggattctcggggatgtcttcatgggcgcttaccacaccgtgtt[T/C]GACTTCGGCAAGGACAGAATCGGGTTTGCAAAATCAGCTTGAGGAGTCGA
adult leaf rust response	Kukri_c34436_560	1D	79444753	3.09754	0.00390263	0.382616	TCAACCTGTCTCTGGAACGACTCGAATTCATCGAAGCTCAGGGAACCATC[A/G]CTGTTTGCATCAAGGAGATGCATGAGCGCCATCGCATCCTCGCCCTCGGC
adult leaf rust response	GENE-0041_486	1A	102792106	3.09493	0.00393717	0.382616	CCATCTCCACRATTTCTTTGGCAAATATTCTTACATCGTCTAAGGT[T/G]ATATCACTCCCAGTGCCATCCAAACCCTTCTTTCTCTTCAACTGAGTCAG
adult leaf rust response	Tdurum_contig14418_753	1A	30033784	3.09493	0.00393717	0.382616	gtattcaaatgcttgccaatattctcgatattccttggtgaaacatcaga[T/C]AAAACCTTCAGAAGCTCGTTATCTTTACTAGACCCAGCTCTGGAAACTGC
adult leaf rust response	BobWhite_c12605_222	2B	43517622	3.09639	0.00391788	0.382616	CACTGTGCTCAAACCTGCAAAATCCAAAATAGTAACACTCAGTGAGCCTT[T/C]TGCGGTGTCTCTACTTCTTAGTGTCTGGACTTCTGCAGTATCTCTGAGTC
adult leaf rust response	BS00107597_51	1B	159576386	3.09673	0.00391341	0.382616	CAAACGTTCATCTTTTCAATACTGAAATAGACTTACAAGACAAAATTAAC[A/G]TATGGCTACTGATTTAACAGTTTGTGCTGTTGCGCAGAAGGTTGATCTTC
adult leaf rust response	BobWhite_c45771_129	1B	59686700	3.09727	0.00390626	0.382616	AGATGTAGATCATCTACTTTCCTTGATGAAGTCTCCCATTGCAACAGGTA[T/C]GAAGTATGTGATAGGGACGCACGCTTCTCTTATTCCTCTTGGGAGCAGGT
adult leaf rust response	IAAV8409	UNK	415153478	3.09732	0.00390563	0.382616	GATCATCAAACTAAGTTTGAAGAGTTCATAAGCACACACCCTGAATTGAATCC[T/C]GGGATAGACTTGGCGGTCACTGTTCTGACAACAGGATTTTGGCCAACTTATAAATCATTCGATATAAACCTTCCTGCTGAGATGGNNNNNNNNNNNNNNN
adult leaf rust response	IAAV8003	UNK	1371213000	3.09732	0.00390563	0.382616	TACAGAACATATCCATTCCTTCTGCTTTAATTGATAAGAAATTTGGAGAACAATTGAAGAAGGCTGTTAAAGATGGTGAAATGGTAAATGTGAATCTTGA[T/C]TGGAGGGAGGCTGTCCCACATCCTGATAACCGAGTTGAGTATGAGTTGTGGACAAATAGCAATGATGAATGTGGGCCTAAATGTGATATGCTTATGCATT
adult leaf rust response	Kukri_c15901_1064	UNK	0	3.09754	0.00390263	0.382616	ATGGAATGGATGTTTACAAGATCGATCAGGCTTGTACTGAATTCGGGATG[T/C]caattggtccattcagaatgacagatctggttggttttggagttgctcta
adult leaf rust response	IAAV7634	UNK	0	3.09754	0.00390263	0.382616	NNNNNNNNNNNNNNNNNNNNNNNNNNNNNNNNNNNNNNNTTGTCAAGGAGTTCGGAATTGACCCTAACAATGCTTTTGCATTTTGGGACTGGGTTGGCGG[A/C]CGCNNNNNNNNNNNNNNNNNNNNNNNNNNNNNNNNNNNNNNNNNNNNNNNNNNNNNNNNNNNNNNNNNNNNNTATAGTGTTTGCAGTGCTGTCGGTGTTC
adult leaf rust response	RFL_Contig1736_1393	UNK	1084472607	3.09754	0.00390263	0.382616	ATTGATGATGCCGAAGGGATGGTGAAGGTGATATCTGAGAAGGAAACTGA[T/C]AGAATCCTCGGCGTACACATAATGTCCCCTGGCGCTGGCGAGATCATCCA
adult leaf rust response	IAAV8621	UNK	619381221	3.09754	0.00390263	0.382616	GTTGTCGGGTTAACCCCGGGTTTCGCCCTCTGATTTGCCTCCTCCTGCTCAAAGTTTCTGCT[T/C]CTCTTCTTGTCCGGTGTTTTCCTCGTGAAACTTGGATTGTCCTTCAGGTTTGGGATGGAGTCTACCACTTTCGCTACCACGTTCTGACCT
adult leaf rust response	Kukri_c20180_112	7B	49991295	3.09754	0.00390263	0.382616	acctcttcttccacccccgctcggttcttgtgccatatgtatagttgtag[T/G]AGTAGGACTTTCCTCCACAGTAAACCAGATCTGAGGCCTTCTTTCTTGCT
adult leaf rust response	BobWhite_rep_c48874_321	1D	80795883	3.09754	0.00390263	0.382616	actgactagtgactacattccaatggcagggctggggcacgtgggtcatc[A/G]CCATTAAGAGGAGAAGGCTGAAAGAATGTTCTTCTTGAGGGCGAACTCAT
adult leaf rust response	Excalibur_c17801_198	1D	79445756	3.09754	0.00390263	0.382616	GGGCGGTACAAAAGCCGTTTCAGTACTATGAAGAAGCTAGTAAAAGATGG[T/C]CGGAAACCAGAAGAAGTAAATGACATACTTGGTTTACGGATAATCTTGGA
adult leaf rust response	GENE-0459_114	1D	71690402	3.09754	0.00390263	0.382616	TCCAGTCAGGAAAGGTACCAGCCCACAACCCGCATTTAACCGATCAGCTA[A/G]CAATGCGCAAGRTTTGCCAAACTGAACCTAACTAACTATCTGCACC
adult leaf rust response	BS00069054_51	1B	99187616	3.09754	0.00390263	0.382616	CCTGGTCAGTAGGATGCATAATACCATATCTGTTATCTTCTTGAATTAGG[A/G]AACTGTCTCTATTCTGTACTTATCACAGAAGTTTACTATAGCCATACAGA
adult leaf rust response	IAAV4825	1D	56338495	3.09754	0.00390263	0.382616	TTACGGCGGAGGAGCTGGTGACACTGTCTGGAGCCCACTCCATCGGCACCTCACACTGCTCGTCATTCACGGACCGTTTGTACAAGTACTACAACGACGG[A/T]GCATACGGCACTGACCCGGCGATGCGGGCGGATACGCGGAGCGCCTCAGGAGAAGTGCCCTCCGGAGACGGCGCGCAACACGACACCACATTGGTGCACT
adult leaf rust response	BobWhite_rep_c49149_530	1B	99619551	3.09754	0.00390263	0.382616	AAAAGATGCGTCTTCAGTAGTGTAAGAGCGGTTACAACTCTTGACTCACG[A/G]CTAGTAGCATAACGGTGAAGTTGTAGCTGGGAGCTGACCATATCTGTCAC
adult leaf rust response	BS00015169_51	1B	99630453	3.09754	0.00390263	0.382616	TGGCTGTTGTTATTTGACTGTAGTGTTCTTTGTACATTTCAAAGAAGCCT[T/G]ATGTGCCTCTGTCAAACTAATGTCTTATCAAAATACATACGTTTGCTGTT
adult leaf rust response	JD_c1532_462	1B	117471958	3.09754	0.00390263	0.382616	ACATGCCAGATGTTACCGAACCCAGCATGGAGAACTGATGATCAAGCCAA[A/G]TATCGGTAGACGTTCGGGTTCTCCTTGTCCCTCTCCAGGTAATCCCTGGT
adult leaf rust response	BobWhite_c45790_683	1B	122077416	3.09754	0.00390263	0.382616	GACTATGACACTGTACCTGGCGTGGTGTACACACACCCAGAGGTGGCCTC[T/C]GTTGGCAAGACGGAGGAACAGGTCAAGGCATCTGGTGTAGCCTACCAGGT
adult leaf rust response	RAC875_c90431_188	1D	13738082	3.09754	0.00390263	0.382616	ATGAGGACGACGAACTCCTGGAACTGGATACCCTTGCGGCTGTCGACGTC[A/G]CAGTAGCGGTGCACGTCGTCGGCCTCCTTCTCCGACATCCGCACCTCGAG
adult leaf rust response	GENE-0285_336	1D	36892498	3.09754	0.00390263	0.382616	ATACCATTTCTCATACTGCATTTTRCTTCTGTTGCCRR[A/G]TAATATTTATCTAATGAACTGCAACTGATCTGCAGGGAATGATGCATACC
adult leaf rust response	GENE-0217_123	1D	58600062	3.09754	0.00390263	0.382616	AAGTATAAATATGTGCTTAAAATGCTCCCCGCAAGTGATARACATA[A/G]ATTTTGAAGCACATTGAGGATCTGATTTGACCCACCCACTTCAACATTAC
adult leaf rust response	GENE-0459_370	1D	71690385	3.09754	0.00390263	0.382616	AGACCTATGCTTGACAATCCAGTCAGGAAAGGTACCAGCCCACAACCCGC[A/G]TTTAACCGATCAGCTAACAATGCGCAAGTTTGCCAAACTGAACCTAACTA
adult leaf rust response	GENE-0217_113	1D	58600072	3.09754	0.00390263	0.382616	CCAAGAAAGAAAGTATAAATATGTGCTTAAAATGCTCCCCGCAAGTGATA[T/G]ACATARATTTTGAAGCACATTGAGGATCTGATTTGACCCACCCACT
adult leaf rust response	TA016320-0412	1D	61921486	3.09754	0.00390263	0.382616	CCAGCCATGTGACCACATGGAATGCAGGCTCCTTCCACAGGAGCATCCAA[A/G]CAA
adult leaf rust response	TA005370-0351	1D	64890144	3.09754	0.00390263	0.382616	CCG[A/C]GGTTCCTTTCCAAAGAATTCAGTGATAATCCTgATTATAGCAGGGACACG
adult leaf rust response	GENE-0336_140	1D	65548892	3.09754	0.00390263	0.382616	CCTAATAGAATTCTGAAGATCTTATCTGTGAATTCCAACTGCTTACAGAA[A/G]ATAGAAAAACTRTTATAAATTAGGCAACATGTGGAGAATTGTTTAC
adult leaf rust response	GENE-0336_224	1D	65548968	3.09754	0.00390263	0.382616	AACATGTGGAGAATTGTTTACTRTTCTCATGGTATAGAAATGCTAC[A/G]CAGGTGTTGATTTGTGGCCTTCTTGGCATTCCTCCATCTAATGGAGTACT
adult leaf rust response	BS00110530_51	1D	65970447	3.09754	0.00390263	0.382616	CAGAACCAGAGCCAATCACTATACGATGATGTGATCAAAGCAGAGAGCCA[A/G]TTCAACATGGAAGGGATATGTGCTTCTTGGTTCCAGAATCAGCAGCCACA
adult leaf rust response	BS00022417_51	UNK	1091565040	3.09864	0.00388818	0.382616	AGCAAGGACGTCTTCGTCCACTTCACCGCAATCCAATCCCATGGCTTCAA[A/G]ACCCTCGCCGAGGGCCAGCGTGTCGAATTCGAAATTCAAGACGGCCAAAA
adult leaf rust response	IWA3018	3B	589293329	3.09949	0.00387706	0.382616	ATTTATCATACAAGGCTGGGATAACACAACGACTTTGCCAGACTTGCAGAAACCTCTCTTGTCAATCTTCCGACAGCGCCATGGCCCAAGTAAAGATCCC[A/G]AGCATCCCTGAGCACCATGAGTGTACACTAGCGAGCCCACCTAATAGACAGGGACAGCCTAGTATAGCAATCTTCATCTTCATGCTTGAACCACTGGCTC
adult leaf rust response	BS00110181_51	1A	158079639	3.09493	0.00393717	0.382616	TAAAGAGTCAAAGAAGCCAGCAGAACAGCCACCAAAGCCATCATTGTCTC[A/G]TGCTGGATCATCTGTTGTACAAAGACCTGTCCAACGACGGGGTTATCCTA
adult leaf rust response	BS00094469_51	1B	55107456	3.24522	0.0023472	0.382616	GCTCTGTCACATTCTAGCCTCGACTCCTTGGTCTTGGGAGGAGTTCGTCG[T/C]AGATCCGATCTAGAGAGCCTCCCCGCACCACCCATGTTTACCTTCCCCTT
adult leaf rust response	BS00069627_51	2B	39437274	3.18812	0.002864	0.382616	CTGACGAGGCTCTAGTGCTGAAGCCCATCCTCGACGACGATGAGTTCCCA[A/C]CGGACGGTGAAGCAATCGTTCTTGAGATGCTCAGACCTTTCGAAGGCCTC
adult leaf rust response	IAAV9176	1B	105023189	3.18897	0.00285562	0.382616	NNNNNNNNNNNNNNNNNNNNNNNNNNNNNNNNNNNNNNNACTGCGGAAGATATGGGGTCAGACATTCCTTGTCGAAACTGCATCACCAGATCAAGTTGAA[T/G]CCCTCAGGCGGCTGCAAGCCAAATACGTTCAAGGAGGATGGCATGATGACATGTTCACTTTGAGCTAATGATGACTTGATGAGGTTGTAAAGGCAGTTCC
adult leaf rust response	RAC875_c28721_290	UNK	79059456	3.19165	0.00282923	0.382616	ATGACCCAGCCACCACACCGGCCACTAACCCATGCATGCACCATCACACC[T/C]GGCCACTAACTCAATTAACTTGGCCGGCACTCACGCACTAGCTAACAACC
adult leaf rust response	RAC875_c2209_988	2A	155170646	3.2217	0.00254869	0.382616	GCCTTTTGGCGGTAGTACTTCACGATGGGTAATTTGGGAAAGACAAATGC[A/G]TATAGGAGGAGGCAAGCTAGCTCGAACATGCATGTTACCGAGAAGAATAG
adult leaf rust response	Ku_c11813_215	1B	170079718	3.22402	0.00252812	0.382616	GAGAGTTTCTAAGGAGCGGAAGGTTTCATTTATTCAAAACATCCAGAGGA[T/G]CAGCTGCCCTTCCAATGTGGATTTACGCGAGGCATGAGTAGGCCAGCGCC
adult leaf rust response	RAC875_c38625_105	UNK	1350414031	3.22939	0.00248112	0.382616	GAGAAGGTGGGTTCGGAGCATATCGGCAGCGGCAGATCAGGTGGAGCTAC[A/G]GCGCCCGCTGGCAGCCGGTCTTCCACACCATGGCGTTGCCCCTTCTGGCC
adult leaf rust response	TA003382-0407	1B	169067896	3.23618	0.00242283	0.382616	TTCCTTGTTTCgACAAGCTTGATAGAAAGCtCCGCAAGAGTCTTCACTTC[T/C]CTA
adult leaf rust response	GENE-0433_66	1B	51473296	3.23636	0.00242129	0.382616	CTTTGTTGCACCCAGAGCAAGGGTGCCAGGAAGAAAACAAACCTACAGAA[T/C]GAAGARATGACATTAATTCTCAAGGAAAACTAGTGTCCAATCAGAA
adult leaf rust response	Excalibur_rep_c68899_1400	2B	29397399	3.23906	0.00239846	0.382616	TCCCGCTTGATCTGATCCGTGAGCCCGCCCTTCAGAACCTTCTCCTTGTC[A/G]GTCACCTTGATGGCGACACTCTGCGAGGTCTCGATGTTACGGGCATGGTA
adult leaf rust response	BS00068096_51	UNK	840201854	3.24311	0.00236464	0.382616	TAATCGCTCCAAGTCGCCATGGCAGTACAGTGCACTCCCGCACCTGTTTC[T/C]CTCCTTTGCATAGCCCATTAATGCCAGATAAGCAAAGTTATCAGGCCGAA
adult leaf rust response	BobWhite_c29857_228	5B	5938694	3.24311	0.00236464	0.382616	ATGTCAGACCAACACTAGCAGGGACGCCGAAGATTTATTTCTTGTAGAAG[A/G]GGGCTCCTATGAATGGAGGGATTCGGCTTCGGAGAACAGCTTCGCGCGCT
adult leaf rust response	BobWhite_c16623_68	1D	64561156	3.24311	0.00236464	0.382616	GCTCCATACTGCAGGGCAAGCACAGCTTCATGGATGATCTCTCCAGCATT[T/C]TGCGCCATTATGTGCACACCAAGAATCTTGTCGGTTTCCTTGTCGGCCAC
adult leaf rust response	BS00021748_51	UNK	35093565	3.24522	0.0023472	0.382616	CAAGAAAAGCTTCAGCTATCAGCAATGGAGCCCATCCCTCTCCTCACGCC[A/G]tacaagatgggccagttcgacctcgctcacagggtggtgctagcgccgct
adult leaf rust response	IAAV6888	1D	7877957	3.24522	0.0023472	0.382616	GTACTGTATTCATGCTAGAGAGGAAAGGTGAATCTACAAGTGCCGTGAAAATATTAAGAAGTGACATGATGATGTTCTCACATCAGATTCCTTCATACCG[T/C]ATGACAAATGAAGGCGACAAACTCTGTGGTTACTGGGAACTTGATCCAGCATCTGTGCCTGAAAATTTCCTGGCTAGAAAAACAAAGTGAAGCAAAAGCT
adult leaf rust response	GENE-3478_202	5D	44655388	3.24568	0.00234342	0.382616	ATTTCAGATTTGGGGGTATGCGGTTRTTTTACTCATTTTCTCATCT[A/G]TATTCGTTTCAGAATTCACGCTGACACACGTTGACGAATTCATTGACGAG
adult leaf rust response	Tdurum_contig4731_469	5A	64435541	3.18701	0.00287503	0.382616	aaaccccagttttttgcagttgtaaaatgtgtgcaagttcactatgatca[A/G]TGTGCAATTTTTTGTGTGGATTCAATTCTAGTATAATGTGTGTGCGAGTT
adult leaf rust response	Kukri_c7139_6288	2A	145508778	3.31667	0.00182191	0.382616	CGGAGCCACTCGGGCATCAATTTCACAAGGGTCGAGATAAGTTCTAATCC[A/G]TTGAAATAACTATCTGAACCAATAACCATGTTTGATGAAGATTGGACAGT
adult leaf rust response	Excalibur_c57766_92	4B	79870405	3.36501	0.00153081	0.382616	GGAGGTTTGGACAGCAAGTGATTGTCACCAACACCAAGGATCAGGTTCCT[A/G]CCAGAAGAACCCAAAGCAGAGCAAGAGAAGGAAATGAAGGTGAAGCTGCA
adult leaf rust response	RAC875_c66695_560	2B	330020522	3.36098	0.00155332	0.382616	CATTCAGCAATGACAAGACTTTCCAGAATGCTTTGAATGCCTCATTTGAG[T/C]ATTTCATCAACTTAAACAACCGCTCCCCTGAGTTCATATCATTGTATGTT
adult leaf rust response	IAAV3846	1A	44029568	3.34998	0.00161638	0.382616	TTCCTCCCTCTTCCTCTTTAAGTATGCCATTGCGTTCTCGACTTCTGATTTGATATGTAAATACACTTCATTTGCGCTCTCCCTATCCGTCAGAACTATT[T/G]TTCATCCCTTCCATTTTGATTGGTTTGCCAAAAAGGTAGTAGAATCGTCCGGGTACTTTAGGAACAATAGCAGGTATGTGCATGTCCTGATTCCCTTCCT
adult leaf rust response	Excalibur_c23185_155	2B	44566913	3.32902	0.00174305	0.382616	caccggaagaaaaactgcagaaaactatcggtttatatgcacgtcggtaa[A/G]CAACACCTCCCGTGATTCCACAGCCCAGAGCGCCTCAAAACGCTAATAAC
adult leaf rust response	JD_c10917_341	UNK	1145652809	3.32167	0.00178961	0.382616	GGGATGGCACCGCCGATACTTATGTTGGTTCGCACAATTCCTTTAGCATT[A/G]CACCAAACGACTATTCCCTTGATTGTAATGTTGGCATAGAGGAGGCTTCT
adult leaf rust response	RAC875_c12191_77	2B	33698781	3.31719	0.00181854	0.382616	gtacagtggccgctagccgcagtcagactcatttcatccttccggagtac[T/C]TGATGCAAAGGGACCAGAGGCTAAACATGGACGAGGCGGTCGACACTCTG
adult leaf rust response	GENE-0287_28	1A	75638351	3.31322	0.00184459	0.382616	AATAGCTTGTCATACCGCTGCATTCAA[A/C]ATGGTTGATAAGAGGTTGTAGTCAGCACTGCACATGCGAATAGCGAGGAG
adult leaf rust response	Kukri_c4318_101	1A	208083324	3.24623	0.00233886	0.382616	AAAGCCTGTCATGTTTGCCTCCTAATGACCACATCCACTAAGTCAGCTCT[A/C]TCTCTCTACTACTGCAACTAACTAACTGTGATGATCTTCTCCAGGTTTTT
adult leaf rust response	Kukri_c31093_387	1B	163849121	3.29906	0.00194022	0.382616	ACTTTGATCATCGTTTGTAACTTCCTGGTTCTGATTTCTGTTCAGTTTGG[T/C]ATGGCGTTTGTTGCGATTCTTGGTACATTTTGGTAGGTGGGGAGGGGTCT
adult leaf rust response	RAC875_c19475_61	3B	52279250	3.29352	0.00197882	0.382616	GGCAAGATCGACAAGTTCATAGGAAACGCCGAGACGCTCCCGCTTCACCC[A/G]CTGCCGCTAGACCCTGACCCTGAGCGCGGTGGCTGCTACTACCTCGCCGT
adult leaf rust response	BS00083533_51	1B	19047453	3.28358	0.00204994	0.382616	CCATCACGCAAGCAACCTAAAGTTTTGGAAGGAGAGATAGAGATTGAAGA[T/C]GATGCTCCGAAACGGAAGCCATCATTGGAGGAAATTGATGCATTGGAGGA
adult leaf rust response	BS00022944_51	2B	46955218	3.28188	0.00206234	0.382616	TGGGAGGATGTGAACAGCAGACTCAACGGGACAGAGTATGCCCGTTTTCT[T/C]GATGGCGCAGATTACGTGAAGTGATGCGTTCGGTAATATATGGTACGCAC
adult leaf rust response	Tdurum_contig100344_184	1B	23797496	3.27405	0.00212032	0.382616	aaatatagaagactggcaataagattttctaccactcctatggatgattc[A/C]CTTTCTACCATGCTTTGGTCAAGTCTAAATGCTTAAACTGTTCTGCTATC
adult leaf rust response	Ex_c103126_573	4D	87040076	3.24776	0.00232637	0.382616	ACCATAGGATTATTGTCAGAAATTAAGTCTTTGAGGGCCTCTAGAAATCC[T/C]CTGTCCTCCACTAGCTCAGCATTTATATCATAAAGCTTAGCAACACAAAT
adult leaf rust response	Excalibur_c7370_179	UNK	101977290	3.18734	0.00287172	0.382616	GACTAAATACAAAAACTCAAGTCAATTGTCATCAAAGCTATGAGCATGCC[A/G]TAATCTCTCAACATTGCACCGCCCTCGTCATAACTTTGTTTCACATTTCT
adult leaf rust response	Excalibur_c21727_851	4B	271952690	3.18264	0.00291874	0.382616	GCAGATCATCATTGGTCTTCCTTGTAAATCTACCTTGTGGAACTGATGAT[A/G]CAGATGAGGCAGGAGCCTTGGATGCTGATGAAACTGAAGATAAATATGAG
adult leaf rust response	BS00022507_51	1B	70353032	3.09963	0.00387525	0.382616	GTTTGGTGAAGCTTGCTCCTTCAAGCGTAGATGTTCCGCTTACCGAAAGC[A/C]ATGAGAAGGCACAAAATGCAGAGGACCAGGTGGTTGCTAGTGGAACTGTG
adult leaf rust response	IWA6262	2B	1611272	3.13004	0.0034956	0.382616	TTGCAGGACCAGGAAGAAGATAGGAACCAAACATCGACGATCCATGACGCGCATTTGTTCCGATGCACAACCGAGCGAGCGATGCTACCCGGTATTATTT[C/T]CGGTCCTGAGACGCTCGYGCTTGCAGATGAGGACGAGGACGGCGTTTGCTCATGCTAGAGAGCATCTGTAAGCAGGCTTGTGTACATACTGCTGTAGCTG
adult leaf rust response	GENE-0494_151	1D	48308853	3.0999	0.00387175	0.382616	CATCCGTTCGAATACAGGGAAGCAARAGCATTTAATTTAACAGCGA[T/C]GACTATAAATCAAACTTCTCTAGGAAACAGTATTTGCTCAGCAACACTCA
adult leaf rust response	TA001211-0664	1B	79450829	3.0999	0.00387175	0.382616	CTTTCAATgTCAAAAGGtACAGGATCCAACACTACgCCTTtGATGTACTC[A/G]AAA
adult leaf rust response	BobWhite_c6812_144	1D	80150267	3.10005	0.00386978	0.382616	GGAGCGCAGGACGAGGACTGCTACCAGTGGAACAATGCCCCAAACATCCT[A/G]TGCTACCAGTGTAACTCGTGCAAGGCCGGCGTGATGGAGCAGGTGCGCCA
adult leaf rust response	TA003235-0794	1B	99630923	3.102	0.00384438	0.382616	GCCAGTTTTTCAGCTACAATCCTCAGATCAGGGGTTTCATCATGGTGCAT[T/C]GCG
adult leaf rust response	IACX13974	1B	21431334	3.102	0.00384438	0.382616	CTGAGATTATTCTTCTGGAAGCCAGCTTGTCAGTGCATGTTCTAACTTGAGGAGGTGAGCAGGATTTAGACCATTAGTCAACTGTCCCTGATGTTCAATG[T/C]TTGATGATGTTCTATCCAATCCTTCTCATAC
adult leaf rust response	IWA3338	1A	36362208	3.10208	0.00384335	0.382616	TGATCATTAAGCTGGATACCTTTACCCCAATAATTACATGGAGCTGGGGCATCGCATACAAAACAGTGACACATGCTACAATGCTTCACGTGAGAAGTAG[C/T]GCTGAAGGGCAAGTTAGAACATAGATGGCGTGAATGAGGGAAGTCCCTGCACGCTACCGGTCCTTTCTCCCCGACTATCTGCAATTCATCGGAGCTGCTA
adult leaf rust response	BobWhite_c15522_250	1A	126083319	3.10477	0.00380856	0.382616	TGCAAGGATGAAGACAGCTCATGCTCATCGGAGTCCAGCAACAGTGAGTG[T/C]GAAGGGGAAGTCGTCAGAATGAGCCGCTGTGCCACCATTTCCGTGCCTCG
adult leaf rust response	Tdurum_contig4731_552	5A	64435624	3.10577	0.0037957	0.382616	ATAATGTGTGTGCGAGTTCAGTATGATGAAAATGTATAAAGTGTGTGCAA[A/G]TCTAGTATTTGTGAGGTGGATAAAAGTTTTATTTGTAAATTTTGAATTTT
adult leaf rust response	IWA3159	3B	760999337	3.1114	0.00372401	0.382616	GAGAATTTGATTCCTCCTCAGTGATTCACGATGTCACCCAGGAGGATCTCTTGGCAGACAATGAACGGCTCAGGTCTCACATACATGATGAAATTGACAC[C/T]GAGTCTCAATTGGATTTAGAGGAGCTGGACAGGCTCTATCACAAGTATGCACGATATCGCCTCAAAGCTTGCATGTTGCTGAAAGGAATGCCTATTGACG
adult leaf rust response	BS00023221_51	2B	25697005	3.11885	0.00363114	0.382616	ATTATGGAGCAGAGATGATGTCTTCTTCATGCCTTGGTAGCCGATACAAG[A/G]TCTCAACCACATTTTGGCTGCTTAACCGAAGTGCAGGGATGAATTTGGTG
adult leaf rust response	IAAV2452	UNK	1335329008	3.1234	0.00357548	0.382616	TCTGTGTGCAAATTCTGCTGTTGGCAAGTTGTATAGCTCTTCCTCTGACACATTCATCATTATATTCTCAGCACTATCATTTGCTACCCTTTCAACATAC[T/C]GCCAACCTTTTGACTGCTGGACGAACTCAAGAATTNNNNNNNNNNNNNNNNNNNNNNNNNNNNNNNNNNNNNNNNNNNNNNNNNNNNNNNNNNNNNNNNN
adult leaf rust response	BS00093736_51	1B	105716710	3.1234	0.00357548	0.382616	AACTACTTTTAGGACGACACAAAGCAAGGAGAAACCATCAAGAATATCTA[T/G]CCGTGGATAACGGTTAGGGAAGAATGGCAGGGACCAGTGTATACATCCCG
adult leaf rust response	BS00013901_51	1A	104943138	3.1234	0.00357548	0.382616	ggatactccggcaaaaattcttgagttcgtccagcagtcaaaaggttggc[A/G]GTATGTTGAAAGGGTAGCAAATGATAGTGCTGAGAATATAATGATGAATG
adult leaf rust response	Kukri_c362_91	1A	60829223	3.12657	0.00353715	0.382616	ATGGATGGAGACGAGGTCTTCGACCGGGCCTCGCTTGGATCTACATCGTC[A/G]gtgaacaaaataatccatccaaatgttcagattggtccagacactgtaag
adult leaf rust response	BS00093740_51	1B	105716847	3.13079	0.00348679	0.382616	AAGTCTTTTTCGTAAGTTCCATTCAATTTTGTTGTTATTTATCTGAGCAG[A/G]CTATCTATCGAACTTTGTGGTTGGAGTTTGTACTGGTTGCCGTTCAAATG
adult leaf rust response	RAC875_c85927_269	2A	125863433	3.18235	0.00292175	0.382616	GCAAAACGTGCCATGAATGTATATGATGAAGCTGTAAGGGCTGTTCCCAA[T/C]ACTGAAAAGATGAGTATGTATGAAATATACATTGCACGTGCTGCTGAACT
adult leaf rust response	IACX778	6B	114938464	3.16819	0.00306781	0.382616	CTTCTATTACACAACTATTTTTAGAGGGACTTCAGTTTAAACTGACTGATTTCTTGCATG[A/G]ACATTAGGATTTGGCAACTGTAGATTCTATTCTTTTGAGAGAACTCCCCCCTGTAGAAGA
adult leaf rust response	BobWhite_rep_c51917_234	1A	119850359	3.17931	0.00295257	0.382616	GTCAAGCTCTACCGTTTCCTGGTCAGGAGGACCAAGAGCAAGTTCAACGC[T/C]GTCATCCTCAAGAGGCTCTTCATGAGCAAGACCAACCGCCCGCCGCTCTC
adult leaf rust response	RAC875_c10656_632	2B	52918397	3.17231	0.00302458	0.382616	GAAGAAGAAAAAGAAGAACCGTGAAGCCGAGTCTGTTGATCCTAAGACAG[A/G]CACAGAGGGGAAATCCAAGAAAAAGAAGAAGAAATCCAAGACTGACGACG
adult leaf rust response	JD_c12243_360	UNK	1194999220	3.17119	0.00303636	0.382616	AGCATATTAAGGCAGTTCATGAGCAGAGTAGACCTTTCACATGCGGATTC[T/C]CTGGGTGCGGCCAGAAGTTTTCATACAAGCATGTAAGGGACAATCATGAG
adult leaf rust response	BS00094467_51	1B	55107437	3.17042	0.00304434	0.382616	GTTGCAAATAAGCCCCTGAGCTCTGTCACATTCTAGCCTCGACTCCTTGG[T/C]CTTGGGAGGAGTTCGTCGCAGATCCGATCTAGAGAGCCTCCCCGCACCAC
adult leaf rust response	GENE-0403_110	1B	66456063	2.95128	0.00632919	0.382616	CACACCTTTGGAGCCCTGCAGCAATTTACGAGGCAAATTAAGATAATTGG[A/C]CTGACTAAGAGAGGGAAGCCTTCTTAGGAGGAGAAGAAGGGGGAAGGAAT
adult leaf rust response	JD_c3173_1128	UNK	0	3.17042	0.00304434	0.382616	GAGCATATAAGAAGCTTGCCTTGGATGCTTTGGTCATACAGCAAGGGCGA[T/C]tggcagaacagaaagccgtcaataaggatgagctgttgcaaatggtgaga
adult leaf rust response	IWA7639	UNK	101977290	3.16256	0.00312782	0.382616	GGTGGAAATAGTCGGGGGTAGCTGTAGGATAAATGTATGGTTGTAACTGGAGAAATGTGAAACAAAGTTATGACGAGGGCGGTGCAATGTTGAGAGATTA[C/T]GGCATGCTCATAGCTTTGATGACAATTGACTTGAGTTTTTGTATTTAGTCTGTGGTGACGAGGGTTTGATATTGTGGCCTCTTGGGGTTCGCCGTTTATT
adult leaf rust response	Tdurum_contig77551_589	3B	1191655	3.13667	0.00341759	0.382616	gccgcaacggccggtcctttgctctgccagtactgataggcatagtatac[A/G]GAGGACACTGCTAGGGCGCCGAGGACGATGTAGGTGATGATCCTCACCAG
adult leaf rust response	GENE-4367_562	UNK	1276467867	3.16169	0.00313714	0.382616	CATAATAGAGAGACTRGCTTTATRATTACAGAACARTA[A/G]ACTGTGAAATGCATCCATTATAATAACTGGCTAGACCATGCATGTGACAT
adult leaf rust response	RAC875_c31252_138	2A	195087847	3.16093	0.00314532	0.382616	gattttcacatgatgagcagagaaatgcaaacactgatcgaggttctagg[A/G]AGGACAGCAATGCAAGGCGGCAGCATGACCATGAGCCACCAAAGAGCCAC
adult leaf rust response	JD_c2439_468	1D	38456073	3.15158	0.0032478	0.382616	GAGGGCATGGAATCTTCCTGATGGACAAATGATCTGGGAAACCAATATTC[A/G]aacttccacatcatcaaagtcgttgctgcatgttttgtcaaacagtaaag
adult leaf rust response	BS00084304_51	UNK	1411558228	3.14928	0.00327348	0.382616	CGAGAGTAAGGCACATGTCAGGTAGTTGAGGATAAAGGTGTGCCTGTTAG[T/C]GGTTGATCATCTTAAAATGCGGTTAATGTTAGATTTGCACTTGCAAAGGC
adult leaf rust response	BS00084305_51	UNK	1411558228	3.14743	0.00329429	0.382616	GTAAGGCACATGTCAGGTAGTTGAGGATAAAGGTGTGCCTGTTAGTGGTT[T/G]ATCATCTTAAAATGCGGTTAATGTTAGATTTGCACTTGCAAAGGCGTTGC
adult leaf rust response	Excalibur_c16256_551	1A	177187862	3.14091	0.00336851	0.382616	CATGGCTTCAAGCTACTCATGATACTACTGGTACCACCATCCCCAGTGCC[A/G]CTCCAGATCATCTGTTGCACTAGGGAGCTCTGGAATTCTCCTCGATTCAT
adult leaf rust response	JD_c4432_1913	1A	155428155	3.09493	0.00393717	0.382616	TGGGCACTGTGACGGAGGCAGAAGACCGTAGTTAAGTCGAAGCCCAGAAG[A/G]TGCAAGTGTATTTCTTGTAAATGCTCAGATATCACTCAGTTTTGCTCTTG
adult leaf rust response	Tdurum_contig25384_255	1B	21432937	2.94365	0.0064874	0.382616	GAAACTTGAACGTATTAATGAAGAAAAGACTAGCGCTTACCAAGCAGGTG[A/G]tctgcaagtgaacctaaggccatgtactcgtacaccagtagccgctgatc
adult leaf rust response	Excalibur_c14541_350	1A	174088126	3.09493	0.00393717	0.382616	TACAGCTAATTTACAGATCCTACAGATTCTTCCTCCCCTTCTTGTGTGAC[A/G]GGTTTGCGCCATTGTCAGTATGTAGCAGCATTGTCATGCAAATCACGGCG
adult leaf rust response	RAC875_c455_1400	1D	72840631	2.98743	0.00562664	0.382616	gtctttttccaacaacttccaggcaaaaagtacccttgggcggttcattc[A/G]TCGTGAATTATGTGCAATTGCTGGTGCTGTGACAGTCAGCTCCCTTATGG
adult leaf rust response	BS00040342_51	1B	56970052	2.95128	0.00632919	0.382616	GCGGCCTGCTGTTCAGATCCTCTCCAGGGAGGACCCTGAAGCCCACAGGA[A/G]CACGAGACACGTGGGCGACGCTTCGACGGCGAGTTCAGAACTCAATAAGC
adult leaf rust response	BS00087444_51	1B	61213673	2.95128	0.00632919	0.382616	CAACTGTGACTGATTTGCAACTCAATGCTGTGGGGTCCATACTGTCCTTG[T/C]tggcaattatcacgacttgcatcgcgcaaatcatgacaaacactattcag
adult leaf rust response	BS00087988_51	1B	63581629	2.95128	0.00632919	0.382616	TTTCGTTAGCGATTTTGGAGAAGTGTTGGCCGTCCGGTTAGATTGATATA[T/C]ATACGCATGCTGATATCATTTGATATGTCTCGTGTCTCGGCTTGTTATGA
adult leaf rust response	BS00098730_51	1B	65719045	2.95128	0.00632919	0.382616	TGTGCCGACATCCTAGCCCTCTCCGCTCGTGATGGTGCCTTCCTCGCTAG[T/C]GGGCTCGACTATGCCATTCCAACGGGCCGGCGTGATGGACTCGTCTCCAA
adult leaf rust response	CAP8_c806_297	1A	68498991	2.97853	0.00579273	0.382616	TGCAATCAAGCCGTATAAACCTATCCCACGAATGTTAGACTCAACTTTTA[T/C]GAGGGCGATACACGGTAGATGGTTTGTGTCCCTTGTCGGTGGTGTAAGCA
adult leaf rust response	BS00091632_51	1D	56756450	2.97899	0.00578401	0.382616	TTCTTGCTGGATAAAATGTAAAGAGTCCCAGCCTTTTTGTTATTTGCTTG[T/C]AGGAAGTGCTGTTTGTTAAATTTGAAAACGTGTGCGAAGTAGTAGCTACT
adult leaf rust response	JD_c3173_947	UNK	0	2.98463	0.00567846	0.382616	AGGGCAGGTGGTCTTGGGATCAATCTCGCTACTGCTGACATTGTGGTTCT[T/C]tatgatagtgattggaaccctcaagtggatttgcaagctcaagaccgtgc
adult leaf rust response	GENE-0254_148	UNK	1084472607	2.98463	0.00567846	0.382616	TGCCACTGGCTCAGATGTGAAATCRCTRCCTGGAGTTACAAT[T/C]GATGAGAAGAAGATTGTGTCATCTACTGGGGCTCTTGCACTTACAGAAAT
adult leaf rust response	BS00023185_51	1B	45111179	2.98463	0.00567846	0.382616	ATGGCAGTTGAACCATGCTACAGAATTAGAACAGAGCCAGCTTGTCATGG[T/C]TTATATATCTGTACTGCCATGCTTGTGTGTCTTATGTGTTGCATGATAGT
adult leaf rust response	IACX20627	1A	4042199	2.98717	0.00563149	0.382616	NNNNNNNNNNNNNNNNNNNNNNNNNNNNNNNNNNNNNNNNNNNNNTCCATTTGTAACGCACCCTGTTCTCCTTCATTCTCTTGATGGCAAGGTTCATATT[A/G]TCCTCACCGAACTCGCGCTGGAAGAATCTCTTCCACAGCACATCTGTAACGTCGGTAAGGTCCGNNNNNNNNNNNNNNNNNNNNNNNNNNNNNNNNNNNN
adult leaf rust response	Tdurum_contig10663_267	UNK	0	2.98743	0.00562664	0.382616	GACGCCGTCGCGCACCACGCGGGGCAGGCCGTCTCCGACATCCTCCTCGA[T/C]cgggggggcacacagagcttcaaaagtttcaagaaaacagtaatgcggtt
adult leaf rust response	GENE-0074_455	UNK	0	2.98743	0.00562664	0.382616	TCTGAATTATAGTGCACTGGAAAAGGCGTCCCAAAATTCAGGTTGCTCCA[A/G]CCCTTCTCTGACAACTTTGATCTG
adult leaf rust response	IAAV5936	UNK	1032045790	2.98743	0.00562664	0.382616	ATCAAGCATCAAGTAACCGAATGGCTCCCTTATTTACCAAAGTCTTACTCACCACCCCTCTGGAGCACAACTCAGCCAGCATTTCCCGTGCCTCCTTGAC[C/G]AAGCCTTCGTAAGCCAAGCCTTCAATCAATATAGTGTAGGTTGATTCATTTGGGCATGCAGCCATTTGACACCATGTAAGTAAACAGATCGATAGCACTG
adult leaf rust response	TA006072-0414	5D	4693604	2.98743	0.00562664	0.382616	ATA[T/C]TGTCATCTCCTTCAACATCTATTGCTGCTGAAACTCCAATTCAGGAGCAG
adult leaf rust response	RFL_Contig388_958	1D	54820935	2.98743	0.00562664	0.382616	GGTAGAGTCAAAATCAGTTGGTACCTTAATACAACTGCAAAAGAAGGACA[T/G]GCCACAAGGGCTATACGTTGACAGGGGTGTTGTCTCTCCTAAGCTTGGAA
adult leaf rust response	RAC875_c25100_89	1B	51474091	2.95128	0.00632919	0.382616	TACATTTGATGCTATACGGTATTAGAAACCTGTACCACAGACCGAATGAC[T/C]GGAAGTGGGTGGGCCTCAGTATTAAATACATACTTGTCCAGTGGAAGAAT
adult leaf rust response	IAAV2848	1B	106821760	2.98743	0.00562664	0.382616	TGCGTCTCTCCGAGGGGAGAAAGAACGGCGGCAACGCACAGGTCCTGGCCAAGGTTGCGGGGGCGGCGGCCCTGGACCTCGACTTCGACGACATCCAGCG[T/C]GACCGCGAGTGCGTCATGTGCCTGAGCGAGGAGATGTCGGTGGTGTTCCTCCCCTGTGCCCACCAGGTGGTCTGCGCCAAGTGCAACGACCTCCACGACA
adult leaf rust response	BS00004637_51	1A	181664561	3.09493	0.00393717	0.382616	GCTTGCTTCTGATTCAACAGGATGAGCAGCCATCAACTGAACGCTGCATA[T/C]GAAACTAGCTCGTTGTATTAGCCAGAAATACAGCTGCTTTGACTTAAGAC
adult leaf rust response	IAAV3801	1B	80334185	2.98743	0.00562664	0.382616	AAAGGCTAGCAGGAAATTTCTATCTTTTACAGACCGGTAGATTCTCCATTTTCTTCCATATATATATGTCTCTCGTAAGGATTAGTATGTAGACTTGTGT[A/G]CTTGTACTAGTTGCTAGTGATGCTTTAGATCTTAGCAACTGCACCTAGCTACCTCATGGTTATGTATGCATACCTAGTATGTGTATGTAACAGGGAAGCA
adult leaf rust response	BS00004789_51	1B	10399167	2.98743	0.00562664	0.382616	GCAAGACGCTTCCTCTTCGTTCACGGTTACATGGCGGGGCAAAGCAAAAG[A/G]ACAAGCTTCAACACACTCTGGAACACACCACAGCTAACTTAACACAGAGA
adult leaf rust response	IAAV1554	1A	129781100	2.98743	0.00562664	0.382616	NNNNNNNNNNNNNNNNNNNNNNNNNNNNNNNNNNNNNNNNNNNNNNNNNNNNNNNNNNNNNNTAGGAGGAGTTGAGACACCTGAAAACATGCCTAGGTGC[A/T]TAAATAATTGTCCTGACCTGGAGAGTTTCTGGAAAAGCTGGCATGCTTCCTTTAACAGATGGCTGGTCAGGNNNNNNNNNNNNNNNNNNNNNNNNNNNNN
adult leaf rust response	BS00084021_51	1B	23557673	2.98765	0.00562269	0.382616	TCTCCCAGAGGGCGCCGCACAGAGCGTGATGAGAGGAGATCAAGGAGCAT[T/C]AGCTACAGCAGGAGCCCCAGGCGATCACTCTCCCCAGAAGCTAAGGAAAT
adult leaf rust response	IAAV6407	1A	27740379	2.98765	0.00562269	0.382616	GCATTCCAATTGTCATCAAACCAGAAAATACAAGATTTGGGCAGCTTGACTTGACATGTTTTGCTAATCCCACACACCCTGAGGGATCTACTCCAAATTT[T/C]GANNNNNNNNNNNNNNNNNNNNNNNNNNNNNNNNNNNNNNNNNNNNNNNNNNNNNNNNNNNNNNNNNNNNNNNNNNNNNNNNNNNNNNNNNNNNNNNNNN
adult leaf rust response	Tdurum_contig44013_164	3B	294647403	2.99615	0.00546828	0.382616	TGTCGTGGACGATTATACAAGCCACGAAACGTCCTTTTATCATGTAACTT[A/G]TTCTTCTCAGTCTCATACTGCTGCTGTACACATGGTCACATGGGCTTCCT
adult leaf rust response	RAC875_c3656_1229	UNK	0	2.99827	0.00543027	0.382616	CAGTGGGAGAAGAACTTCTATGTCACCGCGTTAGCAGGTGCAAACAATGG[T/C]agttctctggtggtcatgtctagaggaacacaatatgcacagcaatccta
adult leaf rust response	BS00094759_51	1D	69050644	2.99868	0.00542297	0.382616	gaagaatcaaaatttggagtagatccctcagggtgtgtgggattagcaaa[A/G]CATGTCAAGTTGAGCTGCCCAAATCTTGTATTTTCTGGTTTGATGACAAT
adult leaf rust response	BS00068380_51	1D	74440939	3.00231	0.00535878	0.382616	TCCCAATATCCCCAGGATTAGGGCCTCTTTCTATGCCGATGATGTGATCC[T/G]TTTCATTGGTCCGCACGCCTATGACATTCATGCTACGAAGATCATTCTTG
adult leaf rust response	BS00022201_51	1A	60828550	3.00496	0.00531229	0.382616	ATGCACCTGTCCAACCTTAGTGTAGATTATTTGTAATCAGTACTATGCCC[T/C]AGTATACCTGCATAAGACTACTACCCTTTGCTATTGTAATTGTAATCAGT
adult leaf rust response	RAC875_rep_c115865_721	1D	67147246	3.00532	0.0053061	0.382616	CAGATCATCTGTTGCACCAGGGAGCTCTGGAATTCTCCTCGATTCATCAC[T/G]CGCCTCTGGTGAGAGAAAGAGGAGATAGAGCGGGGGAGATGCGTTCCCGG
adult leaf rust response	BS00023056_51	UNK	1393193121	3.00557	0.00530162	0.382616	GCATCGCCAATCGCATACACTCCACTCACATTGGTCATGAACCGCTTATC[A/G]ACGAGGATCCTGCCAGCCTTGTCCATCTCAACCCCAATGGCATCCAGCCC
adult leaf rust response	BS00021904_51	1B	53847664	2.95128	0.00632919	0.382616	CGATACAGTATGGAGGAGCTGAATGCTCTTGTTGCAGCTCTGGAGGGAGA[T/C]CCAGCTGCAGTGTACCAGTGGAAAGAGTATGATGTAGGCTTAGTTTGCCA
adult leaf rust response	BobWhite_c11036_842	1B	35027520	2.95128	0.00632919	0.382616	CGTGTCTCCAAACCAAGAGACAGTGGCGTAACATCAAGAAGCACAATATC[A/G]ctcacatcgcccgacaatactcctgcctgcaccgctgctccaagagcaac
adult leaf rust response	Excalibur_s107771_77	1A	70038411	3.00814	0.00525703	0.382616	TGATGCACTGCATAATGGCCATTCTGCTGAAGGAGTTCTTGAATTTTCCT[T/C]GGAAAATGGATTTTCAAATGCTTCTCACTTCCCACAATCTCTTCAAAAAC
adult leaf rust response	GENE-3956_91	1A	5489009	2.95128	0.00632919	0.382616	CCGAATATCCTCTCCCTGGTGTTCRAGCTTATACATRGGATC[T/C]GCAAGCTTGTCTCTTTCTGAAGCAAGTACAATAAACCATCAGGCATTTGA
adult leaf rust response	RAC875_c35074_452	UNK	1129670859	2.97438	0.00587162	0.382616	GGTTTCCTGCTAGTTTCGACGGACATAGCGAGCAGAGGGTTCGACCTTCC[A/G]CAGACCAGCCACATATACAACTTCGACCTTCCTCAGACGGCGACCGACTA
adult leaf rust response	Excalibur_c42450_727	4B	245974633	2.97002	0.00595556	0.382616	CTAGCACAGTTGCATCCGCATTACACGACAAGTTCTGGGTCGTCATTTTG[T/C]GTTCAAGCTCCTCAGCTGCATCAGCAACTAAAGAAACACCAGCCATGGCA
adult leaf rust response	Excalibur_c22052_303	5D	78691839	2.96866	0.00598201	0.382616	aaagagcggcatccgtcaaaatctcattgatttctgcacaatttgtaaca[T/C]GTAATGCCCTACTAGCAAATTGCAAGCTGCTTTTAGTCTCATCTGCATGG
adult leaf rust response	BobWhite_c29572_73	2D	45835230	2.96732	0.00600809	0.382616	acttctgtctagcactatrgrccacctcttctgaagttgtcgcctgagct[T/C]GTCAATTTTTTGCAAGAAGCACTGCAAATTGCGGAGGCTGATGAAACAGT
adult leaf rust response	BS00110120_51	1D	54827350	2.96594	0.00603527	0.382616	ACCGGTGTCGAGGAGAAGAGGTACAAGCTCATGGATTGAGAATCTGAGAT[A/G]CAGGTAGGCTCAGCACAACAGCAAGTTCCGGACTGGCTGCTCCAGATACA
adult leaf rust response	BS00074962_51	1B	6106882	2.96317	0.00608976	0.382616	ATCACCATCTTGGAAGCCGTAAGCTTGGCTCACTTGTTTCACTACCCTCC[T/C]CATCGAAAGCAGCAAGATGTTTCTATAAAGGAAGAATGCACCTTCGACCA
adult leaf rust response	IAAV4705	UNK	1316912473	2.95957	0.00616131	0.382616	TGTGTGACTGGGCGATACATCGTTGTTGGTTTTCTTGTGCATCCATTTTGCTGATGCTGAGATGTGTACACA[A/G]GACGGTGCGGCTCCTTGATTTAATACTGATGATCACAAATTGTTTGAACTGTTGCCTTGTATGTTGAGTGCTTGGTGGAATGAAATCCCTGAATTCCAAA
adult leaf rust response	Kukri_c362_151	1A	60829436	2.95841	0.00618462	0.382616	ataatccatccaaatgttcagattggtccagacactgtaagggtgccagc[T/C]AGAATGATGCTTAGTCTCCTGTTAGAGCGGCTTAACATACCTGACGGCAT
adult leaf rust response	Excalibur_c5881_398	UNK	1244480517	2.95761	0.00620071	0.382616	aaaaacatgtacatagaaaagaagttctcatcagttttgttactaaggct[T/C]GCATTTCAGAGCCTTGGTGTAGTCTTTGGTGACTTAGGTACATCGCCATT
adult leaf rust response	Tdurum_contig14584_159	UNK	0	2.95477	0.00625799	0.382616	AGCTTGCAGCAGAAGTCCATGTCATCTTTGATGTCCTGAAGGCAGGACAA[A/G]tccagtttcaccattacaaacatggagccctctggtttgcttgggcaagt
adult leaf rust response	IAAV5236	1A	97079928	2.95471	0.00625923	0.382616	GTAGGTATGTGGGCAAGGGTAGCAGCAGCAGTAACAACAAACAATCGAAGAAGACATCAAAGTTTCTCAGAGCTCGGTTGGGTGACAACTCATTGGCTAC[A/T]CTTGATTTTAGTCATCCTGATGTGAGCCCTGAACGACCTGTAAGGGAGACACAAGTCCTGCAAACTGGGTTGCCTGTGCGAAGTGTTTGGAAGAATGGTG
adult leaf rust response	BS00015528_51	1A	6737453	2.95459	0.00626174	0.382616	TGAGTCGCCACCCGAGCACTAAGTGGGCGCAGAGGCTGGACAAGGTTTAC[T/C]TGACGATTGAGCTGCCCGACGCAAAGGATGTGAAGCTCAACCTGAGGCCT
adult leaf rust response	tplb0025b13_352	1A	1115753	2.95128	0.00632919	0.382616	tcggagtcaatggttgatcagagagggagcaagccagcttttgcttctcc[A/G]CTTGAGAAGATCCATCCGATGGGGGCGAATCCTGAAGGCGGTCTGGAACA
adult leaf rust response	Kukri_c87556_380	1A	2941950	2.95128	0.00632919	0.382616	ACGACAGCAGCATGTTGGCGTGAGACGGACTGATGGTCCAAGACAATCTC[A/G]CAAGCAGGCACCTGCCTCCCAAATATAYGCCTCTTCTTGTCCAGATTAAT
adult leaf rust response	Excalibur_c1263_901	1A	9037222	2.95128	0.00632919	0.382616	TGTGACTGTTGGATATGAAGTTTTGATGTTCGAAGGCCTGGAGGCAATGA[A/G]TGATGGCATACCGCCCTATCATCAGATCATAAGTTTGCCGCCTGAAGCTT
adult leaf rust response	BS00079450_51	1B	15264144	2.95128	0.00632919	0.382616	CTGTCCATAATGTTCTTGGGAGCAGCACAAGACCCAAGCTGCCTGGGTTA[A/G]CTATACTGAACGTGACACAAATGACAGCGCAGCGAAAAGATGGTCACCTG
adult leaf rust response	IAAV1905	1A	15479737	2.95128	0.00632919	0.382616	AGGCAGCACGTTGTTCACGATTCAAGCTTGCAAGGTGCAGGGAGTACTTCTTGAGGCAGCATTTGGTATCAATGTTTGTAAGGTCACACTTCAGATGGCG[A/G]AGAAGACAAAATATAAGAGGTGCATATGGCAGTGCATGATTTACAGTGTCAATGGCCTCACACATCTCACTGAGGAGGAAATGAGCAATGTCAAACTGCT
adult leaf rust response	Kukri_c25654_382	1A	15866940	2.95128	0.00632919	0.382616	TCTGTAGCACGGTACAATCTCAAGGGAACAAGCGAAGTTGTGTCCCTACT[A/C]CAGGATCTTGCAGCAGCTGCTGCTCCAGGTAACATGAGTCACCCACCATA
adult leaf rust response	RFL_Contig5444_1284	1A	16908398	2.95128	0.00632919	0.382616	GAATGCCGCACATGGCCATGTTGTTTCAGCACTCAACAATCAGTGTGACA[T/C]GGGCGGTGCTTTAAGAGACGATATTGCAAAGAGGATGTGGGCAGATTACG
adult leaf rust response	RAC875_c118477_79	1A	20333627	2.95128	0.00632919	0.382616	CTCGTCAGTATCACTCCTACCTCCACTGGCATCACCTGTCGGCAAACCAG[T/C]ATCGGTAGTCTGCTGATAGATCAAATCCAAACCAAGTGAAATGCGAGCCT
adult leaf rust response	BS00066569_51	5A	44654251	2.97635	0.00583405	0.382616	AATAAAACTGGAATGCAGCACAGTACATTGACTGAGATGAAATAATGACA[T/C]CATCTCGGGGAGTTCTGAGAAGAGCGCTAGTTGGTTACATGTAAGCAATG
adult leaf rust response	Excalibur_c6213_689	1A	22061857	2.95128	0.00632919	0.382616	ggccattcttctggcgggcaattagggcatggaaacgacgtcgactattg[T/C]GAGCCGATGATGGTAGAACTTGGCAAGAATGCAAGAGCTGTTCATGTATC
adult leaf rust response	BS00066135_51	1A	85977062	2.95128	0.00632919	0.382616	GACGACTGTGTTGCTTTCCAGAACTTCATGGCCGAAGCTGCCGCTGCTTC[T/C]CCTGGTCATAAGTTTGACTCCATTCCATCATATTTGCCTGCACCAAGATC
adult leaf rust response	Excalibur_c24105_135	1A	115104124	2.95128	0.00632919	0.382616	TTAGCCGACAAGAAACAGCACTGAAACTGATGCTTTGAAGCGTTCGACAC[A/C]TCCATCATTTCATCTGCAGCTCAGCACATCAACCAAATAGTCTCGTTTGG
adult leaf rust response	RAC875_c1668_1110	1A	119857202	2.95128	0.00632919	0.382616	atcaaattaaccacatccgtaaaggcagcatgcaggttgaaaggtgcaat[A/G]TCCAGCTCAAGACTCCCATTCCCAAGCTTGGAAATATCTAAAACATCGTT
adult leaf rust response	IACX7053	1A	124762818	2.95128	0.00632919	0.382616	TGCAGGGACTTCTTCAGCTTCTCCGCGGCAAGGAAGAATGGATAGGCTAGATGGCTCTGC[A/G]CGCCTTATGATCGTTTCGGATCTTGACCAGACGATGGTTGATCACTGTGATCCAGAGAA
adult leaf rust response	Excalibur_c52484_106	1A	128262986	2.95128	0.00632919	0.382616	TTGTACCGCAAGCTCGCGCTCAAGTACCACCCCGACAAGAACCCCGACAA[T/C]gaggaggccaccaagcgattcgccgagatcaataatgcgtatgaggcctt
adult leaf rust response	Tdurum_contig13709_317	1A	145762787	2.95128	0.00632919	0.382616	tgacaattggcaacagtcacatatggaggagtacaactggcggttcattg[A/C]TAGGCTTGCACATGAACGGTGATCTACAGAGCGGGGCAGTTATCAGGATT
adult leaf rust response	GENE-0163_949	1A	156835533	2.95128	0.00632919	0.382616	TCACAAATGCATGGAGGAAGTTATCATACACACCTCTCTGCACAATTAGA[T/G]GACATTCATCATATGCACTAAATGTGTTGTRATARAACTCTT
adult leaf rust response	IACX7107	1B	3984933	2.95128	0.00632919	0.382616	GAACCTCTCTGCGCCAATCGTGATCACCTGACCATCAGGAAGCTCGTAGCTCTTCTCAAC[T/C]GAGGAGCTGTTCTTGGCAGTCTCCAGCTCCTGTTCATAATCAAGGGCTACGTACGCAAG
adult leaf rust response	BS00067337_51	2B	26426474	3.00623	0.00529012	0.382616	ATGCGCGTATTACTGAGTAACTTGGTGAATATACTCCAATATAAAGGCTG[T/C]TGTTTGAGATTGCTTCCTTTTGAGTGTTACTGAGTAACCTGATGTATACA
adult leaf rust response	Kukri_c9105_1184	1B	91766624	2.98743	0.00562664	0.382616	CGCTGTCGTTGCAGTGGCAGGACAATACGGCGAGGAGCCTCCTCCTCCTC[A/G]CGGTGGCTGGCTGTTAAATGCTTTCGTTTTGTTTTCATTTTGCCAAAGGT
adult leaf rust response	GENE-0339_174	1D	56704833	3.01264	0.00517974	0.382616	GGGGTGGGACACAAGGGGACGAGTTCGTCRTCTGCATCAAGGCGCC[A/C]TTGCCGGCGATTAAAAGGGCAGCAGAGATTAGATAGAGACTCAGAGGGGT
adult leaf rust response	Excalibur_c11409_1166	UNK	1340522	3.07644	0.00418974	0.382616	ACGTCTGCTCCTGCTGCTGTCGCAGGGCGGCTAGCTTCTTCCACCGATTA[T/C]GATAAATGAGCCTGGTCAGTGCGGGGAGCTTCGCGTGCGCGAACACGCGC
adult leaf rust response	Excalibur_c65171_418	5D	62387098	3.08752	0.00403664	0.382616	TCATGCAAGCAGCAAGAACTGGAAATGCAGCAGTTATCTGGGATCAGAAA[T/C]gatggaaaccaagatgatcagcctggycgctmgwcaaggacaagtagaac
adult leaf rust response	IWA6838	2B	42921099	3.08484	0.00407323	0.382616	TCATAAACCTCAAGGAAAGTGCTGTACATCAAATCATCCTCTACCATCCGAACCTGAGACCAAACAGGAATAATTATCGGGGTATGGATAGCAAGATGGC[A/G]ACGTCTAGACTCCTTGTGTTTGTCAAACATTTTGTTTAGCACACGGAAAAGCTGCAGCATYCTTTCATCACTCCGAGCATTCGGCGTCAATGATGTCTGA
adult leaf rust response	IAAV11	UNK	0	3.08306	0.00409773	0.382616	NNNNNNNNNNNNNNNNNNNNNNNNNNNNNCTCCAATCCCATGACATCTTAACTAGAACACTAATGGTGAAAAGGCCAAAAACAGCACCAGATGCTCCAAG[A/C]GACACAGAGGATGTTGGAAGAACCAACCATGAAATCAAGTTCGCCCCAGCACCAGTCAAAATGTAAGACATCCACAGAGCAAAGTTACCCTCTTCCTCCT
adult leaf rust response	Kukri_c3414_114	UNK	268349206	3.08284	0.00410073	0.382616	ATCCACATGTATAGACTTGCATCCAGGGTGGCCTCCCTATTCCCTTATGT[T/C]CAGTAAAGAAGGTCAAAAAATGTACAAACTGCTCCAGTAGCAACATTATC
adult leaf rust response	Kukri_rep_c68217_1456	1A	158290021	3.08108	0.00412509	0.382616	CGTTTTCTGGAACCAACCTCTACTGTCCTTGCAAGGCCTGTTCTAGATGC[A/G]CATGGGTGGGATCATGACTGTGGCTATGATGGTGTAAGCGTTGAAGAGTC
adult leaf rust response	RAC875_c79370_378	UNK	1322691130	3.07798	0.00416813	0.382616	CACAGCGCGGTAAGAAGAGTGTTGTATGAGACGATGTCGGGGTAACAGCC[A/G]CTGGACACCATCAGTTCCACAAACGCCATGGCTCTGTCCATCTTCTTTTG
adult leaf rust response	BS00064029_51	1A	166324951	3.07765	0.00417278	0.382616	TAGTGCTTCTCGTAGTACAGCATGGTGGCCTTCTGAGTAGTGGCATCCCG[A/C]AAGTGAACAAAAACCTGAAACAGAAGTTGTGAAATATGATGTTTTAGATA
adult leaf rust response	BS00021870_51	1B	70354126	3.07536	0.00420493	0.382616	ATCCGACATGGAAGGCAGACAAACAGAGCTTTCAGCCTTGAGAACGCACG[T/C]AAGAAAGCCTTGCTGCTTGAAGCGGAGGGAAAAGAGGATTTGAGCTTCTC
adult leaf rust response	BobWhite_c32864_250	3B	591605314	3.08856	0.00402252	0.382616	GGGCACGAACAGCGTCCGCGAGGCACACGCTGCGCTGAGCTTTTGTGCCT[A/G]GGACGCAGCGTCTCAGTCATCGATCACAAAGGTTACACCGTCGTGCTTCT
adult leaf rust response	Kukri_c17055_189	1B	98435981	3.07536	0.00420493	0.382616	ATGCCGCTACAACAAACCTTTCAGAAGCACTGCGTAATCTGACTACCACA[T/G]CTATTGGTCTTGGCTTTATGTTTTCAACTTCATGGAAGCTAACATGTAAG
adult leaf rust response	Excalibur_c43347_322	1D	65479005	3.07536	0.00420493	0.382616	AAGCGATCACTGTTGCGTCGCACCGCCCCCTCGGTGATTGTTACCGCAAG[T/C]GCAGGAGTGCTGCCATCACATCATGTCTGTAATCTTTATAACAATATAAA
adult leaf rust response	GENE-0403_266	1B	66455951	2.95128	0.00632919	0.382616	CTCATGAACCACATAACCAAGCATGGCCATGGCTGCTGGAGCTCTGTCCC[T/C]AAACTTGCAGGTGAGRAAAAACTAATRTTCTGCATTTCACTC
adult leaf rust response	Excalibur_c17250_751	UNK	0	3.07459	0.00421585	0.382616	ATGTCTTCGTGATGAAACAGGAGCACCTCGCATGCCGTCATTGCCCCATC[A/G]ccgtttcttgattcaactggacggatgcaccagctagagtaatacaggtc
adult leaf rust response	BobWhite_c31322_391	1D	130635237	3.06976	0.00428463	0.382616	TTATTGCTGAAAGGTTGGGATTCATGCTGGTGTTTGGTGATCTAGTTTTC[A/G]ttccttttaccttcactattcagggttggtggcttctgagaaacaaagtg
adult leaf rust response	Kukri_c7129_227	1D	54924009	3.06824	0.00430643	0.382616	AATGGAAGGCAATTACAATTAGCTTTGCTCTTTCGATTCTTGGACATTAA[A/G]ACACTATTTACACCACTGTGCACAGCGCTGTACAACAACAAGAAGGAGGA
adult leaf rust response	IAAV1312	1A	4513385	3.0666	0.00433011	0.382616	NNNNNNNNNNNNNTCCCTTCTCCCAGAGGGTGCTGCTCACGCTGGAGGAGAAGAAGGTGCCCTACCAGATGAAGCTCATCGACGTCAGCAACAAGCCCGA[T/C]TGGNNNNNNNNNNNNNNNNNNNNNNNNNNNNNNNNNNNNNNNNNNNNNNNNNNNNNNNNNNNNNNNNNNNNNNNNNNNNNNNNNNNNNNNNNNNNNNNNN
adult leaf rust response	Tdurum_contig19251_515	1B	109385074	3.08757	0.00403604	0.382616	TCTAGCAGCCTGTATTGATCAGCCACCCATTGTTTGTTGATCCTATGACT[T/G]actccaaatttgagttccttgagcacttttgcgttcaaaataaagaactt
adult leaf rust response	IAAV3128	UNK	82454821	3.09016	0.00400104	0.382616	ACCAGGGGGCTGAAAACAGCTATGGGCGGCAGGAGCATGATATCGATTACATCGACGGCTGCACAGCTGATGATGTCTTGAGTGGCCCCAAGTTCAAGCA[A/G]GAAGATGATAACCAAGGTAATTCTGACGCCAGCATGGATAAAACTAGATAGGTACTATCAGAGTGCAATCACACCATGCAATTGTTGTAGTATTAATTAT
adult leaf rust response	RAC875_c25282_67	UNK	675282	3.01319	0.00517034	0.382616	GTCCGGAGGGAGATCGATGCCGTCGTGGGTGCGGACGCCGAGGAAGTCAG[T/C]GAGGTTGTTCTTGGGAAGCTCGAGTACCTGCACGCTGTGATCATGGAGGC
adult leaf rust response	BobWhite_c13654_447	UNK	0	3.09493	0.00393717	0.382616	acaaagatcttacttgcaatggcaatcatggcatgtatagcaacgatggg[A/G]ATTCTCTACTACCGGTTGTCACAGCGCAGTCTTTCTGAAAACTTTGCCGA
adult leaf rust response	BS00109001_51	1B	45111192	3.09493	0.00393717	0.382616	CATGCTACAGAATTAGAACAGAGCCAGCTTGTCATGGTTTATATATCTGT[A/G]CTGCCATGCTTGTGTGTCTTATGTGTTGCATGATAGTTTCCTGGTGTACA
adult leaf rust response	IAAV3509	1D	32027328	3.09493	0.00393717	0.382616	NNNNNNNNNNNNNNNNNNNNNNNNNAGAGCCATACATTAATATGGAAGCCACCAAACCAATGCTACCGACAAATACTTTACGCATTTGGTGGGTGTGGAA[T/C]GAGAAAATTGAGAAAAATACAGCCATGCCGAAGATGATTAGAATTGGAGATACCATCATCATGACAAGCTTCTTTTTCNNNNNNNNNNNNNNNNNNNNNN
adult leaf rust response	GENE-0087_561	1D	56338181	3.09493	0.00393717	0.382616	TTTTTTAGAATGTGCATAGGTCAATCATTTCTTGGTTTTGGCATCAACAT[A/G]GAAAATATTACCAACATATACAACACAATTGCATGACACTACATCTATCT
adult leaf rust response	TA005390-1205	1D	64560481	3.09493	0.00393717	0.382616	CCA[T/G]ACTGAACCCATTTCCAGGCCAATGTAACCAGCTCCAATGACAACCATTTT
adult leaf rust response	Kukri_c51925_654	7B	68549740	3.09493	0.00393717	0.382616	ttgctggccacaaattcttcacctagacactgcgtgaactgaagcagacc[A/G]TATCGTTTGGGGAGGGGGCAGAGGCTGGCATCGCTGAGCCTGACACACAG
adult leaf rust response	GENE-0181_271	UNK	1422144790	3.09493	0.00393717	0.382616	ATACCTTATGGTACTTACTCCCTTGGGATTCTTGTATTTGCACTTCAACC[A/G]AGATGCATGTCGAAAGTATTGGATTACCAAGGTTAAAAAAAAAGTATTGG
adult leaf rust response	BS00030733_51	UNK	0	3.09493	0.00393717	0.382616	gcaaagcccgaggcagagagcgatgcaactccagtggttgttgataacgg[T/C]ACCGTGGAGAACCATGCTAATGTGGAAGACGAGGCTGCAAAGCTTGATCT
adult leaf rust response	IAAV3763	UNK	0	3.09493	0.00393717	0.382616	ACACGAACCACTAATTTCACTCCACATGTGAACGGTGCAGAGGAAGATGAAATTACCTGTGGTGCTGTTAAGATGCT[T/C]ATCAAGGTCAACTGGTCATTATTTGAATTGTAATCTTTAATGCAGCTATGCTTGATTGGCCTATGTAATGGTTG
adult leaf rust response	BS00087787_51	UNK	1097728487	3.09027	0.00399952	0.382616	GTGATGAGGCGCACAAGGAATTGCAAGTGTTCTGTTGGCGAGATATATAC[T/C]GTTGTTGTTGCTACCATTTACTGTACATCTTGTACAATTAAACTGGTGGT
adult leaf rust response	Tdurum_contig14418_1242	1A	30032784	3.09459	0.00394177	0.382616	GTTTGGGATTCCCTAGTAAACAACTGCTCCTGCGAAGCAAGCTTGTGCCT[T/C]acatcttttagctcagacgccagagatgccacgtttcttctaaagctcag
adult leaf rust response	IACX19890	1A	103974557	3.09459	0.00394177	0.382616	TGGTGAAATCCCAGTCATACTTTTTTACTCA[T/C]TCGGTGAAGGCAATGGCAGTTACACAAACAGCCAAGGGTATCACTTCCAAGCAGCCTCTCATTGGCACGATTGTTGATCAGGTTTTGGCATTTGACAAGC
adult leaf rust response	BobWhite_c10399_401	1B	67053258	3.09459	0.00394177	0.382616	GCTCATGTATATGTGAGACTGAATAAAGGTCAAACAATGGATGACATAAG[T/C]GAAGGTTTGCTGGAAGATTGTGCCCAGCTTGTTAAAGCGAACTCCATTCA
adult leaf rust response	Kukri_c8943_1381	1B	99181632	3.09343	0.00395716	0.382616	GGAGAGGGTGGTGTGTGATTCTGAGGAAAAACATTCACTGGAGAAATCTG[A/G]TCTTAGCGCTGAACTTTCAACACTATCAGAAGCCAATGCCTCTCTCGAAG
adult leaf rust response	BobWhite_c23632_322	1A	233587673	3.09329	0.003959	0.382616	cacaaacctcttccgctcatcgacatctggatattttgtgtagtccagta[T/C]GTGAGGCTCTTCTGAATGGTAGTCCGCAGCCATCTCGCAGAAATGGTTTG
adult leaf rust response	GENE-0564_313	1A	168272001	3.09318	0.00396052	0.382616	ACCATGCCATGCAATAGATTATGAATTATTAATACRAAGAACTGCT[A/G]TCATGGAATTGTACTTTATACGATGTGTTTGGCACTGGTCGATCCCACAT
adult leaf rust response	GENE-0041_415	1A	102792173	3.0922	0.00397364	0.382616	TTGCCACCACCAGACCCTAATGCATAATCCACCATTCCAAGGCCATCTGC[T/C]GCATGCCTGGCTATCTCCATCTCCACRATTTCTTTGGCAAATATTC
adult leaf rust response	IAAV4318	UNK	0	3.09113	0.00398794	0.382616	TGCACGACCCGACCAGCGCCGAGACGCACCATGGTACCTAGCTAGCTACTGTAGCTGCTAGATCGTCCGTGTC[T/G]TTTGCTAGATCTGTTCGTCAGTGCGTTCGCGTTCGTCAGTAGTAGCTGTTCGTGTGACTGTCTCCCGTAATAATAGAATAAGAAATCAACCGGAGTCTTG
adult leaf rust response	RAC875_c42113_93	1B	25222152	3.0666	0.00433011	0.382616	CCGCCAACAACCCCACCATGGCCGCCATGTCCATGATCACCAAGGAGGTG[T/C]TGCGCCGCAACCCCGACTTCACGCACGGCAAGCCCGCCGAGTACGGCAAC
adult leaf rust response	BS00099361_51	UNK	1404001246	2.97466	0.00586621	0.382616	GAGTTTGGGTTCAAGCCTGTTGTGCACACAAGTTTTTTAGGAGGGAAGCA[A/G]GATGAGCGGCTAGCTAAGGCTGTAGAAACCGTTCTGAAGGATGCAAATGA
adult leaf rust response	GENE-0539_113	1D	35324522	3.059	0.00444154	0.382616	CCTTGGTATGACGACCAGGAGGTCAGCATCATCCCACTCAACTCTTTTGC[A/C]AAGCAGTAACATCAATAGAATCATTGAGATGCCCTGGCTGGCATGCAAAT
adult leaf rust response	Kukri_rep_c107323_210	UNK	0	3.05568	0.00449106	0.382616	CCTTCGGTTGGATTGATCGATAAGCATAACAGACCATTCCAACACAGAGT[T/C]tcttgagtcatacctccattctccatctatctgttttacacttggagcat
adult leaf rust response	Tdurum_contig19251_352	1B	109384911	3.0666	0.00433011	0.382616	ccattgacatgcttattctgaaagatcgtcatctattcatcttcatttac[A/C]AAATAACAGTTAAAAGGGATCGGCAGTTGACAAATCATGGGCATCCAAAG
adult leaf rust response	Kukri_c35521_117	1D	12570637	3.0666	0.00433011	0.382616	TCTGATTTTGAGCTCGTCCAGAAAGCGATAGCTGGGGGTGTTGTTCCAGC[A/G]TTCTCGTCTTCTGGTACTGGAGATGAGACCCATCTTCCAGCGAGGGAGAG
adult leaf rust response	IAAV798	1D	65971216	3.0666	0.00433011	0.382616	AGGACTGACAATGAGATTAAGAACCTCTGGAACTCGTCCCTCAAGAAGAAGCTGCGGCAGAAGGGCATTGACCCCAACACCCACAAGCCCCTCACCGAGG[T/C]TGATCGCAGTGGAGCAGCTCCCACCATCAGCACCGAGAGGACCTCTGGTTCCAGTGATGTCAACCCGTCAAGCGCTGGTGCTCTAGGGAACTTCGGTCAC
adult leaf rust response	IWA440	UNK	25260325	3.06658	0.00433052	0.382616	CAAACTCCCATATTCTTGCTTCAGCTAGAGACTTTAATCTAACAATGCCCCACAAGGCTC[G/T]TAATGCCTTCCTTGCCAAGCGCTCTCAACAACTCTATAGTAGAAGTAAAAGTCTTATTTA
adult leaf rust response	Excalibur_c20133_87	1A	34986377	3.06513	0.00435157	0.382616	GCTCAACCGGATTCAGTTTGTTTGGCAAAAACAGGGGGTCCGTAGTACTT[T/C]GAAAAATATTTGGCAACCCACGGTGCAAGCTGGGTGTTCTCGGGCTCCCT
adult leaf rust response	GENE-3867_1133	2A	154642267	3.05892	0.00444278	0.382616	ATGTCCCCGCAAAATGTAAATGGGATGATACAATCCACTAGAATAAGGGA[T/C]ACTCAATATAGTTTCCTCRGCTTCAATAAGATAGGGRTTTTA
adult leaf rust response	BS00109910_51	1B	71744504	3.06397	0.00436847	0.382616	AGCTGTTCCATTGCCTTCCCAGGGTAAAACCATCAGCATTGACAGTACTG[T/C]CGGGAACTCAAAGAGGGCATGCTGCAATACTTGAAATGTAGACATCATAC
adult leaf rust response	IACX14648	UNK	1224131229	3.06397	0.00436847	0.382616	ACCGTAGATCCCGGCGCAGCAGGAGCGAGATATCCTCCAGCAAGCAAGCATGAGTCGCCACCCGAGCACCAAGTGGGCGCAGAGGCTGGACAAGGTTTAC[T/C]TGACGATTGAGCTGCCCGACGCCAAGGATGTGAAGCTCAACTTGAGGCCTGATGGCCATTTCAACTTCTCGGCAAAGGCCCCTGCTGATGGCATGCAGTA
adult leaf rust response	Excalibur_rep_c88290_94	1A	60821399	3.06245	0.00439061	0.382616	GGTGACTGTTGCGGGTTGGCAGCGCGCCGTGTAGCTGCGAGACAACTTCC[T/C]tgttgatctgccgtcctgctgcagtgttatatactgtcgaattccaaaaa
adult leaf rust response	BS00011835_51	1A	60829913	3.06245	0.00439061	0.382616	ACAAAACCACCAATGAAACCCTTATGAACATTGAAGTGGTGGCGAATAAT[A/C]TGAAGGACAGAAGCCACCATTTGGAGAAAAAACTATACAAGGTTAAAAGA
adult leaf rust response	BS00022276_51	UNK	0	3.05793	0.00445743	0.382616	CATATATAATTGCAACCAACCACGTGCTTGTATTTAGCAAGCACCAATTT[T/G]AACTAGGCGGTTGGTGGGGGCTGATAATCGACGAGGTACGGCATGGTGTT
adult leaf rust response	RAC875_c18355_804	UNK	0	3.05468	0.00450599	0.382616	TCCTCTGGGTCGATATCCACAGCCTCGTCATCATCGGTGAATGTTTCTTC[A/G]tgttcccagtcatcacctttctcaatgtcatcatccaaatcaaaatctag
adult leaf rust response	Ex_c23042_1024	2A	228645688	3.05868	0.00444624	0.382616	GCATTGGCTATTGGCAAGAAAACTGAAATGCTTGCTACTGGTGGAACTGA[T/C]TCTGATCTTAACCTCTGGCACGATTGCACTATGGAAGATAAGCAGGAAGA
adult leaf rust response	IWA2624	2A	145502349	3.05329	0.00452701	0.382616	CGAAAGCTCAAGTAGAAGAGACACCAAAGTTACGTCTGATTCAAGCATTTTTCACTCTTCATGACAAAGGTACTAATGGTGTTGGAGAAGCTGAGAACCT[C/T]GTTAGCAAAGGTGTTGAACTCGCACTAGAACAGTGGTGGCAGTTGCCTGAGATGTCTGTGCAGTCCCGAATGCCTCTGCTGCAGCAGTTTCAGCAGTTGG
adult leaf rust response	TA003204-1339	UNK	1434682741	3.03761	0.0047692	0.382616	CAATTCACATTCCTTGAAGAGCATTATGCAAAGGGATCAACAGCAGCaCC[A/G]CCT
adult leaf rust response	RAC875_c76611_364	3B	21535396	3.03757	0.00476982	0.382616	ACCAGCAGGGTAGCGAGATCAGTGTCGCTACCATTGCTCTTGCTTGGACC[A/G]GGAGAAGAAGATGTGGGTACAGTGGACAGCAGAGTGATCAAGAATAGAAT
adult leaf rust response	GENE-0181_607	1B	58951238	3.03292	0.00484399	0.382616	GGAGCAAGACAAAGCTTAATAAGATAGCAATAGTATCAAAACAAAAAGCT[A/G]CACAGRAGAGCAAAGAARAAGACCGAGGAACAGAAGCANNNNNN
adult leaf rust response	Tdurum_contig21114_255	1A	233376021	3.03262	0.00484876	0.382616	TAGAAGTAGAGAAACATCAGTCACTACTCTTGCCACCATATTGACATATT[A/C]gaaatcagacttccagggcaacattgggatgtgaggcatgaaaaccattg
adult leaf rust response	IACX7741	UNK	351238494	3.02888	0.00490926	0.382616	TGTACAGCAGCAGTATGAGACTGAGAAGAA[T/C]AAGTTACATGATAAAAGGACGTTTCATGGCTTGTATAATCGTCCACGACAGCGAAGAGAACCGCGGCGCTTCTCTTTTGTTGTCCATTTTAAAAAAAAAA
adult leaf rust response	BS00022745_51	1B	29154186	3.02804	0.00492285	0.382616	GTGGAAAGGTTGGCAGAGTTGAAACAGATAGAGGCAGAGAAGAAAGCCAC[A/G]ATGGCTTAAGGAGCTCCTCTGGAAAATGGCAAGGCGTCTAACTTGTTTCT
adult leaf rust response	BobWhite_rep_c64944_264	3B	294650599	3.02076	0.00504287	0.382616	ATCAAGCGCTACATCGGGAGCATCGTGCCGCCTGGCGACAATTACTATGC[T/C]GCGCTCAATTCAGCCGTGTTCAGTGACGGATCCTTCTGCTACGTGCCCAA
adult leaf rust response	BS00062965_51	1B	37572623	3.01883	0.00507502	0.382616	TTCAGCCCTTCATGTTTCCTCACAAGCAACACAAGACGTGAAGACAGGTT[A/C]CATGACACTAACCTCACAACGAGCCCTGGTCATCATGCAAATTTTTGGTA
adult leaf rust response	Jagger_c36_213	2B	33595822	3.01786	0.00509132	0.382616	AAATTAGGCTAACCCTTCATAGTACCAGAAAGCTAAAGCTTCATGTCAGA[A/C]cttcacttcttggccttctttggtgccgcagctggagctgcagccgctgg
adult leaf rust response	RAC875_c99055_69	UNK	15747057	3.0153	0.00513443	0.382616	TAACTCAAACCCTACCTTCCACACCTCCTCGACATACCTGGCATTTATCA[T/G]TTGGTCAGCAAAATGAGGTCTACATATCATCGGAACACCCTCACATATGC
adult leaf rust response	RAC875_rep_c108757_136	1B	54326760	3.0666	0.00433011	0.382616	TGGCTTTGTTACATCGGCAGTAGGGGGAAAGAATACATGACATCGAGGTC[T/C]CGGACGAGAAAAAGAATAATAATCACATGTGTCATCGCCTATATCCCATG
adult leaf rust response	RAC875_c29054_192	1B	49013266	2.85807	0.00852456	0.386353	TYGCTGCTCTTCATCTCCTGCGCCTCCTACTGCTCTTCCTTGCCGAAGCT[A/C]TTCTCTGAACCTCTCCTCCTCCCAATGTCCCCCTGCTGCTCCTTCCCCTT
adult leaf rust response	RAC875_c41242_133	2A	71625764	2.85537	0.00859734	0.388935	TTCTGGCAGCCGAGGGAAGGCCTCAGCTTGGTCCTGGGCTTCGAGACGCC[A/C]AGGGAGCGCAACTCGGCGATCATGCTCGCCCGGAGATTCGCCATCGATTG
adult leaf rust severity	IWA1690	2B	178333630	3.65376	0.000516856	0.389939	AACGGCGATTGAAGTTTCAACCGGTCGCCGTTGAGGTCCACTGATTGGCTGGATGGGGAAATAAAATTCAGGCCTTTGATCCAAATGATCTGAATAAAGG[C/T]ATCGATGTGCCTGGCTTAGTTTAGGCGTATTTGAATGAGCGCGTATGCAACCGGAGGCGATGTTGTCAGCCGATGTCAAGGTGATGCAAGTGGGGAGAGT
adult leaf rust severity	GENE-0644_370	2B	65721455	3.65079	0.000522877	0.389939	TGTAATAGTCGAGGAAACGGTAGCTACTGATTTGTTGTTTCTGTTATTAG[T/C]AGRTGGGTTTGTTGTTGGTAATTGTGGCACTATGCTAACTTTNNNNNN
adult leaf rust reaction type	IWA7801	5A	51350898	3.7899	0.000301411	0.394622	GCGCTGCCGCTGTGTATGCCGGCCTCAAGTTCCGCGCACCGGTGGAGCCATACTAGATGGGATCTGCATCTGAGACACCACCACTCTGCACTTGTTTTTG[C/T]GAAAGTGGGCGTGTGTCTTAACTCCGCGGAATGAACTATGGTTGAAGCTCTTAGGACTTGTCGAGCAATAATGTACCGCATGTTGCTGTGAACGGGACGG
adult leaf rust response	BS00026180_51	UNK	0	2.84995	0.00874531	0.394903	ACTGGCAAAAGATTCAGCACATCCCCAATATACACATCCCCAATTAATGG[T/G]ttggcaacccagcaaccttagaggaagactcggtgaccctgatgggatta
adult leaf rust response	Kukri_c6973_344	2B	45759156	2.84818	0.008794	0.396374	GAACTAAAGAACCGGTCTCGCGTTCTAAAGATGCTTGGTCACATTGACAC[A/G]GATGGTGTTCTCCAGCTAAAGGGACGTGCTGCCTGTTTAATAGACACTGG
adult leaf rust response	Kukri_rep_c115647_349	1B	92715035	2.84729	0.00881868	0.39676	ggcaaaggctccaggatttgcctgaattcaagtaccagcctgatccaatt[A/C]TACTGTGAGATCGAAGAAGCTCGGATTTGGTGATGCATGACGTAGGACTC
adult leaf rust response	Excalibur_c2737_309	6D	165210068	2.84574	0.00886155	0.397961	ATGAACCCGACCGTGCCCGTGGCCAGCATGATGGCGATGACCATGAAGAG[T/C]GAGTAGCCGAGGTAGAGGGTCGCCGACACCGGCCCGCTCAGGCTCTTGAG
adult leaf rust response	RAC875_c65573_410	3A	183136986	2.84132	0.00898541	0.402312	cgtatggattggtgggcatcccaatgaccccaggacccccatggtcactg[T/C]AAAACACAAAAATGTGATCATTAGGGCCACTGTCCAAGACCTTGCCGCTC
adult leaf rust response	IWA8274	2B	5782165	2.84112	0.00899112	0.402312	ATCAAGATAATGAACTTCAAGAACTCCTTGCGGCCCCAGACTGGTTCGAT[A/G]TCCTTCCCGCAGAAGAGAAGACCAAGGGAACTGCCAATAGCCCCTGGAAG
adult leaf rust response	BobWhite_c48532_527	2B	42530152	2.84032	0.00901376	0.402402	TGACATGATGGACTTTCATCATCCAAATCTGTATCACTGCCAGAGCCATG[T/C]GCCCTGAGCTCATCTTCCTCTTCATGCATATGGGCGTAATCTGAGGATAC
adult leaf rust response	RAC875_c47035_70	6B	75072227	2.83989	0.00902583	0.402402	GAGTTTGATGCGGAGACCTCCGTGTTCGCAAAGGTTGCCTTATTTGAGGA[A/G]GAGCTACGCAAGACGCTGCCCCCGGCGGTTGAGGCCGCACGTGCTGCCGT
adult leaf rust response	Excalibur_c2541_262	1B	55744834	2.83897	0.00905182	0.40283	GCTGTAGGGACGAAGGCAATGTTTGCACCTTACATATCGGATGAATTACT[T/C]CTTGAAGTTATGTCTTTGCTCTATGTTGGTATTCCTGTTGAGACCATAAT
adult leaf rust response	Kukri_c39261_561	4A	184114948	2.83525	0.00915794	0.405777	AAATTTGCCTTGGCAATAGTCAGGATGTAGTCGTTGTTGCCTATGTCAAG[T/C]AACGAGTCACCGAACAGCATGACCGCAGGCACCAGTGGCCGGGCATCCCC
adult leaf rust response	BobWhite_c3056_2737	2B	288368054	2.83561	0.00914764	0.405777	agcccaaagaagctggactcaacagttgtcgaaaatggggaaaactggag[T/C]GTCGGACAGAGGCAGTTGTTTTGTCTGGGAAGGGTTCTACTGAAGCGAAG
adult leaf rust response	Tdurum_contig42247_2504	1A	161467861	2.83452	0.00917897	0.405777	TATGGGACGGAGGGAGTATCTCCTAGAGATGAGCTTGATGTACCTGGTGC[T/G]tatgtttcatggttatgatgaaaagtcttatgtgcctccaaggttatctt
adult leaf rust response	RAC875_c35453_201	4A	197426905	2.83434	0.00918398	0.405777	CACCGGGAAGTAAGGATCAACCATGCCGACCGAGATCGAGAGGCGTGACG[A/C]GATGGCTTAGGACGAGACCAACCATTGTCACACTCGCAAGCTGCGATCCA
adult leaf rust response	Ku_c70461_480	1B	214367569	2.8299	0.00931265	0.407158	ATTTGTACCTATACTACCTGTACTTTGCAAGAAATTTCTCGCAGCTAGAG[A/G]TAGTCGTGGTTTCGTATTTTCCTTATCTTTCAGTATGTTAAGTTGTCATT
adult leaf rust response	IWA5075	UNK	1355366996	2.83024	0.00930255	0.407158	ACAAGGTGTGCTGCTCTCAGAGATCGGAAGGCTGAAGGAAATAGTCGTGTTGCTGGTCCCAGCAAAAGATCGAAACAGAGTGCAGGGAAATCTGGAAGTT[C/T]AGGCAAGATTGATTCAGTGGACAATTCATATCTTCTTCCCATGCCTGAAATCATCAGTGTACCTACACATCCACAAGGGATTCCTGAGAGGAAGCCCGAA
adult leaf rust response	RFL_Contig4441_627	6A	29648593	2.83024	0.00930255	0.407158	GAGAAGGCACAATACTGATTGTGATGAGGCAACTCGCATGGAAAGAAGGG[T/C]GAGATATTTGCTGGTCAAAATAAAATCGGAGCAGAATTTAATAGATGCAT
adult leaf rust response	Kukri_c3075_391	6A	29648385	2.83024	0.00930255	0.407158	aaaggtacaactggccacaatacctccagcagttataagccagatcattg[T/C]TCTCCTCCCAAGAGAACAGTAAGAACAGTCAGGAATGTTAATCTGGCAAA
adult leaf rust response	IACX6453	6A	29960524	2.83259	0.0092346	0.407158	AGCCGGAGTTCTTCTCTCC[T/C]CGTCGCTGCATCTCTCCTCTGTTGCTATTTCCCTTTCGGTTCCCTGTTGCTCAGATCTGTGGGTTGCTCGGGTGTTATGATCTGTAGGGTTATGTGATGT
adult leaf rust response	TA002382-0681	2A	234375121	2.82983	0.00931449	0.407158	A[A/G]ATCACTGTcgATaACTGTGTGAATTCTaTGTGCTACTGTCAGCACcGTGC
adult leaf rust response	IWA6881	UNK	564939199	2.82506	0.00945449	0.408919	CGAACCGCGCAAGGCTTAAAGAGGCAGTGGAAGAACGGGCGCTGATGGATGAGAATTATCAGGAAGCAACCGCCATGCTGAAGGCAAAGCTGAGAGAGAC[A/G]TGCCGTGAGGTCCTGAAGCTGAGAGAAGAGCTTAAACGACCAGAAGCCGCATCAAACTGACGCAGTAACCTTTCTTCTTCGCAGCTACGTGCTCCTAACC
adult leaf rust response	BS00063979_51	UNK	1187614558	2.82536	0.00944546	0.408919	CTCAGGAAGAGATTACCAATCAGAAAAGCCAAGCAGAATGGGCGAGTTAT[T/C]GTTCATGTAGGAAAGGAAAATATGCTACCTGAGAAAGAGATTTATGTAAC
adult leaf rust response	TA002065-1430	2D	66519123	2.82536	0.00944546	0.408919	AAG[A/G]AACATGATTGAGCATGATGGTTCTGCAAAAGGGATTGTTTTCAGCCAGTT
adult leaf rust response	RAC875_c68119_594	1B	112211764	2.82536	0.00944546	0.408919	CAACAGAAGGGAATCCTCACAATCTGCAAGATACAGCAAGGTACTTTGTA[T/C]GACGTGCCTGAGCCATCAATTTGCCGGTCCTTTTCTTCCGGAAACCAACA
adult leaf rust response	tplb0038o14_241	1B	76577356	2.82536	0.00944546	0.408919	AAAGTGGGAGCCAGAGATTTTGTCTCTTGATGCTTTAGAGGCGTTGTTTC[T/G]CCAGTTCTGATGGAAGCCAAGGGCGCGAGCGAGCGGGATGCTCTGATCGA
adult leaf rust response	GENE-0456_190	1B	58318599	2.82536	0.00944546	0.408919	TAAGATGTTGGTGCTTAAGCATCRTTGGRAAATTGGGCTCCT[T/G]GTACCTTGCTGATACCGTCTGTTTTACTCGCAGGTCTTATTTGAGCAAAA
adult leaf rust response	Tdurum_contig51818_145	4B	251212457	2.82305	0.00951395	0.410769	AAGCGTACAAATGAATTTGCAACATGTAATCACTTAAGACAAACATGGAG[A/G]AGCGTTCATGAGAGCAAACATAATACAAATTCTATCGGCATTTGAGTTAT
adult leaf rust response	BS00099097_51	2B	46955206	2.81033	0.00989823	0.411386	CTTGTCAGGAACTGGGAGGATGTGAACAGCAGACTCAACGGGACAGAGTA[T/C]GCCCGTTTTCTCGATGGCGCAGATTACGTGAAGTGATGCGTTCGGTAATA
adult leaf rust response	BS00087133_51	UNK	1268021774	2.81302	0.00981565	0.411386	GAAATTGCCGCTCTTAAAGCAGAAGCCGACAGGGTAGTAGCATCATTGCG[A/G]GATGCAGAGCACGAACTCCAAACTGTCAACGAGGAGAAAGAGATACTTCA
adult leaf rust response	IWA352	1A	52162529	2.81304	0.00981496	0.411386	TAAAAGCATAAAGAAGCTACAACTCTATCTGCTCCCCTGCTAGAGATAAATAATTTTGTG[A/C]RTAAACAAATTACATAACTGGAGTAAAGTAAGTACAACGTACAAACTACAAATTCTTATA
adult leaf rust response	IWA3439	3D	88656201	2.81308	0.00981392	0.411386	GCAACAGGATTCAGATAATACACATTCTGGGGGAATTGCTCAAAGAGCTAGACATCCGGATGAGTTAAAACGAGACCCTAACAAGTGGATGATTGACATC[A/G]AGTACTATTTGTCACAGCAGATTCATCCTGTCGTTTCTCGTCTGTGTGCTTCAATTGAGGGTACTAGCCCTGCCCGACTGGCTGAATGTCTTGGACTTGA
adult leaf rust response	tplb0046a02_804	4A	197305458	2.81334	0.00980607	0.411386	GAAACATAGTTTTTCTTTTCTTTTTGGAGAATTGCCGCACACGAATAATG[T/C]GATTCATTAAACAAACAGTGACGTCTCTTTCGTTTTCGACTTGCCTTTCA
adult leaf rust response	GENE-0032_895	1A	33070281	2.81813	0.00966095	0.411386	TAAAGAAAATTATGCCTGAGGAATATGAGTATGTAGTAACATTTCTCTGC[A/G]ACTTTTGCAACAAGTGTTCTGGAATATCTTATTGGTAGTTTATGTACAGT
adult leaf rust response	IAAV6922	UNK	893976541	2.81911	0.00963137	0.411386	AATTGACGACGGACATGGTGGGCTTTTTTCCCCGAGCCATGACTGACATGATCCTCACATTACATTGTAGTTGCACACAGACATAACAGAGTTCTTCTCA[A/C]TTGAAAAAGCTACAGAACCCAATTCGTAAGCACAAAAGGATATCGGGAACAAGGACACACTTGGTCAGGCTGCCATCAGCATCAGTGGTCTCCTGTGGCC
adult leaf rust response	RAC875_c32657_295	4A	6511639	2.82179	0.00955129	0.411386	GCTGTTCAGTTGATGGAGTTGGGGGCGGTTCGTCTATGGTTTTGTCTTCG[T/C]TCTTGAGGACACACATTTTCCGTCCGTGTGCTTTACAACATGTACACATT
adult leaf rust reaction type	IWA5158	UNK	83951788	3.51515	0.000879	0.421269	TCTACAACACAAATGTAGTTAGAAAAGATCAGGTAGAGCATTCTTCACCGGGTAAGTGAAGACTGGGAGAAAGCGAACCACTTAGTCAGACTTGCTCTGC[A/G]CTGCGAGGCCGAGATTAACAGGGCGCGCCTCCAAACCTCCTCCCTTGCGTTCCTCCAGAGTGTATGGCATGTAGGTCCCGAGGATCTTGTCCCACATGAC
adult leaf rust reaction type	IWA677	2A	92490017	3.51339	0.00088485	0.421269	CGCCCACTTCCCCTCGCCCCCGGCTCTCCAGTCGCAGTTCTGGTCAGGATAAACCCAAACCACTCGTCATCACACACACGCACTAGTCACCAGCAGTATA[C/T]ATGCTTGTGTTTCAACTTGGGGTTTGATTCTGGTTAAATATAATTGACACTGCAGGCTGTGGTTGGTGACGTGGCACCTGGGTCTGTTCATCGCGCTCAC
adult leaf rust reaction type	IWA6961	5A	109698301	3.71707	0.000403088	0.422195	CACCCGTACTCATTCTGCCTGGAAAGCTTACCTACAAATATACAGATCATCAATAACAATACAGACAGGATTACGTGCAATGGCTGCTCGTAAGGAGCAC[A/G]GGTTCAGAAGAGAGACCAAAGCGACCATCATCATCCAGACTCGATGGCGCCAACACAAAGCCTATGTTGCTTACAAACTGCAAAAAAGAGCTTCTCTAAT
adult leaf rust severity	Ku_c68678_924	2B	29397861	3.60922	0.00061424	0.426369	GAAGTGATCAATAGGAAAGGCTATGATGGAGCCAAGGCTGACATCTGGTC[T/C]TGTGGGGTGATCCTCTTTGTGCTTTTGGCTGGGTATCTCCCGTTCCAGGA
adult leaf rust severity	IAAV1101	2B	29397861	3.59813	0.000641026	0.426369	ATTTGAATTCTGCTTTCCCAATCTTCTTATACATATTCATCAGATTCTTATCCTGGAACGGGAGATACCCAGCCAAAAGCACAAAGAGGATCACCCCACA[A/G]GACCAGATGTCAGCCTTGGCTCCATCATAGCCTTTCCTATTGATCACTTCGGGAGCAACATAAGCAGGCGTGCCGCAGGATGTGTGGAGCAACCCGTCAA
adult leaf rust severity	JD_c2280_91	2B	57231303	3.59905	0.000638773	0.426369	AATTGGACGAAAATCAAGGGCAGCACTTCAGCTGCAAGTTTACTGAATTG[A/C]ATCACGACAGAAAGTCTGGCAACAATCATATCAAGTTCATGATGTTCGAG
adult leaf rust severity	RAC875_c38625_105	UNK	1350414031	3.60821	0.000616637	0.426369	GAGAAGGTGGGTTCGGAGCATATCGGCAGCGGCAGATCAGGTGGAGCTAC[A/G]GCGCCCGCTGGCAGCCGGTCTTCCACACCATGGCGTTGCCCCTTCTGGCC
adult leaf rust severity	Kukri_c2348_2340	7A	178995545	3.59069	0.0006596	0.427178	AACAATTTATTTACTCTGCTTCTCCAGTTCTGCACTGTAGCTCTTGCCCT[A/G]CTGGCTGCAACTCTTCTTCACAGGAATGGATTAGAGATGGCTTGTGCTGT
adult leaf rust severity	IWA5054	1A	77214222	3.33751	0.00169063	0.428102	AGAACACAAGGCACGGTGGACTACTCGTGTGTTACCATTATTTATATGAAGATAATGTGGGGTCTTGTTGAAGCCCAAATGATGTTGCCACAACCATTGC[A/C]GTTCTTCCTTTTGCCTGTATGTAGGGTTGGACGGGGCTGCTCTCTTCAGTGTAATAGGCTGTTTCCCCCTGGAAGTTCAGTTGTGTAACATCATGCTCCT
adult leaf rust severity	IWA3311	4A	59393444	3.39175	0.00138897	0.428102	TGGTTCTCCAGACCAACTGTGTTTTTCCGCTGCAGTGGAGATAACCAGACATATTTGCCTGACGTGAAGGAGGCAAATTTGATATATACCTTTAAGGGTG[A/G]agaatcatggcagcccttaacggaacttccagaaaagaagtgcaagcgatgtggtttgtacgaacaggatatgtttagaaatgatgtgtttgatgaatgg
adult leaf rust severity	Kukri_c88331_423	4A	58591672	3.39175	0.00138897	0.428102	GTACCGTGACTGCCGCATGGCCACACCACTATTGCTGGATTGAGCGACGG[T/C]GCATAGCAGAGATTGATCTGTTTCGCCGCGCAGCAAATACTCGTCTACGG
adult leaf rust severity	IWA7092	4A	56508223	3.39175	0.00138897	0.428102	AAGTAGCACGCCTTTCTTCTCGTTCGTCAACGGAGTAAAAGATCTACTGGGAATATCCGATTTAGATCTATTCAAGACAGGCTCGTTGCTAAAGCCAGCC[A/C]CCAGAGCCGAGACGGACATCCCCGTCGGAGTAGATGGGGGCTTCATGGAGAGTGTCATTCCAGATGGAACTGATTTGTCGGATAGAAAACCGGCCTTTCT
adult leaf rust severity	IWA7134	4A	56507392	3.39175	0.00138897	0.428102	CTGATTGCTATATTTACGTCTGAACCTGTTGAAAGAGCCAATAAGATCAGCCTGGAGGTTCCTGCACCAGTCTCCAATAAATCACCAGCTGAGAAGATTT[C/T]GAAACCTATGGCGTGTAATGTAAATCCTCACACCACCATGCCACAMTCAGTTTCTGGAAATGTGGAGATAATGCCCAGTAATTTGGTGAAGAAAGAGCCT
adult leaf rust severity	RAC875_c27776_86	4A	53827665	3.39175	0.00138897	0.428102	TCGGACTCGGTGATGAGGAAGACTAGAGTCGTGGAGGATAGCTGGGTCCC[A/G]ATGTGGGAAGATGGGTTCACCTTCCCGCTGACCGTGCCGGAGATCGCTCT
adult leaf rust severity	RAC875_rep_c108287_212	UNK	0	3.39175	0.00138897	0.428102	ATATTTGCCTGACGTGAAGGAGGCAAATTTGATATATACCTTTAAGGGTG[A/G]agaatcatggcagcccttaacggaacttccagaaaagaagtgcaagcgat
adult leaf rust severity	IWA5729	4A	48051665	3.39175	0.00138897	0.428102	ATTGGATGCTTGATTCTGGAATCATAAGCCAACTAAAGGCCGCTTCATTGAAGCTTGCAAAAGAATACATGAACCGCATTATGAATGCACTGAAGTCCGA[C/T]CCATTTGTAAATGATGAGGAACTGCTCCTGCAAGGTGTCCGCTTTGCCTTCCGAATACATCAGCTTGCGGGTGGCTTTGATGAAGGTTGCCGGAAAGCGT
adult leaf rust severity	RAC875_c34232_184	4A	48051660	3.39175	0.00138897	0.428102	AAGGCAAAGCGGACACCTTGCAGGAGCAGTTCCTCATCATTTACAAATGG[A/G]TCGGACTTCAGTGCATTCATAATGCGGTTCATGTATTCTTTTGCAAGCTT
adult leaf rust severity	BS00062738_51	7D	92159107	3.39816	0.00135683	0.428102	ACACCGCAGTTATTATCCTGGCTAAAGGGCGCATTTGCAGTGGAAAGTAT[A/C]ATTATCCTCTTCTTTTTGCTTATACCTCTACAAGGTAAAAACCATAGGAT
adult leaf rust severity	IWA2466	3B	590244354	3.40263	0.00133479	0.428102	CTAGAGACAAACAGAGAGATGTAAAAGTGAACTCTTGTTCTCATTGATGATGGGATTACAAATATATATAACCCTTGAAGGACTGCAACTGAAGGGATGT[A/G]AGGCAACCGCCTCGGTTAGAAAAAGCAGGGATTAATATGATTAATTAAATCCTAACACAAACAACAGAATCAGGTCRCTTCATACATACAAATTGTGTTA
adult leaf rust severity	BS00022830_51	4B	302259012	3.47683	0.00101475	0.428102	CGGAAGCTCCCCAGATGTATTTATCATGTGCCCTTAAACTGATGCAATAA[T/C]gtgaagatgttttctgtaaaaactggaagggatggtacagatataatttg
adult leaf rust severity	Excalibur_c1625_1215	UNK	764025070	3.49217	0.000958226	0.428102	GCAGTGATCGACCAGACACACTAGAGCTTGTACTTCATGGAGGTCATGGG[T/C]ACACTGGCGGCTAGACACCTCAATTACCGTTGTATCAAGTAGCAGTTTGC
adult leaf rust severity	Excalibur_c19547_128	UNK	6002594	3.49794	0.000937733	0.428102	TGAGGTATCTACAGCTTGCCGCTGGAGATCTCTACAAATTATATCTGTAC[T/C]ATCCCTTCCAGTTTTTACAGAAAACATCTTCACGTTATTGCATCAGTTTA
adult leaf rust severity	IACX6482	4B	301079244	3.49794	0.000937733	0.428102	TCGCTGTAGTGTGTACATCATACACAGAAGCAACCCGAGTTTGAAA[A/T]AAACGTATGCAAAGTGAACTCCCATGTGGACTGCCTGAGGAGATTTCGATATCTAGCGCCGG
adult leaf rust severity	tplb0035b22_184	4A	68125159	3.39175	0.00138897	0.428102	AAGAGCAAAGATAAACTGTTCAACATTATTTGATGGCAACGTGCTGCTGG[A/C]TGCGACTACTAGTGATGCAGGCGTGCTTGGTCTACTGGGGGTTGGGTGGC
adult leaf rust severity	IWA4579	1A	60054252	3.38428	0.0014273	0.428102	CAAGTTATCCTGGACTGTTGACACTTGTCTCAATACAGTGCCCAAATCCTGACTTCAACAAAGAGCAAAATAGGTGGAGAATGGTACGAAGGATGCTTGT[C/T]gaagctgtttccgatcttcttcaggtcaatggaaagatctatttacagtcggacgtggagtctgtcctgcttggaatgaaagagcagttcatctcgcacg
adult leaf rust severity	RAC875_c38625_105	UNK	1350414031	3.50866	0.000900741	0.428102	GAGAAGGTGGGTTCGGAGCATATCGGCAGCGGCAGATCAGGTGGAGCTAC[A/G]GCGCCCGCTGGCAGCCGGTCTTCCACACCATGGCGTTGCCCCTTCTGGCC
adult leaf rust severity	BobWhite_c22301_230	2A	125866140	3.35024	0.00161484	0.428102	TCCAATAGCCGCTCAAACCTTGCCAGCCTCAAATCAGTGTCATCTTCATC[A/G]TTCAACCAACACGCTGCAAGTTCCTTCTCTAGCTTCYCYACCTTATTCTT
adult leaf rust severity	BS00022653_51	4B	282473337	3.34434	0.00164958	0.428102	CATTGCTCCTCTCCTGTGTGTTGTGCTATTTTAGCTGTAGTTTATGCTTA[A/C]TCACTTTGGCTGAAATGGTGTGGTGTGCTGTGTTTATTTGTTGGTAATGT
adult leaf rust severity	RAC875_rep_c110052_194	UNK	0	3.35015	0.00161533	0.428102	aaaacacgtctcacagtgttgccaacagcgagctcgatgggattggctgc[A/G]ATGAGATGCTCCCCGACGGCATGGATGGCGTCGGCGAGAGCCGCCGCTTG
adult leaf rust severity	Tdurum_contig20581_256	5B	134776210	3.35015	0.00161533	0.428102	TGAAATTGAAAGTGATGGGAACCGAGGACGATATTTGCAGGAGATCTACT[A/G]ATGCATGGCGGTTTCTAGTGCAAGCATCACCAACTTGGGGCCTATTCGGT
adult leaf rust severity	IWA4508	1B	48667798	3.35015	0.00161533	0.428102	GATCTTCTCCACCTTGCTTTTATTCTGGTCACTTGAAAATCCTGGAAATAGATTTGGCCTTCTTGCGGTAGAGGGTTTTCCTAACAGAGCACCAAAAGCC[A/G]taggtctcttcgatacttgaactgttgcctttattacttgctgctgaccaccaccattgctcggtatcactgtatctgcttgcccggtagcgcctggcaa
adult leaf rust severity	GENE-2795_120	1A	167134392	3.35015	0.00161533	0.428102	GTTGCCTCTTATATTATTTAAGGATCTTACTTGGACTAGTACAACTTTCA[A/C]CTGATGCTGTTGATTTGTTCTGATCTAGCTTGGAAGATACATCAGGCTTT
adult leaf rust severity	IWA5451	1A	103974846	3.35015	0.00161533	0.428102	CATCTTTGTTGTCCGCCCTAGATTGATCATATATCTCAATCACTGCAATTTCAAATCTGTGAGCTCGGAGGTTGAAATAATGATAGACAACCCAGTTCTC[A/G]CTGACAACGGCATGTACAGGGCCTTGTGCACCATGATGGGTCACACGGTGTAGTATGCGTCCGCTGACAGCATCAATGAGATATGCCATGAGTGAAGCTT
adult leaf rust severity	IACX7767	1A	97080437	3.35015	0.00161533	0.428102	GGATAGGTTCTCTGCGTTCAAAGAAATTGCTAGTGAATACCGTCAAGGCGTCATTGATACTTCAGAGTATCTCTCGTATGTGGAGCAGTTTGGTATATCA[T/C]ATCTTGTTCCTGAAATGGCTAAGTTGTTGCCTGATCCTCTGAAGCAGATGGAACTTGCTGATGCCTATTACACCAACATGCGTTTTAGAAGTCTCCAAGA
adult leaf rust severity	Kukri_rep_c81206_235	2B	139956744	3.35016	0.00161532	0.428102	CGGCCAACCACACACGTATACATACATCCATCCTTACGGGAGATCGGTAC[A/G]TGCGAGAAGTTCTAGAAGGTCATGAATTGAGATGCAAACGAGATTTTCAG
adult leaf rust severity	IWA3534	1A	80822282	3.35461	0.00158955	0.428102	GTAGCATTCAGCTACAATGGTACACAAAATTTACATAAGAAAACAATATTTTGTATCTTCAAACTGAGCTACACAAATGGCTATGCACAGCGCATGGCTA[A/C]AGCCATGTCCAGGAAGACAAATTACATGTTCACTCTTTTGTACACTAGATTCCACCCATTGCGCCGCTGGCGCAAGAGTGAAACGAAGGCCAAGTGGAAC
adult leaf rust severity	IAAV5756	1A	145642265	3.37252	0.0014897	0.428102	GTTTTGGAAGGCACGGAAGATGCATGGGGTAAGAATTGAACCAGTGATTATACCCAAAATTTGCATGATGACCAGGGCTCGTTGTGAGGTTAGTGTCATG[T/G]AACCTGTCTTCACGTCTTGTGTTGCTTGCGAGGAAANATGAAGTGCTGACACCACTAGCCCACATGCTACAAGGCTAGCGACAATTGCACCAGGTTTGGC
adult leaf rust severity	IWA7859	4A	59608300	3.3555	0.00158444	0.428102	AGAACTTAAAATTCGCCGGCCACCCATCCACATACTCCCAGGTAAGGAAATACTTCACGTTAATGAGCCAAACCAAGATACATATCACTCCAATAATGGC[A/G]GTGAGCGCCTCACCGAACTCATTGAGCTTCTTTTTCAGCGGCGTGTCATCCTCCTCCTGTGATGCCTCCTGGATCTGCGAATGGATCTTGCCTATTTCAG
adult leaf rust severity	RAC875_c40579_501	1B	31698885	3.36204	0.0015474	0.428102	gtcagtttgaccccacatcaaaggtaactattggtgcatcatttctgtca[T/C]AAACATTGGCATTGGAGGACTCCACAACAGTGAAGTTTGAAATATGGGAC
adult leaf rust severity	GENE-1294_339	UNK	0	3.36321	0.00154085	0.428102	TAGARRGRTAAATRTAGRTGGACTAGATAG[T/C]TATTATTTGACATCTTATTGACCTTTCCATGTATTATTTTACTCAGTGGA
adult leaf rust severity	BS00033760_51	1A	161011108	3.36376	0.00153777	0.428102	AGGCTCAGGTGCACCAGGTACACCACAATCCTAGGTGCACAAGACACACT[A/G]TTGTATATACATGACTGTTTGTAGGTCTTTATACAACCTGTCCTTGCTAT
adult leaf rust severity	RAC875_rep_c72774_131	UNK	0	3.36519	0.0015298	0.428102	TGAGAAATCAAGGACACGAAATGAGTCTGAAAAATGCTATGGGCTAATTC[A/G]ttgtagctaggcgatgtgtggtggaagctgtactcacaggaagactatcg
adult leaf rust severity	IWA8116	1A	33780253	3.36519	0.0015298	0.428102	CACCTCCAGCTGAAGAAAGGAGCCGTTGCACTGTAATGTGAAGATCCTTCACGACGTTATCCAAATTGTTGGTTCTTGAACAGGCCATCTCAGCTTGCAC[A/G]GTTTGGCTATACCGTGTTGTTCAGAGTGGTGTATGAATAGGAGGTCTTTTTACCTTAATGCTCATCTTATCTGCTGTCTTCTGAACAACTCCATGCACCT
adult leaf rust severity	IWA3338	1A	36362208	3.36617	0.0015244	0.428102	TGATCATTAAGCTGGATACCTTTACCCCAATAATTACATGGAGCTGGGGCATCGCATACAAAACAGTGACACATGCTACAATGCTTCACGTGAGAAGTAG[C/T]GCTGAAGGGCAAGTTAGAACATAGATGGCGTGAATGAGGGAAGTCCCTGCACGCTACCGGTCCTTTCTCCCCGACTATCTGCAATTCATCGGAGCTGCTA
adult leaf rust severity	Excalibur_c23185_155	2B	44566913	3.36869	0.00151051	0.428102	caccggaagaaaaactgcagaaaactatcggtttatatgcacgtcggtaa[A/G]CAACACCTCCCGTGATTCCACAGCCCAGAGCGCCTCAAAACGCTAATAAC
adult leaf rust severity	Ku_c2898_1284	1A	145642265	3.37252	0.0014897	0.428102	GTCAGCACTTCATGTTTCCTCGCAAGCAACACAAGACGTGAAGACAGGTT[A/C]CATGACACTAACCTCACAACGAGCCCTGGTCATCATGCAAATTTTGGGTA
adult leaf rust severity	BS00067337_51	2B	26426474	3.50765	0.000904172	0.428102	ATGCGCGTATTACTGAGTAACTTGGTGAATATACTCCAATATAAAGGCTG[T/C]TGTTTGAGATTGCTTCCTTTTGAGTGTTACTGAGTAACCTGATGTATACA
adult leaf rust severity	IWA7522	4A	54224887	3.40548	0.00132096	0.428102	TGCTATGAGAAAGGCAGGTGATGCTCAAGCCAGGGAATTGTTGGAGCGTGTACGTGAATGCCTTGACAAGGAGCGATGTTATAAATTTGAAGACTGCATA[A/G]cctgggcaagactgaagtttgaagattacttctctaatcgtgtgaagcagctaacattcacatttcctgaagatgctgccactagcactggtgctccttt
adult leaf rust severity	BobWhite_rep_c64679_73	2A	222830324	3.51503	0.000879396	0.428102	CGGCGGAAAGCAGGAGAAGCCGCCGAGTTCATCGCCTCCTCTGCAGAGGC[A/C]GTTCCCCTTTCATTTCCTCCGCACCCACCTGCTCGGCGGCGATGGCTGCT
adult leaf rust severity	CAP12_c2677_138	UNK	982349123	3.72678	0.000387882	0.428102	ATCACACTCCGGCTAGAATTCGATGAGTCTGGCTAGTTGTTAATGTTAGA[T/C]ACCTGTGCTAAATCTTCATCGTGTTGCAAGGAATTCGATATGTGCACAGC
adult leaf rust severity	Excalibur_rep_c68899_1400	2B	29397399	3.66032	0.000503798	0.428102	TCCCGCTTGATCTGATCCGTGAGCCCGCCCTTCAGAACCTTCTCCTTGTC[A/G]GTCACCTTGATGGCGACACTCTGCGAGGTCTCGATGTTACGGGCATGGTA
adult leaf rust severity	Tdurum_contig59546_695	UNK	0	3.66086	0.000502731	0.428102	gcttcttcgaagcttttcttaaccagcgtcctcacctgttgcgctcgctt[A/G]TAGTATGCATCATAGTATCCAGCAGATAATGCATAGGTGCCCATCAAAAT
adult leaf rust severity	RAC875_c16752_283	UNK	0	3.66635	0.00049208	0.428102	ATTTTGATGGGCACCTATGCATTATCTGCTGGATACTATGATGCATACTA[T/C]aagcgagcgcaacaggtgaggacgctggttaagaaaagcttcgaagaagc
adult leaf rust severity	BS00022129_51	3A	49431485	3.69711	0.000436133	0.428102	AATGGTCTAGCGAATGGAACATACCATCCCAATGGGAATGGTGTCCATGC[A/G]TAGCTAGCTCAAGGATGCTCTCACCCTTTTTACATTTTTTGCAGTTGTTG
adult leaf rust severity	RAC875_c10656_632	2B	52918397	3.69896	0.000432969	0.428102	GAAGAAGAAAAAGAAGAACCGTGAAGCCGAGTCTGTTGATCCTAAGACAG[A/G]CACAGAGGGGAAATCCAAGAAAAAGAAGAAGAAATCCAAGACTGACGACG
adult leaf rust severity	Ra_c2110_805	UNK	0	3.70157	0.000428546	0.428102	TTGATGAGAAGGTGCTGGAGCTAGAGCGGGAGATAGAGCATGAGCTAGAG[T/C]ggaagaaagagcggaagacacaacagcagtgcttcaaaaagtgggatgtg
adult leaf rust severity	BS00022966_51	2B	29201505	3.71569	0.000405302	0.428102	AACAGACTAAATCCATGGCCAGACAACCGTGACAAAATCAAGAAACTACT[A/G]CTACATCCAAGCAGAGCACTCTTGTCGAAAAGCACCACGATAGCAGCTCT
adult leaf rust severity	D_GCE8AKX01EVXDT_117	3D	42539636	3.75713	0.000343744	0.428102	ATCTGGGTACATTCTGAACATCTTGTAACAACACTTGTTATCACTCAGGTTTTCAACAACCCATTGTTGTCCTGTGCATAATGGTATCCTCCTCTTCTTCTTCTTCAAATACTTCT[T/C]AGAATGGTTCATCACATAATACCCAACCAATAGCATGAGCTCATCTTCATTTGTTTCATCATCACTTGCACTCTCACAGGTTCCATCACCACTTGCACTCTCACTAGTGCTCATCTAAAAAATTG
adult leaf rust severity	BobWhite_c12605_222	2B	43517622	3.63501	0.000555938	0.428102	CACTGTGCTCAAACCTGCAAAATCCAAAATAGTAACACTCAGTGAGCCTT[T/C]TGCGGTGTCTCTACTTCTTAGTGTCTGGACTTCTGCAGTATCTCTGAGTC
adult leaf rust severity	RAC875_c37837_889	2B	32360112	3.78211	0.000311007	0.428102	GGCTCCTGCACTCCGACCAGGTGCTATTCACCGGCACCGGCGGCGGCACC[A/G]ACAACATCGTCAACAACTTCGCAAGCAACCCAGCGGCGTTCAGCAGCGCC
adult leaf rust severity	IWA1010	UNK	0	3.81494	0.000272434	0.428102	CTCCTGAAGAAGTACACGGTGCTCATGAAGAAGAGGATGGAGATCGAGAGACGCCTGGTGGAGAAGATCGGGCGTGCGTAGATATACTATAGGACATTTC[A/G]TATGGCACTGGGGCCATATGAGCATAGGGATTATATAGGAAATATAATAAAGTCATTGTATCAACTGTTGACGCWAGCTGGTGTCGTGCGCGTCAGCCGT
adult leaf rust severity	RAC875_c2110_117	2B	48637235	3.87461	0.000213595	0.428102	cagtgcgacaaggagggttttatctacgattcggacttgatcatgtcgct[T/C]GAGCGCAAAGAGGATTGGAATTCCAAGCAGCTGTATTTTGGGGGTGCCTG
adult leaf rust severity	RAC875_c58868_397	4A	5494004	3.89566	0.000195866	0.428102	GTACAAGAAGAGAGGCTGACATCATGTACACTTTACAAAATTGATCTGTC[A/G]CCTGCAATGTCTTGTGGTTTTGATCTTAGTGGTTGTGATGGAGAAGAGCA
adult leaf rust severity	IAAV8784	4A	52793032	3.46179	0.00107319	0.428102	AAGCACTGGAACTCCTTCACCAGTGCATTTTTCCTTGATTCTGTCGATGTCATGGACGAGGTTGACCAGCATGGATCCGTGACTATCAGCCCTGACGAGA[A/G]GCTTCTCGCAATGGAGCTAAGGTGCCACAGATGCAGGAGCGCCCACCCGAATATTCCGAAGCTCAAAACCCACATCGCGGCCTGCAAGTCCCCCTTCCCC
adult leaf rust severity	Tdurum_contig61242_161	4B	302259012	3.47683	0.00101475	0.428102	caaattatatctgtaccatcccttccagtttttacagaaaacatcttcac[A/G]TTATTGCATCAGTTTAAGGGCACATGATAAATACATCTGGGGAGCTTCCG
adult leaf rust severity	IWA5051	2B	314186286	4.2211	4.86225e-05	0.428102	CTCGAGCCTTTGAATCCTCTGTTCGAGCATATTCCTTTTCCATTATTAACTTCTTTGATACTTCTTTTGATGCAGCAAGCTCTTTTTGACATGATTTCAA[C/T]TCCTCCTCGAGCTTCGTCAACATCTCAATGCYACTGTTGACGCTGCCTACAGTAGTCAAAGTATCTCTTTCACAATGAYTTCCAGATAAGTTTACTTTAG
adult leaf rust severity	IWA7271	4D	79410505	3.65368	0.000517024	0.428102	TTTGATTTCTGCCTTCATGTTCCTAATTTTGACAATCTGCTGGCTCAGGCCGAGGGGATTGAAAATCATGTGGATGATGTTTACGCAGCTCTGTTTAATC[C/T]GCCAACAGAAACAGAATCTCCTGTGGGGATTGACCACCATCATGGTGTTGACAATGACAATCAAGCCTCGTGGATTCACCCGACAGGATCAGAATCTCCG
adult leaf rust severity	BobWhite_c12593_361	UNK	979704023	3.60881	0.000615216	0.428102	GAGGAGCGGTACCCAGAGCCGAAAAGGTTATAGTGATTCAGGTAGTGGTA[T/C]AGGAGATACAGGTCCCTCCTCTTCTCAAAGCCTGGCTGCTTCGGCATCAC
adult leaf rust severity	IWA3581	4B	239356710	3.40548	0.00132096	0.428102	TATGATCCTGATACCAACCAATTCACCGAGAAGACTATTATGTATTGTGATCAGTGTGAACGTGAATATCATGTTGGTTGCATGAGAAACAAAGGTGATC[A/G]GCTCACCTGCTGTCCAGAAKGGTGCTGGTTTTGCAGTAGGGGATGCTCAGAGATATTTCAGCATTTGCAAGAGCTTATCGGGAAACCAATTCCAACTCCT
adult leaf rust severity	TA002382-0681	2A	234375121	3.42979	0.0012081	0.428102	A[A/G]ATCACTGTcgATaACTGTGTGAATTCTaTGTGCTACTGTCAGCACcGTGC
adult leaf rust severity	GENE-0561_311	UNK	4298887	3.18749	0.00287025	0.428102	TRGTGTCCCGGAATGCTGGCTTTGTAGATCAGGTGTGTCTGTGCTT[T/C]GCTGAATCTCAGTGTTCGATGGGGCATATGCTATAAAAATTATGAGAATA
adult leaf rust severity	RAC875_c18564_222	4A	55117492	3.56322	0.000732657	0.428102	ACCTACGGCATCTCAGCTGCTCAAATGGCAATCGCTGCAAACCATGGAGC[A/C]ACAAAAGCTACACCAGATTATCCTGTCCCCAGGAACTCAGCAATGGTTTC
adult leaf rust severity	IWA7270	4A	55117058	3.56322	0.000732657	0.428102	GACGCCGGCCATAGAATGAGGCTGCTGTACTTGTTCTCAAGTATATCGTATATATCAGGGCCAGCAGGATATTCCGAAAAGCAGCGCACGTCGAGTAGCC[C/T]GTCCTGGAAAGCGTCATCAATGCCCAATAAGGTGAGCATATCAAGCACATACGAGAAATCTCGTTCTTCCTCATCCACGAAAGCATGGGGTAGTATCTCC
[truncated: 795 more rows]
