# Supplementary material for: Prediction and analysis of three gene families related to leaf rust (Puccinia triticina) resistance in wheat (Triticum aestivum L.)
Source: BMC Plant Biol. 2017 Jun 20;17:108. doi: 10.1186/s12870-017-1056-9 (PMC5477749; doi:10.1186/s12870-017-1056-9)
Supplement: Supplementary file 5 — The SNP markers located within (marker located between the gene start and the gene end on the same chromosome; highlighted) ABC, NLR and START genes and 5 Kb upstream (from transcription start site or TSS) or downstream (from transcription termination site or TTS) of them. (XLSX 78 kb) [file 12870_2017_1056_MOESM5_ESM.xlsx]

## Sheet: Seedling_ABC
The SNP markers of seedling leaf rust resistance located within the ABC genes (highlighted) or their neighborhoods (5 kb upstream or downstream of the genes) with known chromosome positions.
Trait	SNP_marker	Flanking_seqlen	Marker_position	Chromosome	Scaffold	GeneID	Family	Subgroup	Gene_start	Gene_end	Marker_position-gene_start	Marker_position-gene_end	Alignment_evalue	Alignment_%identity	Alignment_len
seedling leaf rust reaction type (Field Mix)	GENE-0459_370	101	140467430	1A	1A	Traes_1AS_3610062CB	ABC	B	140461440	140468670	5990	-1240	2e-24	87.2	109
seedling leaf rust reaction type (Field Mix)	GENE-0459_114	97	140467447	1A	1A	Traes_1AS_3610062CB	ABC	B	140461440	140468670	6007	-1223	5e-20	86.3	102
seedling leaf rust reaction type (Race 1)	Kukri_rep_c69910_1153	101	2559773	1A	1A	Traes_1AS_8D33AB43B	ABC	D	2555887	2561122	3886	-1349	2e-24	100	63
seedling leaf rust reaction type (Race 1)	IAAV6115	201	2556257	1A	1A	Traes_1AS_8D33AB43B	ABC	D	2555887	2561122	370	-4865	4e-99	99.5	201
seedling leaf rust reaction type (Race 1)	BS00083339_51	101	2556220	1A	1A	Traes_1AS_8D33AB43B	ABC	D	2555887	2561122	333	-4902	3e-37	95	101
seedling leaf rust reaction type (Field Mix)	GENE-0459_370	101	98471271	1B	1B	Traes_1BS_6C40DD844	ABC	B	98469948	98476821	1323	-5550	4e-26	88.2	110
seedling leaf rust reaction type (Field Mix)	GENE-0459_114	97	98471254	1B	1B	Traes_1BS_6C40DD844	ABC	B	98469948	98476821	1306	-5567	2e-20	86.4	103
seedling leaf rust reaction type (Field Mix)	JD_c10917_341	101	284964353	1B	1B	Traes_1BL_835B86EA6	ABC	F	284966770	284968976	-2417	-4623	2e-29	90.9	99
seedling leaf rust reaction type (Field Mix)	JD_c10917_403	101	284964293	1B	1B	Traes_1BL_835B86EA6	ABC	F	284966770	284968976	-2477	-4683	1e-36	95	101
seedling leaf rust reaction type (Field Mix)	Kukri_c17055_189	101	222516224	5B	5B	Traes_5BL_D22690682	ABC	B	222514214	222527323	2010	-11099	2e-40	97	101
seedling leaf rust reaction type (Field Mix)	Kukri_c17055_189	101	131793304	5D	5D	Traes_5DL_3EFE422D4	ABC	B	131791614	131800715	1690	-7411	2e-25	97.2	71
seedling leaf rust reaction type (Field Mix)	IAAV9195	158	104417661	6A	6A	Traes_6AS_B6D1976D6	ABC	Gwbc	104422599	104429493	-4938	-11832	3e-30	97.5	80
seedling leaf rust reaction type (Field Mix)	Tdurum_contig66015_346	101	170619505	6D	6D	Traes_6DL_B01E3A7AA	ABC	I	170620500	170624320	-995	-4815	6e-10	93.5	46
seedling leaf rust reaction type (Field Mix)	Excalibur_rep_c67475_1759	101	107290478	7A	7A	Traes_7AL_7BD10B6C7	ABC	Gpdr	107283788	107291559	6690	-1081	2e-40	97	101
The SNP markers of seedling leaf rust resistance located within the ABC genes or their neighborhoods (5 kb upstream or downstream of the genes) with known scaffold positions.
Trait	SNP_marker	Flanking_seqlen	Marker_position	Chromosome	Scaffold	GeneID	Family	Subgroup	Gene_start	Gene_end	Marker_position-gene_start	Marker_position-gene_end	Alignment_evalue	Alignment_%identity	Alignment_len
seedling leaf rust reaction type (Field Mix)	Kukri_c17055_189	101	UNK	5AL	IWGSC_CSS_5AL_scaff_1289536	Traes_5AL_6A2992B63	ABC	B	40	5829	4127	-1662	7e-44	99	101
seedling leaf rust reaction type (Race 1)	Excalibur_c12789_1184	101	UNK	1BS	IWGSC_CSS_1BS_scaff_3483212	Traes_1BS_7026E8984	ABC	D	14754	25960	3999	-7207	2e-40	97	101
seedling leaf rust reaction type (Race 1)	BS00083339_51	101	UNK	1BS	IWGSC_CSS_1BS_scaff_3483212	Traes_1BS_7026E8984	ABC	D	14754	25960	10809	-397	7e-44	99	101
seedling leaf rust reaction type (Field Mix)	Excalibur_rep_c67475_1759	101	UNK	7BL	IWGSC_CSS_7BL_scaff_6679179	Traes_7BL_E4BC8AB8B	ABC	Gpdr	365	5914	5180	-369	2e-45	100	101

## Sheet: Adult_ABC
The SNP markers of adult leaf rust resistance located within the ABC genes (highlighted) or their neighborhoods (5 kb upstream or downstream of the genes) with known chromosome positions.
Trait	SNP_marker	Flanking_seqlen	Marker_position	Chromosome	Scaffold	GeneID	Family	Subgroup	Gene_start	Gene_end	Marker_position-gene_start	Marker_position-gene_end	Alignment_evalue	Alignment_%identity	Alignment_len
adult leaf rust reaction type	IWA6813	201	178748507	1A	1A	Traes_1AL_65E83FAC2	ABC	E	178744570	178750903	3937	-2396	8e-37	86.7	143
adult leaf rust response	GENE-0459_114	97	140467447	1A	1A	Traes_1AS_3610062CB	ABC	B	140461440	140468670	6007	-1223	5e-20	86.3	102
adult leaf rust response	GENE-0459_370	101	140467430	1A	1A	Traes_1AS_3610062CB	ABC	B	140461440	140468670	5990	-1240	2e-24	87.2	109
adult leaf rust response	JD_c10917_403	101	284964293	1B	1B	Traes_1BL_835B86EA6	ABC	F	284966770	284968976	-2477	-4683	1e-36	95	101
adult leaf rust response	GENE-0459_114	97	98471254	1B	1B	Traes_1BS_6C40DD844	ABC	B	98469948	98476821	1306	-5567	2e-20	86.4	103
adult leaf rust response	GENE-0459_370	101	98471271	1B	1B	Traes_1BS_6C40DD844	ABC	B	98469948	98476821	1323	-5550	4e-26	88.2	110
adult leaf rust response	JD_c10917_341	101	284964353	1B	1B	Traes_1BL_835B86EA6	ABC	F	284966770	284968976	-2417	-4623	2e-29	90.9	99
adult leaf rust reaction type	IWA6813	201	23656454	1D	1D	Traes_1DL_29A1022CF	ABC	E	23653071	23658873	3383	-2419	2e-33	85.3	143
adult leaf rust reaction type	IWA6813	201	341120657	2B	2B	Traes_2BL_7BFBA8CBF	ABC	E	341116736	341124806	3921	-4149	1e-54	95	139
adult leaf rust response	BobWhite_c3056_2737	101	288368054	2B	2B	Traes_2BL_1395C82D5	ABC	C	288367136	288368745	918	-691	1e-31	98.7	79
adult leaf rust response	TA002382-0681	52	288368227	2B	2B	Traes_2BL_1395C82D5	ABC	C	288367136	288368745	1091	-518	4e-17	98.1	52
adult leaf rust reaction type	IWA6813	201	148553708	2D	2D	Traes_2DL_AADC2EA0F	ABC	E	148549446	148557060	4262	-3352	3e-61	97.8	139
adult leaf rust response	BobWhite_c3056_2737	101	134395379	2D	2D	Traes_2DL_5182AED32	ABC	C	134394585	134396503	794	-1124	2e-24	93.7	79
adult leaf rust response	Tdurum_contig44013_164	101	151490679	3A	3A	Traes_3AL_2743B535D	ABC	I	151487269	151491065	3410	-386	1e-36	95	101
adult leaf rust response	IACX7741	131	151490579	3A	3A	Traes_3AL_2743B535D	ABC	I	151487269	151491065	3310	-486	4e-53	98.3	121
adult leaf rust response	Tdurum_contig44013_164	101	294647403	3B	3B	Traes_3B_F348A6AAF	ABC	I	294647530	294650991	-127	-3588	7e-44	99	101
adult leaf rust response	IACX7741	131	294647463	3B	3B	Traes_3B_F348A6AAF	ABC	I	294647530	294650991	-67	-3528	4e-48	95.9	121
adult leaf rust response	BobWhite_rep_c64944_264	101	294650699	3B	3B	Traes_3B_F348A6AAF	ABC	I	294647530	294650991	3169	-292	7e-44	99	101
adult leaf rust reaction type	IWA6813	201	76686784	4A	4A	Traes_4AS_F238AFB04	ABC	E	76675360	76692268	11424	-5484	1e-24	82	139
adult leaf rust severity	IWA3542	201	53578107	4A	4A	Traes_4AS_0852A882E	ABC	B	53577290	53586822	817	-8715	4e-99	99.5	201
adult leaf rust severity	IAAV3906	175	53577560	4A	4A	Traes_4AS_0852A882E	ABC	B	53577290	53586822	270	-9262	3e-85	100	173
adult leaf rust severity	IWA2781	184	53575928	4A	4A	Traes_4AS_0852A882E	ABC	B	53577290	53586822	-1362	-10894	1e-39	98.9	94
adult leaf rust severity	BobWhite_c39599_82	101	53575917	4A	4A	Traes_4AS_0852A882E	ABC	B	53577290	53586822	-1373	-10905	2e-29	100	72
adult leaf rust severity	IWA3541	201	53578993	4A	4A	Traes_4AS_0852A882E	ABC	B	53577290	53586822	1703	-7829	4e-99	99.5	201
adult leaf rust severity	IWA3542	201	80928097	4D	4D	Traes_4DL_14327AF39	ABC	B	80922465	80930122	5632	-2025	2e-83	94.7	206
adult leaf rust severity	IWA3541	201	80927206	4D	4D	Traes_4DL_14327AF39	ABC	B	80922465	80930122	4741	-2916	4e-94	98	201
adult leaf rust response	Kukri_c17055_189	101	222516224	5B	5B	Traes_5BL_D22690682	ABC	B	222514214	222527323	2010	-11099	2e-40	97	101
adult leaf rust response	Kukri_c17055_189	101	131793304	5D	5D	Traes_5DL_3EFE422D4	ABC	B	131791614	131800715	1690	-7411	2e-25	97.2	71
adult leaf rust response	IAAV9195	158	104417661	6A	6A	Traes_6AS_B6D1976D6	ABC	Gwbc	104422599	104429493	-4938	-11832	3e-30	97.5	80
adult leaf rust response	RAC875_c68089_294	101	174760466	7B	7B	Traes_7BL_A7D3D1B41	ABC	B	174759602	174762260	864	-1794	2e-45	100	101
adult leaf rust response	RAC875_c68089_294	101	154226233	7D	7D	Traes_7DL_E29468A4B	ABC	B	154223239	154228235	2994	-2002	2e-35	94.9	98
The SNP markers of adult leaf rust resistance located within the ABC genes or their neighborhoods (5 kb upstream or downstream of the genes) with known scaffold positions.
Trait	SNP_marker	Flanking_seqlen	Marker_position	Chromosome	Scaffold	GeneID	Family	Subgroup	Gene_start	Gene_end	Marker_position-gene_start	Marker_position-gene_end	Alignment_evalue	Alignment_%identity	Alignment_len
adult leaf rust response	Kukri_c17055_189	101	UNK	5AL	IWGSC_CSS_5AL_scaff_1289536	Traes_5AL_6A2992B63	ABC	B	40	5829	4127	-1662	7e-44	99	101
adult leaf rust response	RAC875_c68089_652	101	UNK	7AL	IWGSC_CSS_7AL_scaff_4434384	Traes_7AL_D94EE789C	ABC	B	11	5152	335	-4806	1e-27	98.6	72
adult leaf rust response	BobWhite_c30662_274	101	UNK	7AL	IWGSC_CSS_7AL_scaff_4434384	Traes_7AL_D94EE789C	ABC	B	11	5152	6762	1621	3e-42	98	101
adult leaf rust response	RAC875_c68089_294	101	UNK	7AL	IWGSC_CSS_7AL_scaff_4434384	Traes_7AL_D94EE789C	ABC	B	11	5152	3004	-2137	7e-44	99	101
adult leaf rust reaction type	IWA5112	201	UNK	3AL	IWGSC_CSS_3AL_scaff_4448952	Traes_3AL_68C8F32D8	ABC	D	9	10740	6343	-4388	5e-44	99	102
adult leaf rust response	BobWhite_c3056_2737	101	UNK	2AL	IWGSC_CSS_2AL_scaff_6399751	Traes_2AL_2F9F6DB1A	ABC	C	5684	10587	825	-4078	6e-30	97.5	79
adult leaf rust response	TA002382-0681	52	UNK	2AL	IWGSC_CSS_2AL_scaff_6399751	Traes_2AL_2F9F6DB1A	ABC	C	5684	10587	556	-4347	1e-17	100	50
adult leaf rust reaction type	IWA6813	201	UNK	2AL	IWGSC_CSS_2AL_scaff_6415718	Traes_2AL_3E22C39F2	ABC	E	207	7520	3332	-3981	3e-66	100	139
adult leaf rust response	Tdurum_contig44013_164	101	UNK	3DL	IWGSC_CSS_3DL_scaff_6837784	Traes_3DL_AFB1EC0FE	ABC	I	3	3282	3144	-135	3e-38	96	101
adult leaf rust response	IACX7741	131	UNK	3DL	IWGSC_CSS_3DL_scaff_6837784	Traes_3DL_AFB1EC0FE	ABC	I	3	3282	3044	-235	2e-56	100	121
adult leaf rust reaction type	IWA6813	201	UNK	4DL	IWGSC_CSS_4DL_scaff_14434597	Traes_4DL_BC7EB3851	ABC	E	4993	9335	2355	-1987	6e-28	83.5	139
adult leaf rust reaction type	IWA5112	201	UNK	3B	v443_0406	Traes_3B_CDF08D52A	ABC	D	275588	284762	4031	-5143	1e-35	94.1	102

## Sheet: Seedling_NLR
The SNP markers of seedling leaf rust resistance located within the NLR genes (highlighted) or their neighborhoods (5 kb upstream or downstream of the genes) with known chromosome positions.
Trait	SNP_marker	Flanking_seqlen	Marker_position	Chromosome	Scaffold	GeneID	Family	Subgroup	Gene_start	Gene_end	Marker_position-gene_start	Marker_position-gene_end	Alignment_evalue	Alignment_%identity	Alignment_len
seedling leaf rust reaction type (Race 1)	RAC875_c55891_712	101	225959916	1A	1A	Traes_1AL_33C926BB4	NLR	CNL	225962668	225966641	-2752	-6725	6e-30	98.7	76
seedling leaf rust reaction type (Race 1)	BS00003934_51	101	225959634	1A	1A	Traes_1AL_33C926BB4	NLR	CNL	225962668	225966641	-3034	-7007	7e-39	96	101
seedling leaf rust reaction type (Race 1)	RAC875_c55891_659	101	225959826	1A	1A	Traes_1AL_33C926BB4	NLR	CNL	225962668	225966641	-2842	-6815	3e-32	92.9	99
seedling leaf rust reaction type (Field Mix)	JD_c6544_506	101	246042545	1B	1B	Traes_1BL_C7D34F77C	NLR	CNL	246041703	246045317	842	-2772	2e-34	93.9	99
seedling leaf rust reaction type (Field Mix)	BS00110463_51	101	10223276	1B	1B	Traes_1BS_832C5EDF6	NLR	CNL	10217281	10218460	5995	4816	2e-45	100	101
seedling leaf rust reaction type (Field Mix)	JD_c6544_506	101	112339793	1D	1D	Traes_1DL_5A7CB709C	NLR	CNL	112338799	112342585	994	-2792	7e-44	99	101
seedling leaf rust reaction type (CA1.2)	Excalibur_c41397_439	101	154662720	2A	2A	Traes_2AS_AD017927E	NLR	CNL	154666491	154670752	-3771	-8032	7e-44	99	101
seedling leaf rust reaction type (CA1.2)	JD_c767_567	101	52574793	2B	2B	Traes_2BS_5BC897098	NLR	CNL	52574018	52574577	775	216	7e-44	99	101
seedling leaf rust reaction type (Race 1)	RAC875_c8100_163	101	269551400	5B	5B	Traes_5BL_4DB0BD513	NLR	CNL	269550278	269556443	1122	-5043	2e-40	97	101
seedling leaf rust reaction type (Race 1)	RAC875_c8100_245	101	269551318	5B	5B	Traes_5BL_4DB0BD513	NLR	CNL	269550278	269556443	1040	-5125	1e-27	95.1	81
seedling leaf rust reaction type (Race 1)	RAC875_c8100_163	101	159920095	5D	5D	Traes_5DL_515DF8026	NLR	CNL	159911028	159921681	9067	-1586	2e-45	100	101
seedling leaf rust reaction type (Race 1)	RAC875_c8100_245	101	159920177	5D	5D	Traes_5DL_515DF8026	NLR	CNL	159911028	159921681	9149	-1504	7e-44	99	101
seedling leaf rust reaction type (Race 1)	GENE-3689_680	77	175614185	6D	6D	Traes_6DL_365F9D5C8	NLR	CNL	175617308	175625231	-3123	-11046	2e-23	92.2	77
seedling leaf rust reaction type (Race 1)	Tdurum_contig8030_335	101	175614664	6D	6D	Traes_6DL_365F9D5C8	NLR	CNL	175617308	175625231	-2644	-10567	2e-40	97	101
seedling leaf rust reaction type (Race 1)	D_GA8KES401CW77C_332	204	172958098	6D	6D	Traes_6DL_A4387A27F	NLR	CNL	172955747	172961038	2351	-2940	2e-102	100	204
seedling leaf rust reaction type (CA1.2)	Kukri_rep_c107605_569	101	175614519	6D	6D	Traes_6DL_365F9D5C8	NLR	CNL	175617308	175625231	-2789	-10712	3e-42	99	98
seedling leaf rust reaction type (Race 1)	BobWhite_c47168_289	101	6869953	7A	7A	Traes_7AS_E43D64A80	NLR	CNL	6874116	6883851	-4163	-13898	2e-40	97	101
seedling leaf rust reaction type (Race 1)	RAC875_c14064_308	101	178687128	7A	7A	Traes_7AL_3F2C16688	NLR	CNL	178679299	178687574	7829	-446	4e-31	93.5	93
seedling leaf rust reaction type (CA1.2)	RAC875_c29314_291	101	16782975	7A	7A	Traes_7AS_0BF254FFC	NLR	TNL	16779034	16781014	3941	1961	3e-32	92.9	98
seedling leaf rust reaction type (Race 1)	RAC875_c14064_308	101	250151799	7B	7B	Traes_7BL_C02327782	NLR	CNL	250151720	250153983	79	-2184	2e-40	99	95
seedling leaf rust reaction type (Race 1)	RAC875_c14064_308	101	232787915	7D	7D	Traes_7DL_6F30AD134	NLR	CNL	232785830	232790371	2085	-2456	4e-41	99	96
The SNP markers of seedling leaf rust resistance located within the LNR genes or their neighborhoods (5 kb upstream or downstream of the genes) with known scaffold positions.
Trait	SNP_marker	Flanking_seqlen	Marker_position	Chromosome	Scaffold	GeneID	Family	Subgroup	Gene_start	Gene_end	Marker_position-gene_start	Marker_position-gene_end	Alignment_evalue	Alignment_%identity	Alignment_len
seedling leaf rust reaction type (Race 1)	RAC875_c2666_368	101	UNK	6BL	IWGSC_CSS_6BL_scaff_1018307	Traes_6BL_9A94B4B63	NLR	N/A	15	2236	7066	4845	1e-31	97.6	82
seedling leaf rust reaction type (Race 1)	Kukri_c9940_695	101	UNK	6BL	IWGSC_CSS_6BL_scaff_1018307	Traes_6BL_9A94B4B63	NLR	N/A	15	2236	7066	4845	1e-21	98.4	61
seedling leaf rust reaction type (Race 1)	Kukri_c38459_501	101	UNK	6BL	IWGSC_CSS_6BL_scaff_1018307	Traes_6BL_9A94B4B63	NLR	N/A	15	2236	6709	4488	3e-22	98.4	62
seedling leaf rust reaction type (Race 1)	BS00064829_51	101	UNK	1BS	IWGSC_CSS_1BS_scaff_3452348	Traes_1BS_CC330A60B	NLR	CNL	5382	6826	57	-1387	3e-42	98	101
seedling leaf rust reaction type (Field Mix)	Ku_c12191_1123	101	UNK	3AL	IWGSC_CSS_3AL_scaff_4309038	Traes_3AL_5CC7A7B68	NLR	CNL	206	9991	4431	-5354	2e-45	100	101
seedling leaf rust reaction type (Race 1)	IWA4723	201	UNK	2BS	IWGSC_CSS_2BS_scaff_5157821	Traes_2BS_FEF4BCA61	NLR	CNL	10550	15129	-3935	-8514	4e-99	99.5	201
seedling leaf rust reaction type (Field Mix)	IWA3068	201	UNK	4AL	IWGSC_CSS_4AL_scaff_7155118	Traes_4AL_26D844617	NLR	CNL	4083	11829	-1514	-9260	3e-46	99	105
seedling leaf rust reaction type (Race 1)	RAC875_c8100_163	101	UNK	5BL	IWGSC_CSS_5BL_scaff_10876183	Traes_5BL_C7974D49F	NLR	CNL	11793	13627	-3638	-5472	2e-20	90.1	81

## Sheet: Adult_NLR
The SNP markers of adult leaf rust resistance located within the NLR genes (highlighted) or their neighborhoods (5 kb upstream or downstream of the genes) with known chromosome positions.
Trait	SNP_marker	Flanking_seqlen	Marker_position	Chromosome	Scaffold	GeneID	Family	Subgroup	Gene_start	Gene_end	Marker_position-gene_start	Marker_position-gene_end	Alignment_evalue	Alignment_%identity	Alignment_len
adult leaf rust severity	BS00003934_51	101	225959634	1A	1A	Traes_1AL_33C926BB4	NLR	CNL	225962668	225966641	-3034	-7007	7e-39	96	101
adult leaf rust severity	RAC875_c55891_659	101	225959826	1A	1A	Traes_1AL_33C926BB4	NLR	CNL	225962668	225966641	-2842	-6815	3e-32	92.9	99
adult leaf rust severity	RAC875_c55891_712	101	225959916	1A	1A	Traes_1AL_33C926BB4	NLR	CNL	225962668	225966641	-2752	-6725	6e-30	98.7	76
adult leaf rust response	BS00110463_51	101	10223276	1B	1B	Traes_1BS_832C5EDF6	NLR	CNL	10217281	10218460	5995	4816	2e-45	100	101
adult leaf rust reaction type	IWA3783	201	285466939	1B	1B	Traes_1BL_78443376F	NLR	CNL	285464768	285470546	2171	-3607	2e-88	96.5	200
adult leaf rust severity	BS00010128_51	101	3406220	1D	1D	Traes_1DS_D462D6282	NLR	N/A	3410009	3411948	-3789	-5728	7e-44	99	101
adult leaf rust reaction type	IWA3862	201	205004213	2B	2B	Traes_2BS_37A5902AE	NLR	CNL	205003270	205007813	943	-3600	4e-99	99.5	201
adult leaf rust reaction type	IWA3862	201	129379131	2D	2D	Traes_2DS_7826103D4	NLR	CNL	129375328	129380053	3803	-922	4e-94	98	201
adult leaf rust reaction type	IWA3861	201	129378845	2D	2D	Traes_2DS_7826103D4	NLR	CNL	129375328	129380053	3517	-1208	2e-92	97.5	201
adult leaf rust severity	Ku_c6193_821	101	161697296	5B	5B	Traes_5BL_9812A4B62	NLR	CNL	161689562	161696707	7734	589	2e-45	100	101
adult leaf rust response	tplb0057b23_1134	101	146285831	5D	5D	Traes_5DL_04E7A18F4	NLR	CNL	146287149	146294338	-1318	-8507	2e-39	96.2	104
The SNP markers of adult leaf rust resistance located within the NLR genes or their neighborhoods (5 kb upstream or downstream of the genes) with known scaffold positions.
Trait	SNP_marker	Flanking_seqlen	Marker_position	Chromosome	Scaffold	GeneID	Family	Subgroup	Gene_start	Gene_end	Marker_position-gene_start	Marker_position-gene_end	Alignment_evalue	Alignment_%identity	Alignment_len
adult leaf rust reaction type	IWA3862	201	UNK	2AS	IWGSC_CSS_2AS_scaff_5257131	Traes_2AS_E022ED09E	NLR	CNL	61	4470	3332	-1077	2e-87	96	201
adult leaf rust reaction type	IWA3861	201	UNK	2AS	IWGSC_CSS_2AS_scaff_5257131	Traes_2AS_E022ED09E	NLR	CNL	61	4470	3046	-1363	2e-97	99	201
adult leaf rust severity	Tdurum_contig80351_311	101	UNK	2AL	IWGSC_CSS_2AL_scaff_6326755	Traes_2AL_2C88A7A3A	NLR	CNL	27	6899	1290	-5582	2e-35	94.1	101

## Sheet: Seedling_START
The SNP markers of seedling leaf rust resistance located within the START genes (highlighted) or their neighborhoods (5 kb upstream or downstream of the genes) with known chromosome positions.
Trait	SNP_marker	Flanking_seqlen	Marker_position	Chromosome	Scaffold	GeneID	Family	Subgroup	Gene_start	Gene_end	Marker_position-gene_start	Marker_position-gene_end	Alignment_evalue	Alignment_%identity	Alignment_len
seedling leaf rust reaction type (Field Mix)	IAAV3801	201	129233203	1A	1A	Traes_1AS_E462790E6	START	START	129233125	129235132	78	-1929	1e-09	100	37
seedling leaf rust reaction type (Field Mix)	IAAV3801	201	80334385	1B	1B	Traes_1BS_F1838F858	START	START	80333715	80336301	670	-1916	4e-99	99.5	201
seedling leaf rust reaction type (Field Mix)	IAAV3801	201	51244911	1D	1D	Traes_1DS_4BB707532	START	START	51243647	51246801	1264	-1890	3e-95	98.5	201
seedling leaf rust reaction type (Field Mix)	Excalibur_c4705_660	101	512646	2A	2A	Traes_2AS_71B82606A	START	START	506701	509179	5945	3467	7e-44	99	101
seedling leaf rust reaction type (Field Mix)	RAC875_rep_c110962_423	101	512909	2A	2A	Traes_2AS_71B82606A	START	START	506701	509179	6208	3730	7e-44	99	101
seedling leaf rust reaction type (Field Mix)	Excalibur_c4705_660	101	1615714	2B	2B	Traes_2BS_08CEA942B	START	MINIMAL-START	1608566	1611661	7148	4053	2e-40	97	101
seedling leaf rust reaction type (Field Mix)	Excalibur_c4705_660	101	1631672	2D	2D	Traes_2DS_CAB7A3B4D	START	START	1625755	1628116	5917	3556	2e-45	100	101
seedling leaf rust reaction type (Field Mix)	RAC875_rep_c110962_423	101	1631935	2D	2D	Traes_2DS_CAB7A3B4D	START	START	1625755	1628116	6180	3819	3e-42	98	101
seedling leaf rust reaction type (CA1.2)	IAAV14	154	237873140	7D	7D	Traes_7DL_A330C0F90	START	OTHER	237864504	237873565	8636	-425	4e-73	99.3	154
The SNP markers of seedling leaf rust resistance located within the START genes or their neighborhoods (5 kb upstream or downstream of the genes) with known scaffold positions.
Trait	SNP_marker	Flanking_seqlen	Marker_position	Chromosome	Scaffold	GeneID	Family	Subgroup	Gene_start	Gene_end	Marker_position-gene_start	Marker_position-gene_end	Alignment_evalue	Alignment_%identity	Alignment_len
seedling leaf rust reaction type (Field Mix)	BS00110615_51	101	UNK	7DS	IWGSC_CSS_7DS_scaff_3964283	Traes_7DS_5CB6DD590	START	OTHER	5518	6466	4415	3467	7e-44	99	101
seedling leaf rust reaction type (Field Mix)	BS00110615_51	101	UNK	7DS	IWGSC_CSS_7DS_scaff_3964283	Traes_7DS_F962AB6D6	START	START	9330	10400	603	-467	7e-44	99	101
seedling leaf rust reaction type (CA1.2)	IAAV14	154	UNK	7AL	IWGSC_CSS_7AL_scaff_4402494	Traes_7AL_5117186E1	START	OTHER	1531	10956	621	-8804	7e-56	92.9	154

## Sheet: Adult_START
The SNP markers of adult leaf rust resistance located within the START genes (highlighted) or their neighborhoods (5 kb upstream or downstream of the genes) with known chromosome positions.
Trait	SNP_marker	Flanking_seqlen	Marker_position	Chromosome	Scaffold	GeneID	Family	Subgroup	Gene_start	Gene_end	Marker_position-gene_start	Marker_position-gene_end	Alignment_evalue	Alignment_%identity	Alignment_len
adult leaf rust response	IAAV3801	201	129233203	1A	1A	Traes_1AS_E462790E6	START	START	129233125	129235132	78	-1929	1e-09	100	37
adult leaf rust response	IAAV3801	201	80334385	1B	1B	Traes_1BS_F1838F858	START	START	80333715	80336301	670	-1916	4e-99	99.5	201
adult leaf rust response	IAAV3801	201	51244911	1D	1D	Traes_1DS_4BB707532	START	START	51243647	51246801	1264	-1890	3e-95	98.5	201
adult leaf rust response	IWA6262	201	508821	2A	2A	Traes_2AS_71B82606A	START	START	506701	509179	2120	-358	3e-76	92.7	206
adult leaf rust response	Excalibur_c17250_751	101	508417	2A	2A	Traes_2AS_71B82606A	START	START	506701	509179	1716	-762	3e-23	95.7	70
adult leaf rust response	IWA6262	201	1611272	2B	2B	Traes_2BS_08CEA942B	START	MINIMAL-START	1608566	1611661	2706	-389	6e-98	99	201
adult leaf rust response	Excalibur_c17250_751	101	1610868	2B	2B	Traes_2BS_08CEA942B	START	MINIMAL-START	1608566	1611661	2302	-793	1e-26	98.6	70
adult leaf rust response	IWA6262	201	1627847	2D	2D	Traes_2DS_CAB7A3B4D	START	START	1625755	1628116	2092	-269	4e-55	86.5	214
adult leaf rust severity	IWA7522	201	235891568	4B	4B	Traes_4BL_9E3F7A2E4	START	MINIMAL-START	235884392	235886659	7176	4909	5e-34	98.8	84
The SNP markers of adult leaf rust resistance located within the START genes or their neighborhoods (5 kb upstream or downstream of the genes) with known scaffold positions.
Trait	SNP_marker	Flanking_seqlen	Marker_position	Chromosome	Scaffold	GeneID	Family	Subgroup	Gene_start	Gene_end	Marker_position-gene_start	Marker_position-gene_end	Alignment_evalue	Alignment_%identity	Alignment_len
adult leaf rust severity	Tdurum_contig9214_279	101	UNK	2BL	IWGSC_CSS_2BL_scaff_7348816	Traes_2BL_FD6E26509	START	START	847	1842	789	-206	7e-44	99	101
