# Supplementary material for: Prediction and analysis of three gene families related to leaf rust (Puccinia triticina) resistance in wheat (Triticum aestivum L.)
Source: BMC Plant Biol. 2017 Jun 20;17:108. doi: 10.1186/s12870-017-1056-9 (PMC5477749; doi:10.1186/s12870-017-1056-9)
Supplement: Supplementary file 6 — Predicted effects of rust SNPs on the amino acid changes in the proteins encoded by the putative ABC, NLR and START genes. Genes with multiple SNPs were highlighted. (XLSX 50 kb) [file 12870_2017_1056_MOESM6_ESM.xlsx]

## Sheet: Seedling_ABC
The predicted effects of the SNPs from seedling leaf rust QTLs on the protein sequences encoded by ABC genes with known chromosome positions
Geneid	Subgroup	Chromosome	SNP_markerid	SNP_position_inCDS	Ensembl reference allele	Alterntive allele(s)	Altered_aa_position_inprotein	Ensembl aa	Alternative aa(s)
Traes_5DL_3EFE422D4	B	5D	Kukri_c17055_189	392	C	T/G	131	A	V/G
Traes_1BS_6C40DD844	B	1B	GENE-0459_370	3231	A	G	1077	E	E	synonymous
Traes_1AS_8D33AB43B	D	1A	Kukri_rep_c69910_1153	706	A	G	236	R	G
Traes_7AL_7BD10B6C7	Gpdr	7A	Excalibur_rep_c67475_1759	3559	G	T/C	1187	A	S/P
The predicted effects of the SNPs from seedling leaf rust QTLs on the protein sequences encoded by the ABC genes with only scaffold positions
Geneid	Subgroup	Scaffold	SNP_markerid	SNP_position_inCDS	Ensembl reference allele	Alterntive allele(s)	Altered_aa_position_inprotein	Ensembl aa	Alternative aa(s)
Traes_1BS_7026E8984	D	IWGSC_CSS_1BS_scaff_3483212	Excalibur_c12789_1184	1309	T	C	437	L	L	synonymous
Traes_5AL_6A2992B63	B	IWGSC_CSS_5AL_scaff_1289536	Kukri_c17055_189	560	C	T/G	187	A	V/G
Traes_7BL_E4BC8AB8B	Gpdr	IWGSC_CSS_7BL_scaff_6679179	Excalibur_rep_c67475_1759	3478	G	T/C	1160	A	S/P

## Sheet: Adult_ABC
The predicted effects of the SNPs from adult leaf rust QTLs on the protein sequences encoded by ABC genes with known chromosome positions
Geneid	Subgroup	Chromosome	SNP_markerid	SNP_position_inCDS	Ensembl reference allele	Alterntive allele(s)	Altered_aa_position_inprotein	Ensembl aa	Alternative aa(s)
Traes_2DL_AADC2EA0F	E	2D	IWA6813	1034	C	T	345	T	I
Traes_7DL_E29468A4B	B	7D	RAC875_c68089_294	416	A	G	139	Y	C
Traes_4DL_14327AF39	B	4D	IWA3541	2827	A	G	943	S	G
Traes_5DL_3EFE422D4	B	5D	Kukri_c17055_189	392	C	T/G	131	A	V/G
Traes_2BL_1395C82D5	C	2B	BobWhite_c3056_2737	160	G	T/C	54	V	F/L
Traes_2BL_1395C82D5	C	2B	TA002382-0681	304	A	G	102	T	A
Traes_2BL_7BFBA8CBF	E	2B	IWA6813	1034	C	T	345	T	I
Traes_1BS_6C40DD844	B	1B	GENE-0459_370	3231	A	G	1077	E	E	synonymous
Traes_4AS_0852A882E	B	4A	IWA3541	3556	A	G	1186	S	G
Traes_7BL_A7D3D1B41	B	7B	RAC875_c68089_294	341	A	G	114	Y	C
Traes_3B_F348A6AAF	I	3B	BobWhite_rep_c64944_264	394	G	T/C	132	A	S/P
The predicted effects of the SNPs from adult leaf rust QTLs on the protein sequences encoded by the ABC genes with only scaffold positions
Geneid	Subgroup	Scaffold	SNP_markerid	SNP_position_inCDS	Ensembl reference allele	Alterntive allele(s)	Altered_aa_position_inprotein	Ensembl aa	Alternative aa(s)
Traes_2AL_2F9F6DB1A	C	IWGSC_CSS_2AL_scaff_6399751	BobWhite_c3056_2737	2236	G	T/C	746	V	F/L
Traes_2AL_2F9F6DB1A	C	IWGSC_CSS_2AL_scaff_6399751	TA002382-0681	2380	A	G	794	T	A
Traes_2AL_3E22C39F2	E	IWGSC_CSS_2AL_scaff_6415718	IWA6813	1034	C	T	345	A	V
Traes_7AL_D94EE789C	B	IWGSC_CSS_7AL_scaff_4434384	RAC875_c68089_294	407	A	G	136	H	R
Traes_5AL_6A2992B63	B	IWGSC_CSS_5AL_scaff_1289536	Kukri_c17055_189	560	C	T/G	187	A	V/G
Traes_3AL_68C8F32D8	D	IWGSC_CSS_3AL_scaff_4448952	IWA5112	2303	A	C	768	A	E
Traes_3B_CDF08D52A	D	v443_0406	IWA5112	2303	A	C	768	A	E

## Sheet: Seedling_NLR
The predicted effects of the SNPs from seedling leaf rust QTLs on the protein sequences encoded by NLR genes with known chromosome positions
Geneid	Subgroup	Chromosome	SNP_markerid	SNP_position_inCDS	Ensembl reference allele	Alterntive allele(s)	Altered_aa_position_inprotein	Ensembl aa	Alternative aa(s)
Traes_7DL_6F30AD134	CNL	7D	RAC875_c14064_308	1104	G	T/C	368	E	D/D
Traes_1BL_C7D34F77C	CNL	1B	JD_c6544_506	2202	A	G	734	T	T	synonymous
Traes_1DL_5A7CB709C	CNL	1D	JD_c6544_506	2202	A	G	734	T	T	synonymous
Traes_6DL_A4387A27F	CNL	6D	D_GA8KES401CW77C_332	2012	G	T/C	671	W	L/S
Traes_7AL_3F2C16688	CNL	7A	RAC875_c14064_308	429	A	T/C	143	K	N/N
Traes_7BL_C02327782	CNL	7B	RAC875_c14064_308	52	G	T/C	18	A	S/P
The predicted effects of the SNPs from seedling leaf rust QTLs on the protein sequences encoded by the NLR genes with only scaffold positions
Geneid	Subgroup	Scaffold	SNP_markerid	SNP_position_inCDS	Ensembl reference allele	Alterntive allele(s)	Altered_aa_position_inprotein	Ensembl aa	Alternative aa(s)
Traes_1BS_CC330A60B	CNL	IWGSC_CSS_1BS_scaff_3452348	BS00064829_51	59	T	C	20	P	L
Traes_3AL_5CC7A7B68	CNL	IWGSC_CSS_3AL_scaff_4309038	Ku_c12191_1123	1646	A	G	549	K	R

## Sheet: Adult_NLR
The predicted effects of the SNPs from adult leaf rust QTLs on the protein sequences encoded by the NLR genes with known chromosome positions
Geneid	Subgroup	Chromosome	SNP_markerid	SNP_position_inCDS	Ensembl reference allele	Alterntive allele(s)	Altered_aa_position_inprotein	Ensembl aa	Alternative aa(s)
Traes_2DS_7826103D4	CNL	2D	IWA3861	2262	G	C/T	754	T	T/T	synonymous
Traes_2DS_7826103D4	CNL	2D	IWA3862	2548	G	T	850	A	S
Traes_2BS_37A5902AE	CNL	2B	IWA3862	2386	G	T	796	A	S
Traes_1BL_78443376F	CNL	1B	IWA3783	1418	A	C/T	473	N	T/I
The predicted effects of the SNPs from adult leaf rust QTLs on the protein sequences encoded by the NLR genes with only scaffold positions
Geneid	Subgroup	Scaffold	SNP_markerid	SNP_position_inCDS	Ensembl reference allele	Alterntive allele(s)	Altered_aa_position_inprotein	Ensembl aa	Alternative aa(s)
Traes_2AS_E022ED09E	CNL	IWGSC_CSS_2AS_scaff_5257131	IWA3861	2262	G	C/T	754	T	T/T	synonymous
Traes_2AS_E022ED09E	CNL	IWGSC_CSS_2AS_scaff_5257131	IWA3862	2548	G	T	850	A	S
Traes_2AL_2C88A7A3A	CNL	IWGSC_CSS_2AL_scaff_6326755	Tdurum_contig80351_311	4294	G	A/C	1432	A	T/P

## Sheet: Seedling_START
The predicted effects of the SNPs from seedling leaf rust QTLs on the protein sequences encoded by START genes with known chromosome positions
Geneid	Subgroup	Chromosome	SNP_markerid	SNP_position_inCDS	Ensembl reference allele	Alterntive allele(s)	Altered_aa_position_inprotein	Ensembl aa	Alternative aa(s)
Traes_7DS_F962AB6D6	START	IWGSC_CSS_7DS_scaff_3964283	BS00110615_51	344	T	C	115	V	A

## Sheet: Adult_START
The predicted effects of the SNPs from seedling leaf rust QTLs on the protein sequences encoded by START genes with known chromosome positions
Geneid	Subgroup	Chromosome	SNP_markerid	SNP_position_inCDS	Ensembl reference allele	Alterntive allele(s)	Altered_aa_position_inprotein	Ensembl aa	Alternative aa(s)
Traes_2AS_71B82606A	START	2A	Excalibur_c17250_751	478	A	G	160	D	N
Traes_2BS_08CEA942B	MINIMAL-START	2B	Excalibur_c17250_751	781	A	G	261	D	N
The predicted effects of the SNPs from seedling leaf rust QTLs on the protein sequences encoded by START genes with only scaffold positions
Geneid	Subgroup	Chromosome	SNP_markerid	SNP_position_inCDS	Ensembl reference allele	Alterntive allele(s)	Altered_aa_position_inprotein	Ensembl aa	Alternative aa(s)
Traes_2BL_FD6E26509	START	IWGSC_CSS_2BL_scaff_7348816	Tdurum_contig9214_279	493	A	G	165	E	K
