# Supplementary material for: Prediction and analysis of three gene families related to leaf rust (Puccinia triticina) resistance in wheat (Triticum aestivum L.)
Source: BMC Plant Biol. 2017 Jun 20;17:108. doi: 10.1186/s12870-017-1056-9 (PMC5477749; doi:10.1186/s12870-017-1056-9)
Supplement: Supplementary file 7 — The molecular markers and their primer sequences found in GrainGenes and candidate genes near these makers. (XLSX 22 kb) [file 12870_2017_1056_MOESM7_ESM.xlsx]

## Sheet: Rust_genes_markers
The designated rust genes and their chromosomal locations as well as associated molecular markers
Designated genes	Chromosome	Markers
Lr17a	2A	WMS614
Lr21	1DS	Lr21_GQ504819_1346_C/T
Lr22a	2DS	Xgwm533
Lr27	3B	WMS493
Lr34/Yr18/Bdv1/Pm38/Ltn1	7DS	cssfr1,cssfr2,cssfr6,WMS295
Lr37/Sr38/Yr17	2AS	Xgwm1176,SC-Y15,CslVrgal3,Ventriup-LN2
Lr39/Lr41	2DS	Xbarc124,Xgwm210
Lr46/Yr29/Pm39/Ltn	1BL	Xwmc719,Xwmc44
Lr60	1D	BARC149
Lr67/Sr55/Yr46	4DL	Xcdf23,Xcfd71,Xgwm192,Xgwm165
Sr2/Lr27/PBC/Pm	3BS	Xgwm533,XcsSr2,csSr2
Sr9h/SrWeb	2BL	GWM47,WMS47
Sr13	6AL	CD926040,BE471213
Sr21	2AL	FD527726,EX594406,gwm312
Sr22	7AL	cssu22,CFA2019,CFA2123,BARC121,Xwmc633
Sr24/Lr24	3DL	Sr24#12,Sr24#50,Xbarc71
Sr25/Lr19	7A,7DL	BF145935,Gb
Sr26	6AL	Sr26#43,BE518379
Sr28	2BL	wPt-7004-PCR,wmc332
Sr31	1BL	Xscm9,Iag95
Sr32	2DS	csSr32#1,csSr32#2
Sr33	1DS	Xbarc152,Xcfd15,ABC156
Sr35	3AL	Xcfa2170,AK335187
Sr36	2BS	Xgwm271,Xgwm319,Xwmc477,Xgwm501,Xstm773-2,Xbarc51,Xcfa2076
Sr39/Lr35	2BS	Sr39#22r,BE500705,Sr39#50s,Xrwgs27,Xrwgs29
Sr40	2BL	Xwmc474,Xwmc661,Xgwm344,Sr39#22r
Sr43	7D	Xcfa2040,Xrwgs30
Sr44	7D	Xbe404728,Xbe473884
Sr45	1DS	cssu45
Sr47	2BL	Xgpw4043,Xgwm501,Xgwm47,Xgpw4165
Sr49	5BL	sun479,sun209
Sr52	6AL	BE497099-STS,WMS570
Sr56	5BL	sun320,sun209-Sr56
SrCad/Sr5/Sr42	6DS	FSD_RSA
SrND643	4AL	gwm350,wmc219
SrTA10171	7DS	Xgdm88,Xwmc827
SrTA10187	6DS	Xcfd49,Xbarc173
Sr1R	1RS	Xib-262
Sr1RSamigo	1AL	Xscm9,TSM120
QSr.abr- 7AL	7AL	IWB28967,IWAB8036,IWA4434,IWB46162
Yr5	2BL	Yr5STS7/8,Yr5STS9/10,Xbarc349,Xwmc175,Xbarc167,S19M93-100F/R,S23M41-275F/R
Yr7	2B	WMS526
Yr10	1B	PSP3000
Yr15	1BS	Xbarc8,Xgwm413
Yr18	7D	WMS295
Yr24	1B	BARC187
Yr36	6BS	Xucw125,Xucw130
Yr43	2BL	Xgwm501,Yr5STS7/8
Yr44	2BL	Xgwm501,Yr5STS7/8
Yr53	2BL	Xwmc441,Xgwm501,Barc349,Yr5STS7/8

## Sheet: Markers_primers
The primer sequences of molecular markers for rust resistance genes in wheat
Marker	Forward primer	Reverse primer
Xgwm296	AATTCAACCTACCAATCTCTG	GCCTAATAAACTGAAAACGAG
Xgwm533	AAGGCGAATCAAACGGAATA	GTTGCTTTAGGGGAAAAGCC
Xgwm210	TGCATCAAGAATAGTGTGGAAG	TGAGAGGAAGGCTCACACCT
Xwmc719	TTGTGGGAATCTACATCAGAAGG	AACAGCCACGCTCTATCTTCAGT
Xwmc44	ggTcTTcTgggcTTTgATccTg	TgTTgcTAgggAcccgTAgTgg
Xcfd71	CAATAAGTAGGCCGGGACAA	TGTGCCAGTTGAGTTTGCTC
Xgwm192	GGTTTTCTTTCAGATTGCGC	CGTTGTCTAATCTTGCCTTGC
Xgwm165	TGCAGTGGTCAGATGTTTCC	CTTTTCTTTCAGATTGCGCC
Xwmc633	ACACCAGCGGGGATATTTGTTAC	GTGCACAAGACATGAGGTGGATT
Xbarc71	GCGCTTGTTCCTCACCTGCTCATA	GCGTATATTCTCTCGTCTTCTTGTTGGTT
Xgwm271	CAAGATCGTGGAGCCAGC	AGCTGCTAGCTTTTGGGACA
Xscm9	TGACAACCCCCTTTCCCTCGT	TCATCGACGCTAAGGAGGACCC
Xcfa2170	TGGCAAGTAACATGAACGGA	ATGTCATTCATGTTGCCCCT
Xgwm319	GGTTGCTGTACAAGTGTTCACG	CGGGTGCTGTGTGTAATGAC
Xwmc477	cgTcgAAAAccgTAcAcTcTcc	gcgAAAcAgAATAgcccTgATg
Xgwm501	GGCTATCTCTGGCGCTAAAA	TCCACAAACAAGTAGCGCC
Xbarc51	CGCATGAGCAAACAAGCCAACAACT	CGGCCACAGCATCGGTTCTCCAAA
Xcfa2076	CGAAAAACCATGATCGACAG	ACCTGTCCAGCTAGCCTCCA
Xwmc474	ATgcTATTAAAcTAgcATgTgTcg	AgTggAAAcATcATTccTggTA
Xwmc661	CCACCATGGTGCTAATAGTGTC	AGCTCGTAACGTAATGCAACTG
Xgwm344	CAAGGAAATAGGCGGTAACT	ATTTGAGTCTGAAGTTTGCA
Xgdm88	TCCCACCTTTTTGCTGTAGA	AAGGACAAATCCCTGCATGA
Xwmc827	ACGGTGACCTCAGTGCTCAC	ATGCTTGCCTCAGCAAAACC
Xcfd49	TGAGTTCTTCTGGTGAGGCA	GAATCGGTTCACAAGGGAAA
Xbarc173	GGGGATCCTTCAACAATAACA	GCGAGATGGCATTTTTAAATAAAGAGAC
Xbarc349	CGAATAGCCGCTGCACAAG	TATGCATGCCTTTCTTTACAAT
Xwmc175	gcTcAgTcAAAccgcTAcTTcT	cAcTAcTccAATcTATcgccgT
Xbarc167	AAAGGCCCATCAACATGCAAGTACC	CGCAGTATTCTTAGTCCCTCAT
Xbarc8	GCGGGAATCATGCATAGGAAAACAGAA	GCGGGGGCGAAACATACACATAAAAACA
Xgwm413	TGCTTGTCTAGATTGCTTGGG	GATCGTCTCGTCCTTGGCA
Xwmc441	TccAgTAgAgcAccTTTcATT	ATcAcgAAgATAAAcAAAcgg
Barc349	CGAATAGCCGCTGCACAAG	TATGCATGCCTTTCTTTACAAT
Lr21_GQ504819_1346_C/T	CCTTGTTTATTATTTACACTTTAATACTATTTC	CCTTGTTTATTATTTACACTTTAATACTATTTT
cssfr1	TTGATGAAACCAGTTTTTTTTCTA	GCCATTTAACATAATCATGATGGA
cssfr2	CTGAGGCACTCTTTCCTGTACAAAG	GCATTCAATGAGCAATGGTTATC
Ventriup-LN2	AGGGGCTACTGACCAAGGCT	TGCAGCTACAGCAGTATGTACACAAAA
cssu22	TTCCATAAGTTCCTACAGTAC	TAGACAAACAAGATTTAGCAC
Sr24#12	CACCCGTGACATGCTCGTA	AACAGGAAATGAGCAACGATGT
Sr24#50	CCCAGCATCGGTGAAAGAA	ATGCGGAGCCTTCACATTTT
Sr26#43	AATCGTCCACATTGGCTTCT	CGCAACAAAATCATGCACTA
BF145935	CTTCACCTCCAAGGAGTTCCAC	GCGTACCTGATCACCACCTTGAAGG
BE518379	AGCCGCGAAATCTACTTTGA	TTAAACGGACAGAGCACACG
ABC156	TTACGGGATCAAAGCTGAGGC	GACAAGCAACACCAACCAAGC
Xrwgs27	GCCTTGGTGGATTTTGTGAT	GCGCTTTCAGTACAGGGTTC
Xrwgs29	CGGCTATTGCTCAAAGAAGG	TGTTTCTGTCAGAGGCAACG
Xucw125	CAAGCGATGTCAACATGTCC	TCAAATGACAGCTCCACTCG
Xucw130	CACGCAAATAAATGCTGGTG	TGCATAGTTTCAGCCAGGTG
csSr2	CAAGGGTTGCTAGGATGGAAAAC	AGATAACTCTTATGATCTTACATTTTTCTG
GWM47	TTGCTACCATGCATGACCAT	TTCACCTCGATTGAGGTCCT
CD926040	GTTGGCTTGGCTACTGCTTT	AGCATTCAGCTCTGTGAGCA
BE403950	GGAACATGTTGACGCTGTTG	AACACTGTTCCCGAAGTTGG
gwm312	ATCGCATGATGCACGTAGAG	ACATGCATGCCTACCTAATGG
FD527726	CGGCATCAATAGGAGAAGA	TAGGATACGTGACCCAGGA
EX594406	TCAACAACTTCAACAAGGC	AACAAGAGAACGAGCATCG
CFA2123	CGGTCTTTGTTTGCTCTAAACC	ACCGGCCATCTATGATGAAG
CFA2019	GACGAGCTAACTGCAGACCC	CTCAATCCTGATGCGGAGAT
BARC121	ACTGATCAGCAATGTCAACTGAA	CCGGTGTCTTTCCTAACGCTATG
Gb	CATCCTTGGGGACCTC	CCAGCTCGCATACATCCA
wmc332	CATTTACAAAGCGCATGAAGCC	GAAAACTTTGGGAACAAGAGCA
wPt-7004-PCR	CTCCCACCAAAACAGCCTAC	AGATGCGAATGGGCAGTTAG
csSr32#1	GGTTTGGTGGCAACTCAGGT	CATAAGCCAAAGAGGCACCA
csSr32#2	CAAATGAATAGAAAAACCCGTGCT	CACACACTGTTTTCCGTTGC
Xcfd15	CTCCCGTATTGAGCAGGAAG	GGCAGGTGTGGTGATGATCT
Xbarc152	CTTCCTAAAATCGGGCAACCGCTTGTTG	GCGTAATGATGGGAGTGGCTATAGGGCAGTT
AK335187	GGTTCAACATCGTCGGACAG	CCAGCACGACGTACTTGGAG
Xstm773-2	ATGGTTTGTTGTGTTGTGTGTAGG	AAACGCCCCAACCACCTCTCTC
Sr39#22r	AGAGAAGATAAGCAGTAAACATG	TGCTGTCATGAGAGGAACTCTG
BE500705	ATCTGTGGCAGTGTGCTCCT	TCCTGCAAATGCTTGTCGTT
Sr39#50s	CCAATGAGGAGATCAAAACAACC	CTAGCAAGGACCAAGCAATCTTG
Xcfa2040	TCAAATGATTTCAGGTAACCACTA	TTCCTGATCCCACCAAACAT
Xrwgs30	CTCTTGGTGCCACACTCTGA	TCAGTTCCCTCCCATTCATC
Xbe404728	GGTGGTGCCTGTCAAGATT	TTGATGGATCCTGGCTTAGG
Xbe473884	GGCTATCTCTGGCGCTAAAA	TCCACAAACAAGTAGCGCC
cssu45	CGAGTTTCAATACTTCGCCC	GATTACTATGCAATAGGGCCC
Xgpw4043	ACATATGCACGCACGCAC	CATTGACACCCCTGACACTC
Xgwm47	TTGCTACCATGCATGACCAT	TTCACCTCGATTGAGGTCCT
Xgpw4165	GGATTCCAACAGAGCACCTT	AAGCAAGAAACAATGGGCAC
sun479	CAAATGAAATGTGATCCTGTT	TCATCTAACCAGCAATGGTAT
sun209	AGACTATGAGCTTCGCTATTG	GTGATTGGTTCGGATTACTTA
WMS570	TCGCCTTTTACAGTCGGC	ATGGGTAGCTGAGAGCCAAA
BE497099-STS	TTCGCTCCACCAGGAGTCTA	GTGTCTCGCCATGGAAGG
sun320	TAGCAAACGCAACAATTTGG	CATCAGTTTCTACGGCAGCA
sun209-Sr56	CTGTAAGGTTCTTTCGGATTGG	CATGGTCTTCGACGACTTAGTG
Xcdf23	TAGCAGTAGCAGCAGCAGGA	GCAAGGAAGAGTGTTCAGCC
FSD_RSA	GTTTTATCTTTTTATTTC	CTCCTCCCCCCA
wmc219	TGCTAGTTTGTCATCCGGGCGA	CAATCCCGTTCTACAAGTTCCA
gwm350	ACCTCATCCACATGTTCTACG	GCATGGATAGGACGCCC
IWB46162	GAACTACGACAGCGTCTGGATCA	ATCAACCCATGCTTTTGAAGAAGGAAATTA
IWA4434	GGCAGCAAGAAGAGAAAGAAAGGATT	CAGCGGCCTTCACCTGGGCTT
IWAB8036	ATCTCGTTTCCATTCATCTTGTACTTATA	AGCCAGTTGCTCCCACTCTATGTTT
IWB28967	AAACAACGGGTTCTTGCAGAGCAT	CGATAAAGGAGATATCTTCCTGCAAGTAT
WMS614	GATCACATGCATGCGTCATG	TTTTACCGTTCCGGCCTT
WMS493	TTCCCATAACTAAAACCGCG	GGAACATCATTTCTGGACTTTG
BARC149	ATTCACTTGCCCCTTTTAAACTCT	GAGCCGTAGGAAGGACATCTAGTG
PSP3000	GCAGACCTGTGTCATTGGTC	GATATAGTGGCAGCAGGATACG
WMS295	GTGAAGCAGACCCACAACAC	GACGGCTGCGACGTAGAG
BARC187	GTGGTATTTCAGGTGGAGTTGTTTTA	CGGAGGAGCAGTAAGGAAGG
WMS526	CAATAGTTCTGTGAGAGCTGCG	CCAACCCAAATACACATTCTCA

## Sheet: Candidate_genes
The Ensembl candidate genes associated with the designated rust genes, markers and their distances
Designated rust gene	Chromosome	Markers	Gene	Family	Subgroup	Marker gene distance
Lr21	1DS	Lr21_GQ504819_1346_C/T	Traes_1DS_4BB707532	START	START	10863563
Lr22a	2DS	Xgwm533	Traes_2DS_7826103D4	NLR	CNL	9074078
Lr34/Yr18/Bdv1/Pm38/Ltn1	7DS	cssfr1	Traes_7DS_25B02BA46	ABC	Gpdr	1212
Lr34/Yr18/Bdv1/Pm38/Ltn1	7DS	cssfr2	Traes_7DS_25B02BA46	ABC	Gpdr	2189
Lr37/Sr38/Yr17	2AS	Ventriup-LN2	Traes_2AS_71B82606A	START	START	503
Lr39/Lr41	2DS	Xgwm210	Traes_2DS_3F399EAFB	NLR	CNL	175492
Lr46/Yr29/Pm39/Ltn	1BL	Xwmc719	Traes_1BL_33D479058	NLR	CNL	28712
Lr46/Yr29/Pm39/Ltn	1BL	Xwmc44	Traes_1BL_BF3A1FE7A	START	START	100586
Lr67/Sr55/Yr46	4DL	Xcdf23	Traes_4DL_B2C8EE828	ABC	B	3283254
Sr9h/SrWeb	2BL	GWM47	Traes_2BL_C607B44E5	NLR	CNL	3221143
Sr13	6AL	CD926040	Traes_6AL_22F03E292	NLR	CNL	29257
Sr21	2AL	FD527726	Traes_2AL_008D8D401	START	OTHER	535386
Sr21	2AL	EX594406	Traes_2AL_00BF6ABD2	NLR	CNL	46004778
Sr21	2AL	gwm312	Traes_2AL_0A38A0EFC	ABC	C	151147
Sr22	7AL	cssu22	Traes_7AL_9973DB751	ABC	I	1380239
Sr22	7AL	CFA2019	Traes_7AL_72D98CFA2	ABC	Gpdr	39734646
Sr22	7AL	CFA2123	Traes_7AL_72D98CFA2	ABC	Gpdr	20385120
Sr22	7AL	BARC121	Traes_7AL_FDE2EA258	NLR	CNL	9250325
Sr22	7AL	Xwmc633	Traes_7AL_66779BB7C	START	MINIMAL-START	3201386
Sr26	6AL	Sr26#43	Traes_6AL_4815187D4	NLR	N/A	5429785
Sr26	6AL	BE518379	Traes_6AL_91A76CBCC	ABC	I	561
Sr28	2BL	wPt-7004-PCR	Traes_2BL_05498B97F	ABC	B	3406725
Sr28	2BL	wmc332	Traes_2BL_94A287CDF	NLR	CNL	5041884
Sr32	2DS	csSr32#1	Traes_2DS_C9635AFF7	NLR	CNL	1422665
Sr33	1DS	Xbarc152	Traes_1DS_4BB707532	START	START	17958112
Sr33	1DS	Xcfd15	Traes_1DS_9EABB4B7A	NLR	CNL	9523
Sr35	3AL	Xcfa2170	Traes_3AL_2F01E902F	NLR	CNL	912281
Sr35	3AL	AK335187	Traes_3AL_6AF405498	NLR	CNL	201148
Sr36	2BS	Xgwm271	Traes_2BS_C6941CC6A1	ABC	C	1195930
Sr36	2BS	Xgwm319	Traes_2BS_37A5902AE	NLR	CNL	18911070
Sr36	2BS	Xwmc477	Traes_2BS_37A5902AE	NLR	CNL	6123122
Sr36	2BS	Xgwm501	Traes_2BS_37A5902AE	NLR	CNL	90499298
Sr36	2BS	Xstm773-2	Traes_2BS_37A5902AE	NLR	CNL	3809179
Sr36	2BS	Xbarc51	Traes_2BS_E50A72202	NLR	N/A	4320829
Sr36	2BS	Xcfa2076	Traes_2BS_5A3F0F7D3	NLR	CNL	6141806
Sr39/Lr35	2BS	Sr39#22r	Traes_2BS_12F08B556	NLR	CNL	4672355
Sr39/Lr35	2BS	Sr39#50s	Traes_2BS_762E4C62C	ABC	Gwbc	883529
Sr39/Lr35	2BS	Xrwgs27	Traes_2BS_5BC897098	NLR	CNL	3379670
Sr39/Lr35	2BS	Xrwgs29	Traes_2BS_12F08B556	NLR	CNL	6397932
Sr40	2BL	Xwmc474	Traes_2BL_7BFBA8CBF	ABC	E	1292238
Sr40	2BL	Xgwm344	Traes_2BL_FB78023C0	NLR	CNL	104742
Sr40	2BL	Sr39#22r	Traes_2BL_A38247ABE	START	OTHER	16533368
Sr45	1DS	cssu45	Traes_1DS_EFA1BC727	NLR	CNL	984533
Sr47	2BL	Xgpw4043	Traes_2BL_05498B97F	ABC	B	1917410
Sr47	2BL	Xgwm501	Traes_2BL_18FA7945F	NLR	CNL	1753935
Sr47	2BL	Xgwm47	Traes_2BL_C607B44E5	NLR	CNL	3221143
Sr47	2BL	Xgpw4165	Traes_2BL_7A79D5FF4	NLR	CNL	769931
Sr49	5BL	sun479	Traes_5BL_C37854F54	NLR	CNL	502675
Sr49	5BL	sun209	Traes_5BL_6E6C5DFB3	NLR	CNL	2478875
Sr52	6AL	BE497099-STS	Traes_6AL_BC6F883EA	NLR	CNL	31151068
Sr52	6AL	WMS570	Traes_6AL_91A76CBCC	ABC	I	4349792
Sr56	5BL	sun320	Traes_5BL_2994AAF19	ABC	Gwbc	36443686
SrCad/Sr5/Sr42	6DS	FSD_RSA	Traes_6DS_2C3A6C567	ABC	Gpdr	1982665
SrND643	4AL	gwm350	Traes_4AL_7AFBA6334	NLR	CNL	293
SrND643	4AL	wmc219	Traes_4AL_7E627E983	NLR	CNL	99528
SrTA10171	7DS	Xgdm88	Traes_7DS_82476C972	NLR	N/A	1049433
SrTA10171	7DS	Xwmc827	Traes_7DS_8F089F2B8	ABC	Gpdr	128102
SrTA10187	6DS	Xcfd49	Traes_6DS_26464DCAD	START	OTHER	779270
SrTA10187	6DS	Xbarc173	Traes_6DS_D8603CBD2	NLR	CNL	599413
Sr1RSamigo	1AL	Xscm9	Traes_1AL_5A4E3C4FC	START	START	458555
QSr.abr- 7AL	7AL	IWB28967	Traes_7AL_DD6D788BE	NLR	CNL	572639
QSr.abr- 7AL	7AL	IWAB8036	Traes_7AL_72D98CFA2	ABC	Gpdr	10799444
QSr.abr- 7AL	7AL	IWA4434	Traes_7AL_13357E3DA	NLR	CNL	154198
QSr.abr- 7AL	7AL	IWB46162	Traes_7AL_3F2C16688	NLR	CNL	1050426
Yr5	2BL	Xbarc349	Traes_2BL_C4457E395	ABC	C	7764108
Yr5	2BL	Xwmc175	Traes_2BL_05498B97F	ABC	B	3515566
Yr5	2BL	Xbarc167	Traes_2BL_99E6F7DB4	NLR	CNL	113146
Yr15	1BS	Xbarc8	Traes_1BS_3B3922571	ABC	Gwbc	3259161
Yr15	1BS	Xgwm413	Traes_1BS_6C40DD844	ABC	B	6923334
Yr36	6BS	Xucw125	Traes_6BS_59D86764B	ABC	B	15345575
Yr43	2BL	Xgwm501	Traes_2BL_18FA7945F	NLR	CNL	1753935
Yr44	2BL	Xgwm501	Traes_2BL_18FA7945F	NLR	CNL	1753935
Yr53	2BL	Xwmc441	Traes_2BL_B0DA0AF08	NLR	CNL	806444
Yr53	2BL	Xgwm501	Traes_2BL_18FA7945F	NLR	CNL	1753935
Yr53	2BL	Barc349	Traes_2BL_C4457E395	ABC	C	7764108
Sr9h/SrWeb	2BL	GWM47	Traes_2BL_618BF6190	IWGSC_CSS_2BL_scaff_8084640	680	1017
SrND643	4AL	gwm350	Traes_4AL_B0ABF8863	IWGSC_CSS_4AL_scaff_7168563	4595	7201
SrND643	4AL	wmc219	Traes_4AL_E769BB5A6	IWGSC_CSS_4AL_scaff_7020598	1510	3758
SrTA10171	7DS	Xgdm88	Traes_7DS_6233E5A7D	IWGSC_CSS_7DS_scaff_3964572	2916	8510
SrTA10171	7DS	Xwmc827	Traes_7DS_8E656BA43	IWGSC_CSS_7DS_scaff_3888469	1	411
SrTA10171	7DS	Xgdm88	Traes_7DS_0A15D436C	IWGSC_CSS_7DS_scaff_875178	1	215
SrTA10187	6DS	Xbarc173	Traes_6DS_2B6F86A1B1	IWGSC_CSS_6DS_scaff_2123506	1113	2817
Yr5	2BL	Xbarc167	Traes_2BL_1615A24C0	IWGSC_CSS_2BL_scaff_6870571	51	258
Yr5	2BL	Xbarc349	Traes_2BL_CCADA4784	IWGSC_CSS_2BL_scaff_8048436	10311	18015
Yr5	2BL	Xwmc175	Traes_2BL_D7E37D22E	IWGSC_CSS_2BL_scaff_7994097	5601	8848
Yr7	2B	WMS526	Traes_2BS_BFA4E36B5	2B	39340392	39344492
Yr10	1B	PSP3000	Traes_1BL_3BAB2E95C	1B	283104518	283108600
Yr15	1BS	Xbarc8	Traes_1BS_995C054F7	IWGSC_CSS_1BS_scaff_3423956	5095	5870
Yr15	1BS	Xbarc8	Traes_1BS_EB02D6D1E	IWGSC_CSS_1BS_scaff_3442839	1	1342
Yr18	7D	WMS295	Traes_7DL_F27D960A9	IWGSC_CSS_7DL_scaff_3372776	1	603
Yr24	1B	BARC187	Traes_1BL_BCA60D8B6	IWGSC_CSS_1BL_scaff_3858366	4583	6233
Yr36	6BS	Xucw130	Traes_6BS_6D0EAEE57	IWGSC_CSS_6BS_scaff_2937320	1	8310
Yr43	2BL	Xgwm501	Traes_2BL_5A6462E28	IWGSC_CSS_2BL_scaff_2512430	11	594
Yr43	2BL	Xgwm501	Traes_2BL_9FF00476D	IWGSC_CSS_2BL_scaff_8026696	7	1235
Yr44	2BL	Xgwm501	Traes_2BL_5A6462E28	IWGSC_CSS_2BL_scaff_2512430	11	594
Yr44	2BL	Xgwm501	Traes_2BL_9FF00476D	IWGSC_CSS_2BL_scaff_8026696	7	1235
Yr53	2BL	Xwmc441	Traes_2BL_07EC87598	IWGSC_CSS_2BL_scaff_8050258	2555	5769
Yr53	2BL	Xgwm501	Traes_2BL_5A6462E28	IWGSC_CSS_2BL_scaff_2512430	11	594
Yr53	2BL	Xwmc441	Traes_2BL_79FE1CC8F	IWGSC_CSS_2BL_scaff_8092698	4881	6158
Yr53	2BL	Xgwm501	Traes_2BL_9FF00476D	IWGSC_CSS_2BL_scaff_8026696	7	1235
Yr53	2BL	Barc349	Traes_2BL_5191CFAEC	IWGSC_CSS_2BL_scaff_8084651	1735	2735
