# Supplementary material for: Prediction and analysis of three gene families related to leaf rust (Puccinia triticina) resistance in wheat (Triticum aestivum L.)
Source: BMC Plant Biol. 2017 Jun 20;17:108. doi: 10.1186/s12870-017-1056-9 (PMC5477749; doi:10.1186/s12870-017-1056-9)
Supplement: Supplementary file 8 — RNA-seq expression values (in unit of TPM or transcripts per million) of ABC, NLR and START genes in resistant and susceptible wheat hosts at five time points (0 dpi, 1 dpi, 2 dpi, 3 dpi and 5 dpi or days post inoculation), fold changes of genes expressed in both resistant and susceptible wheat, and genes expressed only in the resistant or susceptible wheat. (XLSX 211 kb) [file 12870_2017_1056_MOESM8_ESM.xlsx]

## Sheet: resistant
The expression value (TPM or no transcripts per million reads) of ABC, NLR and START genes during five days post inoculation (dpi) in the resistant wheat
Geneid	0dpi	1dpi	2dpi	3dpi	5dpi
Traes_1AL_A46B5ED96	0.04	0.51	0.4	0.63	0.7
Traes_1AL_A54B21BC1	0.2	0.63	1.07	2.28	3.07
Traes_1AL_65E83FAC2	0.03	0.2	0.29	0.34	0.47
Traes_1AL_AAB83FA9B	0.08	1.64	0.79	3.56	6.77
Traes_1AL_8E5FC342D	0	0	0	0.01	0.02
Traes_1AL_6CD69EE7E	0.07	0.5	0.57	0.77	0.71
Traes_1AL_3564C0828	0.04	0.68	0.32	1.92	4.52
Traes_1AL_F6CEE3985	0	0	0.03	0.02	0.02
Traes_1AS_A23BA47E3	0.14	1.12	1.25	1.77	2.11
Traes_1AS_8D33AB43B	0.19	1.42	1.65	2.25	2.37
Traes_1AS_B9D8170A7	0	0.07	0.18	0.16	0.05
Traes_1AS_EB5297361	0.29	1.14	2.57	3.71	2.17
Traes_1AS_49D9971F6	0.09	0.24	1.64	1.16	0.8
Traes_1AS_462C8AC79	0.05	0.42	0.33	0.7	1.3
Traes_1AS_3610062CB	0.57	14.48	5.02	6.84	6.69
Traes_1BL_2964F774E	0.01	0.4	0.17	0.48	0.73
Traes_1BL_9FCB31A4D	0.01	0.32	0.07	0.25	0.28
Traes_1BL_57819993D	0.1	1.16	0.76	1.57	1.05
Traes_1BL_137EA1D05	0.11	0.39	0.65	1.1	1.59
Traes_1BL_8F3E42C0A	0.09	0.49	0.7	0.8	0.57
Traes_1BL_DD4D515A2	0	0	0	0.01	0
Traes_1BL_2D138EB1D	0	0	0	0.02	0.02
Traes_1BL_835B86EA6	0.14	1.69	1.3	1.87	1.76
Traes_1BL_001395045	0.05	1.03	0.51	0.72	0.81
Traes_1BS_3B3922571	0.02	0.07	0.17	0.14	0.09
Traes_1BS_6C40DD844	0.52	10.98	4.08	5.75	6.12
Traes_1BS_7026E8984	0.19	1.3	1.62	2.33	2.29
Traes_1DL_56C09DCA8	0.06	1.57	0.6	1.59	2.53
Traes_1DL_A6FE85E09	0.04	1.1	0.33	0.89	1.37
Traes_1DL_099BB52C8	0.09	0.52	0.69	0.58	0.63
Traes_1DL_F7B852321	0.01	0.05	0.07	0.06	0.07
Traes_1DL_29A1022CF	0.02	0.1	0.12	0.2	0.2
Traes_1DL_3A63240351	0.12	1.58	1.34	1.86	1.64
Traes_1DL_29F70492C	0.08	1.37	0.77	1.68	1.3
Traes_1DS_9C041C718	0.27	10.41	2.33	2.94	2.95
Traes_1DS_D8A151F6E	0.15	0.99	1.27	1.91	1.96
Traes_1DS_0176B897D	0.13	1.49	1.25	1.22	0.76
Traes_1DS_0CB6BB053	0.03	0.12	0.32	0.33	0.19
Traes_2AL_DC1F10E33	0.14	0.46	1.21	1.14	1.03
Traes_2AL_0A38A0EFC	0.34	1.63	2.99	4.13	3.81
Traes_2AL_9A7C0C781	0.02	0.05	0.26	0.24	0.25
Traes_2AL_A63E7E7D1	0.15	1.73	1.25	0.71	0.62
Traes_2AL_3F304D4AF	0	0.01	0	0.02	0.01
Traes_2AL_2F9F6DB1A	0.13	0.88	1.36	1.92	1.93
Traes_2AL_CB95E606C	0	0.11	0.04	0.03	0.02
Traes_2AL_3E22C39F2	0.06	0.86	0.41	0.64	0.6
Traes_2AL_9C8ACA6B9	0	0	0	0.01	0.03
Traes_2AS_33A368576	0	0	0.01	0	0.04
Traes_2AS_FE3FAFAE1	0.01	0.03	0.02	0.12	0.14
Traes_2AS_537A8D6B5	0.01	1.18	0.16	0.34	0.31
Traes_2AS_DEFD5468C	0.04	0.05	0.2	0.18	0.24
Traes_2AS_BEC52D89E	0.07	0.33	0.63	0.66	0.29
Traes_2AS_1CBBCBAA2	0	0.02	0	0	0
Traes_2AS_9CD650EBE	0.05	0.34	0.47	0.53	0.4
Traes_2BL_FA664B7C6	0.06	0.11	0.5	0.82	1.27
Traes_2BL_2E1918E7F	1.14	6.16	10.36	13.2	12.72
Traes_2BL_76BE4AAF8	0	0	0.03	0	0
Traes_2BL_1F6C61302	0	0	0.01	0.01	0.04
Traes_2BL_1395C82D5	0.09	0.41	0.66	0.78	1.33
Traes_2BL_7BFBA8CBF	0.04	0.35	0.32	0.44	0.44
Traes_2BL_6FFD5A5E0	0.07	0.34	0.56	0.76	0.78
Traes_2BL_025BB7A01	0	0	0	0.03	0.04
Traes_2BL_C4457E395	0.15	0.68	1.42	1.22	1.5
Traes_2BL_05498B97F	0	0.13	0.04	0.02	0.02
Traes_2BL_E81E303BA	0	0	0.03	0	0
Traes_2BL_A77ABD51C	0.06	0.65	0.47	0.19	0.16
Traes_2BS_C52A9FD78	0.01	0.03	0.05	0.21	0.29
Traes_2BS_C6941CC6A1	0	0	0.02	0.02	0
Traes_2BS_1ABE92B8A	0.2	0.27	1.28	0.9	0.87
Traes_2BS_762E4C62C	0.02	0.01	0.21	0.12	0.22
Traes_2BS_C57F6F3AD	0.02	0.74	0.23	0.41	0.48
Traes_2BS_7E82A5E2A	0.28	1.67	2.12	3.01	2.21
Traes_2BS_16858EC30	0.26	2.05	2.16	2.86	2.72
Traes_2DL_5E8337198	0.04	0	0	0	0
Traes_2DL_BEFA5F419	0.29	2.89	2.24	1.8	1.46
Traes_2DL_E79ECCBC9	0.09	0.36	0.86	1.32	1.23
Traes_2DL_AADC2EA0F	0.08	0.58	0.53	0.68	0.69
Traes_2DL_B0DF9C2A0	0.02	0.03	0.13	0.15	0.22
Traes_2DL_5F40C7E14	1.3	7.83	10.91	13.21	12.14
Traes_2DL_71A41640C	0.18	0.53	1.8	1.32	1.36
Traes_2DL_E566C63F1	0	0.17	0.04	0.03	0.02
Traes_2DS_A8B23EC52	0.03	2.27	0.39	0.91	0.91
Traes_2DS_6CC925A22	0	0	0	0.07	0.71
Traes_2DS_0BF065EE7	0.44	4.38	3.55	5.81	5.21
Traes_2DS_C1B756730	0.2	1.81	1.87	2.48	2.28
Traes_2DS_51F698FD8	0.02	0	0.08	0.76	1.4
Traes_2DS_E2D47A54E	0	0.03	0.01	0.01	0.01
Traes_2DS_677AECF17	0	0.02	0.01	0.09	0.7
Traes_2DS_44A7F70FB	0.02	0.12	0.16	0.51	0.81
Traes_3AL_5F34921C3	0.01	0.05	0.2	0.16	0.07
Traes_3AL_AA2B2E395	0.43	0.65	3.54	3.37	1.94
Traes_3AL_32C9EEC67	1.25	12.21	11.35	11.08	8.88
Traes_3AL_6BB20CF42	0.03	0.34	0.25	0.33	0.32
Traes_3AL_410279DC6	0.27	1.13	2.67	2.55	2.18
Traes_3AL_D7E2ECB10	0.21	1.04	1.82	1.77	1.41
Traes_3AL_7CB04FA8C	0	0.01	0.02	0.02	0.01
Traes_3AL_EEA2DF5E4	0	0.03	0.02	0.03	0.03
Traes_3AL_C037AF452	0.01	0.07	0.11	0.17	0.13
Traes_3AL_DFF456747	0.32	1.31	2.48	2.4	3.24
Traes_3AL_9221B79A1	0.02	0.56	0.16	0.41	0.55
Traes_3AL_9E1DC3D43	0	0.06	0.02	0.04	0.06
Traes_3AL_100F4B2F4	0.2	3.21	1.72	2.31	2.2
Traes_3AL_2743B535D	3.4	21.11	30.71	33.26	31.41
Traes_3AL_EF19996B2	0.01	0.01	0.02	0.01	0.01
Traes_3AL_68C8F32D8	0.3	3.66	2.67	3.27	2.87
Traes_3AL_9A8C62E7A	0.04	0.13	0.55	0.41	0.4
Traes_3AL_504F7F2BB	0.02	0.18	0.17	0.13	0.12
Traes_3AL_D6ED281BC	0	0.14	0.02	0.02	0.01
Traes_3AL_C3A46A4FB	0.01	0.69	0.07	0.24	0.53
Traes_3AS_01D9DAFC2	1.5	9.4	9.85	13.99	10.46
Traes_3AS_EA57ECD4C	0	0	0.03	0	0.09
Traes_3AS_2A8DE2D3A	0	0.02	0.01	0.03	0.01
Traes_3AS_BB185F2EB	0.3	1.73	3.13	3.31	4.17
Traes_3AS_38993748F	0	0.04	0.01	0.02	0.04
Traes_3AS_FD018268B	0.31	83.5	3.69	6.43	10.61
Traes_3AS_E18F065A3	1.87	11.9	14.74	15.15	12.14
Traes_3AS_8F8996330	0	0.19	0.21	0	0.11
Traes_3B_064551019	0	0.01	0.01	0.02	0.03
Traes_3B_F659E64C1	0	0.13	0.02	0.04	0.05
Traes_3B_9C0B9A3F6	1.15	6.42	8.82	10.08	7.87
Traes_3B_F348A6AAF	4.47	30.88	42.88	45.24	45.35
Traes_3B_7E4F18174	0	0.25	0.01	0.07	0.17
Traes_3B_292E8BD00	0.04	0.83	0.49	1.62	4.51
Traes_3B_0CD91DCF2	0.05	0.19	0.51	0.84	0.56
Traes_3B_036F8EC27	0.04	0.36	0.22	0.34	0.4
Traes_3B_2D34DA636	0.01	0.11	0.07	0.18	0.23
Traes_3B_EECEB9046	0.06	0.54	0.4	0.51	0.62
Traes_3B_3CBD6FF3F	0	0	0.01	0	0.01
Traes_3B_4376BABB6	0.03	0.33	0.27	0.31	0.29
Traes_3B_2A8F84ADE	0	0	0.01	0	0
Traes_3B_5FDDEC00B	0	0.03	0.04	0.03	0.03
Traes_3B_57C0FCE28	0	0.4	0.1	0.18	0.4
Traes_3B_A6D7CA5C4	0.03	0.04	0.17	0.17	0.09
Traes_3B_E1D9AD646	0	0.06	0.05	0.11	0.1
Traes_3B_B018E0E3F	1.2	9.36	11.18	10.9	9.38
Traes_3B_77C6EE076	0.41	2.21	3.86	4.78	4.72
Traes_3B_C307C1503	0.21	1.18	1.68	2.17	2.05
Traes_3B_CDF08D52A	0.32	4.48	2.73	3.62	3.2
Traes_3B_CED217F21	0.01	0	0.08	0.06	0.02
Traes_3B_74B89A214	0.01	0.07	0.02	0.09	0.09
Traes_3B_B4568C0AB	0	0.03	0.03	0.03	0.06
Traes_3B_4434107C4	0.04	11.84	1.5	3.83	3.45
Traes_3B_52F31A4E4	0	0.01	0.02	0.02	0.01
Traes_3B_4337325DD	0	0.02	0.03	0.04	0.03
Traes_3B_AF6D93473	0.03	0.24	0.12	0.28	0.39
Traes_3B_159FAA97E	0.49	1.78	4.98	4.91	4.01
Traes_3B_E24B86D57	0.13	0.53	1.12	1.03	0.97
Traes_3B_80E2E63D9	0.02	0.07	0.28	0.15	0.15
Traes_3B_41B549B49	0.21	2.45	2.04	2.25	2.39
Traes_3B_9A61DFBAA	0.19	37.17	1.8	4.32	6.62
Traes_3DL_BE780290A	0.1	1.29	0.86	0.94	0.94
Traes_3DL_BE884863B	0.11	2.9	1.26	2.67	4.54
Traes_3DL_AFB1EC0FE	5.13	33.46	45	50.18	48.57
Traes_3DL_0253F1D11	1.67	16.58	13.93	14.24	12.99
Traes_3DL_9A56166D1	0.14	2.08	1.31	1.75	1.6
Traes_3DL_609DF5484	0.28	1.27	2.14	3.11	2.74
Traes_3DL_4CFE5B61E	0.04	0.21	0.52	0.34	0.26
Traes_3DL_1CC5B3AEE	0.19	0.77	1.48	1.54	1.11
Traes_3DL_DEA9A414D	0.07	0.06	0.42	0.38	0.17
Traes_3DL_365F92C64	0	0.29	0.18	0.37	0.4
Traes_3DL_B62A5FB0E	0.02	2.28	0.17	0.62	1.08
Traes_3DL_325A49FCC	0.12	0.22	0.86	0.7	0.4
Traes_3DL_3C7A1E46C	0	0.01	0.02	0.02	0.02
Traes_3DL_E2C3A375E	0.02	0.51	0.17	0.89	0.9
Traes_3DL_8416E784C	0.05	0.21	0.78	0.52	0.43
Traes_3DL_920C6D20E	0.04	6.71	1.12	3.11	3
Traes_3DL_47DECD49E	0.04	0.34	0.32	0.41	0.41
Traes_3DL_C426849EA	0	0.37	0.02	0.04	0.06
Traes_3DL_4F9017AC8	0.02	0.41	0.18	0.3	0.24
Traes_3DL_D5C165349	0.01	0.02	0.07	0.08	0.06
Traes_3DS_EE5D85DE2	0.24	45.17	3.64	6.34	8.28
Traes_3DS_228D723E9	0.02	0.14	0.24	0.64	0.44
Traes_3DS_6774BF63A	0.37	2.14	3.98	4.69	5.1
Traes_3DS_45058B0D3	0	0.02	0.01	0.01	0.02
Traes_3DS_A07D6AF6B	0.81	4.29	6.02	6.22	4.96
Traes_3DS_294EA7477	0.32	75.68	5.59	9.96	14.39
Traes_4AL_603B6DC64	0.07	0.36	0.41	1.76	2.28
Traes_4AL_2D499E602	0	0.01	0.02	0.04	0.04
Traes_4AL_7468B642E	0	0	0.03	0.03	0
Traes_4AL_42B2DF50B	0	0.01	0.04	0.03	0.21
Traes_4AL_F1CD6BBBC	0	0	0.02	0.01	0.01
Traes_4AL_70CC7A646	0.01	0.86	0.12	0.27	0.62
Traes_4AL_9B4EA417B	0.05	0.1	0.71	0.37	0.77
Traes_4AL_BDABA3C02	0.01	0.03	0.1	0.14	0.2
Traes_4AS_6A57D15D9	1.93	13.22	12.92	15.2	12.09
Traes_4AS_D81176DF4	0.01	0.13	0.12	0.21	0.24
Traes_4AS_F238AFB04	0.53	4.19	5.51	7.4	6.96
Traes_4AS_DB403BDB6	0.18	1.82	1.32	1.44	1.28
Traes_4AS_0852A882E	0.17	3.29	1.38	1.91	1.9
Traes_4AS_45F88E6B8	0.66	5.74	6.89	8.82	5.31
Traes_4AS_63DC21A39	2.44	20.13	21.54	23.54	22.98
Traes_4AS_608FEB71B	0	0	0.02	0.02	0.01
Traes_4AS_C710FA713	0.09	0.9	0.86	0.94	0.83
Traes_4AS_07B3AC505	0.19	0.61	1.61	2.91	2.94
Traes_4BL_7D82EE2E5	0.45	3.26	3.2	4.05	3.65
Traes_4BL_8A8D56D7B	0.17	2.7	1.46	2.05	1.95
Traes_4BL_9BA734F55	0.02	0.04	0.33	0.32	0.14
Traes_4BL_B4A3BF346	0.78	5.8	6.87	7.7	5.22
Traes_4BL_498B40AA4	0.1	0.83	0.84	0.97	0.94
Traes_4BL_44E2F654C	0	0.06	0.05	0.08	0.06
Traes_4BL_9F1BFA87A	0.08	5.82	0.8	0.89	0.61
Traes_4BL_7091749BF	0.1	1.03	0.46	0.75	0.58
Traes_4BS_5F9A1C103	0.01	0.09	0.08	0.08	0.07
Traes_4BS_4B0618774	0	0	0.02	0.04	0.03
Traes_4BS_FD2D43C7E	0.02	0.01	0.06	0.19	0.12
Traes_4BS_B386725C0	0.14	1.15	1.15	2.08	2.18
Traes_4BS_E811DB673	3.1	20.29	28.56	31.16	29.82
Traes_4BS_B5519C4BF	0.3	2.45	2.88	4.56	4.48
Traes_4DL_CD9F2C6A5	0.39	3.63	3.62	4.16	2.61
Traes_4DL_14327AF39	0.19	4.59	1.77	2.18	2.24
Traes_4DL_7C1FE7A7D	0.19	1.86	1.78	2.3	1.78
Traes_4DL_0AEC31110	0.41	3.38	3.93	3.86	3.58
Traes_4DL_82BC827A6	0.12	1.3	1.52	1.99	2.13
Traes_4DL_B2C8EE828	0	0	0.02	0	0.03
Traes_4DL_BDF2B818C	0.29	4.9	2.43	2.32	2.14
Traes_4DL_BC7EB3851	0	0	0	0	0.01
Traes_4DL_49B328F1F	0.28	5.35	2.24	3.37	2.85
Traes_4DL_B138DF6FC	0.14	1.1	0.88	1.33	0.85
Traes_4DL_092403683	0	0	0	0.28	0
Traes_4DS_BE0C2FDDF	0.02	0.15	0.25	0.51	0.54
Traes_4DS_610223BF2	0	0	0.01	0.01	0.04
Traes_4DS_EAB9A69C5	0	0.01	0.02	0.06	0.04
Traes_4DS_5BBCE1A2A	3.54	28.88	30.17	32.59	32.59
Traes_4DS_ED5F49735	0.01	0.01	0.06	0.04	0.07
Traes_5AL_6A2992B63	0.88	9.92	7.1	8.53	8.59
Traes_5AL_4E0CF9929	0.02	0.03	0.14	0.35	0.17
Traes_5AL_F8FDAC215	0.01	0.28	0.08	0.49	1.74
Traes_5AL_32C87EDAF	0	0.01	0.02	0.01	0.04
Traes_5AL_FA71552A8	0.13	1.25	0.81	1.02	0.78
Traes_5AL_54CBC7523	1.37	4.99	9.74	16.47	17.18
Traes_5AL_678EA44B2	0	0	0	0.02	0.01
Traes_5AL_6FA699CD8	0.2	0.89	1.55	1.25	0.54
Traes_5AL_720FE71E5	0	0.01	0	0	0
Traes_5AL_614415CDF	0	0	0	0.01	0
Traes_5AL_8282D7D5A	0.33	0.97	1.92	3.57	3.09
Traes_5AL_675886708	0.05	0.2	0.25	0.35	0.25
Traes_5AL_E1CFDB279	0.01	0.04	0.11	0.26	0.17
Traes_5AL_4F92199C8	0.39	1.95	3.92	4.23	3.36
Traes_5AS_437E0C828	0.81	2.66	6.65	7.03	6
Traes_5AS_D714D4951	0.03	0.82	0.28	0.66	1.51
Traes_5AS_C606A8A1F	0.03	0.73	0.29	0.83	1.57
Traes_5BL_D71543428	0.47	1.84	4.49	6.84	10.56
Traes_5BL_AAE5B3832	0.03	1.37	0.41	2.26	7.89
Traes_5BL_CB26F3E25	0	0	0.04	0.05	0.01
Traes_5BL_1315614DC	0.38	1.12	2.39	3.08	2.54
Traes_5BL_D558B7306	0.14	1.5	1.11	1.39	0.97
Traes_5BL_3E1A739FF	0	0	0	0	0.01
Traes_5BL_AE6D54F4B	0	0	0	0.01	0
Traes_5BL_38E3B3A8C	0.03	0.01	0.12	0.11	0.15
Traes_5BL_DB6881818	0.51	1.75	4.39	4.54	3.7
Traes_5BL_D22690682	0	0	0	0.01	0
Traes_5BL_428477F47	0	0	0	0	0.01
Traes_5BL_73C3585C3	0.02	0.17	0.16	0.15	0.12
Traes_5BL_2994AAF19	0.44	1.3	2.36	3.89	3.28
Traes_5BL_873CE02D7	0	0.01	0	0.04	0
Traes_5BS_530BD50C3	0.25	1.52	2.75	3.04	2.8
Traes_5DL_A7D264077	0.04	3.41	0.4	2.52	7.82
Traes_5DL_BA58FDAD6	0.26	2.84	1.43	3.29	3.44
Traes_5DL_63DF8D609	0.01	0.17	0.1	0.12	0.09
Traes_5DL_FA626A188	0.05	0.35	0.38	0.48	0.47
Traes_5DL_7514D124D	0.89	3.12	8.59	11.45	12.98
Traes_5DL_52AD45C60	0	0	0	0.01	0
Traes_5DL_3EFE422D4	0.26	2.06	2.19	2.68	2.03
Traes_5DL_471F55F30	0	0	0.01	0.01	0.01
Traes_5DL_3BFBC7706	0.02	0.06	0.15	0.31	0.23
Traes_5DL_6BFE305FD	0.01	0.04	0.06	0.33	1.04
Traes_5DL_C1A41151E	0.49	1.51	4.58	3.94	4.09
Traes_5DL_B903139AB	0.01	0.07	0.08	0.18	0.13
Traes_5DS_E67CEBCA2	0.24	0.84	1.85	2.16	2.21
Traes_5DS_D90F8549E	0.01	0.05	0.13	0.12	0.03
Traes_6AL_91A76CBCC	0	0	0.01	0.01	0
Traes_6AL_5E2427983	0.2	2.4	2	2.2	2.1
Traes_6AL_B78C896E8	0	0	0	0.01	0
Traes_6AS_AA9004965	0.01	0.05	0.06	0.12	0.11
Traes_6AS_60270B4C7	0.02	0.32	0.18	0.5	1.19
Traes_6AS_EB590F732	0.15	0.3	0.71	0.53	0.3
Traes_6AS_4E111F83D	0	0.01	0.03	0.07	0.05
Traes_6AS_B6D1976D6	0	0.03	0.03	0.02	0.01
Traes_6AS_25CB8EBCD	0.02	0.32	0.29	0.89	1.28
Traes_6BL_B516CBDAA	0	0.04	0.02	0.01	0.03
Traes_6BL_CED3DB508	0.65	6.1	5.5	7.11	7.43
Traes_6BL_80B29D98E	0.63	6.5	5.29	4.56	4.72
Traes_6BS_4723C124F	0	0.18	0.05	0.12	0.43
Traes_6BS_6743371F8	0.01	0.1	0.05	0.1	0.07
Traes_6BS_29525FB0F	0	0.01	0	0.02	0.01
Traes_6BS_59D86764B	0.06	0.17	0.26	0.54	0.56
Traes_6BS_6E4ED00B5	0.03	0.52	0.42	1.01	1.72
Traes_6BS_C6A824E68	0	0.26	0.01	0.1	0.43
Traes_6DL_11D8C3F4C	1.19	12.81	10.97	14.02	13.83
Traes_6DL_534DC1B5D	0	0.01	0.01	0	0
Traes_6DL_5FAE320A9	0	0.11	0	0	0.02
Traes_6DL_1336419B9	0	0.17	0	0	0.01
Traes_6DL_B01E3A7AA	0.57	6.28	4.44	4.54	4.14
Traes_6DS_545F22307	0	0.01	0.02	0.01	0
Traes_6DS_5500883E3	0	0.05	0.02	0.03	0.02
Traes_6DS_75C2FBF08	0.01	0.05	0.03	0.05	0.12
Traes_6DS_958B4FCE5	0.05	0.97	0.55	2.08	3.59
Traes_6DS_C0358414B	0.06	0.08	0.44	0.31	0.11
Traes_7AL_E23AB4A0E	0.03	1.62	0.69	0.73	0.31
Traes_7AL_1873B692E	0.01	0.27	0.05	0.18	0.51
Traes_7AL_D94EE789C	0.95	5.28	6.14	6.24	4.35
Traes_7AL_7E1C0EDEE	0	0.22	0.05	0.15	0.33
Traes_7AL_A29227860	0.01	0.06	0.05	0.07	0.06
Traes_7AL_9973DB751	0.01	0.04	0.03	0.04	0
Traes_7AL_7BD10B6C7	0.1	5.06	1.34	2.31	2.34
Traes_7AL_043F7AE3F	0.01	0.11	0.05	0.29	1.51
Traes_7AL_72D98CFA2	0	0.02	0.06	0.07	0.05
Traes_7AL_DA2363243	0.05	1.81	0.9	0.76	0.5
Traes_7AS_FD057D02F	0	0	0.03	0.02	0.01
Traes_7AS_759729DB8	0.01	0.01	0.02	0.02	0.03
Traes_7AS_961F1236B	0.51	12	4.4	7.36	7.21
Traes_7AS_E1EA01D49	0.01	0.02	0.1	0.11	0.06
Traes_7AS_6612D0689	0	0.02	0.03	0.06	0.06
Traes_7AS_7A237402A	0.04	0.05	0.45	0.2	0.3
Traes_7AS_8CA2DF440	0	0.02	0	0.01	0.01
Traes_7AS_2D1970A51	0.1	0.27	0.75	0.74	0.54
Traes_7AS_86392D8DF	0.37	1.06	2.44	3.44	2.76
Traes_7AS_5A393AF17	0.11	0.43	0.68	0.8	0.65
Traes_7AS_8CC30284A	0.19	2.52	1.94	2.17	1.7
Traes_7AS_2635B1D26	0.08	0.12	0.55	0.6	0.43
Traes_7BL_A4C3C56C1	0	0	0.04	0.09	0.08
Traes_7BL_29A5DB0A1	0	0	0	0	0.03
Traes_7BL_D3A25B6C7	0	0.19	0.03	0.15	0.23
Traes_7BL_CDB2D621E	0	0.01	0.02	0.05	0.05
Traes_7BL_E4BC8AB8B	0.07	2.75	0.67	1.61	1.88
Traes_7BL_4CFC83015	0.01	0.17	0.11	0.08	0.05
Traes_7BL_C6E6BE7FC	0	0.02	0.03	0.03	0.04
Traes_7BL_96B1C54E6	0	0.02	0	0.03	0.02
Traes_7BL_94589D01F	0	0.02	0.03	0.07	0.22
Traes_7BL_B89F060AB	0	0	0	0	0.09
Traes_7BL_A7D3D1B41	0.59	2.58	4.15	4	3.13
Traes_7BS_C88DFDEDC	0.2	3.51	1.64	2.93	2.23
Traes_7BS_5A0E77FB8	0.02	0.05	0.34	0.25	0.08
Traes_7BS_4318E31F0	0	0.05	0.03	0.05	0.07
Traes_7BS_2C8BBCF30	0.04	0.78	0.39	0.52	0.42
Traes_7BS_47C4BF060	0.01	0.02	0.01	0.03	0.03
Traes_7BS_BB0FECDBE	0.06	1.47	0.9	0.97	0.91
Traes_7BS_9BA88326B	0.01	0.09	0.18	0.23	0.27
Traes_7BS_8BF10E322	0.08	0.15	0.57	0.66	0.53
Traes_7BS_A38FF94BD	0.05	0.1	0.29	0.36	0.28
Traes_7BS_863DEC7CB	0.13	0.67	0.94	1.05	1.22
Traes_7BS_5658CFA84	0.01	0.16	0.08	0.1	0.25
Traes_7BS_3FE10DB62	0.88	19.89	7.56	12.72	13.59
Traes_7BS_4014D9044	4.85	27.87	13.98	70.36	23.02
Traes_7BS_D127289AE	0	0	0.02	0	0.02
Traes_7BS_19F2FAA1E	0.01	0.02	0	0.03	0.02
Traes_7BS_E67B3797A	0.02	0.04	0.13	0.19	0.1
Traes_7BS_55471F0FB	0.03	0.06	0.29	0.34	0.38
Traes_7BS_C0604DCF9	0	0.02	0.04	0.03	0.03
Traes_7BS_EC453C646	0.01	0.14	0.08	0.43	1.48
Traes_7BS_3DFEC17DC	0.02	0.03	0.11	0.14	0.15
Traes_7BS_2EC93A7D7	0.04	0.49	0.32	0.55	0.53
Traes_7BS_CF247665F	0.01	0.01	0.06	0.06	0.03
Traes_7BS_41D204610	0	0.04	0	0.27	0
Traes_7DL_695A3E829	0.19	5.35	1.86	2.25	2.07
Traes_7DL_CCE27DF79	0	3.55	0.13	0.81	1.01
Traes_7DL_96D2B780D	0.02	0.13	0.16	0.39	0.4
Traes_7DL_AEAE90568	0	0.05	0.01	0.06	0.05
Traes_7DL_439CC6EA0	0	0	0	0.01	0
Traes_7DL_3E7FAB7C0	0.53	11.41	4.7	7.47	7.63
Traes_7DL_7879433D1	0	0.01	0.01	0	0.02
Traes_7DL_D65B7D0F0	0	0.05	0.03	0.18	0.97
Traes_7DL_E29468A4B	1.77	9.7	11.49	11.83	9.99
Traes_7DL_63530C8FA	0	0.03	0.03	0.01	0.02
Traes_7DL_A745E3DBB	0.01	0.04	0.07	0.11	0.06
Traes_7DL_559DBB4EA	0	0	0	0	0.02
Traes_7DL_24FDB01F2	0.01	0.06	0.21	0.12	0.1
Traes_7DL_A95F658D8	0.04	4.13	0.83	1.39	1.31
Traes_7DS_25B02BA46	0.01	0.08	0.14	0.42	0.84
Traes_7DS_8F089F2B8	0	0.01	0.01	0.03	0
Traes_7DS_040092C6C	0	0	0	0.07	0.05
Traes_7DS_D4E787E78	0	0	0.01	0.01	0.05
Traes_7DS_DE3599825	0.03	0.07	0.22	0.37	0.22
Traes_7DS_AEAC5A726	0.19	5.97	3.54	4.69	2.96
Traes_7DS_EB0ADD31F	0.11	3.14	1.19	1.54	1.12
Traes_7DS_FCD57EBB0	0.01	0.11	0.07	0.11	0.14
Traes_7DS_CDF069696	0.09	2.87	1.08	1.35	1.07
Traes_7DS_11D83215D	0	0	0.01	0.01	0
Traes_7DS_E47115636	0	0	0.01	0	0.03
Traes_7DS_21FC82A6A	0	0	0.01	0.04	0.01
Traes_7DS_81478B5C3	0	0.01	0.04	0.03	0.02
Traes_7DS_9F00BF882	0.03	0.19	0.27	0.25	0.21
Traes_7DS_96333466E	0	0.1	0.14	0.42	1.13
Traes_7DS_98D437BAD	0.02	0.24	0.17	0.22	0.19
Traes_7DS_B65B5CD47	0.03	0.06	0.19	0.23	0.16
Traes_7DS_4759ECAEF	0	0	0.02	0.02	0.04
Traes_7DS_C523A592F	0.07	0.07	0.74	0.67	0.39
Traes_7DS_D89F89766	0	0.01	0.05	0.02	0.02
Traes_7DS_9694B565F	0.19	2.92	3.5	4.66	2.89
Traes_1AL_E34BCBD9A	0	0	0.01	0	0
Traes_1AL_3101735C3	0	0	0.01	0	0.01
Traes_1AL_486E54C74	0	0.02	0.02	0.04	0.01
Traes_1AL_324584CCA	0.01	0.06	0.09	0.15	0.22
Traes_1AL_33C926BB4	0	0.01	0.01	0.01	0.02
Traes_1AL_8FD507F41	0.01	0.02	0.05	0.07	0.09
Traes_1AL_4EB5B61EB	0	0	0.01	0	0
Traes_1AL_B6931117F	0.02	0.03	0.31	0.53	0.54
Traes_1AL_036E330F0	0.02	0.09	0.36	0.49	0.69
Traes_1AL_B069692AB	0	0.03	0.04	0.05	0.08
Traes_1AL_11CA0CD021	0.03	0.34	0.34	0.97	1.22
Traes_1AS_DB68BD22D	0.01	0.04	0.23	0.21	0.06
Traes_1AS_63248B421	0	0.01	0.02	0.01	0.04
Traes_1AS_09B08479A	0.01	0.02	0.05	0.05	0.07
Traes_1AS_9D56D5F6F	0.12	0.75	1.04	1.13	1.09
Traes_1AS_CEF6F9D43	0	0	0.01	0.01	0.01
Traes_1AS_AEF846E0A	0.01	0	0.1	0.13	0.11
Traes_1AS_8BAC45B9A1	0.03	0.33	0.52	1.36	2.21
Traes_1AS_459048879	0.01	0.03	0.06	0.04	0.05
Traes_1AS_860F1C549	0.03	0.07	0.22	0.24	0.25
Traes_1AS_BF353B963	0	0.03	0.01	0.04	0.18
Traes_1AS_E6F253266	0.08	0.05	0.47	0.72	0.44
Traes_1AS_3CBB08ADC	0	0.01	0.01	0	0.01
Traes_1AS_01020E80D	0	0	0	0.01	0.02
Traes_1AS_FB0310A96	0	0	0.01	0.04	0.02
Traes_1AS_0F7CF1F34	0.02	0.06	0.2	0.15	0.07
Traes_1AS_6EDAD815E	0	0	0	0.04	0
Traes_1AS_F98F74FCD	0.04	0.04	0.36	0.26	0.06
Traes_1AS_13532D7C4	0.02	0.03	0.29	0.72	0.59
Traes_1AS_9E7EA799F	0.01	0.01	0.05	0.14	0.11
Traes_1AS_61A9895E7	0.01	0	0.09	0.17	0.08
Traes_1AS_A41887042	0.02	0.01	0.09	0.07	0.1
Traes_1BL_27164634E	0.07	1.16	0.72	1.58	1.57
Traes_1BL_0EABC6DF5	0	0.05	0.01	0.02	0.01
Traes_1BL_78443376F	0.01	0.03	0.09	0.1	0.09
Traes_1BL_06A700272	0.01	0.07	0.08	0.18	0.23
Traes_1BL_C7D34F77C	0.25	0.74	2.15	2.83	2.28
Traes_1BL_BD2EBB008	0	0	0.03	0.02	0
Traes_1BL_A58B7DF14	0.02	0.02	0.11	0.16	0.13
Traes_1BL_2EBD86DFD	0	0.05	0.05	0.1	0.01
Traes_1BL_B722F2F54	0	0.01	0.02	0.04	0.04
Traes_1BL_767DB8729	0.01	0.03	0.07	0.11	0.08
Traes_1BL_979415D79	0	0.05	0.07	0.07	0.05
Traes_1BL_33D479058	0.01	0.03	0.08	0.08	0.05
Traes_1BL_BC05FD432	0	0.11	0.09	0.03	0.02
Traes_1BL_3C0C70B25	0	0.01	0.01	0.05	0.09
Traes_1BL_998F2411E	0	0	0.01	0.01	0.01
Traes_1BL_F95A61F5B	0.01	0.01	0.05	0.07	0.05
Traes_1BS_832C5EDF6	0	0	0	0.04	0.01
Traes_1BS_8FA268EE6	0	0.02	0	0.08	0.11
Traes_1BS_19BEB1F05	0	0	0	0.02	0
Traes_1BS_E9F006C19	0.01	0	0.08	0.04	0.06
Traes_1BS_DDC038FDC	0.15	0.59	1.38	1.97	1.7
Traes_1BS_A04AAC3F4	0.02	0	0.1	0.16	0.06
Traes_1BS_021920557	0	0.01	0	0	0
Traes_1BS_A8FFC47EB	0	0.01	0.04	0.02	0.05
Traes_1BS_0971F269D	0.01	0.05	0.07	0.14	0.1
Traes_1BS_3968DE2E3	0	0.02	0.03	0.03	0.01
Traes_1BS_D8BFAA83B	0	0	0.02	0.04	0.1
Traes_1BS_0DE52EE44	0.01	0.15	0.21	0.52	0.52
Traes_1BS_C1A5A4E0A	0	0	0	0.01	0
Traes_1BS_0F00F3F9A	0	0	0.01	0.01	0.02
Traes_1BS_6C1F7D5C7	0.01	0.01	0.18	0.26	0.07
Traes_1BS_80E3F3FA5	0.02	0.17	0.16	0.34	0.38
Traes_1BS_C86C7CAF3	0.01	0.06	0.13	0.18	0.17
Traes_1BS_3AE874B0B	0	0	0.02	0.06	0.04
Traes_1BS_2B20E79A8	0.05	0.21	0.47	0.64	0.55
Traes_1BS_75F864FF3	0	0	0	0	0.06
Traes_1BS_E0A7D47BB	0	0	0.02	0.03	0
Traes_1BS_0201F2E08	0	0.01	0.02	0.02	0.02
Traes_1BS_CA209AE61	0.01	0.02	0.17	0.2	0.14
Traes_1BS_0DF6B2DC7	0.04	0.24	0.25	0.43	0.29
Traes_1BS_E5414BB05	0.05	0.3	0.52	0.69	0.61
Traes_1BS_CE1237D8F	0.02	0.08	0.19	0.24	0.09
Traes_1BS_34551F337	0.11	0.9	0.72	0.95	0.7
Traes_1BS_2EE629420	0.01	0.02	0.05	0.04	0.05
Traes_1BS_7E11DD20D	0	0.01	0.01	0.05	0
Traes_1BS_70B733D34	0.02	0.19	0.17	0.23	0.33
Traes_1BS_CA70342C1	0.01	0.03	0.03	0.09	0.06
Traes_1BS_A55A5F413	0.23	2.62	2.26	3.11	3.25
Traes_1BS_14EE461B0	0.01	0.03	0.05	0.08	0.07
Traes_1DL_28EA794BA	0.03	0.17	0.31	0.65	0.64
Traes_1DL_81BFD05931	0.01	0.07	0.07	0.06	0.05
Traes_1DL_F8A8E1499	0	0.03	0.01	0.07	0.05
Traes_1DL_068BD18EE	0	0.01	0.02	0.01	0.01
Traes_1DL_5A7CB709C	0.13	0.27	1.13	1.44	1.13
Traes_1DL_E6D796F07	0	0	0.02	0.02	0.05
Traes_1DL_39B0D97A0	0.07	0.21	0.56	0.49	0.51
Traes_1DL_2CFC923E6	0.02	0.13	0.29	0.63	0.78
Traes_1DL_391121B8B	0.02	0.31	0.35	0.68	0.94
Traes_1DL_668C082D7	0.01	0.09	0.05	0.1	0.16
Traes_1DL_B51739BA6	0.01	0.18	0.12	0.26	0.22
Traes_1DL_0D8E64F49	0	0	0	0.01	0
Traes_1DL_6FBC50DB3	0.14	1.35	1.31	1.68	1.6
Traes_1DL_4A4BCC71B	0.04	0.62	0.36	0.69	0.66
Traes_1DL_97C3D29AF	0.16	0.39	1.62	2.68	2.18
Traes_1DL_01FB2DF22	0	0.01	0	0.04	0.07
Traes_1DL_39158331D	0	0.01	0.02	0.03	0.02
Traes_1DS_937EB36CF	0.08	0.71	1.02	2.2	2.94
Traes_1DS_F28479DC4	0	0	0.02	0.02	0.01
Traes_1DS_54AAC5DC3	0	0	0	0.01	0.02
Traes_1DS_9EABB4B7A	0	0.13	0.03	0.12	0.08
Traes_1DS_FB5D75ECD	0	0.08	0.08	0.19	0.39
Traes_1DS_9E77B6283	0	0	0.06	0.06	0.03
Traes_1DS_7ABD11F63	0.04	0.09	0.25	0.37	0.41
Traes_1DS_317E7E5B1	0.04	0.19	0.28	0.28	0.2
Traes_1DS_92A7B09F2	0	0	0.03	0.05	0.04
Traes_1DS_01434AA43	0	0.02	0.04	0.03	0.04
Traes_1DS_1EA1BE87E	0.01	0	0.05	0.07	0.03
Traes_1DS_A2CD165A5	0.04	0.22	0.43	0.57	0.65
Traes_1DS_96A7AE226	0.06	0.37	0.64	0.92	1.04
Traes_1DS_85171B27B	0	0	0.02	0.1	0.15
Traes_1DS_403E0E1EE	0	0	0	0.03	0.01
Traes_1DS_2FC781118	0	0	0	0	0.01
Traes_1DS_571BDA15D	0.08	0.46	0.68	0.97	0.92
Traes_1DS_EFA1BC727	0.01	0.05	0.06	0.05	0.05
Traes_1DS_AE84D6DBB	0.13	2.61	1.34	1.57	1.29
Traes_1DS_C7BAF19D3	0.06	0.32	0.53	0.77	0.75
Traes_1DS_E3F89AD1A	0	0	0.01	0	0
Traes_1DS_5FF8D9E2D	0.03	0.23	0.12	0.42	0.33
Traes_1DS_BDACE1560	0	0	0	0	0.01
Traes_1DS_282E7AC60	0	0.01	0.04	0.03	0.01
Traes_1DS_E18E3A0AA	0	0	0.01	0.02	0.01
Traes_1DS_41CB7143F	0	0.01	0	0.02	0
Traes_1DS_DEEB31AC2	0.02	0.02	0.16	0.17	0.2
Traes_1DS_F349DEAC7	0	0	0.01	0	0
Traes_1DS_3C6EAAFFD	0.01	0.03	0.05	0.1	0.06
Traes_2AL_F6F7779FE	0	0	0.07	0.07	0.1
Traes_2AL_7C00D5F70	0	0	0	0.01	0.03
Traes_2AL_2C88A7A3A	0.01	0.09	0.1	0.13	0.13
Traes_2AL_00BF6ABD2	0	0	0	0.01	0
Traes_2AL_3FE057E18	0	0	0	0	0.01
Traes_2AL_348024E5D	0.03	0.33	0.3	0.45	0.39
Traes_2AL_6915913C8	0	0	0.01	0	0
Traes_2AL_3525D321A	0.01	0.05	0.05	0.07	0.07
Traes_2AL_5EFEADFB6	0.01	1.09	0.14	0.32	0.45
Traes_2AL_730ED555B	0.05	0.05	0.49	0.6	0.5
Traes_2AL_89E21DB6D	0.05	0.17	0.6	1.29	1.11
Traes_2AL_D8305F1D2	0.08	0.5	0.72	1.05	0.92
Traes_2AL_86C48278D	0.01	0.77	0.13	0.25	0.19
Traes_2AL_C3455887C	0	0	0.03	0.02	0.02
Traes_2AL_060BD6D85	0	0	0	0.03	0.06
Traes_2AL_65F61C257	0	0.01	0.07	0.03	0.07
Traes_2AL_DB382C3B3	0	0	0.02	0.01	0.01
Traes_2AS_65A5DF5D0	0.02	0.35	0.2	0.22	0.38
Traes_2AS_2152FF17A	0.03	0.53	0.42	0.68	0.93
Traes_2AS_3478D9D66	0	0.07	0.02	0.11	0.36
Traes_2AS_7DD3A6835	0.01	0.03	0.07	0.13	0.11
Traes_2AS_6CE6AB560	0.13	1.13	1.08	1.51	1.17
Traes_2AS_86633353C	0.26	1.4	1.61	2.31	2.3
Traes_2AS_D201C5363	0.02	0.12	0.19	0.3	0.2
Traes_2AS_B8091AC54	0.28	4.11	2.07	3.39	4.86
Traes_2AS_E022ED09E	0.03	0.47	0.24	0.4	0.38
Traes_2AS_534751FCA	0	0	0	0	0.01
Traes_2AS_6BC67DD45	0	0	0	0.01	0
Traes_2AS_74C2A5D1F	0	0	0.01	0.01	0
Traes_2AS_F19BE023F	0.09	0.87	0.72	0.88	0.95
Traes_2AS_BCEF3FFED	0.02	0.08	0.13	0.58	0.83
Traes_2AS_AD017927E	0.07	0.66	0.63	0.77	0.7
Traes_2AS_5A3373A3D	0	0.02	0	0.03	0
Traes_2AS_29AE99A14	0.1	2.42	1	4.42	10.64
Traes_2BL_B489A39AC	0	0.01	0.05	0.05	0.03
Traes_2BL_A87D42F96	0	0.01	0.04	0.06	0.02
Traes_2BL_B0DA0AF08	0.04	0.07	0.27	0.56	0.66
Traes_2BL_6DD092914	0.06	0.34	0.44	0.56	0.57
Traes_2BL_C607B44E5	0.01	0.07	0.07	0.11	0.11
Traes_2BL_CC24FA9A0	0.05	0.39	0.45	0.57	0.49
Traes_2BL_31852E3D7	0.11	0.29	0.64	0.84	0.69
Traes_2BL_C1B50C61E	0.02	0.05	0.22	0.14	0.11
Traes_2BL_A36746901	0.04	0.7	0.36	0.4	0.4
Traes_2BL_26CE11273	0	0	0.02	0.02	0.02
Traes_2BL_CCADA4784	0.01	1.13	0.04	0.23	0.47
Traes_2BL_7A79D5FF4	0.1	0.22	1.32	1.66	1.76
Traes_2BL_FB78023C0	0.02	0.11	0.26	0.45	0.66
Traes_2BL_15F7165C6	0	0.01	0.03	0.04	0.03
Traes_2BL_CA8C2E724	0	0.02	0	0.01	0.01
Traes_2BL_99E6F7DB4	0	0.03	0.04	0.08	0.07
Traes_2BL_5DA8E0838	0.06	0.39	0.35	0.54	0.31
Traes_2BL_18FA7945F	0.04	0.16	0.37	0.34	0.28
Traes_2BL_94A287CDF	0	0	0.01	0.01	0.01
Traes_2BL_177A50B76	0	0.04	0.01	0.06	0.05
Traes_2BS_E7B6E117A	0	0.02	0.02	0.02	0.02
Traes_2BS_5045C640C	0.09	0.49	0.72	1.2	1.25
Traes_2BS_FEF4BCA61	0.02	0.25	0.38	0.54	0.84
Traes_2BS_E50A72202	0	0	0	0.02	0
Traes_2BS_0EFFAAE28	0.02	0.12	0.23	0.5	0.4
Traes_2BS_57256616B	0.02	0.07	0.25	0.25	0.18
Traes_2BS_1D4629397	0.19	3.17	1.45	2.2	2.23
Traes_2BS_5BC897098	0.15	1.22	1.99	3.67	4.63
Traes_2BS_B622FB073	0.01	0.01	0.05	0.1	0.09
Traes_2BS_205406A4A	0.09	0.87	0.79	1.08	0.82
Traes_2BS_37A5902AE	0.06	0.81	0.6	0.87	0.74
Traes_2BS_2EA84459D	0	0.03	0	0.01	0.01
Traes_2BS_821F5F141	0	0	0.02	0.02	0.02
Traes_2BS_10B4AC7D5	0	0.01	0	0	0
Traes_2BS_A2C6C9BD6	0	0	0	0.02	0
Traes_2BS_ACB7F2A4B	0.08	0.66	0.61	0.96	0.83
Traes_2BS_5A3F0F7D3	0.02	0.1	0.22	0.31	0.37
Traes_2BS_F2B08EA38	0	0	0	0	0.02
Traes_2BS_FE7DF33CC	0.01	0.13	0.09	0.26	0.41
Traes_2BS_221659629	0.01	0.05	0.16	0.27	0.22
Traes_2BS_26B28D804	0.01	0.02	0.02	0.03	0.02
Traes_2DL_66C8DE34F	0.04	0.33	0.36	0.24	0.41
Traes_2DL_64D191C24	0.11	1.8	1.31	2.37	1.5
Traes_2DL_5EF8C1642	0.05	0.25	0.27	0.87	0.65
Traes_2DL_2E54BB5EF	0.03	0.21	0.25	0.18	0.15
Traes_2DL_0858561A3	0.07	0.49	0.4	0.45	0.63
Traes_2DL_520A76000	0.01	0.15	0.09	0.45	0.71
Traes_2DL_C365BD635	0	0.01	0.01	0	0.01
Traes_2DL_D4AAE1E4C	0.12	1.78	1.01	1.42	1.19
Traes_2DL_60E6F924A	0.01	0.04	0.04	0.13	0.21
Traes_2DL_49884CCD5	0.01	0.05	0.07	0.13	0.13
Traes_2DL_59C23B50A	0.01	0.04	0.15	0.21	0.24
Traes_2DL_04714FD93	0.04	0.18	0.58	0.83	1.2
Traes_2DL_8616F1BE0	0	0	0.01	0.03	0.07
Traes_2DL_ADACB74CD	0.01	0.02	0.08	0.05	0.04
Traes_2DS_5BE48370C	0	0	0.04	0	0.04
Traes_2DS_EED4D856B	0.02	0.11	0.17	0.52	0.59
Traes_2DS_7826103D4	0.02	0.5	0.2	0.37	0.29
Traes_2DS_480CFDFE4	0.08	0.61	0.66	0.93	1.06
Traes_2DS_C9635AFF7	0.02	0.05	0.19	0.21	0.21
Traes_2DS_B4763B194	0.71	5.78	7.2	10.26	10.48
Traes_2DS_3A3BDD0B2	0.02	0.21	0.26	0.4	0.37
Traes_2DS_46379020A	0.03	0.07	0.28	0.37	0.28
Traes_2DS_3F399EAFB	0	0.07	0.08	0.15	0.28
Traes_2DS_47DDC83DC	0.02	0.12	0.32	1.23	1.62
Traes_2DS_F6903F7DE	0	0.02	0.03	0.05	0.02
Traes_2DS_741108CD3	0	0.01	0.03	0.06	0.04
Traes_3AL_86D02D0CD	0	0	0	0	0.01
Traes_3AL_BD23647E5	0.05	0.59	0.5	1.17	1.37
Traes_3AL_B67018458	0.03	0.06	0.17	0.59	0.56
Traes_3AL_2975257C3	0	0.02	0	0.01	0.04
Traes_3AL_5CC7A7B68	0	0.02	0.06	0.04	0.02
Traes_3AL_9005F85AF	0.01	0.01	0.05	0.04	0.02
Traes_3AL_2F01E902F	0	0.02	0.01	0.03	0.01
Traes_3AL_6B5118EFF	0.01	0.15	0.06	0.25	0.48
Traes_3AL_801745E25	0	0	0.04	0.06	0.06
Traes_3AL_30C211BB7	0.02	0.05	0.11	0.24	0.19
Traes_3AL_5AE61D9A8	0.07	0.32	0.52	0.57	0.4
Traes_3AL_A930A62B8	0	0.01	0.01	0.03	0.01
Traes_3AL_91749D67D	0.03	0.18	0.32	0.33	0.24
Traes_3AS_03619C77C1	0.14	0.26	0.8	1.21	0.99
Traes_3AS_4A958FB4D	0.01	0.1	0.1	0.16	0.22
Traes_3AS_C74394BFC	0	0.02	0.02	0.05	0.06
Traes_3AS_A435C82F5	0.01	0.05	0.05	0.08	0.06
Traes_3AS_D99FB89B8	0	0.01	0	0.01	0.01
Traes_3AS_75A82AEBE	0	0.01	0.01	0.03	0.02
Traes_3AS_5354496AA	0.01	0.08	0.12	0.21	0.26
Traes_3AS_BA74468D1	0.12	0.38	0.78	0.91	0.7
Traes_3AS_C3557EA19	0.03	0.11	0.39	0.49	0.32
Traes_3AS_2526E8071	0.01	0.14	0.12	0.13	0.1
Traes_3AS_B54EE55BB	0.02	0.08	0.19	0.2	0.13
Traes_3AS_FE20AA3A41	0.06	0.16	0.53	0.8	0.64
Traes_3AS_51B04A5B3	0.01	0.02	0.1	0.15	0.14
Traes_3AS_8A95EC5FF	0.02	0.22	0.28	0.37	0.34
Traes_3AS_B84C224B4	0.17	1.28	1.41	2.28	2.87
Traes_3AS_C688C0159	0.05	0.25	0.42	0.52	0.42
Traes_3AS_E0B5795B9	0.09	1.37	0.79	1.29	1.13
Traes_3AS_03D54C6EC	0.01	0.02	0.09	0.09	0.06
Traes_3AS_438D5D39A	0.01	0.37	0.2	0.1	0.23
Traes_3AS_6ED58D2BF	0	0.01	0.02	0	0
Traes_3AS_2075905B7	0	0.2	0.12	0.1	0.1
Traes_3AS_E51BD5B22	0.09	0.37	0.87	1.01	0.79
Traes_3AS_D2E18EDC1	0.04	0.64	0.37	0.5	0.47
Traes_3AS_97F6DDED0	0	0	0.02	0.08	0.07
Traes_3AS_381EBE04B	0.15	5	1.75	2.51	2.53
Traes_3B_93664BC42	0.01	0.03	0.07	0.07	0.07
Traes_3B_35191C94B	0	0.15	0.05	0.2	0.34
Traes_3B_D5AA27444	0.01	0.02	0.05	0.07	0.06
Traes_3B_403B57495	0.02	0.05	0.16	0.16	0.04
Traes_3B_EACD6AB3F	0.01	0.03	0.06	0.1	0.12
Traes_3B_269A5091E	0.01	0.04	0.08	0.14	0.1
Traes_3B_F56F91DE7	0	0.01	0	0	0
Traes_3B_89213F2F6	0	0.01	0.01	0.03	0.02
Traes_3B_E041382C5	0	0.08	0.05	0.03	0.04
Traes_3B_C6FD523D7	0.02	0.16	0.16	0.18	0.16
Traes_3B_E0759F664	0	0.02	0.1	0.13	0.04
Traes_3B_35E3385E3	0.06	0.54	0.5	0.92	0.86
Traes_3B_D7CCB565F	0	0.02	0.04	0.07	0.07
Traes_3B_8D41335D3	0.1	1.85	0.84	1.1	1.07
Traes_3B_F712020DE	0.01	0.19	0.08	0.18	0.19
Traes_3B_706A56165	0.41	2.5	3.53	5.04	4.23
Traes_3B_A62F1D89C	0.04	0.33	0.34	0.85	1.02
Traes_3B_37FA08DA8	0.1	1.52	0.79	0.96	0.89
Traes_3B_B24167449	0	1.47	1.21	3.1	0
Traes_3B_F9D40321D	0	0.01	0.04	0.05	0.04
Traes_3B_37FC98411	0	0.13	0.06	0.07	0.03
Traes_3B_E0AF8BE97	0.01	0.01	0.09	0.1	0.08
Traes_3B_71B0435DF	0.01	0.06	0.07	0.15	0.14
Traes_3B_9C8649BBD	0.11	1.04	0.95	1.55	1.67
Traes_3B_2E36E214B	0	0.03	0.07	0.04	0.08
Traes_3B_1B523D215	0.12	0.37	0.57	0.87	0.69
Traes_3B_E7723CCAC	0	0	0	0	0.01
Traes_3B_3147F53E1	0	0.02	0.07	0.08	0.02
Traes_3B_60BADC226	0.07	0.39	0.51	0.76	0.38
Traes_3B_A00BFA6BF	0.01	0.05	0.06	0.03	0.05
Traes_3B_240E7DC49	0.01	0.01	0.09	0.2	0.15
Traes_3B_102213137	0.11	2.09	1.27	1.63	1.66
Traes_3B_836F0BC3F	0	0	0	0.01	0.01
Traes_3B_7BC51BCDD	0	0.02	0.04	0.06	0.04
Traes_3B_93E4130CE	0	0.01	0	0	0
Traes_3B_7ABA04274	0.02	0.32	0.26	0.37	0.61
Traes_3B_56BE2EB48	0.01	0.11	0.07	0.14	0.17
Traes_3B_CCD96A751	0.04	0.12	0.3	0.38	0.23
Traes_3B_F07C33521	0.01	0.01	0.03	0.08	0.03
Traes_3B_47C2F5C25	0	0.01	0.01	0	0
Traes_3B_B4E2CD1E5	0.08	0.27	0.49	0.69	0.52
Traes_3DL_49FD28DD1	0.01	0.06	0.05	0.07	0.07
Traes_3DL_E4B17964A	0	0	0.03	0.03	0.01
Traes_3DL_6A711A2E2	0.03	0.2	0.21	0.41	0.29
Traes_3DL_B0499595E	0.13	0.96	1.1	2.16	2.28
Traes_3DL_266169C52	0.07	0.26	0.62	0.76	0.54
Traes_3DL_E9959476F	0	0.01	0.02	0.01	0
Traes_3DL_6CAC37EC2	0	0.17	0.01	0.09	0.24
Traes_3DL_F6BF613A9	0.01	0.05	0.09	0.14	0.15
Traes_3DL_6CC9B9403	0.16	0.34	1.27	1.37	1.29
Traes_3DL_350174822	0	0.03	0.01	0.02	0.01
Traes_3DL_1C2FA0333	0.04	0.14	0.22	0.27	0.15
Traes_3DL_988A96827	0	0	0.04	0.03	0.01
Traes_3DL_F2940E8CD	0.16	1.68	1.53	2.08	2.3
Traes_3DL_41B2EF8DF	0.15	1.38	1.09	1.41	1.37
Traes_3DL_198AFBF3F	0.06	0.07	0.47	0.51	0.26
Traes_3DL_6DC2C7F12	0	0.02	0.09	0.16	0.1
Traes_3DL_70EB0E4A3	0	0.01	0.01	0.02	0
Traes_3DL_04755F612	0	0	0.01	0	0.01
Traes_3DL_ABDA89A2A	0.04	0.07	0.34	0.42	0.4
Traes_3DL_5667DA734	0.03	0.86	0.35	1.04	1.9
Traes_3DL_E441F14E3	0.01	0.02	0.09	0.25	0.38
Traes_3DL_3EF10D41F	0	0	0.02	0.03	0.03
Traes_3DL_C54459577	0.02	0.28	0.26	0.36	0.26
Traes_3DL_267D29D44	0	0.02	0.02	0.03	0.02
Traes_3DL_46648C68A	0.02	0.23	0.23	0.29	0.2
Traes_3DS_171CAFD74	0.02	0.38	0.35	0.21	0.24
Traes_3DS_B7AFDC76C	0.04	0.03	0.29	0.54	0.49
Traes_3DS_CF86B86E6	0.01	0.08	0.17	0.16	0.12
Traes_3DS_F5CD71549	0	0	0.01	0.01	0.02
Traes_3DS_EAEE9D5C2	0	0.02	0.01	0.03	0.02
Traes_3DS_5F928C27D	0.02	0.05	0.13	0.14	0.08
Traes_3DS_70A69816D	0	0.1	0	0	0.09
Traes_3DS_71D3F6E19	0.04	0.09	0.22	0.3	0.21
Traes_3DS_9CAD289EE	0	0.02	0.01	0.01	0
Traes_3DS_89E5B8CD3	0.02	0	0.12	0.12	0.31
Traes_3DS_5035537F1	0.01	0.03	0.07	0.17	0.19
Traes_3DS_94E124149	0.03	0.06	0.27	0.29	0.19
Traes_3DS_DACF29EA6	0.01	0.12	0.15	0.17	0.14
Traes_3DS_3DFB29905	0.02	0.04	0.16	0.25	0.26
Traes_3DS_F4542909D	0.01	0.11	0.12	0.23	0.21
Traes_3DS_ED2C5F527	0.01	0.02	0.06	0.06	0.07
Traes_3DS_4D86C4E28	0	0.02	0	0	0.01
Traes_3DS_EFBA96AF7	0.01	0.03	0.1	0.17	0.12
Traes_4AL_D8532D451	0	0	0	0	0.01
Traes_4AL_F4D19AB9B	0	0	0.02	0.01	0.04
Traes_4AL_4BE6FED19	0.01	0.18	0.12	0.3	0.13
Traes_4AL_A4E2C0B22	0.01	0	0.04	0.3	0
Traes_4AL_7994235E1	0.01	0.13	0.11	0.27	0.79
Traes_4AL_77443F71A	0.01	0	0.05	0.04	0.04
Traes_4AL_79B47AF61	0	0.02	0.02	0.02	0.01
Traes_4AL_99321A74E	0.01	0.06	0.07	0.08	0.09
Traes_4AL_B076DFC4C	0	0.01	0.04	0.03	0.05
Traes_4AL_1746858CF	0.02	0.04	0.3	0.21	0.24
Traes_4AL_DDB749346	0.02	0.01	0.07	0.17	0.11
Traes_4AL_5B8A03033	0	0	0.06	0.03	0.02
Traes_4AL_17CAE3587	0	0.02	0.04	0.04	0.04
Traes_4AL_F1B8E4D92	0.06	0.2	0.31	0.38	0.27
Traes_4AL_D373DA13E	0.07	0.18	0.58	1.13	1.26
Traes_4AL_482E04413	0.01	0.01	0.14	0.52	0.67
Traes_4AL_23F5325B3	0	0	0	0.01	0
Traes_4AL_075CB36AB	0.01	0.03	0.05	0.03	0.04
Traes_4AL_A5CD884CC	0.04	0.16	0.37	0.78	0.83
Traes_4AL_7B7DBF916	0.13	1.69	1.3	2.31	3.04
Traes_4AL_13A3A40D3	0.09	0.69	0.67	1.4	1.21
Traes_4AL_2FC39B934	0.02	1.57	0.41	0.92	0.99
Traes_4AL_7A31A5392	0	0	0.01	0	0
Traes_4AL_EDF7FA9EA	0.05	0.16	0.57	0.84	0.84
Traes_4AL_254A79CB4	0.01	0.05	0.04	0.04	0.04
Traes_4AL_AA06C6037	0.12	0.75	1.2	1.87	1.94
Traes_4AL_5B24F0322	0.01	0.01	0.15	0.16	0.08
Traes_4AL_7E627E983	0	0	0.02	0.01	0.02
Traes_4AL_EFF299FCF	0.01	0.01	0.05	0.14	0.17
Traes_4AL_69D61737F	0.01	0.03	0.07	0.08	0.04
Traes_4AL_D294B0B60	0.55	5.85	4.61	6.45	5.88
Traes_4AL_FEFC21AAB	0	0	0	0.01	0.01
Traes_4AL_F482AAA88	0.02	0.1	0.3	0.37	0.21
Traes_4AL_6E3E7B68A	0	0	0.01	0	0
Traes_4AL_D40401077	0	0.01	0.02	0.02	0.02
Traes_4AS_97B608F47	0	0.02	0.02	0.23	0.06
Traes_4AS_053FFE67E	0	0	0	0.06	0.04
Traes_4AS_35FB8DB6E	0	0.02	0.02	0.03	0.02
Traes_4AS_145927471	0.08	0.22	0.59	0.82	0.66
Traes_4AS_7E836A0E2	0	0.05	0.03	0.1	0.07
Traes_4BL_ECD037ADD	0	0.09	0.02	0.02	0.01
Traes_4BS_35F41D059	0.02	0.16	0.14	0.22	0.21
Traes_4BS_B45729F4D	0.14	1.06	1.03	1.96	1.77
Traes_4BS_FF4B38D5F	0	0	0	0.01	0
Traes_4BS_760023A83	0.03	0.24	0.41	0.77	0.98
Traes_4BS_6F05688AE	0	0	0	0.01	0
Traes_4BS_ED4399BF6	0	0.13	0.02	0.04	0.08
Traes_4BS_E60607AE5	0.18	2.16	1.61	3.09	3.72
Traes_4BS_4040DC3F8	0.17	2.3	1.57	2.15	1.84
Traes_4DL_89A2EBEA3	0.08	1.08	0.62	0.97	1.05
Traes_4DL_5902E3F1E	0.01	0.06	0.1	0.11	0.05
Traes_4DL_113F6DD2B	0	0	0.01	0	0.01
Traes_4DL_52DE58ED5	0.01	0.03	0.1	0.14	0.07
Traes_4DS_62F33DF18	0	0.02	0.04	0.08	0.07
Traes_4DS_5B29EE3DD	0.12	0.89	0.91	1.62	1.34
Traes_4DS_DBE824AE7	0.09	0.97	0.73	1.15	1.08
Traes_4DS_317846363	0.04	0.05	0.32	0.34	0.28
Traes_4DS_178EAD27A	0.04	0.16	0.44	0.57	0.3
Traes_4DS_B08D83A2F	0.02	0.17	0.19	0.31	0.33
Traes_4DS_947B44019	0.14	0.96	1.45	2.6	2.59
Traes_4DS_6C4F73D6F	0.01	0.02	0.04	0.08	0.06
Traes_5AL_C18926980	0.03	0.1	0.19	0.33	0.3
Traes_5AL_67F3722AA	0.04	0.38	0.38	0.64	0.67
Traes_5AL_A62340EE71	0	0.01	0.01	0.01	0.01
Traes_5AL_5C76B79F3	0.01	0.02	0.07	0.09	0.05
Traes_5AL_A9CF39101	0.01	0.06	0.07	0.08	0.1
Traes_5AL_887144AB5	0.01	0.1	0.06	0.14	0.11
Traes_5AL_BB0405CD3	0.03	0.15	0.34	0.38	0.34
Traes_5AL_83CEC08B6	0.1	0.97	0.89	1.32	1.28
Traes_5AL_6F0E92533	0	0	0	0.01	0.01
Traes_5AL_458E737F9	0.15	1.7	1.39	1.51	1.21
Traes_5AL_0F994E366	0	0.01	0.02	0.02	0.02
Traes_5AL_0C6FD67B4	0.05	0.26	0.39	0.55	0.51
Traes_5AL_F31F6E9EA	0.02	0.71	0.24	0.52	1.16
Traes_5AL_C9F751670	0.02	0.21	0.15	0.29	0.32
Traes_5AL_0111F1298	0.03	0.21	0.45	0.85	0.83
Traes_5AL_FF3A75843	0	0.04	0.07	0.13	0.15
Traes_5AL_B4E8A3115	0.11	0.14	0.86	1.13	0.88
Traes_5AL_327F16598	0	0.11	0.03	0.32	0.58
Traes_5AL_0EF92377A	0.05	0.35	0.68	1.12	1.13
Traes_5AL_B6E0F6255	0	0	0.01	0.04	0.04
Traes_5AL_CDD517489	0	0.01	0.01	0.03	0.04
Traes_5AS_8C4C435E7	0.05	0.14	0.55	0.65	0.53
Traes_5AS_B13C33EB2	0	0.01	0	0.01	0
Traes_5AS_686C850FD	0.01	0.06	0.09	0.23	0.24
Traes_5AS_BDFB08E23	0.02	0.04	0.18	0.29	0.21
Traes_5BL_C02F72871	0	0.02	0.03	0.02	0.02
Traes_5BL_9812A4B62	0	0	0	0.01	0
Traes_5BL_0A245D856	0.06	0.58	0.51	0.71	0.81
Traes_5BL_9F8187181	0.11	0.34	0.97	1.5	1.53
Traes_5BL_CC0599BAF	0.24	0.75	1.87	2.46	2.19
Traes_5BL_BCF1D2649	0.01	0.05	0.17	0.32	0.19
Traes_5BL_D8CCF54A5	0.05	0.4	0.36	0.62	0.61
Traes_5BL_2911D4304	0.1	0.43	0.82	1.28	1.12
Traes_5BL_6B03EF1AC	0.15	2.2	1.22	1.65	1.39
Traes_5BL_D448CB984	0.01	0.19	0.12	0.3	0.36
Traes_5BL_8255E0C66	0.01	0.07	0.07	0.15	0.16
Traes_5BL_0D0ED345E	0.16	0.79	1.37	2.23	1.72
Traes_5BL_964089395	0.01	0.36	0.11	0.24	0.24
Traes_5BL_A7C4DAE11	0.01	0.08	0.07	0.17	0.15
Traes_5BL_7CC1CFAC3	0.03	0.13	0.19	0.42	0.54
Traes_5BL_96EECE364	0.01	0.06	0.05	0.08	0.09
Traes_5BL_C37854F54	0.11	0.67	1	1.34	0.9
Traes_5BL_53DF88DA6	0.06	0.31	0.44	0.78	0.6
Traes_5BL_C7974D49F	0	0.03	0.01	0.04	0.04
Traes_5BL_D27214492	0.03	0.21	0.32	0.82	1.05
Traes_5BL_B7A9A15FF	0	0.02	0.03	0.04	0.05
Traes_5BL_1BB35DC30	0	0.02	0	0.01	0.02
Traes_5BL_4E29CB020	0	0.01	0	0.01	0.01
Traes_5BL_B25C017A2	0.01	0.08	0.16	0.33	0.33
Traes_5BL_214073888	0	0.03	0	0	0.02
Traes_5BL_33D83A0CB	0.02	0.16	0.2	0.28	0.32
Traes_5BL_7444BC60E	0	0.01	0.03	0.05	0.02
Traes_5BL_4BA8DB6BB	0.01	0.01	0.09	0.12	0.11
Traes_5BL_C78416D4E	0.29	0.69	2.54	2.84	2.76
Traes_5BL_865C43111	0.07	0.68	0.53	0.99	1.1
Traes_5BL_45FCF6181	0.01	0.12	0.12	0.16	0.14
Traes_5BL_BF6BA47D7	0.08	0.35	0.75	1.05	0.66
Traes_5BL_9581C95D5	0.01	0.09	0.13	0.15	0.09
Traes_5BL_65A9C2483	0.03	0.17	0.26	0.46	0.6
Traes_5BL_45ED7819B	0	0.01	0	0.01	0
Traes_5BS_E3A048AAC	0	0.01	0.05	0.06	0.07
Traes_5BS_A65C636E2	0	0.01	0	0.01	0.01
Traes_5BS_F5AFB24CD	0	0.01	0.03	0.01	0.03
Traes_5BS_3FFCC89AD	0.01	0.02	0.05	0.08	0.05
Traes_5BS_BCEA0112C	0.01	0.02	0.05	0.11	0.09
Traes_5BS_B5A6A3EF7	0.03	0.18	0.45	0.62	0.68
Traes_5BS_ACADC6031	0.05	0.17	0.45	0.5	0.4
Traes_5DL_953F32E2E	0	0	0	0	0.01
Traes_5DL_BDE25A669	0	0.01	0	0	0
Traes_5DL_0D59F6A27	0	0	0.01	0.01	0.01
Traes_5DL_95F4C47A7	0.05	0.39	0.46	0.81	0.79
Traes_5DL_BF04520F3	0.03	0.11	0.26	0.25	0.17
Traes_5DL_4737A907E	0.09	0.08	0.66	0.95	1.06
Traes_5DL_9CF510366	0.01	0.09	0.06	0.17	0.14
Traes_5DL_184F40820	0	0.01	0.02	0.03	0
Traes_5DL_51EF17022	0	0	0.01	0	0
Traes_5DL_388BDC212	0.01	0.05	0.09	0.13	0.1
Traes_5DL_7C0D08545	0.1	1.04	1.06	1	0.89
Traes_5DL_515DF8026	0.02	0.08	0.19	0.22	0.24
Traes_5DL_5661E2B4E	0.11	2.83	1.28	1.48	1.75
Traes_5DL_1733FB4DA	0.1	1.04	0.83	1.19	1.27
Traes_5DL_FF03772A6	0.03	0.2	0.19	0.45	0.57
Traes_5DL_3C2A32578	0.01	0.06	0.16	0.22	0.28
Traes_5DL_04E7A18F4	0.09	1.09	0.64	0.89	0.63
Traes_5DL_6E81BE289	0.03	0.17	0.26	0.43	0.45
Traes_5DL_63153BD0C	0	0.01	0.04	0.05	0.04
Traes_5DL_B89CD8432	0.02	0.12	0.18	0.35	0.37
Traes_5DL_6D94A25FB	0	0.07	0.05	0.02	0.02
Traes_5DL_EFD502314	0.05	0.35	0.38	0.86	0.71
Traes_5DL_B6AAC8E52	0.04	0.42	0.41	0.58	0.57
Traes_5DL_73317C624	0.06	0.36	0.51	0.66	0.66
Traes_5DL_A986ED9BC	0.03	0.49	0.19	0.46	0.51
Traes_5DL_022772E42	0.01	0.06	0.13	0.32	0.58
Traes_5DL_1178D0857	0	0.02	0.03	0.02	0.06
Traes_5DS_6B51C7989	0.21	0.19	1.85	1.8	1.47
Traes_5DS_0479C6E0F	0.01	0.28	0.17	0.1	0.04
Traes_5DS_4D101E56F	0.08	0.56	0.62	0.72	0.61
Traes_5DS_99C28784C	0.01	0.03	0.14	0.18	0.08
Traes_5DS_3589CEE81	0.04	0.95	0.51	0.75	0.81
Traes_5DS_8DB03B7DA	0	0.01	0.01	0.02	0.01
Traes_5DS_9DFE4D217	0.12	0.49	0.8	0.71	0.57
Traes_6AL_1ACC8FC1B	0.02	0.11	0.05	0.16	0.12
Traes_6AL_1AA3354BA	0	0.01	0.01	0.02	0.05
Traes_6AL_DDE12F8D0	0.01	0.03	0.08	0.1	0.11
Traes_6AL_4815187D4	0.01	0.01	0.07	0.12	0.07
Traes_6AL_22F03E292	0.01	0.1	0.14	0.17	0.21
Traes_6AL_87242E351	0.02	0.69	0.27	0.32	0.35
Traes_6AL_979D45530	0	0.01	0.02	0.08	0.32
Traes_6AL_FCF2BA48D	0.02	0.08	0.18	0.23	0.29
Traes_6AL_AAA4ED992	0.02	0.34	0.21	0.48	0.36
Traes_6AL_3E1879EB3	0	0	0	0	0.01
Traes_6AL_54966DD98	0	0.06	0.1	0.18	0.15
Traes_6AL_8BF77066D	0	0	0.01	0.01	0.03
Traes_6AL_7695A8FBA	0	0.02	0.04	0.05	0.03
Traes_6AL_C1381DF3E	0	0.01	0.02	0.03	0.01
Traes_6AS_9FEA860B1	0	0.07	0.06	0.09	0.13
Traes_6AS_57379429B	0.06	0.14	0.43	0.67	0.6
Traes_6AS_E078DC3251	0	0	0	0.01	0
Traes_6AS_5F0F9C287	0.05	0.21	0.34	0.42	0.43
Traes_6AS_E4D8385B0	0.03	0.25	0.25	0.4	0.41
Traes_6AS_03C74D122	0.02	0.06	0.15	0.33	0.29
Traes_6AS_C2EFD6D28	0	0.01	0.01	0.02	0.01
Traes_6AS_DDB21F262	0	0	0.01	0.01	0
Traes_6AS_45D1CB908	0	2.25	0.04	0.03	0.01
Traes_6AS_A64807DD2	0	0.05	0.02	0.04	0.04
Traes_6AS_0A72D3AF5	0	0.08	0.01	0.04	0.08
Traes_6AS_263764436	0.01	0.03	0.08	0.13	0.14
Traes_6AS_130289E27	0.01	0.02	0.03	0.07	0.09
Traes_6AS_94244CEC5	0.01	0.01	0.06	0.07	0.05
Traes_6AS_0234024CF	0.01	0.05	0.05	0.09	0.08
Traes_6AS_10AEDC83F	0.01	0.25	0.13	0.4	0.52
Traes_6BL_9A94B4B63	0	0.01	0	0.01	0
Traes_6BL_7C0CC7ADD	0	0	0.01	0	0
Traes_6BL_316A32034	0.17	0.4	1.81	2.05	1.19
Traes_6BL_CE3B6BEE3	0	0.01	0.02	0.07	0.06
Traes_6BL_09CE733BC	0.05	0.38	0.58	0.47	0.41
Traes_6BL_CC53B2137	0	0.09	0.02	0.05	0.04
Traes_6BL_BA8469A15	0	0	0.01	0	0.02
Traes_6BL_B55E3EF6A	0.01	0.07	0.05	0.1	0.05
Traes_6BL_C6F9151FE	0	0	0.01	0	0.01
Traes_6BL_CA144B632	0.05	0.17	0.39	0.37	0.34
Traes_6BL_190F6DF901	0	0.02	0	0.01	0.01
Traes_6BL_033C90D41	0	0	0.03	0.03	0.02
Traes_6BL_738BF6BBD	0.18	0.55	0.71	1.12	0.94
Traes_6BL_7CD08934A	0.01	0.04	0.09	0.12	0.08
Traes_6BL_B5C52D4FA	0.01	0.03	0.13	0.18	0.14
Traes_6BL_D85A25D87	0.3	2.49	2.55	3.18	3.37
Traes_6BL_6A46043D0	0.05	0.21	0.22	0.4	0.3
Traes_6BL_15E70400C	0.01	0.14	0.14	0.19	0.25
Traes_6BL_C762FF054	0	0.01	0.05	0.12	0.16
Traes_6BL_4FD5BE212	0	0	0.01	0.02	0.01
Traes_6BL_2B657E69D	0	0.02	0.01	0.01	0
Traes_6BL_E6F4E90A5	0.02	1.26	0.2	0.95	1.96
Traes_6BL_9595149EA	0	0.12	0.04	0.04	0.06
Traes_6BL_27A6BDD76	0.3	2.74	2.32	2.93	3
Traes_6BL_616BBA730	0.03	0.06	0.16	0.26	0.25
Traes_6BL_B92E1A30D	0.13	0.56	0.5	0.74	0.8
Traes_6BL_F2C2340F6	0.01	0.12	0.07	0.18	0.13
Traes_6BL_86A5FC922	0.05	0.16	0.32	0.56	0.53
Traes_6BL_E204B7C91	0	0.02	0.06	0.1	0.06
Traes_6BL_5BF88A3BB	0.01	0.06	0.11	0.1	0.06
Traes_6BL_94E3C007C	0.01	0.03	0.05	0.04	0.05
Traes_6BS_E376CCC90	0.09	0.92	0.79	1.24	1.32
Traes_6BS_43649D0E4	0.24	4.34	1.59	2.2	2.95
Traes_6BS_6C812D341	0.05	0.37	0.37	1.05	1.19
Traes_6BS_3A34277CC	0.01	0.04	0.1	0.19	0.15
Traes_6BS_BDD764DA6	0.33	1.68	3	3.15	3.26
Traes_6BS_E6BD652E0	0	0	0.01	0	0
Traes_6BS_B0E9CDCB7	0	1.88	0.04	0.04	0.01
Traes_6BS_30723568E	0	0.01	0	0	0.01
Traes_6BS_D995329CC	0.01	0.27	0.05	0.12	0.13
Traes_6BS_3898FE3CB	0.01	0.01	0.05	0.06	0.06
Traes_6BS_317A857D7	0.06	0.58	0.54	0.84	0.91
Traes_6BS_678D90F4F	0.02	0.04	0.14	0.22	0.15
Traes_6BS_DC3A58192	0.03	0.08	0.17	0.24	0.24
Traes_6BS_132045B86	0	0.01	0.01	0.01	0.01
Traes_6BS_ABB694E7E	0	0.1	0.02	0.12	0.16
Traes_6BS_59D647C2C	0.03	0.15	0.32	0.3	0.27
Traes_6BS_0EC749F9F	0	0	0.05	0.04	0.03
Traes_6BS_16D257ED9	0	0.03	0.01	0.05	0.06
Traes_6BS_5A4940775	0.01	0.02	0.04	0.03	0.05
Traes_6BS_8EB9E6EC7	0	0	0	0.04	0.01
Traes_6BS_DBD494D6D	0.01	0.08	0.14	0.19	0.4
Traes_6BS_C4EF90366	0.08	0.22	0.61	0.99	0.92
Traes_6BS_107E13F41	0.01	0.03	0.05	0.05	0.07
Traes_6BS_EF51D2D2C	0	0.01	0.04	0.16	0.17
Traes_6BS_AA1E9D2FB	0.02	0.02	0.17	0.26	0.26
Traes_6BS_215AEEA86	0.02	0.06	0.18	0.28	0.24
Traes_6BS_47597FFF7	0	0.02	0	0	0.08
Traes_6BS_27BE3E745	0.09	0.29	0.7	0.97	0.47
Traes_6BS_3D0FE96AC	0	0	0.05	0.1	0.08
Traes_6BS_EBFFF7CE5	0	0	0.01	0	0
Traes_6BS_FC3E73AC6	0	0.03	0.01	0.02	0.05
Traes_6BS_C7CCFB714	0	0.05	0.06	0.09	0.06
Traes_6BS_8FBE467E5	0.05	0.12	0.51	0.78	0.47
Traes_6BS_AABC595C0	0.02	0.07	0.15	0.15	0.21
Traes_6BS_9CFC59D85	0.07	0.26	0.51	0.72	0.62
Traes_6BS_A1BCAA7ED	0.03	0.08	0.38	0.33	0.27
Traes_6BS_757777328	0.16	0.39	0.95	1.19	0.94
Traes_6BS_E0E44D3D8	0.01	0.01	0.03	0.03	0.02
Traes_6BS_14A73BF5A	0.03	0.15	0.25	0.32	0.24
Traes_6BS_E7A8CDC16	0	0.01	0.02	0.01	0.02
Traes_6DL_577BACF02	0	0.02	0.02	0.03	0.04
Traes_6DL_1B62063AD	0.02	0.04	0.07	0.57	2.06
Traes_6DL_EFA5924E3	0.02	0.13	0.19	0.25	0.2
Traes_6DL_6BAF36E41	0.01	0.06	0.12	0.12	0.11
Traes_6DL_C0C174948	0.01	0.05	0.11	0.11	0.12
Traes_6DL_73C84031F	0.02	0.22	0.22	0.37	0.21
Traes_6DL_A4387A27F	0	0.01	0.01	0.02	0.01
Traes_6DL_165369544	0	0.34	0.09	0.19	0.42
Traes_6DL_65AB15A4C	0.04	0.12	0.29	0.26	0.16
Traes_6DL_08C6ADEC7	0.01	0.15	0.16	0.28	0.28
Traes_6DL_FB8FF5DF8	0.02	0.1	0.21	0.23	0.19
Traes_6DL_239151DA0	0	0.01	0.01	0.01	0.02
Traes_6DL_C5C805D1D	0.03	0.02	0.22	0.44	0.3
Traes_6DL_9B72CC6A7	0.02	0.04	0.15	0.26	0.24
Traes_6DL_365F9D5C8	0.04	0.1	0.38	0.5	0.31
Traes_6DL_686ED046D	0.08	0.64	0.59	1.75	2
Traes_6DL_9DB515FBE	0.08	0.39	0.43	0.63	0.38
Traes_6DL_DEA09489A	0	0.02	0.03	0.06	0.03
Traes_6DL_D783FD1E6	0	0.05	0.05	0.05	0.03
Traes_6DL_3CF5E0410	0.18	1.4	1.56	2.06	1.82
Traes_6DL_D77B31223	0.01	0.05	0.06	0.07	0.03
Traes_6DL_F504536D5	0.01	0.5	0.19	0.33	0.57
Traes_6DL_69C31FA81	0.03	0.1	0.23	0.38	0.3
Traes_6DS_C7369E834	0.01	0.13	0.2	0.35	0.5
Traes_6DS_17C21940C	0.05	0.54	0.75	0.91	0.65
Traes_6DS_28AC66057	0	0.03	0	0.04	0.06
Traes_6DS_4FFB0E161	0.05	0.18	0.32	0.4	0.29
Traes_6DS_4B92712B4	0.04	0.5	0.34	0.66	0.73
Traes_6DS_CA5B2D6BC	0	0.03	0.01	0.01	0.03
Traes_6DS_E43F14117	0.01	0.04	0.14	0.16	0.13
Traes_6DS_B72174801	0.16	0.46	1.06	1.36	0.98
Traes_6DS_B02C15A2F	0.01	0.17	0.06	0.08	0.09
Traes_6DS_D8603CBD2	0.03	0.06	0.19	0.23	0.17
Traes_6DS_D408DD3A9	0.02	0.48	0.23	0.63	0.73
Traes_6DS_BAA70984F	0	0.01	0.02	0.11	0.06
Traes_6DS_E109E2B11	0.01	0.06	0.09	0.17	0.11
Traes_6DS_2E2FF9774	0.08	0.54	0.97	1.31	1.02
Traes_6DS_9DF272FBB	0	0	0.01	0.01	0.01
Traes_6DS_92E3C3B7E	0.01	0.03	0.04	0.05	0.01
Traes_7AL_A7ABD9793	0.01	0.02	0	0.01	0
Traes_7AL_4916AD518	0	0	0.01	0.03	0.01
Traes_7AL_90073BBB2	0	0.02	0.02	0.04	0.03
Traes_7AL_07460F582	0.01	0.01	0.09	0.06	0.04
Traes_7AL_278F88E19	0.02	0.32	0.37	1.06	1.3
Traes_7AL_95CF63943	0.01	0.06	0.06	0.09	0.07
Traes_7AL_DD6D788BE	0.02	0.01	0.08	0.11	0.08
Traes_7AL_04C7DF2DE	0	0.01	0.02	0.03	0.06
Traes_7AL_410C479D8	0.04	0.19	0.27	0.35	0.32
Traes_7AL_78F17D2EA	0.01	0.06	0.07	0.11	0.08
Traes_7AL_6599B5B49	0	0	0	0	0.04
Traes_7AL_3F2C16688	0.37	6.7	2.31	3.52	3.51
Traes_7AL_13357E3DA	0	0	0	0.01	0
Traes_7AL_E31C941C3	0	0	0.05	0.14	0.12
Traes_7AL_D8899E7E8	0	0.02	0	0.01	0
Traes_7AL_7B204667E	0.12	1.46	1.06	1.36	1.74
Traes_7AL_DC4097EF5	0.07	0.3	0.6	0.84	0.61
Traes_7AL_3704F1AC0	0.02	0.11	0.18	0.4	0.4
Traes_7AL_2E6A52773	0	0.01	0	0	0
Traes_7AL_FDE2EA258	0	0.01	0.04	0.08	0.13
Traes_7AL_78EC96ECB	0	0.01	0.03	0.04	0.02
Traes_7AS_3D6428542	0.03	0.03	0.2	0.37	0.2
Traes_7AS_690B6718D	0	0.05	0.08	0.08	0.12
Traes_7AS_44622CB48	0	0.02	0	0.01	0.02
Traes_7AS_808877026	0.02	0.1	0.18	0.24	0.19
Traes_7AS_FF757AF79	0	0	0.01	0	0
Traes_7AS_BC1132E0C	0.01	0.18	0.17	0.19	0.18
Traes_7AS_5D463EC96	0.02	0.07	0.33	0.73	0.94
Traes_7AS_92309F32F	0	0	0	0.01	0
Traes_7AS_C59BD59BF	0.25	0.45	2.6	3.18	2.15
Traes_7AS_643102EBE	0.04	0.16	0.29	0.4	0.34
Traes_7AS_73D26354E	0.01	0.01	0.1	0.14	0.19
Traes_7AS_6041D0C1C	0.02	0.18	0.18	0.22	0.24
Traes_7AS_3E7C4250A	0	0.01	0.03	0.02	0.02
Traes_7AS_B5A965B6D	0.01	0.14	0.1	0.14	0.12
Traes_7AS_C581BE57E	0.05	1.23	0.73	0.73	0.51
Traes_7AS_BD205FACF	0	0	0	0	0.02
Traes_7AS_229C238DD	0.09	1.46	0.75	1.45	1.38
Traes_7AS_451D041F9	0.02	0.17	0.14	0.22	0.11
Traes_7AS_B0948CDD9	0	0	0.01	0.03	0.03
Traes_7AS_9E57DAA21	0	0	0.01	0.01	0.01
Traes_7AS_61F00419B	0.1	1.15	1	1.12	1.42
Traes_7AS_6FED2CB82	0	0.02	0.01	0.01	0.01
Traes_7AS_10DBE88E0	0.05	0.85	0.6	0.89	0.85
Traes_7AS_E34187924	0	0	0.01	0.01	0
Traes_7AS_C182329CF	0	0	0	0.03	0
Traes_7AS_70A48F11A1	0	0.01	0.07	0.19	0.11
Traes_7AS_BCF466CA0	0.01	0.03	0.08	0.14	0.12
Traes_7AS_F46ED5316	0	0.02	0.03	0.07	0.03
Traes_7AS_1BA9AB041	0.06	0.35	0.57	0.81	0.56
Traes_7AS_BAE1C8CEE	0	0	0.01	0.03	0.03
Traes_7AS_0BF254FFC	0	0.01	0.02	0.04	0.09
Traes_7AS_5C324BE40	0.12	1.64	1.26	1.77	1.8
Traes_7AS_E28964BEC	0	0.03	0.05	0.08	0.06
Traes_7AS_DE6CCDDDD	0	0.02	0.02	0.06	0.02
Traes_7AS_E43D64A80	0.12	0.63	0.86	1.25	1.21
Traes_7AS_CFAF9635F	0.49	7.01	4.61	6.27	6.02
Traes_7AS_4F591C7F1	0.01	0.04	0.07	0.09	0.09
Traes_7AS_8D34699D7	0.02	0.46	0.12	0.21	0.3
Traes_7AS_AEC623576	0.03	0.08	0.2	0.2	0.24
Traes_7AS_72C627AB6	0.01	0.01	0.12	0.19	0.07
Traes_7AS_2E4E205E9	0.03	0.07	0.29	0.51	0.4
Traes_7BL_6EAAD1A2B	0.02	0.07	0.15	0.19	0.11
Traes_7BL_22471AB45	0.06	0.05	0.29	0.41	0.28
Traes_7BL_6CF949A41	0	0	0.01	0.01	0
Traes_7BL_BA7E2D89E	0.03	0.14	0.34	0.48	0.57
Traes_7BL_22D90B6C6	0.04	0.22	0.55	1.81	2.91
Traes_7BL_772B2DB6F	0	0	0.01	0.01	0
Traes_7BL_11447BB20	0	0	0	0.01	0.01
Traes_7BL_661AD2897	0	0.03	0.06	0.07	0.05
Traes_7BL_E66471452	0.04	0.22	0.24	0.38	0.33
Traes_7BL_9EC5EE4F6	0	0	0	0	0.02
Traes_7BL_2A04446D8	0	0.01	0	0	0.01
Traes_7BL_4B0B7464C	0	0.05	0.01	0.07	0.04
Traes_7BL_0665E8707	0	0	0	0.01	0
Traes_7BL_D3CC367D5	0.04	0.5	0.26	0.43	0.41
Traes_7BL_16BE6B215	0.01	0	0.06	0.08	0.09
Traes_7BL_E337D9181	0.2	1.03	1.68	2.42	1.79
Traes_7BL_31C533EF9	0.09	0.87	1	2.73	3.69
Traes_7BL_F0BF4D8D4	0.02	0.06	0.2	0.28	0.18
Traes_7BL_814A806B3	0.18	0.64	1.34	1.63	1.34
Traes_7BL_1C18C43B2	0	0.01	0.04	0.02	0.02
Traes_7BL_C02327782	0.19	2.69	1.33	1.8	1.59
Traes_7BL_E36C93154	0	0	0.04	0.05	0.17
Traes_7BS_823BA9DEC	0.03	0.31	0.27	0.36	0.25
Traes_7BS_9716221D5	0.01	0.06	0.09	0.11	0.18
Traes_7DL_CC89C8EB3	0.02	0.02	0.25	0.89	0.68
Traes_7DL_1D076C164	0.15	0.87	1.18	1.45	1.23
Traes_7DL_6F30AD134	0.18	5.74	1.07	1.72	1.73
Traes_7DL_E2FD956E7	0.06	0.56	0.42	0.62	0.42
Traes_7DL_B9C7A26FD	0.02	0.1	0.14	0.18	0.2
Traes_7DL_4661A09BA	0.01	0.01	0.11	0.18	0.1
Traes_7DL_B75C691DC	0.06	0.72	0.68	2.04	2.97
Traes_7DL_C04B75706	0	0.02	0.03	0.01	0.01
Traes_7DL_36BC42B1F	0	0.08	0	0.01	0
Traes_7DL_1F618CE86	0.01	0.06	0.04	0.06	0.06
Traes_7DL_9D35BA5B4	0.02	0.06	0.14	0.16	0.1
Traes_7DL_04B66D5B5	0.02	0.02	0.1	0.1	0.04
Traes_7DL_58184284F	0	0	0.01	0.03	0.02
Traes_7DL_D7B70CE31	0.01	0.04	0.13	0.18	0.11
Traes_7DL_032318FE2	0	0.09	0.05	0.07	0.06
Traes_7DL_744723FC5	0.16	0.55	1.04	1.42	1.29
Traes_7DL_95CB85791	0.03	0.16	0.2	0.35	0.26
Traes_7DL_FE5FE9B5A	0	0	0	0.01	0.01
Traes_7DL_B3F28F4C5	0.01	0.09	0.18	0.36	0.44
Traes_7DL_A4270172B	0.02	0.06	0.12	0.14	0.07
Traes_7DL_973A33763	0.01	0.01	0.06	0.07	0.07
Traes_7DL_E82F3FAE6	0.05	0.44	0.66	2.17	3.34
Traes_7DL_5218A650F	0.02	1.09	0.12	0.19	0.28
Traes_7DL_8CF6DC66F	0	0	0	0.01	0
Traes_7DL_101A9F756	0	0.01	0.02	0.03	0.03
Traes_7DS_17B21E0D4	0	0	0	0.02	0
Traes_7DS_1BA3B9A72	0	0	0.01	0.02	0.01
Traes_7DS_56AAA49EB	0	0	0	0	0.01
Traes_7DS_CC9A5027F	0	0	0	0	0.01
Traes_7DS_5E657CF20	0	0.02	0.01	0.01	0.01
Traes_7DS_C8A445B39	0.02	0.21	0.24	0.32	0.25
Traes_7DS_83CAD1762	0.39	2.79	3.46	4.1	3.37
Traes_7DS_428B21825	0.01	0.07	0.04	0.11	0.1
Traes_7DS_531E8B042	0.08	0.73	0.74	0.88	0.66
Traes_7DS_0B74D3494	0	0	0	0.01	0
Traes_7DS_BDA64D2D2	0.07	1.03	0.63	0.76	0.48
Traes_7DS_749E6563C	0	0	0	0.02	0.06
Traes_7DS_C01D6468D	0.04	0.21	0.36	0.49	0.42
Traes_7DS_82476C972	0	0	0.01	0.02	0.08
Traes_7DS_3DCDC7AEC	0.02	0	0.1	0.08	0.05
Traes_7DS_361EC0618	0	0.02	0	0.04	0.03
Traes_7DS_F68AD3508	0.03	0.64	0.23	0.43	0.39
Traes_7DS_8D414FB4F	0.01	0.23	0.15	0.15	0.11
Traes_7DS_18D1A33A0	0.02	0.47	0.25	0.33	0.24
Traes_7DS_56F70D3CA	0.16	2.62	1.47	2.13	1.27
Traes_7DS_2B4611863	0	0.28	0.04	0.32	0.59
Traes_7DS_CB71ACD63	0	0	0.01	0.01	0
Traes_7DS_F4A7C367F	0	0	0.01	0	0
Traes_7DS_23CDAB1B11	0	0	0	0.01	0
Traes_7DS_F474E22D7	0	0	0.01	0.01	0
Traes_7DS_CA534661F	0.09	0.75	0.82	1.1	0.91
Traes_7DS_A7A26AAA4	0.02	0.95	0.62	0.91	0.58
Traes_7DS_E01CF48DC	0	0.02	0.02	0.04	0.02
Traes_7DS_08C5BD141	0	0.01	0.02	0.02	0.01
Traes_7DS_74534FCD3	0.02	0.46	0.31	0.49	0.57
Traes_7DS_F22F1419B	0.01	0.01	0.15	0.27	0.36
Traes_7DS_AECAF5652	0.05	0.17	0.56	0.76	0.62
Traes_7DS_397385597	0	0.01	0.02	0.06	0.04
Traes_7DS_3A130381E	0.32	3.93	2.64	4.13	4.13
Traes_7DS_5E947191F	0	0.02	0.03	0.03	0.02
Traes_7DS_0F29E4C80	0	0.02	0.01	0.04	0.02
Traes_7DS_38657213B	0.01	0.05	0.08	0.15	0.1
Traes_7DS_9881A234E	0	0	0.01	0.01	0
Traes_1AL_41FC93595	0.12	1.38	0.88	0.93	0.79
Traes_1AL_B82F1573F	0	0.03	0	0	0
Traes_1AL_0BE456AC0	0.33	1.02	2.91	2.55	1.55
Traes_1AL_5A4E3C4FC	0.06	0.28	1.03	0.5	0.74
Traes_1AL_A13F33DFA	1.05	61.19	8.81	9.05	11.4
Traes_1AS_E462790E6	0.06	1.79	0.91	1.5	2.76
Traes_1BL_C6C3283C8	0.13	2.54	1.06	1.21	1.09
Traes_1BL_BF3A1FE7A	0.68	53.9	6.05	5.66	7.18
Traes_1BL_F0554ED4E	0	0.02	0	0.02	0
Traes_1BL_43408C9B0	0.27	1.07	2.16	2.41	1.49
Traes_1BS_2CDDD5B91	0	0.14	0	0.19	0.19
Traes_1BS_F1838F858	0.12	4.64	1.27	1.91	3.24
Traes_1DL_C91636A55	0.94	95.06	8.35	8.76	11.7
Traes_1DL_9344DD117	0.31	0.8	2.73	2.8	1.71
Traes_1DL_BDDF1198A	0.1	1.12	0.67	0.9	0.64
Traes_1DS_4BB707532	0.04	1.46	0.48	0.95	1.21
Traes_1DS_AA28FA900	0	0	0.02	0	0.05
Traes_2AL_008D8D401	0.87	3.33	7.91	9.35	9.73
Traes_2AL_E4311E0BD	1.46	9.84	10.09	10.26	8.98
Traes_2AL_48B239DD6	0.09	0.56	0.68	0.99	1.22
Traes_2AL_7D6E0B79A	0.01	0.04	0.04	0.11	0.06
Traes_2AL_BFDE7BB3E	0.11	1.13	0.86	1.95	2.28
Traes_2AL_33677DEF5	0.01	0.02	0.28	0.31	0.26
Traes_2AS_71B82606A	1.76	22.52	13.18	15.35	16.78
Traes_2AS_146D16572	0.18	1.39	1.34	2.05	2.78
Traes_2AS_859DE6040	0.08	0.36	0.51	0.89	1.23
Traes_2BL_FD6E26509	0.78	1.63	6.06	5.74	6.35
Traes_2BL_BF1818584	0	0.03	0.02	0.06	0.08
Traes_2BL_8101DFF11	0	0	0	0	0.01
Traes_2BL_1D11DA71A	0	0.02	0	0	0
Traes_2BL_1F5DBD5D5	0.05	0.39	0.39	0.53	0.83
Traes_2BL_5ED3EABCA	0.14	0.49	1.16	1.61	1.23
Traes_2BS_08CEA942B	3.63	30.05	23.06	37.69	46.46
Traes_2DL_45AD229B2	0.47	2.6	5.86	5.39	5.63
Traes_2DL_D23336B31	0.17	1.11	1.07	2.25	2.21
Traes_2DL_6336F5E35	0.01	0	0	0	0
Traes_2DL_E1EB3D15A	0	0	0	0.03	0
Traes_2DL_3954253AF	0.2	1.5	1.24	2.42	2.78
Traes_2DL_5BA00F2A0	0.13	1.04	0.93	1.41	1.47
Traes_2DL_4233851FC	0.1	0.31	0.38	1.32	0.73
Traes_2DL_194C61EBA	0.01	0.47	0.31	0.34	0.52
Traes_2DS_CAB7A3B4D	3.76	66.21	31.24	35.65	43.51
Traes_2DS_9A99C3160	0.09	2.69	1.58	1.64	2.38
Traes_3AL_8DD30A946	0	0.06	0	0	0.06
Traes_3AL_91C412237	0.01	0.1	0	0.04	0.04
Traes_3AS_B852F4AE7	0.01	0.07	0.09	0.08	0.05
Traes_3B_216EC5695	0	0	0.04	0.04	0
Traes_3B_D2DA34BB5	0.03	0.09	0.36	0.16	0.23
Traes_3B_BE203E9B7	0.04	0.04	0.22	0.31	0.19
Traes_3B_8AA5B86EB	0.07	0.47	0.85	0.41	1.49
Traes_3B_472F87BF7	0.07	0.31	0.61	0.54	0.93
Traes_3B_B2A7272D2	0	0.03	0.06	0.04	0.03
Traes_3B_CF7E9B609	0.7	8.28	4.98	6.9	7.05
Traes_3DL_B28114E28	0.35	7.16	2.58	5.72	5.11
Traes_3DL_4478E71E5	0.83	6.26	7	7.35	7.76
Traes_3DL_C35CF56E1	2.22	16.15	18.46	19.24	19.71
Traes_3DS_61DAD57F7	0	0	0.09	0	0
Traes_3DS_D7629B48F	0	0.11	0	0	0
Traes_4AL_E35BCBB0D	0	0.09	0.1	0.09	0.1
Traes_4AL_47AA53AB3	0.08	1.42	0.78	0.74	0.66
Traes_4AL_63DCA3C94	0.68	3.85	5.1	5.81	4.65
Traes_4AS_72BEF89AC	0	0.15	0.02	0	0.03
Traes_4AS_C5AE1BBDD	0.04	0.68	0.66	0.76	1.31
Traes_4BL_FA20E9D93	0	0.03	0	0.08	0.08
Traes_4BL_E43C1BB11	0	0.24	0.02	0	0.09
Traes_4BL_5DBDE54F9	0.01	0.03	0.04	0.03	0.03
Traes_4BL_9E3F7A2E4	0.05	2.71	0.46	0.49	0.58
Traes_4BS_6606810F5	0	0.02	0	0	0
Traes_4BS_C74B4B7BA	0.02	0.08	0.18	0.26	0.28
Traes_4BS_3F4EACA35	0.13	2.91	1.16	1.46	1.36
Traes_4DL_3A1814A74	0.01	0.72	0.11	0.1	0.08
Traes_4DL_F064084A9	0	0.01	0.03	0.02	0.02
Traes_4DL_E5521D4C1	0.08	3.04	0.67	0.78	0.84
Traes_4DL_5C688784F	0.07	2.3	0.75	1.3	2.48
Traes_4DS_2AB13CA30	0.08	1.57	0.51	1.01	0.93
Traes_5AL_8992A0E53	0.04	0.26	0.3	0.34	0.18
Traes_5AL_A5234EC05	0.01	0.02	0.06	0.06	0.04
Traes_5AL_3E4A18D36	0.52	11.32	4.08	6.4	7.07
Traes_5AS_268D29356	0.03	0.16	0.17	0.19	0.22
Traes_5BL_B47117D0F	0.05	0.44	0.4	0.43	0.29
Traes_5BL_209D4B5DC	0.73	9.29	5.28	5.35	4.57
Traes_5BS_91BD3E004	0	0.02	0.17	0.7	3.94
Traes_5BS_360DD5644	0.01	0.05	0.04	0.04	0.02
Traes_5DL_8F7AC72B0	0.04	0.3	0.29	0.37	0.31
Traes_5DL_9DC4F750A	0.49	3.98	3.64	4.21	3.09
Traes_5DS_8F312CB951	0	0	0.15	0.21	2.03
Traes_5DS_50846FD0C	0.01	0.07	0.06	0.11	0.07
Traes_6AL_9922D081F	0.01	0.1	0.04	0.14	0.09
Traes_6AS_F2455A764	4.65	36.42	33.63	41.09	42.21
Traes_6BL_DA831BBF8	0.12	1.63	0.97	1.51	1.34
Traes_6BS_86336D977	6.21	54.66	45.21	56.75	56.85
Traes_6DL_8D95F127B	0	0.01	0	0	0
Traes_6DL_D722B6E13	0.17	2.78	1.61	2.54	2.48
Traes_7AL_5117186E1	0	0.02	0.03	0.03	0.04
Traes_7AS_52369567D	0.24	4.08	1.74	1.97	1.91
Traes_7BL_C977006A9	0.49	2.54	3.26	4.72	5.86
Traes_7BS_3DBDB86AB	0	0	0	0	0.26
Traes_7BS_A2B219440	0	0.05	0	0	0
Traes_7DL_A330C0F90	0.48	5.1	3.97	6.33	6.53
Traes_7DL_11CFDAFA7	0	0	0	0.03	0
Traes_7DL_B5D39076B	0	0.06	0.1	0.05	0.05
Traes_7DL_57A842933	0.01	0.01	0.05	0.07	0.09
Traes_7DS_55D605D7A	0.5	8.34	3.75	3.93	3.82
Traes_7DS_5C5951784	0.39	1.96	3.98	5.27	6.59
Traes_7DS_4D753C0D8	0.01	0.02	0	0	0.02
Traes_7DS_F962AB6D6	0.01	0.08	0.04	0.17	0.05

## Sheet: susceptible
The expression value (TPM or no transcripts per million reads) of ABC, NLR and START genes during 11 days post inoculation (dpi) in the susceptible wheat
Geneid	0dpi	1dpi	2dpi	3dpi	5dpi	7dpi	9dpi	11dpi
Traes_1AL_2BED66D7F	0.01	0.01	0.01	0.04	0	0.01	0.02	0
Traes_1AL_3564C0828	0.11	0.24	0.11	0.08	0.13	0.51	0.54	1.75
Traes_1AL_65E83FAC2	0.24	0.27	0.35	0.27	0.25	0.44	0.53	1.31
Traes_1AL_6CD69EE7E	0.37	0.33	0.52	0.36	0.31	0.57	0.54	1
Traes_1AL_8E5FC342D	0.01	0	0.01	0.02	0.01	0.04	0	0.06
Traes_1AL_A46B5ED96	0.28	0.43	0.47	0.42	0.39	0.38	0.46	1.14
Traes_1AL_A54B21BC1	0.9	0.4	0.94	0.69	0.93	1.67	2.09	2.86
Traes_1AL_AAB83FA9B	0.23	0.52	0.33	0.25	0.35	1.06	1.03	2.77
Traes_1AL_F6CEE3985	0.01	0.02	0.02	0.03	0.02	0.02	0.02	0.01
Traes_1AS_29390877C	2.12	9.37	3.1	2.52	2.96	0.48	0.53	1.59
Traes_1AS_3610062CB	0.04	0.01	0.06	0.04	0.04	4.26	5.46	17.35
Traes_1AS_462C8AC79	0.75	0.84	1.04	0.82	0.34	1.41	2.25	3.82
Traes_1AS_49D9971F6	0.04	0.01	0.08	0.04	0.06	0.89	1.06	2.39
Traes_1AS_8471FABF2	0.06	0.02	0.11	0.09	0.09	0	0	0
Traes_1AS_8D33AB43B	0.01	0.01	0.01	0	0	1.67	2.33	6.07
Traes_1AS_A23BA47E3	0.07	0.04	0.13	0.1	0.14	1.27	2.01	5.12
Traes_1AS_B9D8170A7	0.05	0.03	0.11	0.05	0.04	0.13	0.15	0.16
Traes_1AS_EB5297361	0.01	0.01	0.01	0	0	0.85	1.14	1.82
Traes_1BL_001395045	0.07	0.1	0.09	0.08	0.08	0.66	0.77	1.86
Traes_1BL_137EA1D05	0.06	0.08	0.13	0.13	0.12	1.66	2.08	2.85
Traes_1BL_2964F774E	0.01	0.01	0	0.02	0.01	1.05	1.02	2.75
Traes_1BL_2D138EB1D	0.02	0	0.02	0.02	0.01	0.02	0	0.02
Traes_1BL_57819993D	0.01	0.01	0.01	0.01	0.01	0.36	0.44	1.11
Traes_1BL_75A695F75	0.06	0.01	0.08	0.05	0.07	0.01	0.02	0.01
Traes_1BL_82052052C	1.13	1.8	1.72	1.4	1.52	0.04	0.13	0.12
Traes_1BL_835B86EA6	0.05	0.08	0.08	0.07	0.08	1.94	2.38	5.11
Traes_1BL_8F3E42C0A	0.02	0.01	0.02	0.01	0.01	0.58	0.57	1.07
Traes_1BL_9FCB31A4D	0.04	0.02	0.06	0.05	0.05	0.48	0.49	1.63
Traes_1BL_DD4D515A2	0.09	0.08	0.12	0.09	0.1	0.02	0.02	0.01
Traes_1BS_3B3922571	0.04	0	0.1	0.04	0.04	0.13	0.16	0.16
Traes_1BS_6C40DD844	0.81	0.62	1.21	0.88	0.97	4.2	5.4	17.22
Traes_1BS_7026E8984	0.02	0.02	0.05	0.02	0.02	1.52	2.25	5.86
Traes_1BS_A4FD92A761	0.01	0.02	0.02	0.01	0.01	0.81	1.09	1.79
Traes_1DL_099BB52C8	0.11	0.05	0.19	0.13	0.12	0.65	0.65	1.19
Traes_1DL_270192E9F	0.37	0.38	0.53	0.35	0.36	0.01	0.04	0
Traes_1DL_29A1022CF	0.01	0.01	0	0.01	0	0.58	0.65	1.63
Traes_1DL_29F70492C	0.05	0.03	0.06	0.04	0.06	0.42	0.49	1.17
Traes_1DL_2A6212947	0.13	0.28	0.25	0.2	0.25	0.02	0.11	0.03
Traes_1DL_3A63240351	0.24	0.54	0.35	0.27	0.36	1.98	2.44	5.21
Traes_1DL_56C09DCA8	0.01	0.01	0.01	0	0.01	1.14	1.08	2.95
Traes_1DL_A6FE85E09	3.18	32.03	4.05	2.44	2.94	0.56	0.58	1.91
Traes_1DL_F7B852321	0.03	0	0.04	0.01	0.02	0.02	0.02	0.01
Traes_1DS_0176B897D	0.01	0.02	0.02	0.01	0.02	0.82	1.09	1.8
Traes_1DS_0CB6BB053	0.05	0.03	0.08	0.06	0.07	0.14	0.16	0.15
Traes_1DS_9C041C718	0.26	0.17	0.36	0.25	0.3	4.02	5.14	16.5
Traes_1DS_D8A151F6E	0.01	0.01	0.03	0.01	0.02	1.52	2.27	5.92
Traes_2AL_0A38A0EFC	0.06	0.05	0.11	0.08	0.11	10.47	14.39	30.4
Traes_2AL_2F9F6DB1A	0.04	0.02	0.06	0.03	0.06	1.19	1.72	3.03
Traes_2AL_3E22C39F2	0.58	0.41	0.79	0.6	0.75	1.3	1.67	3.08
Traes_2AL_3F304D4AF	0.02	0.03	0.02	0.01	0	0	0.01	0.02
Traes_2AL_50899F7A7	0.03	0.07	0.13	0.05	0.03	0.03	0.39	1.12
Traes_2AL_9A7C0C781	0.36	0.12	0.55	0.31	0.33	0.04	0.1	0.28
Traes_2AL_9C8ACA6B9	0.44	0.26	0.57	0.47	0.49	1.08	1.57	2.78
Traes_2AL_A5C58C23A	6.4	4	9.84	7.65	6.52	0	0	0
Traes_2AL_A63E7E7D1	0.01	0.02	0.02	0.02	0.03	1.3	1.63	2.14
Traes_2AL_A9EE98787	0.02	0	0.02	0.01	0.01	0.01	0.01	0.01
Traes_2AL_CB95E606C	1.24	1.89	1.65	1.4	1.3	0.37	1.68	5.48
Traes_2AL_DC1F10E33	0.12	0.23	0.2	0.14	0.1	0.5	0.43	0.8
Traes_2AL_FAA384931	0.12	0.21	0.23	0.17	0.17	1.34	1.91	11.69
Traes_2AS_08E32574A	0.1	0.16	0.13	0.09	0.12	0.19	0.19	0.46
Traes_2AS_1CBBCBAA2	0.56	2.68	0.93	0.84	1.12	0.18	0.26	0.81
Traes_2AS_1E8BDB2C6	0.01	0.04	0.02	0.01	0.01	0.02	0.03	0.21
Traes_2AS_33A368576	13.7	20.15	14.28	10.02	11.24	0.05	0.02	0.07
Traes_2AS_537A8D6B5	0.45	0.4	0.75	0.63	0.6	0.37	0.54	2.41
Traes_2AS_6A15EE669	0.29	0.25	0.58	0.36	0.39	0.02	0.04	0.19
Traes_2AS_7581E280A	0.17	0.44	0.31	0.29	0.3	0.02	0.02	0.12
Traes_2AS_9CD650EBE	0.64	0.46	0.75	0.54	0.53	3.53	3.61	5.75
Traes_2AS_BEC52D89E	0.21	0.4	1.01	0.33	0.08	0.23	0.21	0.15
Traes_2AS_DEFD5468C	0.6	0.44	0.84	0.54	0.56	0.2	0.1	0.14
Traes_2AS_FE3FAFAE1	7.43	4.93	12.76	7.97	7.43	0.2	0.24	0.48
Traes_2BL_025BB7A01	0.04	0.02	0.05	0.04	0.05	1.1	1.93	3.39
Traes_2BL_05498B97F	0	0.03	0.01	0.01	0.01	0.36	1.68	5.47
Traes_2BL_1395C82D5	0.05	0.06	0.05	0.04	0.07	1.49	1.95	3.06
Traes_2BL_1F6C61302	0.03	0.06	0.08	0.05	0.06	1.44	2.13	3.34
Traes_2BL_22C06B972	0.57	0.4	0.79	0.61	0.78	0.04	0.03	0.31
Traes_2BL_2E1918E7F	0.01	0	0.01	0	0.01	12.2	16.5	34.51
Traes_2BL_33DC8A10D	0.02	0.01	0.03	0.01	0.05	0.03	0.03	0.23
Traes_2BL_4D8465D5D	0.11	0.24	0.17	0.15	0.11	0.24	0.31	0.99
Traes_2BL_6FFD5A5E0	0.1	0	0.05	0.06	0.03	1.01	1.45	2.74
Traes_2BL_76BE4AAF8	0.09	0.05	0.17	0.14	0.11	0.05	0.06	0.14
Traes_2BL_7BFBA8CBF	0.03	0.01	0.05	0.02	0.01	1.39	1.75	3.23
Traes_2BL_A77ABD51C	6.91	4.35	10.43	7.76	6.79	1.33	1.61	2.16
Traes_2BL_B00E958BC	0	0.01	0	0	0	0	0	0
Traes_2BL_C4457E395	0.13	0.13	0.25	0.22	0.18	0.39	0.43	0.74
Traes_2BL_E81E303BA	0.15	0.07	0.25	0.13	0.12	0	0	0.04
Traes_2BL_E96E50135	0.98	0.58	1.4	0.82	0.79	0	0.02	0.05
Traes_2BL_FA664B7C6	0.08	0.02	0.13	0.09	0.06	0.56	0.94	0.94
Traes_2BS_0D3F0D59A	0.1	0.13	0.05	0.18	0	0.01	0	0.02
Traes_2BS_16858EC30	0.3	0.35	0.5	0.46	0.45	4.04	4.47	6.81
Traes_2BS_1ABE92B8A	0.3	0.25	0.52	0.46	0.41	0.1	0.06	0.08
Traes_2BS_6252055D2	0.17	0.3	0.19	0.26	0.21	0.03	0.03	0.21
Traes_2BS_65C9C0F08	0.42	0.91	2.03	0.61	0.12	0.01	0	0
Traes_2BS_762E4C62C	0.13	0.12	0.3	0.19	0.24	0.08	0.07	0.05
Traes_2BS_7C8D6844C	0.03	0.02	0.05	0.02	0.01	0.02	0.03	0.19
Traes_2BS_7E82A5E2A	0.19	0.52	0.33	0.31	0.38	0.25	0.19	0.28
Traes_2BS_AA32B83E2	0.59	0.44	0.95	0.58	0.53	0	0	0.03
Traes_2BS_C52A9FD78	0.77	2.12	0.91	1.37	0.35	0.17	0.23	0.48
Traes_2BS_C57F6F3AD	0.19	0.13	0.2	0.13	0.08	0.39	0.57	2.54
Traes_2BS_C6941CC6A1	6.3	4.31	11.12	7.02	6.54	0.25	0.39	1.23
Traes_2DL_5182AED32	0.25	0.56	0.43	0.42	0.46	1.57	2.49	3.86
Traes_2DL_5E8337198	3.39	3.44	4.41	3.81	3.52	2.48	2.53	12.62
Traes_2DL_5F40C7E14	0.24	0.22	0.44	0.36	0.34	10.47	14.38	30.41
Traes_2DL_71A41640C	0.12	0.11	0.19	0.1	0.13	0.52	0.46	0.65
Traes_2DL_AADC2EA0F	0.02	0.16	0.28	0.1	0.16	1.45	1.84	3.44
Traes_2DL_B0DF9C2A0	0.17	0.45	0.32	0.3	0.3	0.05	0.06	0.14
Traes_2DL_BC7793987	0.13	0.59	0.24	0.33	0.35	0	0	0
Traes_2DL_BEFA5F419	0.05	0.02	0.02	0.08	0.01	1.3	1.64	2.14
Traes_2DL_E566C63F1	13.66	20.1	13.88	9.91	11.17	0.35	1.66	5.55
Traes_2DL_E79ECCBC9	0.08	0.08	0.14	0.09	0.06	1.15	1.67	2.94
Traes_2DS_0BF065EE7	0.13	0.11	0.27	0.14	0.15	4.93	5.36	8.45
Traes_2DS_1D70960E8	12.44	12.51	23.57	15.57	15.63	0	0	0
Traes_2DS_1E247C42B	0.04	0.02	0.07	0.05	0.04	0.05	0.02	0.06
Traes_2DS_317F5B87A	0.02	0.01	0.05	0.04	0.03	2.17	2.93	8.22
Traes_2DS_44A7F70FB	1.74	0.8	3	1.95	1.58	0.17	0.23	0.52
Traes_2DS_51F698FD8	0.43	0.15	0.93	0.48	0.24	0.18	0.57	0.19
Traes_2DS_6BA6FE981	1.26	2.24	1.74	1.53	1.59	0.02	0.02	0.21
Traes_2DS_6CC925A22	0.01	0.01	0.01	0.01	0.01	0	0	0.01
Traes_2DS_A8B23EC52	0.03	0.01	0.06	0.04	0.05	0.41	0.59	2.81
Traes_2DS_B2C2BB0CF	0.36	0.07	0.55	0.32	0.24	0	0	0.04
Traes_2DS_C1B756730	0.03	0.01	0.05	0.03	0.04	3.49	4.15	6.26
Traes_2DS_E2D47A54E	0.35	1.56	0.56	0.32	0.45	0.09	0.1	0.41
Traes_3AL_100F4B2F4	0	0	0.03	0	0	1.96	2.43	5.24
Traes_3AL_2743B535D	0.05	0.2	0.04	0.03	0.03	24.46	26.53	40.2
Traes_3AL_32C9EEC67	0.71	0.45	1.22	1.35	1.32	5.1	4.45	7.38
Traes_3AL_410279DC6	0.06	0.04	0.09	0.06	0.05	1.69	1.88	3.08
Traes_3AL_504F7F2BB	0.06	0.25	0.05	0.03	0.05	0.15	0.23	1.69
Traes_3AL_5F34921C3	0.01	0.01	0.01	0.01	0.01	0.25	0.34	0.72
Traes_3AL_68C8F32D8	0.85	0.55	1.32	0.87	0.72	2.35	2.54	6.02
Traes_3AL_6BB20CF42	0.12	0.18	0.21	0.23	0.18	0.2	0.26	0.71
Traes_3AL_7CB04FA8C	0.02	0.03	0.03	0.03	0.02	0.42	0.51	1.63
Traes_3AL_9221B79A1	0.43	1.28	0.99	0.85	0.79	0.98	1.27	4.66
Traes_3AL_9A8C62E7A	0.05	0.12	0.06	0.03	0.05	0.18	0.16	0.39
Traes_3AL_9E1DC3D43	0.11	0.06	0.14	0.09	0.09	0.39	0.34	0.98
Traes_3AL_A2BE176A9	0.16	0.11	0.23	0.2	0.23	0.15	0.22	1.03
Traes_3AL_AA2B2E395	0.02	0.07	0.06	0.09	0.04	0.53	0.87	1.59
Traes_3AL_C037AF452	0.06	0.09	0.03	0	0	0.05	0.05	0.09
Traes_3AL_C3A46A4FB	0.01	0	0.01	0	0	0.19	0.31	1.41
Traes_3AL_D19BE3FD1	0.23	0.26	0.45	0.28	0.32	0.01	0.01	0.01
Traes_3AL_D4303D3AD1	2.92	1.19	4.56	2.75	1.83	0.01	0.02	0.01
Traes_3AL_D6ED281BC	0.09	0.04	0.15	0.09	0.08	0.02	0.02	0.02
Traes_3AL_D7E2ECB10	0.03	0.02	0.05	0.01	0.02	0.73	0.83	1.29
Traes_3AL_DFF456747	0.05	0.01	0.06	0.05	0.04	1.47	1.71	2.96
Traes_3AL_EEA2DF5E4	1.16	1.03	2.04	1.03	0.96	0.15	0.22	0.87
Traes_3AL_EF19996B2	0.14	0.2	0.29	0.18	0.18	0.31	0.61	3.3
Traes_3AS_01D9DAFC2	0.03	0.01	0.03	0.02	0.02	2.24	2.47	1.89
Traes_3AS_2A8DE2D3A	0.01	0.05	0.03	0.01	0.01	0.01	0.03	0.16
Traes_3AS_38993748F	0.12	0.02	0.14	0.14	0.12	0.16	0.32	0.93
Traes_3AS_8F8996330	0.27	0.12	0.31	0.17	0.08	0.19	0.17	0.82
Traes_3AS_B7FEC8871	0.14	0.33	0.31	0.21	0.24	1.93	1.85	2.5
Traes_3AS_BB185F2EB	0.01	0.01	0.02	0.02	0.02	1.04	1.21	2.06
Traes_3AS_E18F065A3	0.01	0.01	0.01	0.01	0.01	4.55	4.78	6.88
Traes_3AS_EA57ECD4C	1.03	1.6	1.55	1.3	1.32	0.06	0.11	0.34
Traes_3AS_FD018268B	0.06	0.03	0.09	0.06	0.05	2.8	3.43	9.24
Traes_3B_036F8EC27	0.29	3.34	0.84	1.59	1.49	0.24	0.29	0.73
Traes_3B_064551019	0.53	0.39	0.62	0.34	0.26	0.01	0.01	0.01
Traes_3B_0BFC46912	0.11	0.13	0.14	0.11	0.17	0.57	0.71	2.36
Traes_3B_0CD91DCF2	0.05	0.21	0.04	0.03	0.03	0.24	0.28	0.86
Traes_3B_159FAA97E	0.02	0.11	0.03	0.02	0.03	1.81	2.11	3.3
Traes_3B_292E8BD00	0.04	0.03	0.03	0.08	0.05	0.93	1.22	4.6
Traes_3B_2A8F84ADE	0.05	0.11	0.06	0.03	0.05	0.41	0.3	1.02
Traes_3B_2D34DA636	0.08	0.15	0.14	0.1	0.08	0.38	0.34	0.94
Traes_3B_3CBD6FF3F	0.02	0	0.02	0.02	0.02	0.02	0.01	0.01
Traes_3B_41B549B49	0.36	0.37	0.6	0.53	0.45	1.72	2.1	4.71
Traes_3B_4337325DD	0.05	0.1	0.1	0.07	0.05	0.05	0.05	0.08
Traes_3B_4376BABB6	0.11	0.17	0.21	0.14	0.15	0.19	0.26	0.7
Traes_3B_4434107C4	1.35	18.09	2.47	1.52	1.51	1.67	2.36	14.9
Traes_3B_501443C41	0.06	0.03	0.17	0.13	0.11	0.16	0.26	1.15
Traes_3B_52F31A4E4	0.03	0.13	0.08	0.08	0.07	2	1.91	2.57
Traes_3B_57C0FCE28	0.64	0.16	1.28	0.76	0.42	0.11	0.16	0.27
Traes_3B_5FDDEC00B	0	0.03	0	0	0	0.01	0.03	0.16
Traes_3B_74B89A214	0	0.03	0.03	0	0	0.15	0.29	0.88
Traes_3B_77C6EE076	1.36	0.67	1.97	1.34	1.36	1.02	1.18	1.94
Traes_3B_7E4F18174	0.96	0.23	1.93	1.21	0.52	0.17	0.3	1.34
Traes_3B_80E2E63D9	1.34	2.94	1.99	1.17	1.15	0.26	0.39	0.77
Traes_3B_9A61DFBAA	0.02	0.04	0.04	0.03	0.04	2.39	3	7.95
Traes_3B_9C0B9A3F6	0.02	0.01	0.03	0.02	0.03	4.99	5.26	7.17
Traes_3B_A6D7CA5C4	0.11	0.09	0.19	0.13	0.14	0.46	0.74	1.32
Traes_3B_AF6D93473	0.12	0.11	0.21	0.17	0.17	0.19	0.41	2.06
Traes_3B_B018E0E3F	0.02	0.01	0.01	0.03	0	5.09	4.44	7.36
Traes_3B_B4568C0AB	0.04	0.26	0.09	0.05	0.05	0.01	0.02	0.05
Traes_3B_C307C1503	0.01	0.01	0.01	0.01	0.01	1.47	1.76	2.89
Traes_3B_CDF08D52A	0.84	0.58	1.36	0.98	0.7	2.4	2.61	6.16
Traes_3B_CED217F21	0.02	0.01	0.04	0.02	0.05	0.73	1.12	2.12
Traes_3B_E1D9AD646	0.02	0.01	0.05	0.04	0.03	0.11	0.16	0.49
Traes_3B_E24B86D57	1.35	4.32	1.35	2.3	1.86	0.5	0.58	0.79
Traes_3B_EECEB9046	0.12	0.14	0.18	0.18	0.2	0.33	0.66	3.69
Traes_3B_F204B52C1	0.07	0.04	0.12	0.14	0.13	0	0.01	0.01
Traes_3B_F348A6AAF	0.02	0.06	0.02	0.01	0.04	19.37	21.69	32.83
Traes_3B_F659E64C1	0	0.01	0	0.05	0	0.14	0.23	1.6
Traes_3DL_0253F1D11	0.3	3.47	0.88	1.62	1.55	5.08	4.44	7.35
Traes_3DL_1CC5B3AEE	0.02	0.05	0.02	0.02	0.04	0.78	0.86	1.27
Traes_3DL_325A49FCC	0.71	0.45	1.22	1.34	1.32	0.25	0.35	0.7
Traes_3DL_365F92C64	1.28	2.72	1.82	0.95	1.03	0.13	0.19	0.64
Traes_3DL_3C7A1E46C	0.07	0.26	0.06	0.04	0.05	0.01	0.01	0.01
Traes_3DL_47DECD49E	6.76	5.46	10.53	6.64	7.09	0.3	0.59	3.24
Traes_3DL_4A5707D63	0.05	0.03	0.07	0.07	0.07	3.32	5.36	16.22
Traes_3DL_4CFE5B61E	0.07	0.04	0.09	0.06	0.06	0.26	0.32	0.99
Traes_3DL_4F9017AC8	0.72	0.19	1.49	0.9	0.46	0.2	0.27	0.69
Traes_3DL_609DF5484	0.06	0.03	0.16	0.12	0.1	1.47	1.69	2.96
Traes_3DL_7F7B51AC2	0.04	0.11	0.09	0.03	0.08	0.02	0.05	0
Traes_3DL_8416E784C	1.64	18.59	2.83	1.67	1.81	1.39	1.62	2.53
Traes_3DL_920C6D20E	0.16	0.1	0.22	0.2	0.22	1.71	2.43	15.29
Traes_3DL_94539BFE9	0.01	0.03	0.03	0.02	0.01	0.01	0.02	0.02
Traes_3DL_9A56166D1	0.05	0.01	0.07	0.04	0.03	1.99	2.44	5.28
Traes_3DL_9F10B03B5	0	0.01	0	0	0	0.11	0.1	0.45
Traes_3DL_AFB1EC0FE	0	0.03	0.05	0	0	23.68	25.91	38.85
Traes_3DL_B62A5FB0E	0	0	0.01	0	0	0.21	0.33	1.45
Traes_3DL_B659B660F	0.02	0	0.01	0.02	0.01	0.15	0.24	1.12
Traes_3DL_BE780290A	0.14	0.1	0.26	0.17	0.16	2.31	2.5	5.89
Traes_3DL_BE884863B	0.03	0.01	0.05	0.04	0.04	1	1.29	4.76
Traes_3DL_C08B460B8	3.07	1.2	4.55	2.7	1.88	0.51	0.62	1.99
Traes_3DL_C426849EA	0.21	0.3	0.43	0.3	0.29	0.14	0.22	1.56
Traes_3DL_D5C165349	0.03	0.03	0.05	0.06	0.04	0.05	0.05	0.1
Traes_3DL_DEA9A414D	0.01	0	0.02	0.01	0.01	0.52	0.85	1.55
Traes_3DL_E2C3A375E	0.15	0.15	0.1	0.31	0	0.41	0.38	1.07
Traes_3DS_228D723E9	0.04	0.06	0.08	0.05	0.07	0.18	0.27	1.28
Traes_3DS_294EA7477	0.04	0.05	0.09	0.09	0.07	3	3.26	10.59
Traes_3DS_31B434D9C	0.03	0.04	0.05	0.02	0.04	0	0	0
Traes_3DS_45058B0D3	0.07	0.05	0.16	0.12	0.12	0.01	0.03	0.16
Traes_3DS_5BD2207C6	0.01	0.01	0.02	0.01	0.01	0	0.02	0
Traes_3DS_6774BF63A	0.02	0.01	0.04	0.03	0.04	1.05	1.22	2.1
Traes_3DS_A07D6AF6B	0.07	0.03	0.11	0.08	0.09	1.87	1.71	2.37
Traes_3DS_EE5D85DE2	0.02	0.01	0.03	0.02	0.02	2.85	3.44	9.1
Traes_4AL_210DA1FAE	0.01	0.01	0.01	0	0.01	0.02	0	0
Traes_4AL_2D499E602	0.01	0.01	0.02	0.02	0.02	0.05	0.04	0.1
Traes_4AL_42B2DF50B	0.3	0.09	0.33	0.15	0.11	0.11	0.13	0.16
Traes_4AL_603B6DC64	0.08	0.21	0.2	0.13	0.14	0.38	0.46	0.79
Traes_4AL_6EB30F467	0.05	0.08	0.08	0.05	0.06	0.01	0.01	0.02
Traes_4AL_70CC7A646	0.02	0.04	0.02	0.01	0.02	1.4	1.75	5.92
Traes_4AL_7468B642E	0.04	0.07	0.08	0.06	0.09	0.01	0.01	0.01
Traes_4AL_9B4EA417B	0.04	0.02	0.05	0.05	0.05	0.2	0.25	0.17
Traes_4AL_BDABA3C02	7.56	7.28	11.62	9.36	7.39	0.1	0.2	0.34
Traes_4AL_F1CD6BBBC	2.79	2.78	3.88	3.19	2.75	0.08	0.15	0.19
Traes_4AS_07B3AC505	0.49	1.05	0.76	0.34	0.6	0.97	1.59	3.23
Traes_4AS_0852A882E	1.46	18.58	2.71	1.63	1.61	1.82	2.62	7.25
Traes_4AS_290AAA7751	0.01	0.02	0.01	0.01	0.01	0.01	0.02	0
Traes_4AS_45F88E6B8	0.02	0.01	0.02	0.02	0.03	6.78	5.3	8.56
Traes_4AS_608FEB71B	0.21	0.22	0.51	0.32	0.21	0.02	0.02	0.15
Traes_4AS_63DC21A39	0.01	0	0	0.01	0.01	20.69	19.83	27.81
Traes_4AS_6A57D15D9	0.19	0.28	0.31	0.23	0.23	8.43	9.39	14.16
Traes_4AS_C710FA713	0.39	0.32	0.72	0.72	0.75	1.64	1.61	1.39
Traes_4AS_CBD8A08E5	3.1	2.99	4.76	3.32	3.33	0.01	0.01	0.01
Traes_4AS_D81176DF4	0.31	0.26	0.32	0.3	0.3	0.14	0.1	0.07
Traes_4AS_DB403BDB6	0.11	0.06	0.23	0.11	0.06	1.41	2.07	6.61
Traes_4AS_F238AFB04	0.79	0.7	1.17	1.07	1.15	4.81	6.41	11.91
Traes_4BL_078EA92F5	18.53	15.62	29.88	21.06	19.88	0.01	0.02	0.01
Traes_4BL_0E4618077	0.01	0.02	0.01	0.01	0	0.14	0.14	0.2
Traes_4BL_19AB87331	0.12	0.08	0.09	0.09	0.07	0.01	0.01	0.05
Traes_4BL_2C0AB1516	0.05	0.01	0.06	0.07	0.06	0.02	0.01	0.19
Traes_4BL_413396E2F	0.04	0	0.04	0.08	0.23	0.11	0.09	0.19
Traes_4BL_416DA8A03	7.49	7.23	11.54	9.24	7.28	0.32	0.31	1.01
Traes_4BL_44E2F654C	0.69	1.88	1.15	1.07	1.06	0.96	1.28	4.22
Traes_4BL_498B40AA4	0.3	1.7	0.53	0.58	0.27	1.51	1.5	1.32
Traes_4BL_5062C458F	1.57	19.2	2.87	1.72	1.74	3.83	5.15	9.43
Traes_4BL_7091749BF	0	0.01	0.02	0.13	0	0.71	1.26	3.1
Traes_4BL_7D82EE2E5	0.02	0.03	0.04	0.03	0.02	8.49	9.48	14.32
Traes_4BL_8A8D56D7B	0.16	0.08	0.3	0.19	0.2	1.59	2.25	6.57
Traes_4BL_9BA734F55	0.41	0.91	2	0.61	0.12	0.08	0.04	0.1
Traes_4BL_9F1BFA87A	3.36	3.24	5.35	3.79	3.64	2.57	3.22	8.74
Traes_4BL_B4A3BF346	0.12	0.09	0.11	0.09	0.07	6.33	6.26	9.64
Traes_4BS_4B0618774	3.51	3.3	5.29	3.8	4.13	0.01	0.01	0.01
Traes_4BS_5F9A1C103	0.46	0.94	0.64	0.33	0.52	0.29	0.33	0.93
Traes_4BS_7B08FC91D	0.13	0.06	0.21	0.13	0.09	0.06	0.01	0.09
Traes_4BS_B386725C0	0.18	0.12	0.34	0.23	0.29	1	1.59	3.3
Traes_4BS_B5519C4BF	0.05	0.01	0.08	0.08	0.07	4.45	5.83	10.73
Traes_4BS_D1D029EDC	0.39	0.32	0.72	0.72	0.74	0.08	0.04	0.12
Traes_4BS_E811DB673	0.01	0	0	0.01	0	22.01	21.31	30.17
Traes_4BS_FD2D43C7E	0.02	0	0.02	0.02	0.01	0.14	0.23	0.37
Traes_4DL_092403683	0.07	0.09	0.11	0.1	0.12	0	0	0
Traes_4DL_0AEC31110	0.62	0.48	0.71	0.46	0.55	8.38	9.35	14.2
Traes_4DL_14327AF39	0.57	0.41	1.22	0.97	0.9	1.93	2.84	7.65
Traes_4DL_49B328F1F	0.13	0.07	0.09	0.08	0.06	2.76	3.43	9.37
Traes_4DL_4E68C58BB	0.01	0.01	0.01	0	0.01	0.39	0.36	1.2
Traes_4DL_52BA49ED1	0.18	0.09	0.26	0.24	0.23	0	0	0
Traes_4DL_7C1FE7A7D	1.72	3.16	2.49	1.49	1.34	1.92	1.91	1.63
Traes_4DL_82BC827A6	1.79	4.46	3.29	1.96	2.03	4.92	6.47	12.04
Traes_4DL_87C66D978	0.29	0.35	0.39	0.25	0.23	0.12	0.1	0.2
Traes_4DL_AB2084483	1.86	0.86	3.39	2.07	1.93	0.01	0.01	0.03
Traes_4DL_B138DF6FC	2.91	1.48	3.35	1.81	1.9	0.7	1.24	3.1
Traes_4DL_B2C8EE828	0.01	0.02	0.01	0.02	0.02	0.02	0.01	0.17
Traes_4DL_BC7EB3851	0.21	0.29	0.35	0.27	0.25	4.42	5.72	10.61
Traes_4DL_BDF2B818C	0.19	0.09	0.19	0.13	0.09	1.4	2.07	6.64
Traes_4DL_CD9F2C6A5	0.01	0	0	0	0.01	5.31	5.04	7.99
Traes_4DL_E5E34C774	2.08	3.73	3.15	1.76	1.6	0.11	0	0
Traes_4DS_56FA4DBB7	0.01	0.01	0.02	0.03	0.01	0.01	0.04	0
Traes_4DS_5BBCE1A2A	0.07	0.15	0.06	0.04	0.08	22.07	21.38	30.15
Traes_4DS_610223BF2	0.09	0.05	0.16	0.1	0.07	0	0	0.01
Traes_4DS_BE0C2FDDF	0.05	0.02	0.07	0.06	0.05	1.05	1.71	3.48
Traes_4DS_EAB9A69C5	0.07	0.04	0.13	0.12	0.12	0.01	0.02	0.02
Traes_4DS_ED5F49735	0.02	0.02	0.04	0.03	0.03	0.15	0.27	0.41
Traes_5AL_32C87EDAF	0	0	0.01	0	0	1.73	2.32	6.32
Traes_5AL_4E0CF9929	0.07	0.05	0.2	0.1	0.1	0.31	0.43	1.29
Traes_5AL_4F92199C8	0.02	0.01	0.01	0.05	0	2.12	2.13	2.82
Traes_5AL_54CBC7523	0.2	0.08	0.32	0.21	0.17	4.23	6.5	14.91
Traes_5AL_614415CDF	0	0	0	0	0.01	0.35	0.38	1.03
Traes_5AL_675886708	0.29	0.03	0.47	0.34	0.24	0.15	0.27	0.64
Traes_5AL_678EA44B2	0.24	0.44	0.26	0.27	0.47	0.01	0.01	0.02
Traes_5AL_6A2992B63	0.22	0.17	0.46	0.39	0.47	2.2	2.99	7.59
Traes_5AL_6FA699CD8	0.26	0.16	0.47	0.4	0.4	0.07	0.02	0.09
Traes_5AL_720FE71E5	1.66	3.26	2.3	1.82	1.83	0	0	0.01
Traes_5AL_7AF7E4153	0.01	0.01	0.01	0.02	0.02	0.35	0.41	1.13
Traes_5AL_8282D7D5A	0.03	0.01	0.03	0.02	0.04	2.36	2.95	8.76
Traes_5AL_9D148E259	1.02	1.87	1.13	1	1.02	0.32	0.32	1.06
Traes_5AL_E1CFDB279	0.1	0.06	0.14	0.14	0.13	0.34	0.36	1.04
Traes_5AL_F8FDAC215	0.03	0.02	0.05	0.03	0.03	2.01	2.56	8.53
Traes_5AL_FA71552A8	7.11	4.73	12.36	7.77	7.24	0.71	1.27	3.11
Traes_5AS_437E0C828	0.1	0.05	0.18	0.16	0.09	2.65	3.08	5.71
Traes_5AS_794D286DE	0.04	0.02	0.07	0.06	0.04	0.01	0.03	0
Traes_5AS_C606A8A1F	0.3	0.59	0.27	0.32	0.57	1.68	2.16	7.25
Traes_5AS_D714D4951	0.01	0.02	0.05	0.05	0.02	1.97	2.5	8.52
Traes_5BL_1315614DC	0.11	0.04	0.13	0.1	0.1	2.61	3.27	9.51
Traes_5BL_23ACA2B6E	0.13	0.24	0.13	0.15	0.27	0	0	0
Traes_5BL_2994AAF19	0.23	0.21	0.31	0.26	0.23	1.74	2.22	5.89
Traes_5BL_38E3B3A8C	0.22	0.12	0.3	0.27	0.29	0.06	0.14	0.65
Traes_5BL_3E1A739FF	0	0	0	0.01	0	0	0.01	0.03
Traes_5BL_428477F47	0.04	0.07	0.08	0.1	0.09	0.05	0.15	0.77
Traes_5BL_667C71B09	0.01	0.02	0.04	0.02	0.03	11.67	15.9	33.28
Traes_5BL_73C3585C3	1.63	0.75	2.94	1.9	1.7	0.13	0.23	0.54
Traes_5BL_873CE02D7	1.67	0.68	2.53	1.74	1.5	2.11	2.87	8.79
Traes_5BL_AAE5B3832	0.23	0.34	0.34	0.27	0.24	2.04	2.62	8.79
Traes_5BL_AE6D54F4B	0	0	0.01	0	0.01	0.89	1.13	3.75
Traes_5BL_C49CC9DD6	0.01	0.01	0.01	0	0.02	0	0	0.03
Traes_5BL_CB26F3E25	0.17	0.2	0.27	0.21	0.21	0.09	0.18	0.23
Traes_5BL_D22690682	0.03	0.02	0.04	0.03	0.03	0.89	1.22	3.27
Traes_5BL_D558B7306	0.04	0.03	0.09	0.06	0.06	0.38	0.44	1.2
Traes_5BL_D71543428	0.21	0.3	0.35	0.26	0.26	3.76	5.79	12.16
Traes_5BL_DB6881818	0.18	0.34	0.17	0.19	0.33	1.91	1.88	2.45
Traes_5BS_1274C6AC8	0.16	0.13	0.25	0.23	0.24	0.02	0.04	0.04
Traes_5BS_530BD50C3	0.07	0.17	0.13	0.07	0.1	1.91	2.18	3.93
Traes_5DL_3BFBC7706	0.04	0.02	0.06	0.05	0.04	0.11	0.21	0.27
Traes_5DL_3CA29BB29	0.02	0.01	0.01	0.01	0	0.06	0.13	0.72
Traes_5DL_3EFE422D4	0.21	0.12	0.34	0.31	0.31	2.24	3.11	7.84
Traes_5DL_4605CB0E1	0.15	0.2	0.26	0.22	0.33	0.01	0.01	0.02
Traes_5DL_471F55F30	0.02	0.02	0.03	0.02	0.01	0.31	0.35	0.89
Traes_5DL_52AD45C60	0.01	0	0.02	0.01	0	0	0.01	0.03
Traes_5DL_63DF8D609	0.26	0.03	0.45	0.36	0.26	0.33	0.38	1.08
Traes_5DL_6BFE305FD	0.03	0.11	0.07	0.12	0.15	1.15	1.49	4.99
Traes_5DL_7514D124D	0.04	0.02	0.02	0.07	0.01	4.26	6.55	13.97
Traes_5DL_A7D264077	1.94	2.9	3.42	2.45	2.41	1.84	2.46	7.7
Traes_5DL_B903139AB	1.52	1.87	2.05	1.19	0.96	0.33	0.37	1.05
Traes_5DL_BA58FDAD6	0.01	0	0.01	0.01	0.01	2.43	3.03	8.83
Traes_5DL_C1A41151E	0.05	0.04	0.12	0.13	0.14	2.15	2.16	2.7
Traes_5DL_EB00D7DD4	0.07	0.02	0.07	0.06	0.08	0.06	0.13	0.7
Traes_5DL_EF92177BC	0.08	0.03	0.15	0.11	0.11	0.83	1.17	3.04
Traes_5DL_FA626A188	0.11	0.01	0.18	0.14	0.12	0.14	0.24	0.57
Traes_5DS_1749A7DF2	0.01	0	0.02	0.01	0.01	0.02	0.03	0.03
Traes_5DS_97A17DF71	0.01	0	0.02	0.02	0.02	0.02	0.05	0
Traes_5DS_D43A90A20	0.08	0.02	0.12	0.09	0.06	0	0	0.03
Traes_5DS_D90F8549E	0.01	0	0.02	0.01	0.01	1.02	1.04	3.9
Traes_5DS_E67CEBCA2	0.24	0.31	0.36	0.35	0.35	1.98	2.29	4.12
Traes_6AL_5E2427983	0.05	0.01	0.07	0.07	0.06	2.99	3.55	7.96
Traes_6AL_91A76CBCC	0.02	0.01	0.02	0.03	0.01	1.04	1.46	4.65
Traes_6AL_A5FF480D8	0.2	0.1	0.23	0.37	0.26	0	0.01	0
Traes_6AL_B78C896E8	0.02	0.03	0.05	0.02	0.02	0.54	0.85	1.72
Traes_6AS_25CB8EBCD	0.08	0.03	0.14	0.09	0.11	0.58	0.5	0.91
Traes_6AS_4E111F83D	0.01	0.01	0.02	0.02	0.01	0.08	0.08	0.12
Traes_6AS_60270B4C7	0.03	0.01	0.05	0.03	0.03	0.21	0.3	1.32
Traes_6AS_6ED3B17C6	0.06	0.02	0.07	0.06	0.07	0.08	0	0
Traes_6AS_AA9004965	0.11	0.03	0.18	0.12	0.09	0.15	0.13	0.33
Traes_6AS_B6D1976D6	0.09	0.02	0.12	0.07	0.03	0.01	0.03	0.15
Traes_6AS_EB590F732	0.28	0.21	0.52	0.39	0.44	0.06	0.03	0.04
Traes_6BL_80B29D98E	0.35	0.09	0.58	0.37	0.25	1.1	1.59	5.13
Traes_6BL_CED3DB508	0.02	0.01	0.04	0.03	0.05	2.99	3.53	7.92
Traes_6BS_29525FB0F	0.01	0	0.01	0.01	0.01	0.01	0.03	0.17
Traes_6BS_2CB0C1EE3	0.04	0.03	0.06	0.04	0.03	0	0.02	0
Traes_6BS_4723C124F	0.14	0.12	0.19	0.14	0.14	0.19	0.28	1.2
Traes_6BS_59D86764B	0.01	0	0	0	0	0.15	0.13	0.33
Traes_6BS_6743371F8	0.18	0.09	0.2	0.24	0.25	0.02	0.02	0.07
Traes_6BS_6E4ED00B5	0.05	0.03	0.1	0.1	0.09	0.71	0.65	1.07
Traes_6BS_C6A824E68	0.27	0.2	0.51	0.37	0.43	0.14	0.27	0.99
Traes_6DL_11D8C3F4C	0.05	0.01	0.09	0.05	0.07	2.68	3.43	7.82
Traes_6DL_1336419B9	0.24	0.31	0.36	0.35	0.35	0.01	0.01	0.08
Traes_6DL_5FAE320A9	0.03	0.01	0.05	0.02	0.02	0.01	0.02	0.12
Traes_6DL_B01E3A7AA	1.02	1.46	1.5	1.13	1.2	1	1.43	4.33
Traes_6DS_1F5DC9F0E	4.25	2.83	6.09	4.96	4.01	0.8	0.98	4.29
Traes_6DS_2AB7E7AB71	0.36	0.23	0.53	0.44	0.49	0.01	0.01	0.01
Traes_6DS_545F22307	0	0	0.01	0.01	0	0.01	0.03	0.15
Traes_6DS_5500883E3	0.04	0.03	0.06	0.05	0.07	0.02	0.02	0.06
Traes_6DS_75C2FBF08	0.58	1.27	0.81	0.56	0.6	0.13	0.11	0.3
Traes_6DS_958B4FCE5	0.33	0.5	0.74	0.56	0.55	0.51	0.44	0.79
Traes_6DS_C0358414B	0.16	0.04	0.23	0.13	0.11	0.06	0.03	0.04
Traes_7AL_043F7AE3F	0.85	2.57	1.13	1.54	1.09	0.33	0.4	1.26
Traes_7AL_1873B692E	0.13	0.15	0.35	0.25	0.21	0.45	0.71	4.56
Traes_7AL_2D58BCFF8	0.33	0.09	0.44	0.38	0.33	0.01	0.01	0
Traes_7AL_72D98CFA2	0.08	0.13	0.13	0.11	0.09	0.44	0.87	3.17
Traes_7AL_7BD10B6C7	0.01	0.01	0.02	0.02	0.02	0.69	1.19	4.34
Traes_7AL_7E1C0EDEE	0.02	0.02	0.02	0.01	0.02	0.42	0.62	3.23
Traes_7AL_9973DB751	0.64	3.57	0.97	0.95	1.12	0.12	0.09	0.27
Traes_7AL_A29227860	0.05	0.11	0.12	0.11	0.11	0.38	0.63	2.8
Traes_7AL_D94EE789C	0.08	0.12	0.13	0.08	0.09	3.81	3.37	3.55
Traes_7AL_DA2363243	0.01	0.02	0.02	0.01	0.01	1.11	1.39	5.55
Traes_7AL_E23AB4A0E	0.11	0.19	0.16	0.14	0.16	0.67	0.72	3.59
Traes_7AS_06F4121F8	0.1	0.09	0.23	0.13	0.15	1.19	1.97	6.62
Traes_7AS_129431A0E	0.33	0.14	0.62	0.44	0.42	0.01	0.02	0.01
Traes_7AS_2635B1D26	0.32	0.09	0.45	0.38	0.32	0.13	0.16	0.2
Traes_7AS_2D1970A51	0.09	0.12	0.15	0.13	0.06	0.94	1.4	4.42
Traes_7AS_4A260B6DF	0.18	0.2	0.24	0.18	0.27	2.34	3.06	10.65
Traes_7AS_5A393AF17	0	0	0.03	0	0	2.13	3.5	11.38
Traes_7AS_6612D0689	0.26	0.36	0.42	0.34	0.45	1.15	1.67	5.76
Traes_7AS_759729DB8	0.01	0.01	0.02	0.02	0.01	0.7	0.8	2.75
Traes_7AS_7A237402A	0.01	0	0.02	0.01	0.01	0.3	0.22	0.09
Traes_7AS_86392D8DF	0.01	0.01	0.03	0.02	0.03	1.86	3.36	11.58
Traes_7AS_8CA2DF440	0.19	0.11	0.27	0.17	0.14	0.01	0.01	0
Traes_7AS_8CC30284A	0.02	0	0.01	0.01	0.01	2.19	3.85	14.31
Traes_7AS_961F1236B	4.49	3.02	6.55	5.24	4.37	15.26	17.36	30.72
Traes_7AS_C0111D6A6	0.2	0.12	0.41	0.24	0.22	0.01	0.02	0.01
Traes_7AS_E1EA01D49	0.81	2.04	1.08	1.47	0.95	0.07	0.04	0.23
Traes_7AS_FD057D02F	0.89	1.91	1.27	0.94	0.94	0.75	1.02	3.05
Traes_7BL_4CFC83015	0.19	0.04	0.29	0.16	0.17	0.59	0.71	3.05
Traes_7BL_6AF703F62	0.75	1.78	0.96	0.68	0.69	0.02	0.05	0
Traes_7BL_94589D01F	0.48	0.89	0.77	0.56	0.57	0.31	0.36	1.11
Traes_7BL_96B1C54E6	0.18	0.43	0.35	0.22	0.23	0.69	1.17	4.43
Traes_7BL_A4C3C56C1	0.7	1.36	0.96	0.73	0.7	0.56	0.83	3.86
Traes_7BL_A7D3D1B41	0.38	0.73	0.6	0.46	0.47	4.02	3.56	3.75
Traes_7BL_B89F060AB	0.17	0.32	0.17	0.19	0.32	0.02	0.04	0.08
Traes_7BL_C6E6BE7FC	0.12	0.08	0.19	0.12	0.14	0	0.01	0
Traes_7BL_CDB2D621E	0.22	0.12	0.32	0.38	0.32	0.4	0.65	3.04
Traes_7BL_D3A25B6C7	0.03	0.01	0.05	0.04	0.04	0.44	0.65	3.35
Traes_7BL_E4BC8AB8B	0.03	0.01	0.04	0.02	0.03	0.7	1.19	4.27
Traes_7BS_19F2FAA1E	0.06	0.02	0.08	0.07	0.06	0.66	0.97	2.81
Traes_7BS_28CCE56BC	0.25	1.13	0.48	0.21	0.18	1.76	3.09	10.9
Traes_7BS_2C8BBCF30	0.37	1.91	0.81	0.39	0.3	1.47	2.74	10.11
Traes_7BS_2EA0B317B	0.61	1.71	0.92	0.8	1.03	0.83	1.19	3.93
Traes_7BS_2EC93A7D7	0.27	0.1	0.31	0.25	0.23	1.3	2.11	7.66
Traes_7BS_36FD6964C	0.03	0.01	0.01	0.06	0.01	1.99	2.74	8.48
Traes_7BS_3DFEC17DC	0	0	0.01	0.01	0.01	3.89	6.96	22.81
Traes_7BS_3FE10DB62	0.38	0.14	0.44	0.36	0.29	15.34	17.45	30.75
Traes_7BS_4014D9044	0.05	0.02	0.1	0.09	0.1	0	0	0
Traes_7BS_41D204610	0.02	0.01	0.05	0.02	0.02	2.24	3.51	14.29
Traes_7BS_4318E31F0	0.04	0.04	0.05	0.02	0.01	1.34	2.6	9.3
Traes_7BS_47C4BF060	0.98	2.53	0.96	1.36	0.92	1.73	2.76	9.1
Traes_7BS_4B7568082	0.01	0.02	0.03	0.02	0.02	0.41	0.62	2.11
Traes_7BS_4CB71F5D3	1.05	1.5	1.54	1.18	1.23	0.8	1.34	4.61
Traes_7BS_4F7B09ACB	0.04	0.01	0.04	0.03	0.03	0	0	0.04
Traes_7BS_55471F0FB	0.01	0	0.02	0.03	0.01	1.75	2.79	10.42
Traes_7BS_560DA8FC2	0.18	1.45	0.33	0.17	0.21	0.64	0.81	2.62
Traes_7BS_5658CFA84	0.04	0.28	0.05	0.06	0.07	2.72	4.9	16.43
Traes_7BS_5A0E77FB8	0.13	0.13	0.29	0.17	0.2	1.23	2.12	7.1
Traes_7BS_5C9371445	0.01	0.03	0.01	0.01	0	0.7	0.92	3.09
Traes_7BS_863DEC7CB	0.03	0.02	0.04	0.02	0.02	2.37	2.8	5.24
Traes_7BS_8BF10E322	0.07	0.02	0.12	0.1	0.11	0.17	0.18	0.33
Traes_7BS_9BA88326B	0.11	0.15	0.19	0.14	0.15	1.61	2.69	9.57
Traes_7BS_A38FF94BD	4.88	3.25	7.04	5.82	4.59	0.13	0.16	0.18
Traes_7BS_ABB8B2DC0	0.01	0	0.01	0.01	0.01	3.07	5.15	17.29
Traes_7BS_AD3104D73	0.02	0.01	0.01	0.02	0.01	0.57	0.97	3.3
Traes_7BS_BB0FECDBE	0.17	0.14	0.17	0.2	0.28	3.11	5.44	19.24
Traes_7BS_C0604DCF9	0.07	0.03	0.07	0.04	0.05	0.85	1.24	4.07
Traes_7BS_C646121F11	0.01	0.01	0	0	0	0.37	0.61	1.89
Traes_7BS_C88DFDEDC	0.07	0.09	0.13	0.1	0.09	2.68	4.67	15.6
Traes_7BS_CF247665F	0.01	0	0.02	0.01	0.02	0.06	0.05	0.26
Traes_7BS_D127289AE	0.22	0.08	0.33	0.24	0.26	0.76	1.05	3.41
Traes_7BS_E67B3797A	0.86	2.06	1.16	0.83	0.88	1.45	2.22	7.51
Traes_7BS_E72B70048	0.04	0.05	0.04	0.04	0.04	0.71	1.07	3.14
Traes_7BS_EC453C646	0.03	0.11	0.09	0.06	0.09	1.12	1.51	4.73
Traes_7DL_24FDB01F2	0.03	0.03	0.05	0.04	0.04	0.09	0.08	0.31
Traes_7DL_3E7FAB7C0	0.62	0.31	0.89	0.75	0.57	14.55	16.71	29.55
Traes_7DL_559DBB4EA	0.01	0	0.01	0.01	0	0	0.01	0.02
Traes_7DL_63530C8FA	0.05	0.04	0.07	0.08	0.09	0.46	0.78	2.91
Traes_7DL_695A3E829	0.02	0.02	0.02	0.01	0.02	0.71	1.14	5.13
Traes_7DL_76F6078E7	0.01	0.01	0.02	0.01	0.01	0.01	0.01	0.02
Traes_7DL_7879433D1	0.12	0.23	0.23	0.13	0.15	0	0.01	0.01
Traes_7DL_96D2B780D	0.22	0.9	0.39	0.44	0.37	0.15	0.2	0.46
Traes_7DL_9E7C384F8	0.04	0.07	0.17	0.05	0.03	2.51	3.25	9.99
Traes_7DL_A745E3DBB	0.16	0.75	0.27	0.27	0.3	0.02	0.02	0.07
Traes_7DL_A95F658D8	0.34	0.89	0.51	0.37	0.38	0.87	1.08	4.36
Traes_7DL_AEAE90568	0.01	0	0.02	0.01	0.01	0.4	0.63	3.01
Traes_7DL_CCE27DF79	0.67	1.55	0.9	0.85	0.72	0.39	0.59	3.11
Traes_7DL_D65B7D0F0	0	0.01	0.01	0.01	0	0.24	0.29	0.89
Traes_7DL_E29468A4B	0.06	0.83	0.19	0.4	0.36	4.37	3.95	4.17
Traes_7DL_E4699D331	0.09	0.02	0.09	0.06	0.07	0	0.01	0
Traes_7DS_040092C6C	0.01	0.03	0.05	0.05	0.04	0	0	0
Traes_7DS_11D83215D	0.01	0.03	0.05	0.07	0.03	1.87	3.16	10.54
Traes_7DS_21FC82A6A	0.12	0.2	0.28	0.21	0.17	1.42	2.51	9.05
Traes_7DS_25B02BA46	0.01	0.01	0.01	0.01	0.02	0.37	0.44	0.76
Traes_7DS_4759ECAEF	0.31	0.07	0.44	0.36	0.3	2.58	3.67	12.82
Traes_7DS_81478B5C3	0	0	0	0	0	0.8	1.3	4.32
Traes_7DS_8F089F2B8	0	0	0	0	0	0.01	0.01	0
Traes_7DS_96333466E	0	0	0	0	0	0.25	0.33	0.6
Traes_7DS_9694B565F	0	0	0	0	0	0	0	1.28
Traes_7DS_98D437BAD	0	0	0	0	0	1.5	2.27	7.66
Traes_7DS_9F00BF882	0	0	0	0	0	1.23	2.09	6.83
Traes_7DS_AEAC5A726	0	0	0	0	0	2.07	3.69	12.84
Traes_7DS_B65B5CD47	0	0	0	0	0	0.14	0.17	0.2
Traes_7DS_C523A592F	0	0	0	0	0	0.63	0.83	2.57
Traes_7DS_C94908940	0	0	0	0	0	1.32	2.07	6.92
Traes_7DS_CDF069696	0	0	0	0	0	1.71	3	11.61
Traes_7DS_D4E787E78	0	0	0	0	0	1.4	2.35	8.02
Traes_7DS_D89F89766	0	0	0	0	0	0.07	0.04	0.25
Traes_7DS_DE3599825	0	0	0	0	0	1.88	3.12	10.41
Traes_7DS_DF1E41CE3	0	0	0	0	0	0.02	0.05	0
Traes_7DS_E47115636	0	0	0	0	0	0.01	0.01	0.03
Traes_7DS_E7B736A2B	0	0	0	0	0	1.3	2.16	7.33
Traes_7DS_EB0ADD31F	0	0	0	0	0	3.41	5.8	20.59
Traes_7DS_FCD57EBB0	0	0	0	0	0	1.84	3.29	11.22
Traes_1AL_036E330F0	0.07	0.04	0.12	0.13	0.07	0.12	0.12	0.07
Traes_1AL_11CA0CD021	0.16	0.34	0.28	0.23	0.28	0.46	0.54	0.92
Traes_1AL_3101735C3	0	0	0	0	0.01	0.01	0	0
Traes_1AL_324584CCA	0.08	0.04	0.15	0.13	0.08	0.17	0.16	0.17
Traes_1AL_33C926BB4	1.24	0.23	1.52	0.92	0.76	0.77	0.85	0.96
Traes_1AL_486E54C74	0.01	0.01	0.01	0.02	0.01	0.01	0.01	0.02
Traes_1AL_4EB5B61EB	0.05	0.07	0.11	0.1	0.13	0.17	0.26	0.38
Traes_1AL_8FD507F41	0.02	0.01	0.02	0.01	0.01	0.04	0.03	0.03
Traes_1AL_AB1CDEE3A	0.05	0.08	0.08	0.07	0.07	0	0	0.01
Traes_1AL_B069692AB	0.15	0.03	0.25	0.2	0.14	0.14	0.18	0.39
Traes_1AL_B6931117F	0.01	0.01	0.01	0.03	0	0.22	0.24	0.26
Traes_1AL_C72E5F1BD	0.14	0.03	0.24	0.17	0.18	0.1	0.22	0.3
Traes_1AL_EB5141D4C	0.01	0	0.03	0.02	0.01	0.23	0.21	0.3
Traes_1AL_F6EB7EE36	0.04	0.03	0.1	0.04	0.04	0.02	0.09	0.17
Traes_1AS_01020E80D	0.01	0.04	0.02	0.02	0.02	0.06	0.05	0.07
Traes_1AS_030F28AA6	0.01	0.01	0.03	0.02	0.02	0.04	0.03	0.06
Traes_1AS_083534D99	0.16	0.08	0.27	0.12	0.13	0.04	0.05	0.05
Traes_1AS_09B08479A	0.02	0.02	0.03	0.02	0.03	0.18	0.2	0.27
Traes_1AS_0D7CDF330	0.01	0	0.03	0.02	0.01	0.03	0.02	0.04
Traes_1AS_0F7CF1F34	0.03	0.02	0.06	0.03	0.04	0.01	0.02	0.02
Traes_1AS_13532D7C4	0.07	0.04	0.14	0.06	0.07	0.1	0.09	0.2
Traes_1AS_1ED7A9DDF	0.21	0.54	0.25	0.3	0.2	0.1	0.1	0.11
Traes_1AS_3CBB08ADC	0.06	0.03	0.1	0.06	0.08	0.06	0.08	0.11
Traes_1AS_459048879	0.97	0.4	0.6	0.55	0.39	0.18	0.14	0.31
Traes_1AS_61A9895E7	0.06	0.02	0.1	0.07	0.08	0.12	0.14	0.22
Traes_1AS_63248B421	0.05	0.03	0.11	0.05	0.04	0.09	0.12	0.25
Traes_1AS_652B7EAA6	0.04	0	0.05	0.01	0.01	0.07	0.04	0.04
Traes_1AS_6EDAD815E	0.02	0.01	0.03	0.01	0.01	0.02	0	0.03
Traes_1AS_7BAAFE6FD	0.07	0.02	0.01	0.05	0.02	0.02	0.04	0.01
Traes_1AS_860F1C549	0.2	0.21	0.34	0.28	0.34	0.11	0.13	0.19
Traes_1AS_8BAC45B9A1	0.91	0.68	1.31	0.97	1.08	0.65	0.5	0.82
Traes_1AS_9623EDCAC	0.29	0.2	0.46	0.42	0.41	0	0.01	0.04
Traes_1AS_9D56D5F6F	0.01	0.01	0.03	0.02	0.02	0.59	0.6	0.98
Traes_1AS_9E7EA799F	0.73	0.52	0.93	0.67	0.8	0.04	0.04	0.04
Traes_1AS_A41887042	0.08	0.21	0.15	0.1	0.16	0.1	0.23	0.45
Traes_1AS_AAB89883E1	0.06	0.03	0.11	0.07	0.06	0.29	0.21	0.36
Traes_1AS_AEF846E0A	0.03	0.02	0.05	0.02	0.03	0.18	0.15	0.33
Traes_1AS_B6C4579B6	0.21	0.17	0.23	0.18	0.07	0.03	0.02	0.02
Traes_1AS_BBA61C13B	0.06	0.08	0.08	0.07	0.09	0.07	0.04	0.04
Traes_1AS_BF353B963	0.01	0	0.02	0.02	0.01	0.16	0.11	0.21
Traes_1AS_C7A8188D1	0	0	0.01	0.01	0	0.02	0.02	0.03
Traes_1AS_CEF6F9D43	0.12	0.09	0.17	0.1	0.11	0.02	0.02	0.01
Traes_1AS_DB68BD22D	1.31	4.16	3.14	2.93	3.64	0.39	0.29	0.57
Traes_1AS_E6F253266	0.88	1.04	1.31	0.83	0.59	0.11	0.12	0.24
Traes_1AS_F98F74FCD	0.03	0.02	0.07	0.04	0.04	0.01	0.02	0.07
Traes_1AS_FB0310A96	0.4	0.39	0.57	0.39	0.41	0.11	0.09	0.21
Traes_1BL_06A700272	0	0.02	0.01	0.01	0.01	0.17	0.18	0.39
Traes_1BL_0BA32E51A1	0.02	0.02	0.04	0.03	0.02	0.01	0.01	0.03
Traes_1BL_0EABC6DF5	0.89	0.4	0.94	0.68	0.92	0.02	0.02	0.06
Traes_1BL_1C87B97AA	0.15	0.32	0.26	0.23	0.27	0.19	0.22	0.39
Traes_1BL_27164634E	0.22	0.51	0.32	0.25	0.35	0.42	0.49	0.87
Traes_1BL_2EBD86DFD	0.08	0.07	0.13	0.09	0.06	0	0.01	0.04
Traes_1BL_33D479058	0.12	0.06	0.2	0.14	0.13	0.14	0.14	0.24
Traes_1BL_3C0C70B25	2.21	0.87	3.15	2.02	1.47	0.25	0.23	0.23
Traes_1BL_4408299C1	0.27	0.45	0.49	0.42	0.4	0.01	0	0
Traes_1BL_740FB07F3	0.02	0.01	0.01	0.05	0	0.01	0.01	0.04
Traes_1BL_767DB8729	0.06	0.05	0.09	0.06	0.05	0.08	0.09	0.12
Traes_1BL_78443376F	0.02	0.04	0.02	0.01	0.01	0.11	0.1	0.19
Traes_1BL_89B56981E	0.37	0.35	0.55	0.36	0.33	0.15	0.16	0.35
Traes_1BL_979415D79	0.05	0	0.05	0.04	0.02	0.02	0.04	0.07
Traes_1BL_998F2411E	0.11	0.23	0.11	0.08	0.13	0.02	0.02	0
Traes_1BL_A58B7DF14	0.01	0.01	0.02	0.01	0.02	0.05	0.06	0.11
Traes_1BL_B722F2F54	0.02	0.01	0.01	0.02	0.02	0.03	0.01	0.06
Traes_1BL_BC05FD432	0.01	0.01	0.01	0	0	0.06	0.03	0.03
Traes_1BL_BD2EBB008	3.11	31.72	4.02	2.42	2.93	0.01	0.01	0.02
Traes_1BL_C7D34F77C	0.04	0.07	0.11	0.11	0.11	0.74	0.82	0.94
Traes_1BL_D510923C2	0.01	0.01	0.03	0.02	0.01	0	0	0.03
Traes_1BL_D9C20DCA9	0.01	0.03	0.02	0.02	0.01	0.17	0.19	0.36
Traes_1BL_F95A61F5B	0.03	0.02	0.04	0.02	0.02	0.22	0.21	0.26
Traes_1BS_0201F2E08	0.01	0	0.02	0.01	0.01	0.08	0.07	0.16
Traes_1BS_021920557	0.05	0.02	0.08	0.06	0.06	0.02	0.02	0.04
Traes_1BS_039F236C8	0.03	0.03	0.06	0.04	0.03	0.01	0	0.02
Traes_1BS_0971F269D	0.05	0.04	0.08	0.04	0.04	0.06	0.08	0.09
Traes_1BS_0DE52EE44	0.04	0.02	0.06	0.05	0.03	0.09	0.09	0.25
Traes_1BS_0DF6B2DC7	0.07	0.06	0.15	0.11	0.1	0.08	0.07	0.15
Traes_1BS_0F00F3F9A	0.01	0	0.03	0.01	0.01	0.07	0.11	0.16
Traes_1BS_14EE461B0	0.05	0.02	0.07	0.06	0.05	0.14	0.18	0.39
Traes_1BS_19BEB1F05	0.38	0.82	1.82	0.54	0.12	0.01	0	0
Traes_1BS_2B20E79A8	0.01	0.01	0.03	0.03	0.03	0.09	0.1	0.23
Traes_1BS_2EE629420	0.01	0	0.01	0.01	0	0.04	0.04	0.08
Traes_1BS_34551F337	0	0	0.01	0.01	0	0.35	0.32	0.64
Traes_1BS_3968DE2E3	0.23	0.18	0.25	0.18	0.07	0	0.01	0.01
Traes_1BS_3AE874B0B	0.01	0.01	0.01	0	0	0.02	0.03	0.01
Traes_1BS_698B01CDD	2.11	9.35	3.08	2.51	2.95	0.01	0.01	0
Traes_1BS_6C1F7D5C7	0.01	0.01	0.02	0.01	0.01	0.07	0.1	0.08
Traes_1BS_6FBF9AB0B	0.02	0	0.01	0.01	0.01	0.03	0.02	0.03
Traes_1BS_7DA4A5A45	0.12	0.12	0.19	0.15	0.15	0.01	0.03	0.05
Traes_1BS_7E11DD20D	0	0	0.01	0.01	0	0.03	0.04	0.03
Traes_1BS_80E3F3FA5	0.01	0	0.02	0.01	0.01	0.22	0.29	0.38
Traes_1BS_832C5EDF6	0	0	0.01	0	0	0	0.02	0.01
Traes_1BS_8BD3F7097	0.04	0.02	0.09	0.03	0.03	0.02	0.02	0.03
Traes_1BS_8FA268EE6	0	0.01	0	0	0.01	0	0	0
Traes_1BS_988C6875B	0.02	0.01	0.03	0.02	0.01	0.06	0.06	0.04
Traes_1BS_9DAB3DBA1	0.04	0	0.05	0.02	0.03	0.03	0.02	0.05
Traes_1BS_9F4D9ABBF	0.03	0.02	0.06	0.05	0.04	0.01	0.02	0.02
Traes_1BS_A04AAC3F4	0.85	0.99	1.22	0.81	0.55	0.02	0.02	0.04
Traes_1BS_A10F5E144	0.24	0.19	0.39	0.26	0.29	0.05	0.08	0.15
Traes_1BS_A55A5F413	0.01	0.01	0.02	0.01	0.01	0.41	0.28	0.35
Traes_1BS_A78A21B9A	0.04	0.03	0.07	0.07	0.06	0.03	0.02	0.02
Traes_1BS_A8FFC47EB	0.01	0	0.01	0.01	0	0.01	0.01	0.02
Traes_1BS_B64557385	0.04	0.02	0.07	0.05	0.05	0.09	0.11	0.24
Traes_1BS_C1A5A4E0A	0.01	0	0.01	0.01	0	0.02	0.04	0.02
Traes_1BS_C86C7CAF3	0.21	0.09	0.3	0.13	0.13	0.07	0.12	0.19
Traes_1BS_CA209AE61	0.08	0.02	0.09	0.05	0.06	0.02	0.03	0.01
Traes_1BS_CA70342C1	0.13	0.09	0.21	0.15	0.16	0.19	0.22	0.35
Traes_1BS_CE1237D8F	0.01	0	0.02	0.02	0.01	0.06	0.07	0.2
Traes_1BS_CF1C4F54E	0.01	0	0.02	0.01	0.02	0.27	0.32	0.49
Traes_1BS_DDC038FDC	0.24	0.17	0.37	0.34	0.34	0.01	0.01	0.02
Traes_1BS_E0A7D47BB	0.13	0.2	0.27	0.14	0.21	0.01	0	0.03
Traes_1BS_E5414BB05	1.27	3.7	2.83	2.87	3.29	0.49	0.5	0.84
Traes_1BS_E9F006C19	0	0	0	0	0.01	0.35	0.35	0.44
Traes_1BS_F59457C74	0.03	0.01	0.05	0.01	0.02	0	0.02	0.02
Traes_1BS_F781950DB	0.01	0.01	0.01	0.01	0.01	0.02	0.04	0.03
Traes_1DL_01FB2DF22	0.46	0.4	0.68	0.42	0.39	0.1	0.11	0.18
Traes_1DL_068BD18EE	0	0	0	0.02	0	0.01	0.02	0.04
Traes_1DL_28EA794BA	0.3	0.48	0.5	0.45	0.4	0.23	0.21	0.25
Traes_1DL_2CFC923E6	0.01	0.01	0.02	0.01	0.01	0.11	0.11	0.17
Traes_1DL_391121B8B	0.09	0.04	0.15	0.1	0.09	0.4	0.47	0.81
Traes_1DL_39158331D	1.15	1.82	1.73	1.42	1.55	0.03	0.02	0.03
Traes_1DL_39B0D97A0	0.06	0.07	0.12	0.13	0.12	0.1	0.09	0.17
Traes_1DL_4A4BCC71B	1.26	0.23	1.55	0.93	0.77	0.2	0.21	0.38
Traes_1DL_5A7CB709C	0.16	0.22	0.28	0.18	0.16	0.78	0.85	0.99
Traes_1DL_668C082D7	0.03	0.02	0.05	0.03	0.02	0.02	0.02	0.05
Traes_1DL_6FBC50DB3	2.25	0.9	3.29	2.13	1.51	0.19	0.25	0.36
Traes_1DL_81BFD05931	0.31	0.06	0.51	0.38	0.36	0.03	0.03	0.05
Traes_1DL_97C3D29AF	0.74	1.49	0.94	0.61	0.74	0.43	0.43	0.56
Traes_1DL_B51739BA6	0	0.01	0.01	0.01	0.01	0	0.01	0.02
Traes_1DL_DBB208899	0.05	0.09	0.08	0.08	0.07	0	0.01	0.01
Traes_1DL_DE82DB410	0.05	0.04	0.07	0.04	0.03	0	0.04	0.1
Traes_1DL_E6D796F07	0.85	1	1.23	0.81	0.55	0.01	0	0.02
Traes_1DL_F8A8E1499	0.21	0.16	0.22	0.18	0.06	0.14	0.18	0.4
Traes_1DS_01434AA43	0.01	0	0.01	0.01	0	0.07	0.08	0.14
Traes_1DS_05B16509E	0.19	0.04	0.32	0.18	0.24	0.01	0.01	0.04
Traes_1DS_1EA1BE87E	0.02	0.02	0.06	0.03	0.03	0	0.01	0.01
Traes_1DS_2C82C3024	0.01	0	0	0	0	0.03	0.02	0.03
Traes_1DS_2FC781118	1.31	4.17	3.14	2.92	3.61	0.48	0.59	0.74
Traes_1DS_317E7E5B1	0.04	0.02	0.07	0.05	0.06	0.06	0.1	0.15
Traes_1DS_3C6EAAFFD	0.03	0.01	0.05	0.04	0.04	0.05	0.06	0.05
Traes_1DS_403E0E1EE	0.11	0.08	0.2	0.16	0.14	0.01	0.01	0.06
Traes_1DS_52539E9F6	0.04	0	0.06	0.01	0.01	0.1	0.1	0.19
Traes_1DS_54AAC5DC3	0.06	0.03	0.09	0.08	0.09	0.07	0.06	0.11
Traes_1DS_571BDA15D	0.02	0.01	0.05	0.04	0.03	0.2	0.23	0.49
Traes_1DS_5FF8D9E2D	0.01	0	0.02	0.01	0.01	0.02	0.03	0.11
Traes_1DS_610553C1F	0.2	0.21	0.35	0.27	0.35	0.03	0	0
Traes_1DS_7ABD11F63	0.13	0.05	0.22	0.14	0.15	0.1	0.13	0.16
Traes_1DS_85171B27B	0	0	0	0.01	0.01	0.08	0.06	0.14
Traes_1DS_92A7B09F2	2.02	9.02	2.96	2.38	2.84	0.03	0.03	0.06
Traes_1DS_937EB36CF	0.07	0.02	0.1	0.07	0.08	0.65	0.5	0.81
Traes_1DS_96A7AE226	0.02	0.02	0.06	0.05	0.05	0.23	0.28	0.42
Traes_1DS_98898BC2C	0.13	0.11	0.22	0.16	0.15	0.01	0	0.02
Traes_1DS_9E77B6283	0.23	0.57	0.34	0.22	0.23	0.09	0.1	0.12
Traes_1DS_9EABB4B7A	0.03	0.03	0.08	0.04	0.04	0.05	0.11	0.19
Traes_1DS_A2CD165A5	0.11	0.08	0.2	0.14	0.13	0.22	0.28	0.41
Traes_1DS_AE84D6DBB	0.01	0	0.02	0.01	0.01	0.22	0.25	0.3
Traes_1DS_BDACE1560	0.81	0.62	1.19	0.86	0.97	0.11	0.12	0.17
Traes_1DS_C7BAF19D3	0.07	0.03	0.13	0.12	0.12	0.13	0.1	0.19
Traes_1DS_D11C94C4A	0.01	0	0.01	0	0	0.02	0.03	0.05
Traes_1DS_D462D6282	0.01	0	0.01	0.01	0.02	0.01	0.01	0.01
Traes_1DS_DEEB31AC2	0.01	0.03	0.02	0.02	0.03	0.14	0.18	0.21
Traes_1DS_E3F89AD1A	0	0.01	0	0.01	0.02	0.01	0	0.04
Traes_1DS_E7FADAFFC	2.37	0.5	4.98	3.25	3.19	0.02	0.02	0.03
Traes_1DS_EFA1BC727	0.34	0.07	0.53	0.3	0.22	0.02	0.02	0.03
Traes_1DS_F0AF869A0	0.08	0.13	0.15	0.11	0.12	0.07	0.04	0.05
Traes_1DS_F28479DC4	6.29	4.31	11.11	7.02	6.53	0	0.01	0
Traes_1DS_FB5D75ECD	0.16	0.06	0.26	0.16	0.17	0.06	0.06	0.17
Traes_2AL_00BF6ABD2	0.13	0.13	0.15	0.23	0.25	0.26	0.35	0.36
Traes_2AL_060BD6D85	0.13	0.12	0.2	0.16	0.18	0.16	0.17	0.32
Traes_2AL_2C88A7A3A	0.77	0.83	1.28	0.97	0.91	0.24	0.26	0.39
Traes_2AL_348024E5D	0.03	0.05	0.01	0.02	0.03	0.28	0.34	0.45
Traes_2AL_3525D321A	0.19	0.53	0.33	0.32	0.38	0.15	0.13	0.29
Traes_2AL_3FE057E18	0.05	0.01	0.09	0.06	0.06	0.11	0.12	0.15
Traes_2AL_5EFEADFB6	0.08	0.22	0.12	0.11	0.1	0.43	0.53	1.87
Traes_2AL_65F61C257	0.23	0.06	0.37	0.26	0.22	1.24	1.38	1.75
Traes_2AL_6915913C8	0.07	0.01	0.11	0.11	0.04	0	0.01	0.01
Traes_2AL_730ED555B	0.05	0.01	0.03	0.04	0.01	0.09	0.1	0.14
Traes_2AL_7C00D5F70	1.06	2.01	2	1.09	0.78	0.01	0.01	0
Traes_2AL_86C48278D	0.01	0	0.01	0.01	0.01	0.15	0.16	0.27
Traes_2AL_89E21DB6D	0.02	0.16	0.11	0.05	0.06	0.34	0.38	0.66
Traes_2AL_C3455887C	0.13	0.11	0.19	0.07	0.11	0.01	0.01	0.02
Traes_2AL_D8305F1D2	0.06	0.02	0.12	0.07	0.06	0.49	0.55	0.78
Traes_2AL_F068EE799	0.1	0.14	0.12	0.09	0.12	0.06	0.03	0.04
Traes_2AL_F5E021100	0.21	0.18	0.42	0.28	0.3	0.02	0.01	0.03
Traes_2AL_F6F7779FE	0	0	0.01	0	0.01	0.04	0.18	0.22
Traes_2AS_19DEE801C1	0.12	0.51	0.2	0.28	0.28	0.08	0.07	0.14
Traes_2AS_2152FF17A	0.39	0.24	0.64	0.6	0.54	0.26	0.27	0.49
Traes_2AS_29AE99A14	0.58	0.96	1.04	0.76	0.69	0.49	0.55	0.88
Traes_2AS_3478D9D66	0.01	0.02	0.01	0	0.01	0.27	0.28	0.73
Traes_2AS_3947F19A9	0.48	0.76	0.84	0.63	0.58	0.23	0.32	0.51
Traes_2AS_530CF4042	0.1	0.03	0.15	0.13	0.14	0.17	0.2	0.26
Traes_2AS_534751FCA	0.64	0.89	0.84	0.63	0.74	0	0	0.01
Traes_2AS_5A3373A3D	2.43	2.47	3.76	2.96	2.83	0	0.02	0.08
Traes_2AS_65A5DF5D0	0.15	0.07	0.26	0.13	0.12	2.17	1.9	2.92
Traes_2AS_6BC67DD45	0.16	0.05	0.23	0.18	0.23	0.63	0.93	1.13
Traes_2AS_6CE6AB560	0.26	0.08	0.37	0.17	0.19	0.98	1.12	2.37
Traes_2AS_74C2A5D1F	0.12	0.06	0.26	0.14	0.08	0.01	0.01	0
Traes_2AS_7D58356F2	0.13	0.09	0.19	0.11	0.11	0.84	0.92	1.85
Traes_2AS_7DD3A6835	0.09	0.09	0.15	0.09	0.11	0.22	0.29	0.42
Traes_2AS_86633353C	0.02	0.17	0.12	0.06	0.07	0.85	0.88	1.5
Traes_2AS_A2393F908	0.01	0.01	0.02	0.02	0.01	0.01	0	0
Traes_2AS_AD017927E	0.09	0.13	0.14	0.12	0.12	0.18	0.19	0.26
Traes_2AS_B8091AC54	0.11	0.04	0.19	0.11	0.12	0.62	0.63	0.87
Traes_2AS_BCEF3FFED	0.18	0.32	0.82	0.27	0.07	0.44	0.4	0.45
Traes_2AS_D201C5363	0.97	0.63	1.11	0.87	0.8	0.06	0.06	0.07
Traes_2AS_E022ED09E	0.02	0.09	0.02	0.02	0.02	0.4	0.5	0.85
Traes_2AS_F19BE023F	0.04	0.01	0.08	0.05	0.06	0.17	0.19	0.35
Traes_2BL_15F7165C6	0.13	0.08	0.32	0.38	0.36	0.01	0.02	0.03
Traes_2BL_177A50B76	2.37	0.48	4.96	3.25	3.16	0.15	0.17	0.32
Traes_2BL_18FA7945F	0.14	0.1	0.23	0.21	0.2	0.17	0.19	0.31
Traes_2BL_26CE11273	0.85	0.9	1.39	1	0.99	0.08	0.09	0.11
Traes_2BL_31852E3D7	0.04	0.03	0.08	0.06	0.08	0.07	0.08	0.11
Traes_2BL_5DA8E0838	2.34	0.5	5.03	3.34	3.22	0.48	0.45	0.43
Traes_2BL_6DD092914	0.01	0.01	0.02	0.01	0.01	0.29	0.29	0.55
Traes_2BL_77BBF07CE	0	0	0.01	0.01	0	0.09	0.09	0.11
Traes_2BL_7A79D5FF4	0.13	0.12	0.15	0.22	0.24	1.22	1.34	1.63
Traes_2BL_868458B83	0.04	0.01	0.07	0.04	0.06	0	0	0.01
Traes_2BL_888327E48	0.01	0.01	0.02	0.01	0.01	0	0	0
Traes_2BL_94A287CDF	0.01	0.01	0.01	0.01	0.02	0	0	0.01
Traes_2BL_986DAB8B5	0.12	0.12	0.19	0.16	0.17	0	0	0.01
Traes_2BL_99E6F7DB4	0.2	0.54	0.35	0.33	0.4	0.11	0.09	0.21
Traes_2BL_9D40FA607	0.02	0.01	0.04	0.03	0.05	0.04	0.05	0.01
Traes_2BL_A36746901	0.48	0.1	0.41	0.3	0.33	0.17	0.19	0.35
Traes_2BL_A87D42F96	11.43	15.95	11.37	8.27	9.07	0.02	0.01	0.04
Traes_2BL_B0DA0AF08	0.1	0.03	0.15	0.13	0.14	0.02	0.01	0.02
Traes_2BL_B489A39AC	2.67	2.63	4.13	3.39	3.27	0.19	0.17	0.26
Traes_2BL_B5FC3BC9E	0.1	0.04	0.21	0.1	0.06	0	0.01	0
Traes_2BL_C1B50C61E	0.6	0.97	1.06	0.79	0.7	0.01	0.01	0.01
Traes_2BL_C4FDF658B	0.01	0	0.02	0.02	0.01	0.07	0.09	0.11
Traes_2BL_C607B44E5	0	0	0.01	0	0	0.02	0.03	0.04
Traes_2BL_CA8C2E724	0.17	0.45	0.32	0.3	0.31	0.03	0.02	0.05
Traes_2BL_CC24FA9A0	1.16	0.91	2.24	1.57	1.58	0.27	0.31	0.45
Traes_2BL_CCADA4784	0.41	0.36	0.68	0.56	0.56	0.45	0.54	1.96
Traes_2BL_CF5AE9C32	0.06	0.02	0.09	0.06	0.06	0.01	0.01	0
Traes_2BL_EC0FF1ACA	0.01	0.04	0.01	0	0.01	0.12	0.16	0.26
Traes_2BL_FB78023C0	0.01	0.04	0.02	0.01	0.01	0.07	0.07	0.12
Traes_2BS_0EFFAAE28	0.04	0.02	0.01	0.05	0.01	0.22	0.29	0.42
Traes_2BS_1D4629397	0.02	0.01	0.06	0.03	0.02	0.9	0.85	1.73
Traes_2BS_205406A4A	0.1	0.1	0.16	0.09	0.11	1.02	1.18	2.38
Traes_2BS_221659629	0.12	0.54	0.21	0.3	0.3	0.24	0.34	0.52
Traes_2BS_26B28D804	0.15	0.32	0.25	0.19	0.14	0.01	0.01	0
Traes_2BS_2EA84459D	1.32	1.93	1.9	1.49	1.66	0	0.01	0.07
Traes_2BS_37A5902AE	0.13	0.12	0.19	0.12	0.14	0.41	0.5	0.89
Traes_2BS_47E83AC56	0.17	0.14	0.33	0.21	0.24	2.26	2.63	3.15
Traes_2BS_5045C640C	0.22	0.39	0.42	0.3	0.31	0.78	0.8	1.43
Traes_2BS_57256616B	0.23	0.4	0.43	0.32	0.32	0.06	0.07	0.13
Traes_2BS_5A3F0F7D3	0.03	0.03	0.04	0.02	0.04	0.18	0.18	0.25
Traes_2BS_5BC897098	0.56	0.38	0.75	0.58	0.74	1.12	1.3	1.95
Traes_2BS_821F5F141	1.24	1.89	1.66	1.4	1.3	0	0	0.01
Traes_2BS_A2C6C9BD6	2.34	0.49	4.84	3.12	3.09	0.01	0.01	0
Traes_2BS_ACB7F2A4B	0.02	0.01	0.03	0.01	0.02	0.66	0.75	1.24
Traes_2BS_AF733E06F	0.02	0	0.02	0.02	0.01	0.62	0.7	1.01
Traes_2BS_B622FB073	0.94	0.61	1.14	0.79	0.82	0.03	0.07	0.08
Traes_2BS_E50A72202	0.02	0.09	0.17	0.04	0.03	0	0.02	0.08
Traes_2BS_E7B6E117A	0.15	0.38	0.18	0.16	0.29	0.13	0.11	0.12
Traes_2BS_EA189405F	0.02	0	0.02	0.01	0.01	0.4	0.43	0.71
Traes_2BS_F2B08EA38	0.15	0.28	0.17	0.16	0.1	0.39	0.47	1.15
Traes_2BS_FE7DF33CC	0.47	0.25	0.61	0.45	0.5	0.43	0.5	1.1
Traes_2BS_FEF4BCA61	0.01	0	0.01	0.01	0	0.08	0.07	0.1
Traes_2DL_04714FD93	0.08	0.12	0.14	0.11	0.1	1.15	1.28	1.56
Traes_2DL_0858561A3	0.89	0.94	1.44	1.06	1.04	0.31	0.38	0.27
Traes_2DL_1B0C0B2C4	0.07	0.01	0.08	0.06	0.03	0.38	0.33	0.49
Traes_2DL_2E54BB5EF	0.03	0.04	0.08	0	0.02	0.01	0.01	0.01
Traes_2DL_37D967CFC	0.02	0.03	0.02	0.01	0	0.43	0.52	1.87
Traes_2DL_520A76000	0.11	0.21	0.72	0.19	0.06	0.06	0.04	0.12
Traes_2DL_59C23B50A	0.02	0.16	0.12	0.06	0.06	0.02	0.02	0.03
Traes_2DL_5EF8C1642	0	0	0	0	0.01	0.16	0.25	0.28
Traes_2DL_60E6F924A	0	0.01	0	0.16	0	0.11	0.11	0.18
Traes_2DL_64D191C24	1.32	2.55	1.8	1.46	1.35	0.29	0.38	1.45
Traes_2DL_6523CB8291	0.13	0.06	0.24	0.11	0.12	0.01	0.01	0.03
Traes_2DL_66C8DE34F	0.13	0.15	0.13	0.1	0.13	0.19	0.27	0.47
Traes_2DL_7980F3B51	0.06	0.02	0.11	0.08	0.05	0	0.01	0.02
Traes_2DL_8616F1BE0	0.01	0.02	0.03	0.03	0.05	0.15	0.17	0.3
Traes_2DL_ADACB74CD	0.01	0.04	0.01	0.01	0.01	0.02	0.04	0.04
Traes_2DL_C365BD635	1.54	1.22	2.97	1.97	1.92	0	0	0.01
Traes_2DL_D4AAE1E4C	0.07	0.03	0.13	0.08	0.07	0.49	0.61	1.86
Traes_2DS_12CA77384	0.16	0.04	0.2	0.14	0.2	0.01	0.01	0.01
Traes_2DS_156FFFDA3	1.15	1.82	1.76	1.43	1.54	0.55	0.6	0.82
Traes_2DS_3A3BDD0B2	0.08	0.03	0.12	0.08	0.08	0.17	0.19	0.3
Traes_2DS_3F399EAFB	5.93	6.62	11.38	6.43	4.81	0.29	0.27	0.54
Traes_2DS_46379020A	0.05	0.27	0.1	0.05	0.06	0.07	0.08	0.1
Traes_2DS_47DDC83DC	0.16	0.05	0.42	0.37	0.32	0.08	0.07	0.08
Traes_2DS_480CFDFE4	0.01	0.01	0.02	0.01	0.01	0.71	0.71	1.33
Traes_2DS_7826103D4	0.02	0.06	0.02	0.02	0.03	0.4	0.5	0.88
Traes_2DS_9EF7CE4FD	0.27	0.56	0.37	0.28	0.28	0.8	0.93	1.18
Traes_2DS_B4763B194	8.9	7.08	14.15	9.18	9.67	3.08	3.4	4.48
Traes_2DS_C5644B902	0.01	0.01	0	0	0	0.08	0.11	0.15
Traes_2DS_C9635AFF7	0.14	0.24	0.22	0.21	0.16	0.21	0.28	0.41
Traes_2DS_E54A01B1B	0.09	0.07	0.11	0.08	0.08	0.21	0.26	0.35
Traes_2DS_EED4D856B	0.12	0.08	0.07	0.06	0.12	0.36	0.34	0.38
Traes_3AL_2975257C3	0.11	0.04	0.31	0.24	0.22	0.04	0.06	0.08
Traes_3AL_2F01E902F	0.72	0.18	1.5	0.9	0.47	0.06	0.04	0.07
Traes_3AL_30C211BB7	0.2	0.05	0.31	0.22	0.19	0.08	0.1	0.14
Traes_3AL_5AE61D9A8	0	0	0.01	0	0	0.38	0.38	0.51
Traes_3AL_5CC7A7B68	0.02	0.01	0.01	0.05	0	0.02	0.01	0.07
Traes_3AL_6AF405498	1.32	0.67	1.95	1.32	1.38	0.02	0.02	0.07
Traes_3AL_6B5118EFF	0.03	0.15	0.06	0.1	0.13	0.06	0.05	0.16
Traes_3AL_801745E25	1.88	1.51	1.71	1.22	1.59	0.1	0.1	0.22
Traes_3AL_86D02D0CD	0.02	0	0.02	0.03	0.02	0.29	0.36	0.4
Traes_3AL_9005F85AF	0.09	0.21	0.2	0.12	0.12	0.03	0.05	0.09
Traes_3AL_9076521ED	0.01	0.05	0.02	0.02	0	0	0.02	0.02
Traes_3AL_91749D67D	0.05	0.12	0.09	0.07	0.06	0.24	0.26	0.44
Traes_3AL_A202E34F6	0.01	0.01	0.02	0.01	0.01	0	0.01	0.03
Traes_3AL_A930A62B8	0.17	0.09	0.34	0.22	0.25	0.28	0.26	0.42
Traes_3AL_B67018458	0.04	0.01	0.06	0.05	0.07	0.3	0.36	0.53
Traes_3AL_BD23647E5	0.23	0.38	0.58	0.44	0.35	1.89	1.89	2.44
Traes_3AL_CBDA73B13	0.02	0.01	0.04	0.02	0.02	0	0.02	0
Traes_3AL_F42DE0A6B	0.19	0.47	0.43	0.33	0.33	0.04	0.03	0.04
Traes_3AS_03619C77C1	0.14	0.31	0.29	0.2	0.22	0.03	0.02	0.03
Traes_3AS_03D54C6EC	0.26	0.62	0.55	0.41	0.34	0.09	0.09	0.13
Traes_3AS_104AFDBCE	0.17	0.19	0.29	0.2	0.23	0.2	0.23	0.43
Traes_3AS_2075905B7	4.08	3.9	6.16	5.17	4.06	0.02	0.04	0.21
Traes_3AS_2526E8071	0.35	0.59	0.77	0.54	0.53	0.13	0.12	0.23
Traes_3AS_381EBE04B	1.55	20.75	2.91	1.73	1.78	1.1	1.24	2.45
Traes_3AS_438D5D39A	0.08	0.13	0.11	0.11	0.15	0.2	0.09	0.07
Traes_3AS_4A958FB4D	0.36	0.77	0.51	0.42	0.41	0.02	0.04	0.08
Traes_3AS_51B04A5B3	0.14	0.13	0.27	0.16	0.17	0.31	0.32	0.47
Traes_3AS_5354496AA	0.26	0.5	0.58	0.39	0.43	0.2	0.42	0.54
Traes_3AS_586131716	0.01	0	0.01	0	0	0.08	0.08	0.16
Traes_3AS_6708DB707	1.86	0.87	3.3	2.15	1.78	0.41	0.47	0.32
Traes_3AS_75A82AEBE	0.04	0.01	0.05	0.04	0.03	0.09	0.12	0.21
Traes_3AS_8A95EC5FF	0.04	0.09	0.03	0.04	0.05	0.52	0.59	0.82
Traes_3AS_97F6DDED0	0.02	0.01	0.05	0.03	0.03	0.02	0.01	0.02
Traes_3AS_A435C82F5	0.07	0.01	0.11	0.08	0.09	0.02	0.04	0.09
Traes_3AS_B54EE55BB	0.13	0.34	0.32	0.22	0.22	0.46	0.51	0.77
Traes_3AS_B84C224B4	0.32	1.2	0.48	0.3	0.42	0.14	0.17	0.18
Traes_3AS_BA74468D1	0.11	0.08	0.07	0.06	0.12	0.05	0.09	0.11
Traes_3AS_C3557EA19	0.26	0.05	0.4	0.37	0.27	0.37	0.4	0.77
Traes_3AS_C688C0159	0.01	0.06	0.02	0.01	0.03	0.48	0.53	0.96
Traes_3AS_C74394BFC	0.12	0.12	0.18	0.16	0.2	0.04	0.04	0.06
Traes_3AS_D2E18EDC1	0.26	0.29	0.48	0.44	0.4	0.28	0.3	0.58
Traes_3AS_D99FB89B8	0.03	0.08	0.07	0.05	0.04	0.56	0.54	1.19
Traes_3AS_E0B5795B9	0.02	0.02	0.02	0.03	0.02	0.3	0.36	0.57
Traes_3AS_E51BD5B22	0.01	0.01	0.02	0.01	0.01	0.68	0.79	1.39
Traes_3AS_FE20AA3A41	0.08	0.1	0.12	0.14	0.13	0.17	0.19	0.23
Traes_3B_102213137	3.01	1.23	4.69	2.82	1.88	0.57	0.65	1.15
Traes_3B_14CC6DD6D	0.01	0.01	0.02	0.02	0.03	0	0	0.01
Traes_3B_1B523D215	0.01	0.03	0.03	0.02	0.01	0.06	0.08	0.1
Traes_3B_1DB131F20	0.19	0.06	0.46	0.44	0.36	0.09	0.1	0.19
Traes_3B_240E7DC49	0.03	0.01	0.04	0.03	0.03	0.03	0.04	0.06
Traes_3B_269A5091E	0.01	0.05	0	0	0	0.1	0.13	0.21
Traes_3B_275DFA2FB	0.69	0.51	1.07	0.88	0.79	0.34	0.35	0.66
Traes_3B_278A5B087	0.02	0.01	0.03	0.04	0.03	0.28	0.31	0.64
Traes_3B_2E36E214B	1.12	0.98	1.94	0.97	0.91	0.04	0.03	0.05
Traes_3B_3147F53E1	0.33	0.75	0.77	0.57	0.58	0.43	0.58	0.75
Traes_3B_35191C94B	0.03	0.09	0.08	0.06	0.06	0.06	0.04	0.14
Traes_3B_35E3385E3	0.07	0.15	0.18	0.13	0.11	0.28	0.29	0.45
Traes_3B_37FA08DA8	0.06	0.22	0.06	0.04	0.05	0.54	0.64	1.15
Traes_3B_37FC98411	0.46	0.16	1.03	0.52	0.26	0.07	0.1	0.19
Traes_3B_3B860A582	0.37	0.07	0.56	0.32	0.25	0.03	0.03	0.06
Traes_3B_403B57495	0.09	0.13	0.13	0	0	0.02	0.04	0.11
Traes_3B_47C2F5C25	0.08	0.1	0.14	0.15	0.12	0.32	0.29	0.41
Traes_3B_56BE2EB48	0.65	0.4	1.15	1.23	1.24	0.03	0.03	0.07
Traes_3B_60BADC226	0.08	0.1	0.13	0.12	0.11	0.37	0.39	0.45
Traes_3B_65EC3D5D0	5.94	6.61	11.35	6.41	4.79	0.19	0.18	0.37
Traes_3B_67FB55469	0	0.09	0	0	0	0.05	0.05	0.09
Traes_3B_706A56165	0.13	0.15	0.2	0.21	0.22	0.82	1.16	1.9
Traes_3B_71B0435DF	0.02	0	0.03	0.01	0.01	0.03	0.05	0.07
Traes_3B_750E35B92	0.12	0.03	0.12	0.05	0.03	0.19	0.18	0.17
Traes_3B_7ABA04274	0.14	0.24	0.22	0.2	0.16	0.84	0.96	1.4
Traes_3B_7BC51BCDD	0.06	0.04	0.11	0.08	0.07	0.11	0.08	0.19
Traes_3B_7C85D8EB3	1.27	2.3	1.79	1.58	1.62	0.18	0.19	0.34
Traes_3B_836F0BC3F	0.23	0.32	0.52	0.47	0.29	0.31	0.37	0.42
Traes_3B_89213F2F6	0.02	0.01	0.03	0	0.04	0.03	0.03	0.08
Traes_3B_8D41335D3	0.03	0.01	0.06	0.04	0.05	0.64	0.76	1.43
Traes_3B_93664BC42	0.08	0.15	0.11	0.09	0.08	0.09	0.11	0.19
Traes_3B_93E4130CE	0.04	0.03	0.06	0.05	0.03	0.22	0.24	0.41
Traes_3B_9C8649BBD	0.03	0.08	0.05	0.08	0.1	0.17	0.2	0.28
Traes_3B_A00BFA6BF	0.5	0.34	0.86	0.71	0.42	0.14	0.16	0.24
Traes_3B_A242B7A0C	0.04	0.01	0.06	0.05	0.05	0.16	0.3	1.2
Traes_3B_A62F1D89C	0.01	0	0.02	0	0.01	1.67	1.72	2.18
Traes_3B_B24167449	10.24	10.5	17.61	11.99	12.06	0	0.47	0
Traes_3B_B2DF123991	0.01	0.02	0.01	0.02	0.02	0.39	0.38	0.59
Traes_3B_B4E2CD1E5	0.04	0.02	0.08	0.05	0.05	0.02	0.02	0.03
Traes_3B_C6FD523D7	0.11	0.01	0.22	0.16	0.1	0.24	0.27	0.48
Traes_3B_CCD96A751	0.16	0.06	0.42	0.37	0.29	0.11	0.13	0.2
Traes_3B_D1A1468B21	0.44	0.15	0.93	0.48	0.24	0.5	0.49	1.24
Traes_3B_D5AA27444	0.03	0.11	0.06	0.09	0.12	0.05	0.04	0.08
Traes_3B_D7CCB565F	0.04	0.02	0.08	0.05	0.04	0.1	0.11	0.23
Traes_3B_DDCBD8112	0.33	0.34	0.57	0.52	0.43	0.18	0.12	0.25
Traes_3B_E041382C5	0.8	0.69	1.12	0.59	0.39	0.05	0.04	0.09
Traes_3B_E0759F664	0.15	0.25	0.23	0.21	0.16	0.03	0.1	0.09
Traes_3B_E0AF8BE97	0.12	0.17	0.2	0.22	0.18	0.04	0.03	0.03
Traes_3B_E7723CCAC	0.13	0.11	0.19	0.12	0.17	0.08	0.09	0.18
Traes_3B_E8FFBBF6F	0.08	0.11	0.12	0.13	0.14	0	0.01	0.02
Traes_3B_EACD6AB3F	0.01	0.01	0.01	0.01	0	0.18	0.18	0.49
Traes_3B_F07C33521	1.31	0.67	1.94	1.3	1.37	0.16	0.26	0.31
Traes_3B_F37B8DF81	0.37	0.07	0.56	0.33	0.24	0.01	0.03	0.03
Traes_3B_F56F91DE7	0.1	0.03	0.13	0.09	0.08	0.05	0.09	0.17
Traes_3B_F712020DE	1.42	0.68	2.54	1.68	1.37	0.06	0.07	0.11
Traes_3B_F9D40321D	0	0	0.01	0.01	0.01	0.02	0.03	0.03
Traes_3DL_04755F612	0.01	0.01	0.01	0.01	0.01	0.01	0.01	0.02
Traes_3DL_198AFBF3F	0.01	0.01	0.05	0.03	0.04	0.13	0.13	0.13
Traes_3DL_1C2FA0333	1.16	1.82	1.76	1.45	1.55	0.39	0.41	0.5
Traes_3DL_266169C52	0.09	0.03	0.16	0.1	0.11	0.03	0.06	0.07
Traes_3DL_267D29D44	13.27	13.07	23.12	15.24	15.15	0.28	0.41	0.56
Traes_3DL_350174822	0.04	0.02	0.07	0.05	0.06	0	0.01	0.01
Traes_3DL_3EF10D41F	0.05	0.2	0.04	0.03	0.03	0.04	0.07	0.06
Traes_3DL_41B2EF8DF	1.23	2.21	1.71	1.51	1.57	0.62	0.7	1.33
Traes_3DL_46648C68A	0.36	0.71	0.49	0.36	0.35	0.25	0.26	0.47
Traes_3DL_49FD28DD1	0.04	0.25	0.08	0.05	0.05	0.05	0.04	0.07
Traes_3DL_557CF2133	0.13	0.09	0.08	0.07	0.14	0.01	0.01	0.02
Traes_3DL_5667DA734	0	0	0.01	0	0.01	0.37	0.39	0.62
Traes_3DL_6A711A2E2	0	0	0.01	0.01	0	0.2	0.2	0.38
Traes_3DL_6CAC37EC2	0.01	0.01	0.02	0.02	0.01	0.06	0.05	0.18
Traes_3DL_6CC9B9403	0.2	0.16	0.32	0.18	0.16	0.31	0.37	0.44
Traes_3DL_6DC2C7F12	0.04	0.01	0.07	0.05	0.06	0.11	0.15	0.22
Traes_3DL_70EB0E4A3	0.04	0.03	0.06	0.05	0.05	0	0	0.01
Traes_3DL_8B35453E5	0.05	0.01	0.06	0.05	0.05	0.01	0	0
Traes_3DL_988A96827	0.04	0.01	0.04	0.03	0.03	0.03	0.04	0.03
Traes_3DL_ABDA89A2A	0.05	0.01	0.06	0.05	0.03	0.12	0.16	0.26
Traes_3DL_B0499595E	1.18	1.05	2.08	1.04	0.99	1.89	1.9	2.46
Traes_3DL_B1C067FC9	0	0.01	0.01	0.02	0	0.04	0.06	0.06
Traes_3DL_C54459577	0.1	0.09	0.18	0.15	0.13	0.11	0.08	0.11
Traes_3DL_E441F14E3	0.02	0.02	0.06	0.04	0.05	0.01	0.01	0.04
Traes_3DL_E4B17964A	0.01	0.01	0.02	0.01	0.01	0.14	0.15	0.21
Traes_3DL_E928F33A0	0.02	0	0.02	0.03	0.02	0	0	0.01
Traes_3DL_E9959476F	1.58	21.13	2.93	1.71	1.75	0.01	0.04	0.04
Traes_3DL_F2940E8CD	0.06	0.13	0.09	0.08	0.07	0.28	0.38	0.82
Traes_3DL_F6BF613A9	0.07	0.09	0.13	0.13	0.13	0.11	0.12	0.26
Traes_3DS_171CAFD74	0.02	0.01	0.02	0.02	0.03	0.02	0.09	0.18
Traes_3DS_32B5A031E	0.04	0.03	0.07	0.15	0.09	0.09	0.11	0.18
Traes_3DS_3DFB29905	0.29	0.17	0.48	0.43	0.46	0.3	0.31	0.44
Traes_3DS_4D86C4E28	0.61	0.25	1.06	0.73	0.77	0.06	0.05	0.1
Traes_3DS_5035537F1	0.01	0	0	0.01	0	0.04	0.05	0.14
Traes_3DS_5F928C27D	0.02	0.01	0.02	0.01	0.01	0.06	0.09	0.11
Traes_3DS_70A69816D	0.02	0.01	0.03	0.03	0.02	0	0	0
Traes_3DS_71D3F6E19	0.04	0.06	0.07	0.05	0.05	1.13	1.21	2.37
Traes_3DS_72F26BD77	0.05	0.32	0.06	0.07	0.12	0	0	0
Traes_3DS_89E5B8CD3	0.05	0.11	0.1	0.07	0.07	0.01	0.04	0.02
Traes_3DS_94E124149	0.01	0	0.01	0.02	0	0.19	0.27	0.29
Traes_3DS_9CAD289EE	0	0	0.01	0.01	0.01	0.06	0.08	0.14
Traes_3DS_B7AFDC76C	0.09	0.05	0.09	0.05	0.05	0.12	0.14	0.1
Traes_3DS_C420774D8	1.36	2.98	2.23	1.17	1.17	0.49	0.45	0.64
Traes_3DS_CC3D0214A	0.02	0.01	0.03	0.02	0.03	0.11	0.21	0.28
Traes_3DS_CF86B86E6	0.05	0.03	0.08	0.05	0.06	0.06	0.07	0.11
Traes_3DS_D54E9D8EB	0.25	0.75	0.41	0.31	0.34	0.01	0.01	0.05
Traes_3DS_DACF29EA6	0.05	0.08	0.07	0.04	0.09	0.06	0.08	0.23
Traes_3DS_EAEE9D5C2	0.03	0.04	0.06	0.07	0.05	0.02	0.04	0.1
Traes_3DS_ED2C5F527	0.05	0.05	0.07	0.04	0.05	0.03	0.01	0.03
Traes_3DS_EFBA96AF7	0.07	0.06	0.08	0.06	0.04	0.14	0.14	0.24
Traes_3DS_F4542909D	0.15	0.15	0.26	0.17	0.23	0.14	0.16	0.26
Traes_3DS_F5CD71549	0.01	0.02	0.03	0.01	0.02	0.04	0.04	0.11
Traes_4AL_06F5CF407	2.32	3.09	3.26	2.33	2.17	0.07	0.11	0.15
Traes_4AL_075CB36AB	0	0.02	0.04	0.04	0.03	0.07	0.1	0.08
Traes_4AL_0CAE77373	0.35	0.29	0.65	0.65	0.68	0.03	0.05	0.07
Traes_4AL_13670F2AC	0.1	0.19	0.18	0.15	0.19	0.17	0.12	0.3
Traes_4AL_13A3A40D3	0.01	0.01	0.02	0.02	0.01	0.58	0.72	1.33
Traes_4AL_1746858CF	0.01	0.01	0.01	0.01	0.01	0.13	0.13	0.28
Traes_4AL_17CAE3587	0.21	0.41	0.21	0.23	0.39	0.78	0.77	0.7
Traes_4AL_21B5A9587	0.02	0.01	0.02	0	0.02	0.01	0.02	0.03
Traes_4AL_23F5325B3	0.01	0	0.01	0.01	0.01	0.01	0.02	0.06
Traes_4AL_254A79CB4	0.01	0.01	0.02	0.02	0.02	0.06	0.04	0.1
Traes_4AL_26D844617	0.01	0	0.01	0	0.01	0.04	0.03	0.05
Traes_4AL_2DE434D73	0.21	0.24	0.29	0.24	0.3	0.06	0.08	0.13
Traes_4AL_2FC39B934	0.02	0.02	0.03	0.01	0.02	0.17	0.15	0.22
Traes_4AL_344F9590F	0.11	0.16	0.24	0.2	0.16	0.1	0.1	0.25
Traes_4AL_3CF8474CA	0.01	0	0	0	0	0	0.03	0.02
Traes_4AL_3E766F63E	0.08	0.1	0.13	0.08	0.11	0.02	0.03	0.04
Traes_4AL_3F6750B4B	0.03	0.02	0.04	0.03	0.02	0.09	0.1	0.12
Traes_4AL_482E04413	0.15	0.2	0.26	0.23	0.34	0.06	0.07	0.07
Traes_4AL_4BE6FED19	0.07	0.17	0.17	0.12	0.12	0.08	0.06	0.14
Traes_4AL_4C396387E	0.76	0.66	1.1	1	1.11	0.44	0.53	1.32
Traes_4AL_4CF2CD256	0.01	0	0.02	0.01	0.01	0.19	0.18	0.23
Traes_4AL_4DAAEA487	0.09	0.06	0.16	0.1	0.07	0.07	0.08	0.12
Traes_4AL_4FC92F73B	0.01	0.01	0.02	0.01	0.02	0.08	0.07	0.12
Traes_4AL_5B24F0322	0.16	0.15	0.37	0.2	0.23	0.07	0.09	0.21
Traes_4AL_5B8A03033	0.05	0.08	0.14	0.15	0.07	0.02	0.02	0.05
Traes_4AL_600B91705	0.02	0.02	0.02	0.01	0.02	0.06	0.09	0.04
Traes_4AL_63621099F	0.11	0.06	0.08	0.1	0.06	0.01	0.03	0.06
Traes_4AL_648D35640	0.03	0.04	0.05	0.03	0.06	0.01	0.03	0.1
Traes_4AL_69D61737F	0.07	0.07	0.09	0.07	0.05	0.77	0.94	1.79
Traes_4AL_6DA5F88F5	0.03	0.01	0.01	0	0	0.16	0.22	0.45
Traes_4AL_6E3E7B68A	0.61	0.44	1.3	1.05	0.94	0.01	0.03	0.04
Traes_4AL_7686588D9	0.01	0	0.01	0	0	0.01	0.02	0.03
Traes_4AL_77443F71A	0.09	0.01	0.14	0.05	0.03	0.01	0.01	0.01
Traes_4AL_7994235E1	0.56	1.43	0.99	0.77	0.77	0.01	0.01	0.03
Traes_4AL_7A31A5392	0.02	0	0.02	0.03	0.01	0.03	0.05	0.09
Traes_4AL_7AFBA6334	0.03	0.05	0.07	0.03	0.04	0.04	0.05	0.1
Traes_4AL_7B7DBF916	0.06	0.04	0.09	0.07	0.07	0.43	0.47	0.82
Traes_4AL_7D9AE3F65	0.39	0.32	0.69	0.46	0.51	0.01	0.03	0.05
Traes_4AL_7E627E983	0.03	0.02	0.08	0.04	0.05	0.27	0.24	0.39
Traes_4AL_8E228FA321	0.19	0.12	0.33	0.22	0.28	0	0.01	0
Traes_4AL_8F1FAECB0	0.09	0.01	0.14	0.06	0.02	0.09	0.14	0.22
Traes_4AL_99321A74E	0.32	0.09	0.43	0.4	0.33	0.04	0.04	0.1
Traes_4AL_A4E2C0B22	0.04	0.03	0.05	0.02	0.01	0.02	0.06	0.05
Traes_4AL_A5CD884CC	0.57	0.45	0.66	0.43	0.51	0.47	0.55	0.92
Traes_4AL_A693A19AE	0.65	1.77	1.09	1	1	0.18	0.14	0.48
Traes_4AL_AA06C6037	0.12	0.04	0.17	0.13	0.14	1.62	1.72	2.79
Traes_4AL_AA4D813DE	0.12	0.22	0.26	0.12	0.15	0	0.01	0.01
Traes_4AL_AE051A2FF	0.02	0.01	0.01	0.02	0	0.11	0.1	0.09
Traes_4AL_AF98E785A	0.03	0.03	0.05	0.04	0.02	0.01	0.02	0.06
Traes_4AL_B076DFC4C	4.13	4.28	7.51	5.68	5.22	0.3	0.46	0.46
Traes_4AL_B34211946	0.04	0.07	0.05	0.09	0.01	0.17	0.14	0.23
Traes_4AL_B3B00E7DB	0.01	0.01	0.01	0.01	0	0.02	0.02	0.06
Traes_4AL_B87BD08F0	17.31	14.63	27.69	19.44	18.55	0.21	0.17	0.54
Traes_4AL_C04919397	0.3	1.73	0.54	0.59	0.29	0	0.01	0.02
Traes_4AL_C23CB26EF	0	0	0.01	0	0	0.05	0.07	0.12
Traes_4AL_C863398ED	0.18	0.29	0.39	0.35	0.26	0.12	0.1	0.19
Traes_4AL_C8FB423BE	0.52	1.1	2.81	0.91	0.26	0.01	0.01	0.08
Traes_4AL_D294B0B60	1.32	1.74	1.66	0.71	0.66	1.29	1.28	2.17
Traes_4AL_D373DA13E	0.02	0.01	0.01	0.03	0	0	0	0.01
Traes_4AL_D40401077	0.04	0.02	0.05	0.05	0.07	0.09	0.07	0.16
Traes_4AL_D764DEA51	1.72	2.3	2.83	1.15	0.88	0.04	0.03	0.05
Traes_4AL_D8532D451	3.35	3.22	5.19	3.67	3.58	0.04	0.1	0.16
Traes_4AL_DB9B0ACBC	0.02	0.01	0.01	0.05	0	0	0	0.02
Traes_4AL_DDB749346	0.11	0.08	0.12	0.09	0.09	0.02	0.02	0.02
Traes_4AL_E99E44B3C	0.01	0.01	0.02	0	0	0.02	0.03	0.04
Traes_4AL_EDF7FA9EA	0.1	0.08	0.09	0.08	0.06	0.14	0.19	0.22
Traes_4AL_EF6EC3389	0.06	0.15	0.06	0.04	0.08	0.05	0.06	0.09
Traes_4AL_EFF299FCF	1.09	1.48	1.77	0.71	0.54	0.09	0.13	0.19
Traes_4AL_F1B8E4D92	1.21	1.59	1.49	0.65	0.58	0.67	0.96	1.42
Traes_4AL_F482AAA88	0.13	0.06	0.22	0.14	0.09	0.4	0.56	0.89
Traes_4AL_F4D19AB9B	0.4	1.42	0.64	0.34	0.36	0.02	0.02	0.02
Traes_4AL_F8D68EF65	7.62	7.35	11.73	9.39	7.44	0.28	0.3	0.34
Traes_4AL_FEFC21AAB	0.55	1.54	0.99	0.9	0.9	0.07	0.06	0.07
Traes_4AS_053FFE67E	0.1	0.06	0.21	0.1	0.06	0.03	0.14	0.1
Traes_4AS_145927471	4.28	3.74	5.85	4.51	4.86	0.2	0.26	0.44
Traes_4AS_164646ECE	0.29	1.67	0.51	0.56	0.27	0.28	0.33	0.57
Traes_4AS_35FB8DB6E	0.47	0.98	2.3	0.8	0.17	0.05	0.13	0.26
Traes_4AS_7E836A0E2	0.07	0.07	0.11	0.11	0.13	0	0	0
Traes_4AS_97B608F47	0.2	0.19	0.3	0.23	0.08	0.33	0.47	0.28
Traes_4BL_ECD037ADD	0.01	0.02	0.02	0.01	0.01	0.01	0.02	0.02
Traes_4BS_35F41D059	0.01	0.01	0.02	0.01	0	0.05	0.07	0.1
Traes_4BS_4040DC3F8	1.73	2.3	2.84	1.15	0.88	0.41	0.24	0.62
Traes_4BS_760023A83	0.08	0.03	0.1	0.12	0.11	0.21	0.21	0.37
Traes_4BS_B45729F4D	0.47	1.28	0.81	0.61	0.65	0.87	1.09	1.96
Traes_4BS_E60607AE5	18.53	15.65	29.89	21.1	19.89	1.68	1.8	2.91
Traes_4BS_ED4399BF6	0.02	0	0.02	0.02	0.02	0.01	0.02	0.04
Traes_4BS_FF4B38D5F	0.77	0.66	1.11	1.01	1.12	0.07	0.06	0.16
Traes_4DL_52DE58ED5	0.15	0.11	0.22	0.23	0.26	0.04	0.11	0.21
Traes_4DL_5902E3F1E	0.26	0.14	0.33	0.3	0.36	0.26	0.27	0.45
Traes_4DL_89A2EBEA3	0.21	0.28	0.35	0.31	0.29	0.28	0.24	0.66
Traes_4DL_E979E4219	0.18	0.16	0.28	0.22	0.08	0.21	0.2	0.28
Traes_4DS_178EAD27A	0.2	0.25	0.34	0.27	0.26	0.4	0.55	0.91
Traes_4DS_317846363	0.48	0.42	0.82	0.59	0.63	0.08	0.09	0.16
Traes_4DS_5B29EE3DD	0.22	0.21	0.31	0.26	0.23	0.85	1.07	1.93
Traes_4DS_62F33DF18	0.02	0.02	0.03	0.01	0.01	0.03	0.02	0.05
Traes_4DS_6C4F73D6F	0.15	0.05	0.17	0.12	0.11	0.02	0.02	0.04
Traes_4DS_947B44019	0.12	0.06	0.2	0.13	0.11	1.63	1.74	2.83
Traes_4DS_B08D83A2F	0.17	0.06	0.21	0.14	0.13	0.19	0.21	0.33
Traes_4DS_DBE824AE7	0.16	0.13	0.25	0.23	0.24	1.24	1.23	2.04
Traes_5AL_0111F1298	0.07	0.2	0.15	0.1	0.11	0.29	0.39	0.72
Traes_5AL_0C6FD67B4	0.29	0.5	0.29	0.32	0.56	0.34	0.37	0.72
Traes_5AL_0EF92377A	0.38	1.37	0.61	0.33	0.34	0.56	0.56	0.83
Traes_5AL_327F16598	0.18	0.1	0.22	0.2	0.25	0.37	0.18	0.28
Traes_5AL_458E737F9	2.49	1.05	3.74	2.51	2.31	0.34	0.26	0.39
Traes_5AL_5C76B79F3	0.01	0	0.09	0.03	0.05	0.01	0.02	0.02
Traes_5AL_67F3722AA	0.3	0.57	0.27	0.33	0.52	0.35	0.35	0.62
Traes_5AL_83CEC08B6	2.62	3.51	3.73	2.63	2.48	0.84	0.91	1.24
Traes_5AL_887144AB5	0.01	0.01	0.01	0	0.03	0.02	0.04	0.05
Traes_5AL_A62340EE71	0.02	0.03	0.02	0.01	0.02	0.02	0.03	0.07
Traes_5AL_A9CF39101	0.01	0	0	0.01	0.01	0.18	0.17	0.25
Traes_5AL_B4E8A3115	0.02	0.03	0.02	0.01	0.01	0.16	0.17	0.29
Traes_5AL_B6E0F6255	0.01	0.02	0.03	0.01	0.01	0.21	0.21	0.27
Traes_5AL_BB0405CD3	0.01	0	0.01	0.01	0.01	0.04	0.06	0.11
Traes_5AL_C18926980	0.28	0.24	0.5	0.34	0.38	0.32	0.36	0.67
Traes_5AL_C9F751670	0.03	0.02	0.05	0.04	0.04	0.18	0.21	0.27
Traes_5AL_CDD517489	0.15	0.13	0.25	0.17	0.19	0.05	0.06	0.09
Traes_5AL_F31F6E9EA	0.01	0.01	0.02	0.01	0.02	0.17	0.18	0.46
Traes_5AL_FF3A75843	0.27	0.46	0.42	0.3	0.29	0.31	0.35	0.84
Traes_5AS_1F268252F	0	0	0	0	0.01	0.01	0	0
Traes_5AS_686C850FD	0.15	0.08	0.16	0.11	0.07	0.14	0.16	0.19
Traes_5AS_8C4C435E7	0.06	0.02	0.09	0.07	0.08	0.23	0.28	0.4
Traes_5AS_A68B5C08A	0.02	0.03	0.04	0.02	0.02	0.09	0.15	0.14
Traes_5AS_B13C33EB2	0.07	0.03	0.12	0.08	0.07	0.01	0.01	0.02
Traes_5AS_BDFB08E23	0.16	0.2	0.26	0.23	0.33	0.24	0.29	0.33
Traes_5BL_0A245D856	0.11	0.23	0.19	0.21	0.2	0.63	0.64	1.3
Traes_5BL_0D0ED345E	0.07	0.04	0.11	0.11	0.11	0.53	0.69	1.32
Traes_5BL_1BB35DC30	0.59	0.23	0.83	0.64	0.57	0.03	0.04	0.11
Traes_5BL_1E751EF1F	0.06	0.04	0.09	0.07	0.1	0.05	0.05	0.09
Traes_5BL_2911D4304	0.02	0.01	0.03	0.02	0.03	0.67	0.74	1
Traes_5BL_33D83A0CB	0.27	0.33	0.37	0.23	0.22	0.2	0.19	0.28
Traes_5BL_45FCF6181	0.16	0.09	0.33	0.23	0.24	0.02	0.03	0.07
Traes_5BL_4BA4C1E30	0.02	0.01	0.04	0.03	0.03	0.02	0.02	0.01
Traes_5BL_4BA8DB6BB	0.5	0.43	0.89	0.6	0.63	0.51	0.69	1.05
Traes_5BL_4DB0BD513	0.01	0.01	0	0	0	0.06	0.07	0.14
Traes_5BL_4E29CB020	1.78	0.58	2.5	2.19	1.54	0.25	0.3	0.32
Traes_5BL_53DF88DA6	0.05	0.02	0.09	0.04	0.06	0.21	0.27	0.35
Traes_5BL_5F3CC20BC	0.76	0.28	1.06	0.82	0.7	0.02	0.01	0.03
Traes_5BL_65A9C2483	0.88	1.66	1.31	0.79	0.71	0.06	0.06	0.12
Traes_5BL_6B03EF1AC	0.06	0.1	0.14	0.15	0.16	0.43	0.51	1.01
Traes_5BL_6DE7545E8	0.24	0.34	0.38	0.32	0.29	0.01	0.01	0
Traes_5BL_6E6C5DFB3	2.13	1.14	2.48	1.36	1.35	0.04	0.07	0.14
Traes_5BL_70906B2CF	0.16	0.13	0.25	0.24	0.24	0.26	0.2	0.15
Traes_5BL_7444BC60E	0.03	0.02	0.04	0.02	0.03	0.04	0.05	0.09
Traes_5BL_7CC1CFAC3	0.01	0.01	0.01	0.01	0.01	0.12	0.15	0.21
Traes_5BL_7F0FD1538	0.02	0.02	0.03	0.01	0.01	0.03	0.04	0.06
Traes_5BL_8255E0C66	0.11	0.13	0.16	0.14	0.09	0.08	0.07	0.11
Traes_5BL_865C43111	0.09	0.06	0.17	0.14	0.14	0.48	0.55	0.94
Traes_5BL_89A26F459	0.03	0.13	0.09	0.12	0.15	0	0	0.01
Traes_5BL_9581C95D5	0.02	0.01	0.01	0.01	0.02	0.04	0.03	0.11
Traes_5BL_964089395	0.08	0.04	0.17	0.12	0.11	0.29	0.31	0.58
Traes_5BL_96EECE364	0.12	0.1	0.22	0.19	0.15	0.16	0.21	0.25
Traes_5BL_9812A4B62	0.15	0.02	0.23	0.19	0.15	0.14	0.17	0.34
Traes_5BL_9F8187181	0.12	0.22	0.32	0.25	0.23	0.9	0.99	1.5
Traes_5BL_A7C4DAE11	0.03	0.01	0.03	0.02	0.04	0.14	0.14	0.2
Traes_5BL_B25C017A2	0	0	0	0.01	0	0.05	0.07	0.1
Traes_5BL_B58B3CA87	0.02	0.02	0.03	0.01	0.01	0.32	0.24	0.31
Traes_5BL_B7A9A15FF	0.49	0.4	0.85	0.57	0.62	0.42	0.5	0.79
Traes_5BL_BAAC5371C	0.05	0.02	0.11	0.05	0.07	0.01	0	0.02
Traes_5BL_BCF1D2649	0.1	0.06	0.13	0.14	0.13	0.12	0.15	0.26
Traes_5BL_BF6BA47D7	0.02	0.02	0.01	0.01	0	0.34	0.31	0.44
Traes_5BL_C02F72871	0.11	0.09	0.18	0.11	0.15	0.04	0.04	0.05
Traes_5BL_C37854F54	2.16	3.87	3.29	1.82	1.66	0.88	1.24	1.96
Traes_5BL_C78416D4E	0.03	0.01	0.01	0.05	0.01	1.71	1.23	0.98
Traes_5BL_CC0599BAF	0.17	0.06	0.19	0.14	0.12	1.04	1.14	1.79
Traes_5BL_D27214492	0.01	0	0	0.01	0.01	0.04	0.04	0.08
Traes_5BL_D448CB984	0.17	0.21	0.29	0.3	0.26	0.17	0.19	0.31
Traes_5BL_D8CCF54A5	0	0	0	0	0.01	0.32	0.36	0.65
Traes_5BL_DD4C9F446	0.04	0.02	0.06	0.04	0.05	0.04	0.04	0.08
Traes_5BL_EF9477669	0.22	0.12	0.3	0.27	0.29	0.02	0.01	0.03
Traes_5BS_3FFCC89AD	0.14	0.07	0.28	0.2	0.21	0.19	0.2	0.46
Traes_5BS_A65C636E2	0.07	0.03	0.12	0.1	0.07	0.03	0.02	0.04
Traes_5BS_ACADC6031	0	0	0	0	0.01	0.14	0.16	0.24
Traes_5BS_B5A6A3EF7	0.4	0.36	0.68	0.48	0.5	0.21	0.22	0.47
Traes_5BS_BCEA0112C	0.04	0.03	0.05	0.05	0.06	0.14	0.17	0.25
Traes_5BS_D7FA7BCE3	2.73	3.67	3.94	2.76	2.62	0	0	0.01
Traes_5BS_E3A048AAC	0.24	0.43	0.24	0.26	0.5	0.33	0.28	0.36
Traes_5BS_F5AFB24CD	0.06	0.1	0.14	0.15	0.16	0	0.01	0.02
Traes_5DL_022772E42	0.13	0.23	0.23	0.25	0.23	0.07	0.06	0.06
Traes_5DL_04E7A18F4	0.07	0.04	0.09	0.07	0.1	0.35	0.4	0.78
Traes_5DL_0A9F2548F	0.18	0.23	0.32	0.25	0.23	0.01	0	0
Traes_5DL_1178D0857	1.53	2.97	2.05	1.65	1.67	0.01	0.01	0.01
Traes_5DL_1733FB4DA	0.01	0.01	0.02	0.02	0.03	0.26	0.27	0.43
Traes_5DL_184F40820	0.29	0.36	0.4	0.25	0.25	0.02	0.03	0.07
Traes_5DL_388BDC212	1.88	0.88	3.41	2.07	1.85	0.86	1.3	1.87
Traes_5DL_3C2A32578	0.34	0.29	0.59	0.38	0.43	0.21	0.26	0.34
Traes_5DL_3E83E379C	0.82	1.53	1.25	0.72	0.68	0.18	0.21	0.37
Traes_5DL_44ACE9E13	0.16	0.08	0.17	0.12	0.08	0.02	0.02	0.02
Traes_5DL_4737A907E	0.02	0.02	0.03	0.02	0.01	0.2	0.22	0.3
Traes_5DL_515DF8026	0.23	0.23	0.52	0.42	0.36	0.06	0.07	0.12
Traes_5DL_5661E2B4E	0.22	0.09	0.35	0.23	0.19	0.25	0.2	0.24
Traes_5DL_63153BD0C	0.12	0.13	0.16	0.14	0.09	0.1	0.14	0.22
Traes_5DL_67AECE19E	0.13	0.02	0.24	0.18	0.15	0.01	0.01	0
Traes_5DL_6D94A25FB	0	0.01	0	0.05	0	0.06	0.1	0.17
Traes_5DL_6E81BE289	0.08	0.04	0.17	0.12	0.1	0.42	0.5	0.78
Traes_5DL_7274795701	0.12	0.03	0.22	0.07	0.06	0	0	0.01
Traes_5DL_73317C624	0.03	0.01	0.04	0.04	0.04	0.32	0.37	0.66
Traes_5DL_7C0D08545	0.12	0.25	0.15	0.13	0.3	0.35	0.17	0.26
Traes_5DL_87561F7C6	1.84	0.76	2.69	1.83	1.61	0.14	0.11	0.31
Traes_5DL_8FC5D3F1A1	0.18	0.14	0.45	0.5	0.53	0.11	0.12	0.21
Traes_5DL_9049FE0B0	0.08	0.03	0.14	0.11	0.12	0	0	0
Traes_5DL_953F32E2E	0.01	0	0.04	0.02	0.03	0	0	0.01
Traes_5DL_95F4C47A7	0.41	0.18	0.73	0.51	0.45	0.69	0.75	1.04
Traes_5DL_9CF510366	0.07	0.01	0.15	0.04	0.04	0.06	0.07	0.14
Traes_5DL_A986ED9BC	0.06	0.02	0.1	0.05	0.08	0.18	0.19	0.31
Traes_5DL_B6AAC8E52	0.08	0.05	0.19	0.22	0.22	0.33	0.33	0.6
Traes_5DL_B89CD8432	0.06	0.02	0.1	0.07	0.07	0.15	0.15	0.22
Traes_5DL_BDE25A669	0.31	0.56	0.47	0.38	0.34	0.03	0.04	0.11
Traes_5DL_BF04520F3	0.01	0.01	0	0.02	0	0.34	0.26	0.38
Traes_5DL_C41F173C0	0.33	0.3	0.47	0.29	0.36	0	0	0.01
Traes_5DL_DBF5A6E1F	0	0.01	0.02	0	0.01	0.04	0.05	0.08
Traes_5DL_E46C0C9B8	0.06	0.02	0.1	0.1	0.08	0.61	0.82	1.23
Traes_5DL_EFD502314	0.02	0.01	0.04	0.03	0.05	0.4	0.48	0.9
Traes_5DL_FF03772A6	0.06	0.04	0.08	0.06	0.05	0.47	0.55	0.95
Traes_5DS_0479C6E0F	0.05	0.07	0.09	0.08	0.11	0.02	0.02	0.06
Traes_5DS_1179BC0C3	0.04	0.04	0.06	0.05	0.04	0	0	0.01
Traes_5DS_3589CEE81	0.17	0.35	0.21	0.14	0.2	0.55	0.57	0.9
Traes_5DS_3F0A00B56	0.1	0.02	0.17	0.11	0.11	0.03	0.03	0.06
Traes_5DS_4D101E56F	0	1.22	0.01	0.03	0.02	0.26	0.29	0.44
Traes_5DS_6B51C7989	0.17	0.05	0.26	0.17	0.13	0.23	0.32	0.35
Traes_5DS_8DB03B7DA	0.07	0.28	0.05	0.05	0.04	0.14	0.17	0.24
Traes_5DS_99C28784C	0.03	0.03	0.05	0.01	0.04	0.13	0.16	0.24
Traes_5DS_9DFE4D217	0.03	0.01	0.03	0.03	0.03	0.1	0.11	0.12
Traes_5DS_AB8B8F3F1	0.02	0.01	0.03	0.03	0.03	0.04	0.05	0.11
Traes_6AL_1AA3354BA	0.16	0.02	0.19	0.16	0.13	0.04	0.03	0.05
Traes_6AL_1ACC8FC1B	0.22	0.17	0.47	0.32	0.4	0.78	0.67	0.74
Traes_6AL_22F03E292	0.02	0.01	0.02	0.02	0.01	0.19	0.22	0.32
Traes_6AL_3E1879EB3	0.25	0.07	0.37	0.15	0.08	0.04	0.02	0.03
Traes_6AL_3E7173872	18.21	21.9	26.99	20.63	16.89	0.51	0.51	0.87
Traes_6AL_4815187D4	0.07	0.09	0.14	0.11	0.15	0.12	0.16	0.15
Traes_6AL_54966DD98	0.09	0.07	0.13	0.1	0.04	0.27	0.32	0.45
Traes_6AL_7A217A948	0.01	0.02	0.04	0.02	0.02	0.13	0.13	0.08
Traes_6AL_87242E351	0.09	0.09	0.17	0.08	0.07	0.32	0.26	0.33
Traes_6AL_8BF77066D	0.08	0.06	0.16	0.13	0.14	0.12	0.13	0.22
Traes_6AL_979D45530	0.01	0.02	0.03	0.02	0.02	0.01	0	0
Traes_6AL_AAA4ED992	0.01	0	0.01	0	0	0.18	0.18	0.2
Traes_6AL_BC6F883EA	1.52	2	2.13	1.26	0.98	0	0.01	0.04
Traes_6AL_C1381DF3E	0.16	0.04	0.23	0.14	0.16	0.19	0.09	0.19
Traes_6AL_DDE12F8D0	0.08	0.04	0.1	0.11	0.1	0.1	0.12	0.09
Traes_6AL_FCF2BA48D	0.01	0.01	0.02	0.03	0.01	0.21	0.21	0.28
Traes_6AS_0234024CF	0.03	0.02	0.07	0.04	0.06	0.07	0.09	0.13
Traes_6AS_03C74D122	0.01	0.03	0.05	0.02	0.03	0.17	0.25	0.34
Traes_6AS_0A72D3AF5	0	0	0	0	0.01	0.11	0.14	0.24
Traes_6AS_10AEDC83F	0.01	0.02	0.04	0.02	0.01	0.2	0.28	0.48
Traes_6AS_11466A986	0.05	0.02	0.06	0.06	0.06	0.07	0.09	0.15
Traes_6AS_130289E27	0.23	0.12	0.32	0.3	0.31	0.02	0.02	0.08
Traes_6AS_263764436	0.08	0.02	0.13	0.07	0.07	0.19	0.21	0.28
Traes_6AS_45D1CB908	0.02	0.02	0.06	0.07	0.07	0.01	0.01	0.72
Traes_6AS_5AEA068A7	0.08	0.06	0.16	0.13	0.14	0.01	0.01	0
Traes_6AS_5F0F9C287	1.93	2.86	3.38	2.44	2.41	0.15	0.18	0.31
Traes_6AS_6C330B811	0.4	0.7	0.63	0.51	0.45	0.03	0.04	0.02
Traes_6AS_94244CEC5	0.01	0.02	0.03	0.01	0.01	0.02	0.03	0.02
Traes_6AS_95D866B3A	0	0	0.01	0.01	0.01	0.05	0.03	0.09
Traes_6AS_9FEA860B1	0.06	0.1	0.1	0.12	0.13	0.05	0.05	0.1
Traes_6AS_A64807DD2	0.07	0.01	0.09	0.08	0.08	0.03	0.04	0.07
Traes_6AS_C2EFD6D28	0.08	0.1	0.14	0.11	0.16	0.48	0.52	0.88
Traes_6AS_DDB21F262	0.06	0.01	0.06	0.05	0.05	0.16	0.25	0.31
Traes_6AS_E078DC3251	0.09	0.02	0.17	0.18	0.15	0	0	0.01
Traes_6AS_E4D8385B0	0.01	0	0.02	0.01	0.01	0.5	0.56	0.89
Traes_6AS_EA2A03FDF	0.04	0.01	0.02	0.03	0.01	0.02	0.03	0.01
Traes_6BL_09CE733BC	0.04	0.01	0.07	0.05	0.04	0.15	0.18	0.3
Traes_6BL_15E70400C	0.02	0.02	0.04	0.02	0.03	0.21	0.19	0.24
Traes_6BL_190F6DF901	0.21	0.4	0.32	0.26	0.34	0.03	0.05	0.05
Traes_6BL_27A6BDD76	0.07	0.24	0.06	0.04	0.04	0.07	0.06	0.07
Traes_6BL_2B657E69D	0.24	0.06	0.52	0.3	0.28	0.01	0.03	0.08
Traes_6BL_316A32034	0.15	0.02	0.24	0.13	0.09	0.13	0.13	0.11
Traes_6BL_4FD5BE212	0.08	0.03	0.12	0.09	0.06	0.29	0.3	0.33
Traes_6BL_5BF88A3BB	0.01	0.01	0.04	0.01	0.03	0.02	0.01	0.08
Traes_6BL_616BBA730	0.01	0.03	0.02	0.01	0.01	0.02	0.02	0.06
Traes_6BL_6A46043D0	0.08	0.01	0.1	0.09	0.07	0.2	0.17	0.27
Traes_6BL_738BF6BBD	0.01	0	0.02	0.01	0	0.34	0.32	0.52
Traes_6BL_75B7DECF1	0.06	0.07	0.14	0.11	0.16	0.01	0.01	0.01
Traes_6BL_7CD08934A	0.21	0.4	0.24	0.19	0.25	0.02	0.04	0.09
Traes_6BL_86A5FC922	18.09	21.75	27.45	20.98	17.28	0.28	0.34	0.7
Traes_6BL_94E3C007C	0.1	0.02	0.16	0.11	0.08	0.13	0.15	0.22
Traes_6BL_9595149EA	0.09	0.02	0.15	0.07	0.04	0.03	0.02	0.02
Traes_6BL_9A94B4B63	0.09	0.03	0.14	0.07	0.05	0.05	0.06	0.07
Traes_6BL_9AAD0E0CA1	0.16	0.04	0.23	0.15	0.12	0.02	0.03	0.09
Traes_6BL_A40C58D9F	0.12	0.01	0.13	0.1	0.09	0	0.01	0.01
Traes_6BL_B55E3EF6A	0.01	0.03	0.01	0.01	0.03	0.02	0.03	0.06
Traes_6BL_B5C52D4FA	0.05	0.07	0.09	0.1	0.12	0.09	0.09	0.13
Traes_6BL_B92E1A30D	0.04	0.02	0.07	0.05	0.05	0.45	0.41	0.7
Traes_6BL_C66BF446F	0.01	0.03	0.01	0.01	0	0.01	0	0
Traes_6BL_C6F9151FE	0	1.28	0.01	0.03	0.02	0	0	0.02
Traes_6BL_C762FF054	0.39	0.19	0.72	0.52	0.47	0.17	0.21	0.3
Traes_6BL_CA144B632	0.11	0.04	0.15	0.16	0.16	0.2	0.19	0.37
Traes_6BL_CC53B2137	0.04	0.18	0.04	0.02	0.07	0.08	0.09	0.09
Traes_6BL_CE3B6BEE3	0.09	0.06	0.2	0.13	0.17	0.02	0.02	0.03
Traes_6BL_CE6610624	0.01	0.07	0.02	0.02	0.01	0.28	0.29	0.31
Traes_6BL_D85A25D87	0.09	0.02	0.14	0.09	0.07	0.07	0.04	0.03
Traes_6BL_E204B7C91	0.19	0.12	0.34	0.23	0.29	0.1	0.11	0.1
Traes_6BL_E6F4E90A5	0.13	0.03	0.2	0.13	0.09	0.01	0.02	0.06
Traes_6BL_EE1166E22	0.04	0.01	0.06	0.06	0.05	0.01	0.01	0.01
Traes_6BL_F2C2340F6	0.02	0.02	0.05	0.04	0.05	0.18	0.12	0.27
Traes_6BL_F3A06FA4C	0.08	0.06	0.13	0.11	0.14	0	0.01	0.02
Traes_6BS_0EC749F9F	0.07	0.05	0.13	0.09	0.08	0.06	0.1	0.15
Traes_6BS_107E13F41	0.07	0.05	0.15	0.18	0.19	0.14	0.15	0.23
Traes_6BS_14A73BF5A	1.81	2.78	3.37	2.45	2.29	0.04	0.06	0.11
Traes_6BS_16D257ED9	0.01	0.05	0	0.02	0.01	0.26	0.36	0.62
Traes_6BS_215AEEA86	0.01	0.01	0.01	0.01	0.02	0.06	0.06	0.15
Traes_6BS_27BE3E745	0.18	0.09	0.25	0.17	0.19	0.16	0.18	0.35
Traes_6BS_317A857D7	0.1	0.03	0.17	0.13	0.13	0.57	0.68	1.03
Traes_6BS_3898FE3CB	0.01	0	0.04	0.03	0.03	0.04	0.03	0.07
Traes_6BS_3A34277CC	0	0.02	0.01	0.01	0	0.02	0.04	0.07
Traes_6BS_3D0FE96AC	0.08	0.03	0.11	0.11	0.09	0.03	0.04	0.03
Traes_6BS_43649D0E4	0.24	0.13	0.32	0.34	0.47	0.67	0.46	0.95
Traes_6BS_47597FFF7	0.12	0.07	0.2	0.18	0.18	0.47	0.41	0.47
Traes_6BS_59D647C2C	0.04	0.05	0.05	0.05	0.04	0.12	0.13	0.12
Traes_6BS_5A4940775	0.07	0.03	0.11	0.11	0.08	0.03	0.02	0.05
Traes_6BS_678D90F4F	0.01	0.01	0.02	0.01	0.02	0.08	0.11	0.17
Traes_6BS_6B3D7315B	1.46	1.72	1.89	1.09	0.91	0	0.01	0.01
Traes_6BS_6C812D341	0.12	0.05	0.11	0.13	0.13	0.22	0.26	0.35
Traes_6BS_757777328	0.3	0.57	0.49	0.37	0.33	0.23	0.34	0.62
Traes_6BS_8837AC45F	0.01	0.02	0.02	0.01	0.01	0.1	0.1	0.19
Traes_6BS_8EB9E6EC7	0.06	0.03	0.1	0.08	0.09	0.08	0.08	0.09
Traes_6BS_8FBE467E5	0.03	0.02	0.06	0.04	0.04	0.05	0.08	0.1
Traes_6BS_9CFC59D85	0	0.01	0	0	0.01	0.14	0.17	0.25
Traes_6BS_A1BCAA7ED	0.01	0.05	0.02	0.01	0.01	0.11	0.15	0.24
Traes_6BS_A4C5EA7C8	0.09	0.02	0.13	0.08	0.09	0.02	0.03	0.03
Traes_6BS_AA1E9D2FB	0.04	0.01	0.06	0.04	0.03	0.19	0.18	0.37
Traes_6BS_AABC595C0	0.08	0.1	0.13	0.15	0.15	0.04	0.08	0.12
Traes_6BS_ABB694E7E	0.24	1.61	0.38	0.21	0.19	0.03	0.03	0.07
Traes_6BS_B0E9CDCB7	0.07	0.05	0.12	0.09	0.08	0.01	0.01	0.76
Traes_6BS_BDD764DA6	0.02	0.01	0.01	0.03	0	0.68	0.45	0.74
Traes_6BS_C4EF90366	0.05	0.05	0.09	0.06	0.06	0.24	0.27	0.48
Traes_6BS_C7CCFB714	0.09	0.03	0.17	0.09	0.06	0.2	0.24	0.39
Traes_6BS_D995329CC	0.01	0	0.02	0.01	0.01	0.05	0.05	0.12
Traes_6BS_DBD494D6D	0.01	0.03	0.02	0.01	0.01	0.07	0.09	0.13
Traes_6BS_DC3A58192	0.07	0.02	0.11	0.07	0.05	0.09	0.16	0.19
Traes_6BS_E0E44D3D8	0	0	0	0.01	0	0.18	0.18	0.14
Traes_6BS_E376CCC90	0.14	0.32	0.19	0.12	0.18	0.4	0.56	0.93
Traes_6BS_E7A8CDC16	0.07	0.03	0.12	0.1	0.08	0.11	0.13	0.22
Traes_6BS_EBFFF7CE5	0.19	0.06	0.33	0.22	0.16	0.05	0.08	0.12
Traes_6BS_EF51D2D2C	0.18	0.05	0.31	0.18	0.15	0.07	0.07	0.17
Traes_6BS_F47E1B8D6	0.28	0.07	0.41	0.28	0.21	0.2	0.24	0.33
Traes_6BS_FC3E73AC6	0.01	0	0.01	0	0	0.15	0.18	0.32
Traes_6DL_08C6ADEC7	0.27	0.07	0.39	0.16	0.09	0.25	0.23	0.24
Traes_6DL_165369544	0	0	0.01	0.01	0.01	0.04	0.03	0.08
Traes_6DL_1B62063AD	0.08	0.11	0.15	0.11	0.16	0.21	0.15	0.17
Traes_6DL_239151DA0	0.14	0.04	0.22	0.13	0.1	0.03	0.01	0.01
Traes_6DL_365F9D5C8	0.05	0.02	0.06	0.05	0.04	0.05	0.04	0.05
Traes_6DL_3CF5E0410	0.13	0.04	0.22	0.13	0.1	0.21	0.24	0.32
Traes_6DL_577BACF02	0.19	0.25	0.3	0.27	0.24	0.04	0.03	0.04
Traes_6DL_65AB15A4C	0.04	0.01	0.05	0.02	0.03	0.12	0.17	0.21
Traes_6DL_686ED046D	0	0.01	0	0	0	0.74	0.95	1.35
Traes_6DL_69C31FA81	0.02	0	0.02	0.01	0.02	0.18	0.15	0.21
Traes_6DL_6BAF36E41	0.04	0.35	0.05	0.08	0.08	0.25	0.28	0.34
Traes_6DL_73C84031F	0.17	0.15	0.17	0.2	0.29	0.05	0.04	0.08
Traes_6DL_9B72CC6A7	0.13	0.08	0.2	0.13	0.16	0.11	0.17	0.23
Traes_6DL_9DB515FBE	0.66	1.84	1.04	0.89	1.13	0.3	0.35	0.51
Traes_6DL_A4387A27F	0.42	0.15	0.5	0.39	0.36	0.02	0.02	0.06
Traes_6DL_C0C174948	0	0	0.01	0.01	0.02	0.18	0.16	0.28
Traes_6DL_C5C805D1D	0.24	1.29	0.53	0.24	0.21	0.22	0.23	0.22
Traes_6DL_D77B31223	0.01	0	0.03	0.02	0.02	0.14	0.11	0.16
Traes_6DL_D783FD1E6	0.13	0.14	0.23	0.16	0.19	0.01	0.02	0.05
Traes_6DL_DEA09489A	0.36	1.63	0.71	0.3	0.27	0.14	0.13	0.15
Traes_6DL_EFA5924E3	0.04	0.32	0.05	0.06	0.07	0.06	0.07	0.1
Traes_6DL_F014674D8	0.02	0.01	0.02	0.02	0.02	0.01	0.02	0.01
Traes_6DL_F504536D5	0.02	0.01	0.04	0.02	0.01	0.02	0.04	0.04
Traes_6DL_FB8FF5DF8	0.15	0.1	0.15	0.16	0.07	0.21	0.19	0.35
Traes_6DS_05165CAE1	0.04	0.28	0.05	0.06	0.07	0.07	0.07	0.09
Traes_6DS_17C21940C	0	0	0.01	0	0	0.26	0.3	0.5
Traes_6DS_28AC66057	0.25	1.85	0.43	0.23	0.27	0.16	0.19	0.3
Traes_6DS_2E2FF9774	0.07	0	0.09	0.06	0.03	0.14	0.13	0.25
Traes_6DS_4B92712B4	0.13	1.07	0.25	0.15	0.17	0.55	0.66	1.01
Traes_6DS_4FFB0E161	0.01	0	0.04	0.02	0.03	0.07	0.06	0.09
Traes_6DS_92E3C3B7E	0.14	0.14	0.33	0.19	0.22	0	0	0
Traes_6DS_9DF272FBB	0.2	0.19	0.48	0.24	0.28	0.14	0.16	0.22
Traes_6DS_B02C15A2F	0.02	0.01	0.01	0.05	0	0.2	0.25	0.38
Traes_6DS_B63CF8961	0.03	0.08	0.07	0.03	0.04	0.17	0.23	0.41
Traes_6DS_B72174801	0.02	0.01	0.03	0.03	0.02	0.24	0.29	0.49
Traes_6DS_BAA70984F	0.09	0.13	0.15	0.13	0.13	0.02	0.02	0.02
Traes_6DS_C7369E834	0.53	1	0.82	0.67	0.62	0.1	0.1	0.17
Traes_6DS_CA5B2D6BC	0.08	0.1	0.14	0.1	0.1	0.48	0.53	0.87
Traes_6DS_CC9C7535B	0	1.25	2.24	0	0	0	0	0.01
Traes_6DS_D408DD3A9	0.04	0	0.02	0.03	0.02	0.3	0.39	0.66
Traes_6DS_D8603CBD2	0.09	0.05	0.14	0.1	0.08	0.12	0.14	0.23
Traes_6DS_E109E2B11	0.19	0.33	0.25	0.17	0.27	0.08	0.08	0.09
Traes_6DS_E43F14117	0.02	0.02	0.05	0.05	0.04	0.13	0.14	0.24
Traes_7AL_04C7DF2DE	0.04	0.05	0.06	0.03	0.04	0.03	0.05	0.08
Traes_7AL_07460F582	0.05	0.12	0.1	0.07	0.07	0.03	0.05	0.12
Traes_7AL_0E46197BE	1.46	3.13	2.42	1.26	1.26	0	0	0
Traes_7AL_13357E3DA	1.03	2.35	1.43	1.04	1.08	0.02	0.01	0.04
Traes_7AL_278F88E19	0.05	0.08	0.09	0.04	0.06	0.49	0.43	0.53
Traes_7AL_2E6A52773	0.21	0.2	0.5	0.28	0.3	0	0	0.01
Traes_7AL_3704F1AC0	0.06	0.03	0.09	0.08	0.07	0.2	0.25	0.47
Traes_7AL_3F2C16688	0.6	1.25	0.79	0.68	0.61	1.46	1.77	3.41
Traes_7AL_410C479D8	0.21	0.11	0.32	0.24	0.2	0.46	0.49	0.75
Traes_7AL_4916AD518	0.11	0.09	0.21	0.13	0.13	0	0.01	0.01
Traes_7AL_6599B5B49	0.01	0	0.02	0.01	0.01	0.04	0.03	0.05
Traes_7AL_78EC96ECB	0.33	0.84	0.41	0.39	0.33	0.03	0.05	0.12
Traes_7AL_78F17D2EA	0.35	0.09	0.4	0.15	0.14	0.02	0.02	0.06
Traes_7AL_7B204667E	0.06	0.1	0.11	0.06	0.06	0.3	0.34	0.44
Traes_7AL_90073BBB2	0.78	1.9	1.07	0.74	0.77	0.02	0.02	0.02
Traes_7AL_95CF63943	0	0.01	0.01	0.01	0	0.02	0.03	0.05
Traes_7AL_A7ABD9793	7.57	19.35	11.32	10	11.49	0	0	0
Traes_7AL_D8899E7E8	0.14	0.24	0.22	0.14	0.17	0	0.02	0
Traes_7AL_DC4097EF5	0.87	0.54	1.22	1.11	0.75	0.57	0.73	1.4
Traes_7AL_DD6D788BE	0	0	0.02	0.02	0.01	0.04	0.04	0.04
Traes_7AL_E31C941C3	0.13	0.22	0.23	0.12	0.14	0.05	0.06	0.05
Traes_7AL_FA983723C	0.16	0.46	0.34	0.24	0.23	0	0.01	0
Traes_7AL_FDE2EA258	0.01	0	0.01	0	0	0.08	0.11	0.14
Traes_7AS_0BF254FFC	0.02	0.01	0	0.05	0	0.29	0.28	0.61
Traes_7AS_10DBE88E0	0.23	0.07	0.36	0.28	0.22	0.72	0.7	1.09
Traes_7AS_11B7FB5D4	0.36	0.56	0.83	0.56	0.59	0.37	0.58	0.59
Traes_7AS_1BA9AB041	0.27	0.41	0.46	0.32	0.37	0.07	0.05	0.13
Traes_7AS_20DA8BEF2	0.19	1.37	0.41	0.32	0.45	0.02	0.03	0.02
Traes_7AS_229C238DD	0.01	0	0.01	0.01	0.01	0.23	0.27	0.46
Traes_7AS_2E4E205E9	0.12	0.2	0.27	0.19	0.19	0.15	0.11	0.25
Traes_7AS_3D6428542	0.01	0.01	0.01	0.01	0.01	0.01	0	0
Traes_7AS_3E7C4250A	0.23	0.15	0.34	0.29	0.26	0.13	0.11	0.14
Traes_7AS_44622CB48	0.01	0	0	0	0	0.59	0.37	0.75
Traes_7AS_451D041F9	0.03	0.04	0.05	0.03	0.04	0.05	0.05	0.12
Traes_7AS_4F591C7F1	0.06	0.1	0.1	0.08	0.07	0.07	0.06	0.15
Traes_7AS_508A9658E	0.04	0.03	0.06	0.05	0.07	0.08	0.1	0.2
Traes_7AS_5C324BE40	0.01	0	0.02	0.01	0	0.29	0.41	0.39
Traes_7AS_5D463EC96	0.03	0.01	0.05	0.02	0.02	0.07	0.06	0.08
Traes_7AS_6041D0C1C	0.15	0.13	0.16	0.18	0.29	0.31	0.29	0.35
Traes_7AS_61F00419B	0.01	0	0.02	0.01	0	0.42	0.62	0.63
Traes_7AS_643102EBE	0.07	0.01	0.09	0.06	0.03	0.08	0.08	0.12
Traes_7AS_690B6718D	0	0	0	0	0.01	0.2	0.15	0.21
Traes_7AS_6FED2CB82	0.13	1.01	0.23	0.12	0.13	0.17	0.22	0.23
Traes_7AS_70A48F11A1	0.04	0.03	0.05	0.05	0.08	0.05	0.03	0.12
Traes_7AS_72C627AB6	0	0.01	0	0.04	0	0.03	0.02	0.04
Traes_7AS_73D26354E	0.13	0.04	0.29	0.18	0.21	0.14	0.15	0.22
Traes_7AS_7BBD78A0D	0.37	0.14	0.44	0.35	0.31	0.12	0.1	0.17
Traes_7AS_808877026	0.14	0.21	0.26	0.2	0.2	0.03	0.03	0.1
Traes_7AS_862A36995	0.38	1.68	0.73	0.32	0.28	0.02	0.02	0.06
Traes_7AS_8D34699D7	0.08	0.43	0.04	0.07	0.08	0.15	0.14	0.27
Traes_7AS_9E57DAA21	0.1	0.06	0.24	0.13	0.15	0.22	0.22	0.35
Traes_7AS_A7A9B7F2D	0.67	1.87	1.06	0.9	1.16	0.14	0.12	0.22
Traes_7AS_AC1EE309F	0	0	0.01	0.01	0.01	0.01	0.02	0.03
Traes_7AS_AEC623576	2.5	1.55	3.52	2.35	2.82	0.84	1	1.1
Traes_7AS_B0948CDD9	0.05	0.29	0.05	0.06	0.08	0.02	0.02	0.04
Traes_7AS_B5A965B6D	0	0.01	0	0	0	0.24	0.22	0.45
Traes_7AS_BAE1C8CEE	0.05	0.32	0.06	0.06	0.08	0.01	0	0.02
Traes_7AS_BC1132E0C	0.03	0.05	0.07	0.05	0.05	0.21	0.21	0.25
Traes_7AS_BCF466CA0	0.41	0.27	0.64	0.52	0.56	0.34	0.38	0.76
Traes_7AS_BD205FACF	0	0	0	0	0.01	0	0	0
Traes_7AS_BFB7A20A8	0.36	1.64	0.71	0.3	0.28	0.2	0.27	0.31
Traes_7AS_C182329CF	0.07	0.02	0.09	0.09	0.11	0.23	0.2	0.27
Traes_7AS_C581BE57E	0.02	0.03	0.04	0.04	0.05	0.86	0.79	1.2
Traes_7AS_C59BD59BF	0.36	0.71	0.59	0.44	0.48	0.41	0.37	0.37
Traes_7AS_CFAF9635F	0.78	2	1.02	0.77	0.78	0.42	0.37	0.7
Traes_7AS_D116D27221	0.56	1.47	0.82	0.53	0.57	0.73	0.64	1.17
Traes_7AS_D4796D360	0.47	0.86	0.75	0.55	0.56	0.01	0	0.01
Traes_7AS_DE6CCDDDD	0.63	1.25	0.85	0.67	0.63	0.3	0.3	0.34
Traes_7AS_E28964BEC	0	0.01	0	0	0	0.21	0.25	0.36
Traes_7AS_E2F151D0C	1.67	4.72	2.41	1.81	1.88	0.04	0.04	0.07
Traes_7AS_E34187924	7.6	19.4	11.32	10.04	11.52	0.03	0.04	0.07
Traes_7AS_E43D64A80	2.41	0	0	0	0	0.38	0.46	0.89
Traes_7AS_F46ED5316	0.52	1.36	0.72	0.48	0.5	0.07	0.06	0.14
Traes_7AS_FD1752666	0.21	0.49	0.33	0.22	0.23	0.11	0.07	0.13
Traes_7BL_11447BB20	0.37	0.89	0.53	0.39	0.41	0.08	0.11	0.15
Traes_7BL_16BE6B215	0.05	0.02	0.02	0.07	0.01	0.02	0.01	0.01
Traes_7BL_1C18C43B2	0.18	0.16	0.24	0.17	0.23	0.01	0.02	0.03
Traes_7BL_22471AB45	1.21	3.17	1.69	1.13	1.28	0.03	0.05	0.12
Traes_7BL_22D90B6C6	0.54	1.36	0.78	0.59	0.59	0.45	0.4	0.5
Traes_7BL_2A04446D8	0.41	0.63	0.62	0.5	0.54	0.01	0.01	0.02
Traes_7BL_2C788B9E1	0.23	1.01	0.4	0.41	0.47	0.04	0.04	0.05
Traes_7BL_31C533EF9	0.1	0.19	0.17	0.15	0.15	0.76	0.81	1.08
Traes_7BL_4B9D0A8CF	2.23	0.92	3.38	2.27	2.13	0	0	0
Traes_7BL_661AD2897	0.02	0.01	0.03	0.02	0.02	0.06	0.08	0.13
Traes_7BL_6CF949A41	0.16	0.35	0.85	0.26	0.06	0	0.01	0.02
Traes_7BL_6D5EA3AF9	0.15	0.03	0.22	0.14	0.1	0.26	0.25	0.49
Traes_7BL_6EAAD1A2B	1.35	3.48	1.86	1.37	1.41	0.02	0.03	0.03
Traes_7BL_80CFBAFB9	0.18	0.89	0.28	0.25	0.28	0.01	0.02	0.04
Traes_7BL_814A806B3	0.96	4.89	1.41	1.32	1.59	0.4	0.44	0.65
Traes_7BL_96F7FCE87	1.19	2.88	1.57	1.1	1.23	0.02	0.03	0.03
Traes_7BL_9EC5EE4F6	0.11	0.14	0.17	0.14	0.06	0.16	0.2	0.16
Traes_7BL_A36D76558	0.44	0.69	0.64	0.52	0.57	0.01	0.02	0.01
Traes_7BL_BA7E2D89E	0.02	0.01	0.04	0.04	0.04	0.28	0.27	0.32
Traes_7BL_C02327782	0.01	0.01	0.03	0.02	0.01	1.44	1.77	3.44
Traes_7BL_D395F08C4	0.02	0.02	0.05	0.05	0.04	0	0	0
Traes_7BL_D3CC367D5	0.14	0.11	0.15	0.15	0.06	0.06	0.06	0.1
Traes_7BL_E337D9181	0	0.01	0	0	0	0.63	0.82	1.51
Traes_7BL_E36C93154	7.23	18.56	10.97	9.58	11.15	0.01	0.01	0.01
Traes_7BL_E66471452	0.05	0.26	0.09	0.11	0.11	0.24	0.27	0.29
Traes_7BL_F0BF4D8D4	0.02	0.11	0.03	0.01	0.01	0.07	0.13	0.26
Traes_7BS_1305E26CC	0.04	0.02	0.04	0.02	0.02	0.05	0.05	0.2
Traes_7BS_81D0FE941	0.2	0.29	0.3	0.25	0.35	0.76	0.65	1.2
Traes_7BS_823BA9DEC	0.03	0.03	0.06	0.05	0.07	0.23	0.25	0.48
Traes_7BS_9716221D5	0.04	0.31	0.05	0.06	0.07	0.03	0.03	0.09
Traes_7DL_032318FE2	0.04	0.07	0.07	0.04	0.05	0.03	0.04	0.11
Traes_7DL_04B66D5B5	0.68	1.43	0.81	0.49	0.55	0.02	0.04	0.03
Traes_7DL_101A9F756	0.06	0.91	0.19	0.43	0.35	0.18	0.23	0.4
Traes_7DL_1D076C164	0.16	0.14	0.25	0.18	0.21	0.39	0.46	0.76
Traes_7DL_1D6E41BCA	0.15	0.77	0.29	0.25	0.35	0.06	0.02	0.09
Traes_7DL_1F618CE86	0.04	0.02	0.06	0.06	0.04	0.06	0.07	0.08
Traes_7DL_36BC42B1F	0.12	0.1	0.25	0.13	0.14	0	0	0
Traes_7DL_4661A09BA	0.08	0.07	0.16	0.09	0.1	0.03	0.05	0.08
Traes_7DL_5218A650F	0.42	0.66	0.76	0.53	0.57	0.18	0.14	0.26
Traes_7DL_58184284F	1.2	2.69	1.72	1.28	1.25	0.09	0.09	0.14
Traes_7DL_6F30AD134	0	0	0.01	0.02	0	1.35	1.62	3.04
Traes_7DL_744723FC5	0.12	0.3	0.76	0.23	0.06	0.27	0.26	0.44
Traes_7DL_86AA70D7A	1.48	3.16	2.45	1.28	1.27	0.01	0.01	0.03
Traes_7DL_95CB85791	0.03	0.05	0.06	0.04	0.04	0.4	0.4	0.63
Traes_7DL_973A33763	0.01	0.01	0.01	0.01	0.01	0.02	0.05	0.07
Traes_7DL_9D35BA5B4	2.51	1.56	3.51	2.36	2.82	0.03	0.12	0.09
Traes_7DL_9F0AD190A	0.19	0.3	0.43	0.33	0.3	0.03	0.03	0.04
Traes_7DL_A4270172B	0.01	0.01	0.03	0.02	0.02	0.02	0.03	0.08
Traes_7DL_B3F28F4C5	0.56	0.25	0.95	0.72	0.65	0.36	0.32	0.45
Traes_7DL_B75C691DC	0	0.01	0.01	0.01	0	0.63	0.63	0.89
Traes_7DL_B9C7A26FD	0.07	0.1	0.22	0.1	0.13	0.08	0.12	0.13
Traes_7DL_C04B75706	0.12	0.33	0.1	0.26	0.31	0.04	0.04	0.11
Traes_7DL_CC89C8EB3	0.37	0.11	0.51	0.42	0.36	0.17	0.14	0.18
Traes_7DL_D7B70CE31	0.52	1.37	0.76	0.58	0.6	0.03	0.05	0.11
Traes_7DL_E2FD956E7	0.57	3.35	0.91	0.91	1.07	0.01	0.02	0.02
Traes_7DL_E82F3FAE6	0.01	0.01	0.01	0.01	0	0.49	0.41	0.52
Traes_7DL_FE5FE9B5A	0.17	0.04	0.24	0.14	0.11	0.09	0.07	0.09
Traes_7DS_08C5BD141	0.07	0.08	0.14	0.2	0.13	0.11	0.13	0.16
Traes_7DS_0B74D3494	0.14	0.06	0.2	0.15	0.12	0.03	0.02	0.07
Traes_7DS_0F29E4C80	0.17	0.16	0.24	0.17	0.21	0.33	0.35	0.46
Traes_7DS_17B21E0D4	0.55	1.12	0.76	0.73	0.57	0.04	0.04	0.07
Traes_7DS_18D1A33A0	0.16	0.25	0.25	0.14	0.16	0.11	0.16	0.3
Traes_7DS_1BA3B9A72	0.06	0.1	0.09	0.05	0.06	0.07	0.08	0.16
Traes_7DS_22BF4A84B	0.48	2.9	0.74	0.77	0.88	0.37	0.52	3.34
Traes_7DS_23CDAB1B11	0.03	0.05	0.05	0.03	0.05	0.14	0.11	0.26
Traes_7DS_2B4611863	0.64	1.59	0.94	0.83	0.72	0.57	0.47	0.87
Traes_7DS_361EC0618	0.1	0.13	0.16	0.14	0.06	0.1	0.06	0.1
Traes_7DS_368A1A013	0.93	1.75	1.16	0.87	0.86	0.05	0.06	0.11
Traes_7DS_38657213B	0	0.01	0	0.06	0	0.2	0.27	0.3
Traes_7DS_397385597	0.01	0.01	0.02	0.02	0.04	0.52	0.64	0.65
Traes_7DS_3982DD668	0.01	0.01	0.01	0	0.01	0.14	0.17	0.19
Traes_7DS_3A130381E	0.6	1.41	0.84	0.58	0.63	0.69	0.62	1.17
Traes_7DS_3DCDC7AEC	1.05	5.23	1.55	1.39	1.69	0.01	0	0.01
Traes_7DS_428B21825	0.04	0.07	0.09	0.06	0.06	0.14	0.16	0.15
Traes_7DS_478AE780A	0.01	0	0	0.01	0	0.12	0.09	0.17
Traes_7DS_487069DA3	0.1	0.18	0.15	0.14	0.16	0.02	0.02	0.05
Traes_7DS_4BB2781DA	0.13	0.34	0.81	0.24	0.04	0.01	0.01	0.02
Traes_7DS_531E8B042	0	0	0	0	0	0.01	0.03	0.05
Traes_7DS_532655FB6	0	0	0	0	0	0.21	0.19	0.42
Traes_7DS_56AAA49EB	0	0	0	0	0	0.05	0.05	0.09
Traes_7DS_56F70D3CA	0	0	0	0	0	0.75	0.76	1.52
Traes_7DS_585B87D37	0	0	0	0	0	0.01	0.01	0.02
Traes_7DS_5E657CF20	0	0	0	0	0	0.45	0.41	0.66
Traes_7DS_5E947191F	0	0	0	0	0	0.04	0.03	0.04
Traes_7DS_6EF728BED	0	0	0	0	0	0.04	0.04	0.05
Traes_7DS_74534FCD3	0	0	0	0	0	0.45	0.41	0.76
Traes_7DS_749E6563C	0	0	0	0	0	0.01	0	0.02
Traes_7DS_82476C972	0	0	0	0	0	0.04	0.04	0.05
Traes_7DS_83CAD1762	0	0	0	0	0	0.62	0.59	0.69
Traes_7DS_8D414FB4F	0	0	0	0	0	0.13	0.13	0.29
Traes_7DS_9881A234E	0	0	0	0	0	0.35	0.36	0.42
Traes_7DS_9DFE7B817	0	0	0	0	0	0.01	0.01	0
Traes_7DS_A7A26AAA4	0	0	0	0	0	0.4	0.47	2.91
Traes_7DS_AECAF5652	0	0	0	0	0	0.14	0.16	0.21
Traes_7DS_B4368DB84	0	0	0	0	0	0.02	0.03	0.02
Traes_7DS_BD39A85FC	0	0	0	0	0	0.05	0.04	0.09
Traes_7DS_BDA64D2D2	0	0	0	0	0	0.16	0.16	0.32
Traes_7DS_C01D6468D	0	0	0	0	0	0.16	0.15	0.21
Traes_7DS_C8A445B39	0	0	0	0	0	0.06	0.05	0.18
Traes_7DS_CA534661F	0	0	0	0	0	0.22	0.25	0.37
Traes_7DS_CB71ACD63	0	0	0	0	0	0.07	0.09	0.2
Traes_7DS_CC9A5027F	0	0	0	0	0	0.3	0.3	0.44
Traes_7DS_D16B7A9E5	0	0	0	0	0	0.05	0.07	0.11
Traes_7DS_D4DFDF981	0	0	0	0	0	0.03	0.04	0.08
Traes_7DS_E01CF48DC	0	0	0	0	0	0.05	0.06	0.12
Traes_7DS_F22F1419B	0	0	0	0	0	0.07	0.07	0.1
Traes_7DS_F474E22D7	0	0	0	0	0	0.29	0.3	0.29
Traes_7DS_F4A7C367F	0	0	0	0	0	0	0.01	0.02
Traes_7DS_F68AD3508	0	0	0	0	0	0.23	0.21	0.42
Traes_1AL_0BE456AC0	2.44	0.96	3.46	2.22	1.61	1.62	1.6	2.75
Traes_1AL_41FC93595	0.68	1.38	0.86	0.58	0.68	1.18	1.36	3.32
Traes_1AL_5A4E3C4FC	0.87	0.4	0.75	0.41	0.35	0.84	1.18	1.23
Traes_1AL_A13F33DFA	2.78	27.96	3.52	2.22	2.58	3.43	3.08	9.1
Traes_1AL_B82F1573F	0.11	0.14	0.09	0.09	0.06	0.04	0.02	0.05
Traes_1AS_E462790E6	0.12	0.07	0.15	0.09	0.09	6.09	6.44	10.73
Traes_1BL_43408C9B0	0	0	0	0.01	0	1.56	1.44	2.54
Traes_1BL_BF3A1FE7A	0.73	1.49	0.94	0.61	0.74	3.85	3.36	10.38
Traes_1BL_C6C3283C8	1.22	0.19	1.48	0.9	0.74	1.24	1.5	3.59
Traes_1BL_F0554ED4E	0.03	0.02	0.06	0.03	0.03	0.02	0.04	0.18
Traes_1BS_2CDDD5B91	0.14	0.08	0.29	0.19	0.17	0.49	1.08	4.55
Traes_1BS_F1838F858	0.1	0.15	0.05	0.19	0	6.9	6.71	11.1
Traes_1BS_F5FB1C0C9	0.03	0.04	0.06	0.07	0.05	0.08	0.22	0.26
Traes_1DL_9344DD117	0.12	0.27	0.12	0.09	0.15	1.55	1.43	2.54
Traes_1DL_BDDF1198A	0.01	0	0.01	0.01	0.01	1.24	1.5	3.57
Traes_1DL_C91636A55	0.01	0.01	0.03	0.02	0.01	3.93	3.38	10.57
Traes_1DS_4BB707532	0.02	0.02	0.02	0	0.01	6.07	6.45	10.66
Traes_1DS_AA28FA900	0.01	0.03	0.02	0.01	0.01	0.64	0.92	2.21
Traes_2AL_008D8D401	0.5	0.35	0.73	0.47	0.5	4.64	3.82	3.92
Traes_2AL_33677DEF5	0.96	0.62	1.09	0.85	0.79	0.27	0.29	0.52
Traes_2AL_48B239DD6	0.08	0.09	0.11	0.13	0.17	1.5	1.64	1.96
Traes_2AL_71D9D4D71	0.46	0.32	0.68	0.43	0.46	0	0	0
Traes_2AL_7D6E0B79A	0.01	0.01	0.01	0.06	0.01	0.17	0.19	0.28
Traes_2AL_81CA86DFC	0.24	0.15	0.57	0.38	0.51	0.04	0.19	0.37
Traes_2AL_BFDE7BB3E	0.14	0.06	0.2	0.14	0.11	0.67	0.76	0.78
Traes_2AL_C00552444	0.23	2.64	0.65	1.23	1.15	0	0.01	0
Traes_2AL_E4311E0BD	0.01	0.03	0.02	0.01	0.01	6.88	5.82	6.45
Traes_2AS_146D16572	0.08	0.02	0.09	0.12	0.1	2.16	2.49	5.49
Traes_2AS_71B82606A	0.05	0.03	0.04	0.05	0.04	14.52	13.81	21.45
Traes_2AS_859DE6040	0.48	0.31	0.62	0.35	0.53	0.71	1.19	1.63
Traes_2BL_19C5224BE	0.42	0.3	0.64	0.43	0.45	0.21	0.51	1.69
Traes_2BL_1D11DA71A	0.02	0.03	0.02	0.01	0	0.26	0.49	2.12
Traes_2BL_1F5DBD5D5	0.07	0.01	0.08	0.05	0.03	1.52	1.68	2.02
Traes_2BL_5ED3EABCA	1.1	2.05	2.08	1.13	0.8	4.51	3.64	4.11
Traes_2BL_71D9D4D71	0.02	0	0.02	0.01	0.01	0	0	0
Traes_2BL_8101DFF11	0.45	0.24	0.57	0.43	0.42	0	0.01	0
Traes_2BL_A38247ABE	0.02	0.01	0.03	0.04	0.04	4.68	3.82	3.86
Traes_2BL_BF1818584	0.49	0.83	0.8	0.64	0.59	0.25	0.24	0.44
Traes_2BL_FD6E26509	0.29	0.1	0.53	0.32	0.23	6.56	5.59	6.47
Traes_2BS_08CEA942B	0	0	0	0	0.01	12.4	12.04	17.65
Traes_2BS_97CACE855	0.13	0.12	0.16	0.22	0.24	0.08	0.21	0.24
Traes_2BS_D10312441	0.02	0.01	0.03	0.02	0.06	2.37	3.1	6.28
Traes_2DL_194C61EBA	0.02	0.01	0.03	0.02	0.02	0.54	1.21	4.82
Traes_2DL_3954253AF	0.05	0	0	0	0	2.18	2.52	5.51
Traes_2DL_4233851FC	1.05	2.01	2.02	1.11	0.79	0.27	0.26	0.45
Traes_2DL_45AD229B2	0.81	1.21	1.23	1.04	1.11	4.4	3.55	3.98
Traes_2DL_5BA00F2A0	0.49	0.34	0.71	0.46	0.49	1.48	1.61	2.03
Traes_2DL_6336F5E35	0	0	0.01	0	0.01	0	0.07	0.19
Traes_2DL_9E678AFFB	0.35	0.33	0.6	0.54	0.5	0	0.01	0
Traes_2DL_B766A2857	1.3	2.93	1.09	1.1	1.08	0.04	0.21	0.17
Traes_2DL_BA1B746DF	0.44	0.37	0.79	0.58	0.56	0	0	0
Traes_2DL_D23336B31	2.38	2.35	3.71	3.14	3.03	1.61	1.78	2.65
Traes_2DL_E1EB3D15A	0.1	0.03	0.15	0.12	0.14	0.1	0.45	1.14
Traes_2DS_9A99C3160	0.08	0.11	0.11	0.13	0.13	2.18	2.03	3.15
Traes_2DS_CAB7A3B4D	0.27	0.14	0.26	0.12	0.11	14.75	13.98	21.41
Traes_3AL_8DD30A946	0.03	0.09	0.08	0.08	0.06	10.66	7.71	9.72
Traes_3AL_91C412237	0.01	0.03	0.03	0.02	0.01	0.07	0.16	0.3
Traes_3AL_B5F1D9D24	0.2	0.3	0.4	0.34	0.26	0	0	0.01
Traes_3AS_B852F4AE7	0.18	0.4	0.24	0.19	0.21	0.03	0.06	0.08
Traes_3B_216EC5695	0.09	0.21	0.17	0.12	0.1	0.2	0.19	0.14
Traes_3B_472F87BF7	4.05	3.8	6.09	5.22	3.95	0.42	0.43	0.92
Traes_3B_6FEADCE61	0.05	0.08	0.05	0.09	0.05	0.03	0.03	0.1
Traes_3B_722714D29	0.02	0	0.02	0.03	0.02	0.04	0	0.08
Traes_3B_8AA5B86EB	0.02	0.01	0.05	0.04	0.03	0.08	0.08	0
Traes_3B_AF1377E5A	0.13	0.21	0.23	0.25	0.2	0.24	0	0
Traes_3B_B2A7272D2	0.01	0.01	0.02	0.01	0.01	0.05	0.09	0.14
Traes_3B_B957C0E1D	0.02	0.01	0.03	0.02	0.02	0	0	0
Traes_3B_BE203E9B7	5.94	6.62	11.37	6.42	4.81	0.04	0.06	0.13
Traes_3B_CF7E9B609	0.19	0.04	0.29	0.23	0.21	1.53	1.68	3.78
Traes_3B_D2DA34BB5	0.01	0.01	0.01	0	0	0.02	0.04	0.16
Traes_3DL_4478E71E5	0.33	1.42	0.54	0.31	0.45	0.71	0.5	1.62
Traes_3DL_8AAFB7B06	0.02	0.01	0.01	0.08	0	0	0	0.01
Traes_3DL_B28114E28	0.45	1.21	1.02	0.88	0.79	1.38	1.02	3.37
Traes_3DL_C35CF56E1	0.11	0	0.16	0.08	0.08	7.67	5.53	6.8
Traes_3DS_61DAD57F7	0.03	0.03	0.03	0.02	0.03	0	0	0
Traes_3DS_D7629B48F	0.03	0.04	0.1	0.08	0.08	0	0.14	0
Traes_4AL_47AA53AB3	0.09	0.02	0.2	0.06	0.02	1.72	1.93	3.9
Traes_4AL_63DCA3C94	0	0	0	0	0.01	2.67	2.24	3.36
Traes_4AL_7A49D265B	0.1	0.03	0.1	0.07	0.1	0.01	0.04	0.09
Traes_4AL_E35BCBB0D	0.01	0.02	0.02	0.01	0.01	1.1	1.21	2.57
Traes_4AS_5819FF8B5	0.55	1.42	0.99	0.77	0.76	0	0.08	0.06
Traes_4AS_72BEF89AC	0.01	0	0.01	0	0.01	0.67	1.1	2.33
Traes_4AS_C5AE1BBDD	0.57	0.45	0.68	0.44	0.52	1.07	2.02	8.69
Traes_4BL_5DBDE54F9	0.08	0.18	0.08	0.05	0.1	0.08	0.08	0.1
Traes_4BL_9E3F7A2E4	1.51	2.08	2.05	0.85	0.8	0.77	1.01	3.98
Traes_4BL_E43C1BB11	0.13	0.2	0.28	0.2	0.25	0.62	1.02	2.26
Traes_4BL_FA20E9D93	0.38	1.37	0.62	0.33	0.34	0.54	1.36	5.55
Traes_4BS_3F4EACA35	3.01	2.94	4.75	3.33	3.28	1.1	1.19	2.53
Traes_4BS_6606810F5	0.02	0.01	0.04	0.04	0.05	0.01	0.04	0.08
Traes_4BS_C74B4B7BA	0	0	0	0.03	0	0.47	0.58	0.99
Traes_4DL_3A1814A74	0.01	0	0	0.01	0.01	0.63	1.08	2.34
Traes_4DL_5C688784F	0.17	0.09	0.33	0.24	0.25	0.54	1.2	4.83
Traes_4DL_E5521D4C1	0.13	0.23	0.24	0.25	0.24	0.83	0.82	3.44
Traes_4DL_F064084A9	0.01	0	0.01	0	0	0.09	0.07	0.11
Traes_4DS_2AB13CA30	1.48	2.91	2.03	1.62	1.65	0.94	1.06	2.15
Traes_4DS_FAAE567B1	0.18	0.23	0.34	0.23	0.23	0	0.04	0.12
Traes_5AL_3E4A18D36	0.11	0.13	0.15	0.13	0.09	2.6	2.51	4.59
Traes_5AL_8992A0E53	0.39	0.34	0.66	0.47	0.49	0.38	0.51	0.99
Traes_5AL_A5234EC05	0.15	0.06	0.18	0.12	0.12	0.07	0.06	0.07
Traes_5AS_268D29356	0.02	0.02	0.04	0.04	0.03	0.12	0.1	0.25
Traes_5BL_209D4B5DC	0.29	0.52	0.29	0.32	0.57	2.96	2.49	3.77
Traes_5BL_B47117D0F	0.12	0.18	0.24	0.17	0.18	0.37	0.51	0.97
Traes_5BS_360DD5644	2.44	1.32	3	1.59	1.65	0.11	0.12	0.24
Traes_5BS_91BD3E004	0.22	0.2	0.28	0.24	0.21	0.2	0.28	1.17
Traes_5DL_8F7AC72B0	0.01	0.01	0.03	0.01	0.02	0.33	0.47	0.88
Traes_5DL_9DC4F750A	0.13	0.04	0.19	0.17	0.16	3.07	2.6	3.92
Traes_5DS_50846FD0C	0.04	0.01	0.04	0.01	0.03	0.11	0.12	0.24
Traes_5DS_8F312CB951	0.02	0.01	0.05	0.02	0.02	0.2	0.21	0.96
Traes_6AL_492ED071A	0.05	0.04	0.12	0.13	0.16	0.01	0.03	0.09
Traes_6AL_9922D081F	0.11	0.05	0.14	0.16	0.12	0.46	0.46	0.88
Traes_6AS_F2455A764	0.02	0.01	0.02	0.02	0.02	16.25	13.34	15.92
Traes_6BL_DA831BBF8	0.23	0.03	0.41	0.21	0.16	0.54	0.59	1.16
Traes_6BS_86336D977	0.07	0.03	0.1	0.09	0.07	15.79	13.03	15.84
Traes_6DL_8D95F127B	0.02	0.11	0.02	0.01	0	0.02	0.03	0.05
Traes_6DL_D722B6E13	0.03	0.01	0.05	0.02	0.02	0.47	0.44	0.87
Traes_7AL_5117186E1	0.05	0.1	0.07	0.04	0.03	1.74	2.26	4.43
Traes_7AS_333C143F9	0.03	0.03	0.05	0.03	0.03	0	0	7.86
Traes_7AS_52369567D	0.02	0.01	0.02	0.01	0.02	1.9	1.96	4.11
Traes_7AS_F0E3A819F	0.49	1.62	0.91	0.64	0.53	0	0	0.03
Traes_7BL_1B73F54E0	1.06	1.57	1.33	1.22	1.17	0.07	0	0
Traes_7BL_C977006A9	0.01	0	0	0	0	3.83	4.17	6.61
Traes_7BS_3DBDB86AB	0	0.01	0.01	0.01	0	0	0	0
Traes_7BS_A2B219440	0.03	0.01	0.04	0.02	0.02	0.25	0.46	2.01
Traes_7DL_11CFDAFA7	0.09	0.12	0.14	0.11	0.1	0	0	0
Traes_7DL_57A842933	0.06	0.07	0.16	0.15	0.11	0.03	0.05	0.07
Traes_7DL_A330C0F90	0.01	0.01	0.02	0.02	0.01	1.79	2.32	4.58
Traes_7DL_B5D39076B	0.05	0.06	0.1	0.16	0.09	0.01	0.01	0
Traes_7DS_4D753C0D8	0.77	1.84	1.05	0.72	0.75	0.19	0.48	1.66
Traes_7DS_55D605D7A	0	0	0	0	0	1.93	1.99	4.13
Traes_7DS_5C5951784	0	0	0	0	0	3.93	4.21	6.63
Traes_7DS_5CB6DD590	0	0	0	0	0	0.08	0.2	1.2
Traes_7DS_F962AB6D6	0	0	0	0	0	0.1	0.42	1.34

## Sheet: fold_change
The fold change of the sum of expression values at five dpi in resistant versus susceptible wheat for each gene expressed in both resistant and susceptible wheat hosts
GeneID	Foldchange
Traes_1AL_3564C0828	11.2
Traes_1AL_65E83FAC2	1
Traes_1AL_6CD69EE7E	1.4
Traes_1AL_8E5FC342D	0.6
Traes_1AL_A46B5ED96	1.1
Traes_1AL_A54B21BC1	1.9
Traes_1AL_AAB83FA9B	7.6
Traes_1AL_F6CEE3985	1
Traes_1AS_3610062CB	1.7
Traes_1AS_462C8AC79	1
Traes_1AS_49D9971F6	1
Traes_1AS_8D33AB43B	1.6
Traes_1AS_A23BA47E3	1.8
Traes_1AS_B9D8170A7	0.5
Traes_1AS_EB5297361	2.1
Traes_1BL_001395045	1.4
Traes_1BL_137EA1D05	1
Traes_1BL_2964F774E	1.1
Traes_1BL_2D138EB1D	0.8
Traes_1BL_57819993D	2.3
Traes_1BL_835B86EA6	0.9
Traes_1BL_8F3E42C0A	1.4
Traes_1BL_9FCB31A4D	1.4
Traes_1BL_DD4D515A2	0.1
Traes_1BS_3B3922571	0.5
Traes_1BS_6C40DD844	1.4
Traes_1BS_7026E8984	1.7
Traes_1DL_099BB52C8	1.1
Traes_1DL_29A1022CF	0.3
Traes_1DL_29F70492C	2.4
Traes_1DL_3A63240351	0.9
Traes_1DL_56C09DCA8	3.6
Traes_1DL_A6FE85E09	5
Traes_1DL_F7B852321	3.3
Traes_1DS_0176B897D	1.1
Traes_1DS_0CB6BB053	1.2
Traes_1DS_9C041C718	1
Traes_1DS_D8A151F6E	1.4
Traes_2AL_0A38A0EFC	0.4
Traes_2AL_2F9F6DB1A	2.4
Traes_2AL_3E22C39F2	0.5
Traes_2AL_9A7C0C781	2.4
Traes_2AL_A63E7E7D1	0.6
Traes_2AL_CB95E606C	0.5
Traes_2AL_DC1F10E33	1.8
Traes_2AS_33A368576	2.5
Traes_2AS_537A8D6B5	1.4
Traes_2AS_9CD650EBE	0.1
Traes_2AS_BEC52D89E	1.9
Traes_2AS_DEFD5468C	1.1
Traes_2AS_FE3FAFAE1	0.6
Traes_2BL_05498B97F	0.5
Traes_2BL_1395C82D5	1.1
Traes_2BL_2E1918E7F	1.1
Traes_2BL_6FFD5A5E0	1.1
Traes_2BL_76BE4AAF8	0.1
Traes_2BL_7BFBA8CBF	0.3
Traes_2BL_A77ABD51C	0.2
Traes_2BL_C4457E395	2.4
Traes_2BL_FA664B7C6	1.7
Traes_2BS_16858EC30	0.6
Traes_2BS_1ABE92B8A	6.9
Traes_2BS_762E4C62C	1.5
Traes_2BS_7E82A5E2A	6.3
Traes_2BS_C52A9FD78	1.1
Traes_2BS_C57F6F3AD	1.3
Traes_2DL_5F40C7E14	1.3
Traes_2DL_71A41640C	2.3
Traes_2DL_AADC2EA0F	0.5
Traes_2DL_B0DF9C2A0	2.2
Traes_2DL_BEFA5F419	1.2
Traes_2DL_E566C63F1	0.6
Traes_2DL_E79ECCBC9	1.6
Traes_2DS_0BF065EE7	1
Traes_2DS_44A7F70FB	2.5
Traes_2DS_51F698FD8	3.1
Traes_2DS_A8B23EC52	2.7
Traes_2DS_C1B756730	0.6
Traes_2DS_E2D47A54E	0.1
Traes_3AL_100F4B2F4	1.3
Traes_3AL_2743B535D	1.5
Traes_3AL_32C9EEC67	1.3
Traes_3AL_410279DC6	1
Traes_3AL_504F7F2BB	1.2
Traes_3AL_5F34921C3	0.2
Traes_3AL_68C8F32D8	1.5
Traes_3AL_6BB20CF42	2.3
Traes_3AL_9221B79A1	0.5
Traes_3AL_9A8C62E7A	3.6
Traes_3AL_9E1DC3D43	0.4
Traes_3AL_AA2B2E395	2.6
Traes_3AL_C037AF452	1.6
Traes_3AL_C3A46A4FB	3.5
Traes_3AL_D6ED281BC	3.8
Traes_3AL_D7E2ECB10	1.5
Traes_3AL_DFF456747	1.5
Traes_3AL_EEA2DF5E4	0.2
Traes_3AL_EF19996B2	0.1
Traes_3AS_01D9DAFC2	5.7
Traes_3AS_2A8DE2D3A	0.7
Traes_3AS_38993748F	0.4
Traes_3AS_8F8996330	2.8
Traes_3AS_BB185F2EB	2
Traes_3AS_E18F065A3	2.4
Traes_3AS_EA57ECD4C	1.1
Traes_3AS_FD018268B	3.6
Traes_3B_036F8EC27	2.3
Traes_3B_0CD91DCF2	2.5
Traes_3B_159FAA97E	1.6
Traes_3B_292E8BD00	2.8
Traes_3B_2D34DA636	1.4
Traes_3B_3CBD6FF3F	0.4
Traes_3B_41B549B49	1.4
Traes_3B_4337325DD	0.4
Traes_3B_4376BABB6	2.2
Traes_3B_4434107C4	2.7
Traes_3B_57C0FCE28	5.1
Traes_3B_5FDDEC00B	1.3
Traes_3B_74B89A214	0.9
Traes_3B_77C6EE076	2.7
Traes_3B_7E4F18174	1.2
Traes_3B_80E2E63D9	0.3
Traes_3B_9A61DFBAA	2
Traes_3B_9C0B9A3F6	1.5
Traes_3B_A6D7CA5C4	0.2
Traes_3B_AF6D93473	2
Traes_3B_B018E0E3F	1.2
Traes_3B_B4568C0AB	2.1
Traes_3B_C307C1503	1.1
Traes_3B_CDF08D52A	1.7
Traes_3B_E1D9AD646	0.9
Traes_3B_E24B86D57	1.3
Traes_3B_EECEB9046	2.1
Traes_3B_F348A6AAF	2.7
Traes_3B_F659E64C1	0.5
Traes_3DL_0253F1D11	1.7
Traes_3DL_1CC5B3AEE	1.1
Traes_3DL_325A49FCC	1
Traes_3DL_365F92C64	3
Traes_3DL_47DECD49E	1.7
Traes_3DL_4CFE5B61E	1.9
Traes_3DL_4F9017AC8	2
Traes_3DL_609DF5484	1.4
Traes_3DL_8416E784C	0.3
Traes_3DL_920C6D20E	1.8
Traes_3DL_9A56166D1	0.9
Traes_3DL_AFB1EC0FE	2.3
Traes_3DL_B62A5FB0E	8.7
Traes_3DL_BE780290A	0.5
Traes_3DL_BE884863B	3.8
Traes_3DL_C426849EA	1
Traes_3DL_D5C165349	0.8
Traes_3DL_DEA9A414D	0.3
Traes_3DL_E2C3A375E	4.9
Traes_3DS_228D723E9	4.2
Traes_3DS_294EA7477	4
Traes_3DS_45058B0D3	0.6
Traes_3DS_6774BF63A	2.6
Traes_3DS_A07D6AF6B	1.7
Traes_3DS_EE5D85DE2	2.2
Traes_4AL_2D499E602	1
Traes_4AL_42B2DF50B	0.9
Traes_4AL_603B6DC64	5.1
Traes_4AL_70CC7A646	1.3
Traes_4AL_7468B642E	1.5
Traes_4AL_9B4EA417B	2
Traes_4AL_BDABA3C02	1.2
Traes_4AL_F1CD6BBBC	0.2
Traes_4AS_07B3AC505	3.2
Traes_4AS_0852A882E	1.6
Traes_4AS_45F88E6B8	1
Traes_4AS_608FEB71B	1.3
Traes_4AS_63DC21A39	0.9
Traes_4AS_6A57D15D9	1.3
Traes_4AS_C710FA713	0.6
Traes_4AS_D81176DF4	3.1
Traes_4AS_DB403BDB6	0.7
Traes_4AS_F238AFB04	1.3
Traes_4BL_498B40AA4	0.7
Traes_4BL_7091749BF	0.9
Traes_4BL_7D82EE2E5	0.3
Traes_4BL_8A8D56D7B	1.7
Traes_4BL_9BA734F55	1.6
Traes_4BL_9F1BFA87A	0.3
Traes_4BL_B4A3BF346	1.1
Traes_4BS_4B0618774	3
Traes_4BS_5F9A1C103	0.3
Traes_4BS_B386725C0	2.5
Traes_4BS_B5519C4BF	0.8
Traes_4BS_E811DB673	1.1
Traes_4BS_FD2D43C7E	0.9
Traes_4DL_092403683	0.7
Traes_4DL_0AEC31110	0.4
Traes_4DL_14327AF39	1.9
Traes_4DL_49B328F1F	0.5
Traes_4DL_7C1FE7A7D	1.1
Traes_4DL_82BC827A6	0.4
Traes_4DL_B138DF6FC	1.4
Traes_4DL_B2C8EE828	1
Traes_4DL_BDF2B818C	1.4
Traes_4DL_CD9F2C6A5	0.7
Traes_4DS_5BBCE1A2A	1.2
Traes_4DS_610223BF2	3
Traes_4DS_BE0C2FDDF	0.5
Traes_4DS_EAB9A69C5	4.3
Traes_4DS_ED5F49735	0.4
Traes_5AL_4E0CF9929	0.5
Traes_5AL_4F92199C8	1.4
Traes_5AL_54CBC7523	4.3
Traes_5AL_675886708	1.6
Traes_5AL_678EA44B2	1.5
Traes_5AL_6A2992B63	2.8
Traes_5AL_6FA699CD8	4.8
Traes_5AL_720FE71E5	0.5
Traes_5AL_8282D7D5A	1
Traes_5AL_E1CFDB279	0.5
Traes_5AL_F8FDAC215	1.3
Traes_5AL_FA71552A8	1.3
Traes_5AS_437E0C828	1.9
Traes_5AS_C606A8A1F	2.1
Traes_5AS_D714D4951	1.7
Traes_5BL_1315614DC	0.9
Traes_5BL_2994AAF19	1.9
Traes_5BL_38E3B3A8C	4.2
Traes_5BL_3E1A739FF	0.3
Traes_5BL_428477F47	0.1
Traes_5BL_73C3585C3	1.1
Traes_5BL_AAE5B3832	6
Traes_5BL_CB26F3E25	0.4
Traes_5BL_D558B7306	3.3
Traes_5BL_D71543428	2.9
Traes_5BL_DB6881818	1.7
Traes_5BS_530BD50C3	1.3
Traes_5DL_3BFBC7706	2.6
Traes_5DL_3EFE422D4	0.7
Traes_5DL_52AD45C60	0.3
Traes_5DL_63DF8D609	0.4
Traes_5DL_6BFE305FD	1.2
Traes_5DL_7514D124D	3.7
Traes_5DL_A7D264077	8.5
Traes_5DL_B903139AB	0.4
Traes_5DL_BA58FDAD6	1.1
Traes_5DL_C1A41151E	1.4
Traes_5DL_FA626A188	2.8
Traes_5DS_D90F8549E	0.4
Traes_5DS_E67CEBCA2	0.8
Traes_6AL_5E2427983	0.7
Traes_6AS_25CB8EBCD	2.6
Traes_6AS_4E111F83D	1.2
Traes_6AS_60270B4C7	4.5
Traes_6AS_AA9004965	0.9
Traes_6AS_B6D1976D6	1.8
Traes_6AS_EB590F732	2.2
Traes_6BL_80B29D98E	2.8
Traes_6BL_CED3DB508	2.1
Traes_6BS_29525FB0F	0.8
Traes_6BS_4723C124F	1.7
Traes_6BS_59D86764B	4.2
Traes_6BS_6743371F8	4.1
Traes_6BS_6E4ED00B5	2.9
Traes_6BS_C6A824E68	2.3
Traes_6DL_11D8C3F4C	4.2
Traes_6DL_1336419B9	2
Traes_6DL_5FAE320A9	3.3
Traes_6DL_B01E3A7AA	2.8
Traes_6DS_545F22307	0.8
Traes_6DS_5500883E3	1.5
Traes_6DS_75C2FBF08	0.8
Traes_6DS_958B4FCE5	7.6
Traes_6DS_C0358414B	1
Traes_7AL_043F7AE3F	1.6
Traes_7AL_1873B692E	1.7
Traes_7AL_72D98CFA2	0.1
Traes_7AL_7BD10B6C7	3.4
Traes_7AL_7E1C0EDEE	1.4
Traes_7AL_9973DB751	0.2
Traes_7AL_A29227860	0.5
Traes_7AL_D94EE789C	1
Traes_7AL_DA2363243	1.3
Traes_7AL_E23AB4A0E	1.9
Traes_7AS_2635B1D26	2.7
Traes_7AS_2D1970A51	0.7
Traes_7AS_5A393AF17	0.4
Traes_7AS_7A237402A	0.9
Traes_7AS_86392D8DF	1.9
Traes_7AS_8CA2DF440	1.3
Traes_7AS_8CC30284A	1.2
Traes_7AS_961F1236B	0.5
Traes_7AS_E1EA01D49	0.5
Traes_7AS_FD057D02F	0.1
Traes_7BL_4CFC83015	0.3
Traes_7BL_94589D01F	0.3
Traes_7BL_A4C3C56C1	0.3
Traes_7BL_A7D3D1B41	0.6
Traes_7BL_C6E6BE7FC	4
Traes_7BL_CDB2D621E	0.2
Traes_7BL_D3A25B6C7	1.1
Traes_7BL_E4BC8AB8B	2.1
Traes_7BS_2C8BBCF30	0.5
Traes_7BS_2EC93A7D7	0.5
Traes_7BS_3FE10DB62	0.9
Traes_7BS_4014D9044	58.1
Traes_7BS_41D204610	0.1
Traes_7BS_4318E31F0	0.1
Traes_7BS_55471F0FB	0.2
Traes_7BS_5658CFA84	0.1
Traes_7BS_5A0E77FB8	0.2
Traes_7BS_863DEC7CB	0.4
Traes_7BS_8BF10E322	2.3
Traes_7BS_9BA88326B	0.2
Traes_7BS_A38FF94BD	1.7
Traes_7BS_BB0FECDBE	0.4
Traes_7BS_C88DFDEDC	1.3
Traes_7BS_CF247665F	0.3
Traes_7BS_E67B3797A	0.1
Traes_7BS_EC453C646	1.8
Traes_7DL_24FDB01F2	0.8
Traes_7DL_3E7FAB7C0	0.6
Traes_7DL_559DBB4EA	0.1
Traes_7DL_695A3E829	3.1
Traes_7DL_7879433D1	1.3
Traes_7DL_96D2B780D	3.1
Traes_7DL_A745E3DBB	4.1
Traes_7DL_A95F658D8	3.3
Traes_7DL_AEAE90568	0.3
Traes_7DL_CCE27DF79	10.4
Traes_7DL_D65B7D0F0	1.7
Traes_7DL_E29468A4B	1.8
Traes_7DS_040092C6C	6
Traes_7DS_25B02BA46	1.6
Traes_7DS_8F089F2B8	1.7
Traes_7DS_96333466E	2.9
Traes_7DS_9694B565F	12.6
Traes_7DS_98D437BAD	0.2
Traes_7DS_9F00BF882	0.2
Traes_7DS_AEAC5A726	2.5
Traes_7DS_B65B5CD47	1
Traes_7DS_C523A592F	2
Traes_7DS_CDF069696	1.1
Traes_7DS_D89F89766	0.2
Traes_7DS_DE3599825	0.2
Traes_7DS_E47115636	1
Traes_7DS_EB0ADD31F	0.7
Traes_7DS_FCD57EBB0	0.1
Traes_1AL_036E330F0	3.8
Traes_1AL_11CA0CD021	2.2
Traes_1AL_3101735C3	2
Traes_1AL_324584CCA	1.1
Traes_1AL_486E54C74	1.5
Traes_1AL_8FD507F41	3.4
Traes_1AL_B069692AB	0.6
Traes_1AL_B6931117F	1.9
Traes_1AS_01020E80D	0.1
Traes_1AS_09B08479A	0.3
Traes_1AS_0F7CF1F34	7.1
Traes_1AS_13532D7C4	9.2
Traes_1AS_3CBB08ADC	0.2
Traes_1AS_459048879	0.6
Traes_1AS_61A9895E7	1.5
Traes_1AS_63248B421	0.2
Traes_1AS_6EDAD815E	0.4
Traes_1AS_860F1C549	2.2
Traes_1AS_8BAC45B9A1	3.2
Traes_1AS_9D56D5F6F	2.3
Traes_1AS_9E7EA799F	3.6
Traes_1AS_A41887042	0.6
Traes_1AS_AEF846E0A	1.1
Traes_1AS_BF353B963	0.7
Traes_1AS_CEF6F9D43	1.5
Traes_1AS_DB68BD22D	0.9
Traes_1AS_E6F253266	3.4
Traes_1AS_F98F74FCD	25.3
Traes_1AS_FB0310A96	0.4
Traes_1BL_06A700272	1.4
Traes_1BL_0EABC6DF5	0.7
Traes_1BL_27164634E	4.1
Traes_1BL_2EBD86DFD	3
Traes_1BL_33D479058	0.6
Traes_1BL_3C0C70B25	0.2
Traes_1BL_767DB8729	1.1
Traes_1BL_78443376F	1
Traes_1BL_979415D79	3.4
Traes_1BL_998F2411E	0.2
Traes_1BL_A58B7DF14	2
Traes_1BL_B722F2F54	1.6
Traes_1BL_BC05FD432	3.1
Traes_1BL_BD2EBB008	1.7
Traes_1BL_C7D34F77C	1.8
Traes_1BL_F95A61F5B	0.4
Traes_1BS_0201F2E08	0.4
Traes_1BS_021920557	0.1
Traes_1BS_0971F269D	1.4
Traes_1BS_0DE52EE44	7.4
Traes_1BS_0DF6B2DC7	5
Traes_1BS_0F00F3F9A	0.2
Traes_1BS_14EE461B0	0.5
Traes_1BS_19BEB1F05	0.3
Traes_1BS_2B20E79A8	7.7
Traes_1BS_2EE629420	1.5
Traes_1BS_34551F337	3.9
Traes_1BS_3968DE2E3	3
Traes_1BS_3AE874B0B	6
Traes_1BS_6C1F7D5C7	2.4
Traes_1BS_7E11DD20D	0.5
Traes_1BS_80E3F3FA5	1.5
Traes_1BS_832C5EDF6	2.5
Traes_1BS_8FA268EE6	21
Traes_1BS_A04AAC3F4	2.4
Traes_1BS_A55A5F413	8.4
Traes_1BS_A8FFC47EB	2
Traes_1BS_C1A5A4E0A	0.3
Traes_1BS_C86C7CAF3	2.4
Traes_1BS_CA209AE61	18
Traes_1BS_CA70342C1	0.3
Traes_1BS_CE1237D8F	2.1
Traes_1BS_DDC038FDC	96.5
Traes_1BS_E0A7D47BB	0.8
Traes_1BS_E5414BB05	1.5
Traes_1BS_E9F006C19	0.2
Traes_1DL_01FB2DF22	0.5
Traes_1DL_068BD18EE	1
Traes_1DL_28EA794BA	3
Traes_1DL_2CFC923E6	7.7
Traes_1DL_391121B8B	2.1
Traes_1DL_39158331D	1.3
Traes_1DL_39B0D97A0	3.9
Traes_1DL_4A4BCC71B	4.7
Traes_1DL_5A7CB709C	0.9
Traes_1DL_668C082D7	10.3
Traes_1DL_6FBC50DB3	6.1
Traes_1DL_81BFD05931	1.7
Traes_1DL_97C3D29AF	4.3
Traes_1DL_E6D796F07	2.3
Traes_1DL_F8A8E1499	0.4
Traes_1DS_01434AA43	0.6
Traes_1DS_1EA1BE87E	5.3
Traes_1DS_317E7E5B1	3.4
Traes_1DS_3C6EAAFFD	1.6
Traes_1DS_403E0E1EE	4
Traes_1DS_54AAC5DC3	0.2
Traes_1DS_571BDA15D	4.5
Traes_1DS_5FF8D9E2D	16.1
Traes_1DS_7ABD11F63	3.3
Traes_1DS_85171B27B	1.8
Traes_1DS_92A7B09F2	2.4
Traes_1DS_937EB36CF	5
Traes_1DS_96A7AE226	4.4
Traes_1DS_9E77B6283	0.4
Traes_1DS_9EABB4B7A	1.8
Traes_1DS_A2CD165A5	2.5
Traes_1DS_AE84D6DBB	4.4
Traes_1DS_C7BAF19D3	3.7
Traes_1DS_DEEB31AC2	1.2
Traes_1DS_E3F89AD1A	0.5
Traes_1DS_EFA1BC727	2.7
Traes_1DS_FB5D75ECD	18.5
Traes_2AL_060BD6D85	0.2
Traes_2AL_2C88A7A3A	0.6
Traes_2AL_348024E5D	1.9
Traes_2AL_3525D321A	0.6
Traes_2AL_5EFEADFB6	1.1
Traes_2AL_65F61C257	0.1
Traes_2AL_730ED555B	6.3
Traes_2AL_86C48278D	2.1
Traes_2AL_89E21DB6D	2.8
Traes_2AL_C3455887C	1.8
Traes_2AL_D8305F1D2	2
Traes_2AL_F6F7779FE	0.4
Traes_2AS_2152FF17A	4.5
Traes_2AS_29AE99A14	13.4
Traes_2AS_3478D9D66	0.6
Traes_2AS_65A5DF5D0	0.2
Traes_2AS_6CE6AB560	1.2
Traes_2AS_7DD3A6835	0.6
Traes_2AS_86633353C	2.8
Traes_2AS_AD017927E	3.9
Traes_2AS_B8091AC54	7.9
Traes_2AS_BCEF3FFED	1.9
Traes_2AS_D201C5363	4
Traes_2AS_E022ED09E	1
Traes_2AS_F19BE023F	5.6
Traes_2BL_15F7165C6	1.6
Traes_2BL_177A50B76	0.3
Traes_2BL_18FA7945F	2.1
Traes_2BL_26CE11273	0.3
Traes_2BL_31852E3D7	12.8
Traes_2BL_5DA8E0838	1.3
Traes_2BL_6DD092914	2.2
Traes_2BL_7A79D5FF4	1.6
Traes_2BL_99E6F7DB4	0.8
Traes_2BL_A36746901	2.4
Traes_2BL_A87D42F96	2.2
Traes_2BL_B0DA0AF08	26.7
Traes_2BL_B489A39AC	0.3
Traes_2BL_C1B50C61E	4.5
Traes_2BL_C607B44E5	6.2
Traes_2BL_CA8C2E724	0.7
Traes_2BL_CC24FA9A0	2.6
Traes_2BL_CCADA4784	1
Traes_2BL_FB78023C0	10.7
Traes_2BS_0EFFAAE28	2.3
Traes_2BS_1D4629397	2.8
Traes_2BS_205406A4A	0.9
Traes_2BS_221659629	0.8
Traes_2BS_26B28D804	1.7
Traes_2BS_2EA84459D	5
Traes_2BS_37A5902AE	2
Traes_2BS_5045C640C	1.5
Traes_2BS_57256616B	2.7
Traes_2BS_5A3F0F7D3	1.4
Traes_2BS_5BC897098	2.6
Traes_2BS_821F5F141	6
Traes_2BS_ACB7F2A4B	1.5
Traes_2BS_B622FB073	1.9
Traes_2BS_E7B6E117A	0.1
Traes_2BS_FE7DF33CC	0.5
Traes_2BS_FEF4BCA61	12.7
Traes_2DL_04714FD93	0.9
Traes_2DL_0858561A3	1.8
Traes_2DL_2E54BB5EF	6.3
Traes_2DL_520A76000	15.7
Traes_2DL_59C23B50A	9.3
Traes_2DL_5EF8C1642	2.9
Traes_2DL_60E6F924A	3.1
Traes_2DL_64D191C24	6.1
Traes_2DL_66C8DE34F	1.6
Traes_2DL_8616F1BE0	0.2
Traes_2DL_ADACB74CD	2
Traes_2DL_D4AAE1E4C	2.6
Traes_2DS_3A3BDD0B2	1.9
Traes_2DS_3F399EAFB	0.9
Traes_2DS_46379020A	3.2
Traes_2DS_47DDC83DC	23.6
Traes_2DS_480CFDFE4	1.4
Traes_2DS_7826103D4	0.9
Traes_2DS_B4763B194	3.6
Traes_2DS_C9635AFF7	1.3
Traes_2DS_EED4D856B	1.9
Traes_3AL_2975257C3	0.3
Traes_3AL_2F01E902F	0.5
Traes_3AL_30C211BB7	1.6
Traes_3AL_5AE61D9A8	1.4
Traes_3AL_5CC7A7B68	2.3
Traes_3AL_6B5118EFF	6.3
Traes_3AL_801745E25	0.8
Traes_3AL_9005F85AF	0.8
Traes_3AL_91749D67D	1.1
Traes_3AL_A930A62B8	0.1
Traes_3AL_B67018458	1.5
Traes_3AL_BD23647E5	0.7
Traes_3AS_03619C77C1	37.8
Traes_3AS_03D54C6EC	0.8
Traes_3AS_2075905B7	5.2
Traes_3AS_2526E8071	1.3
Traes_3AS_381EBE04B	2.8
Traes_3AS_438D5D39A	1.9
Traes_3AS_4A958FB4D	9.8
Traes_3AS_51B04A5B3	0.5
Traes_3AS_5354496AA	0.6
Traes_3AS_75A82AEBE	0.3
Traes_3AS_8A95EC5FF	0.6
Traes_3AS_97F6DDED0	8.5
Traes_3AS_A435C82F5	2.3
Traes_3AS_B54EE55BB	0.4
Traes_3AS_B84C224B4	17.8
Traes_3AS_BA74468D1	13.8
Traes_3AS_C3557EA19	1.4
Traes_3AS_C688C0159	0.9
Traes_3AS_C74394BFC	1.4
Traes_3AS_D2E18EDC1	1.7
Traes_3AS_E0B5795B9	4.3
Traes_3AS_E51BD5B22	1.1
Traes_3AS_FE20AA3A41	4.1
Traes_3B_102213137	3.1
Traes_3B_1B523D215	15.4
Traes_3B_240E7DC49	3.3
Traes_3B_269A5091E	1
Traes_3B_2E36E214B	2.8
Traes_3B_3147F53E1	0.1
Traes_3B_35191C94B	5.7
Traes_3B_35E3385E3	3.7
Traes_3B_37FA08DA8	2.3
Traes_3B_37FC98411	1.1
Traes_3B_403B57495	7.2
Traes_3B_56BE2EB48	5.6
Traes_3B_60BADC226	1.4
Traes_3B_706A56165	4
Traes_3B_71B0435DF	3.3
Traes_3B_7ABA04274	0.5
Traes_3B_7BC51BCDD	0.5
Traes_3B_89213F2F6	0.9
Traes_3B_8D41335D3	2.1
Traes_3B_93664BC42	0.7
Traes_3B_9C8649BBD	9
Traes_3B_A00BFA6BF	0.4
Traes_3B_A62F1D89C	0.6
Traes_3B_B24167449	64.2
Traes_3B_B4E2CD1E5	22.8
Traes_3B_C6FD523D7	0.7
Traes_3B_CCD96A751	3
Traes_3B_D5AA27444	1.4
Traes_3B_D7CCB565F	1.1
Traes_3B_E041382C5	1
Traes_3B_E0759F664	1.7
Traes_3B_E0AF8BE97	2.6
Traes_3B_EACD6AB3F	0.5
Traes_3B_F07C33521	0.2
Traes_3B_F56F91DE7	0.1
Traes_3B_F712020DE	2.7
Traes_3B_F9D40321D	1.4
Traes_3DL_04755F612	0.4
Traes_3DL_198AFBF3F	2.3
Traes_3DL_1C2FA0333	0.6
Traes_3DL_266169C52	16.1
Traes_3DL_267D29D44	0.1
Traes_3DL_350174822	2.3
Traes_3DL_3EF10D41F	0.3
Traes_3DL_41B2EF8DF	2.5
Traes_3DL_46648C68A	1
Traes_3DL_49FD28DD1	1.7
Traes_3DL_5667DA734	5.1
Traes_3DL_6A711A2E2	2.3
Traes_3DL_6CAC37EC2	3.4
Traes_3DL_6CC9B9403	2.8
Traes_3DL_6DC2C7F12	0.9
Traes_3DL_988A96827	0.6
Traes_3DL_ABDA89A2A	2.6
Traes_3DL_B0499595E	1.3
Traes_3DL_C54459577	4.1
Traes_3DL_E441F14E3	37.5
Traes_3DL_E4B17964A	0.1
Traes_3DL_E9959476F	0.6
Traes_3DL_F2940E8CD	7.6
Traes_3DL_F6BF613A9	1.9
Traes_3DS_171CAFD74	5.2
Traes_3DS_3DFB29905	0.8
Traes_3DS_4D86C4E28	0.2
Traes_3DS_5035537F1	2.4
Traes_3DS_5F928C27D	2.1
Traes_3DS_70A69816D	4.8
Traes_3DS_71D3F6E19	0.2
Traes_3DS_89E5B8CD3	9.5
Traes_3DS_94E124149	1
Traes_3DS_9CAD289EE	0.2
Traes_3DS_B7AFDC76C	3.2
Traes_3DS_CF86B86E6	2.6
Traes_3DS_DACF29EA6	3.1
Traes_3DS_EAEE9D5C2	1.3
Traes_3DS_ED2C5F527	2.4
Traes_3DS_EFBA96AF7	1
Traes_3DS_F4542909D	1.2
Traes_3DS_F5CD71549	0.4
Traes_4AL_075CB36AB	0.5
Traes_4AL_13A3A40D3	2.2
Traes_4AL_1746858CF	1.6
Traes_4AL_23F5325B3	0.1
Traes_4AL_254A79CB4	1.3
Traes_4AL_2FC39B934	6.3
Traes_4AL_482E04413	12.3
Traes_4AL_4BE6FED19	2.7
Traes_4AL_5B24F0322	1.6
Traes_4AL_5B8A03033	1.1
Traes_4AL_69D61737F	0.1
Traes_4AL_6E3E7B68A	0.1
Traes_4AL_77443F71A	3.5
Traes_4AL_7A31A5392	0.1
Traes_4AL_7B7DBF916	6.6
Traes_4AL_7E627E983	0.1
Traes_4AL_99321A74E	2.2
Traes_4AL_A4E2C0B22	0.9
Traes_4AL_A5CD884CC	1.8
Traes_4AL_AA06C6037	1.3
Traes_4AL_B076DFC4C	0.1
Traes_4AL_D294B0B60	5.4
Traes_4AL_D40401077	0.2
Traes_4AL_DDB749346	1.2
Traes_4AL_EDF7FA9EA	6.1
Traes_4AL_EFF299FCF	1.2
Traes_4AL_F1B8E4D92	0.5
Traes_4AL_F482AAA88	0.9
Traes_4AL_F4D19AB9B	0.2
Traes_4AL_FEFC21AAB	0.1
Traes_4AS_053FFE67E	0.7
Traes_4AS_145927471	3.9
Traes_4AS_35FB8DB6E	0.5
Traes_4AS_7E836A0E2	25
Traes_4AS_97B608F47	0.2
Traes_4BL_ECD037ADD	2.3
Traes_4BS_35F41D059	7.5
Traes_4BS_4040DC3F8	5.5
Traes_4BS_760023A83	5
Traes_4BS_B45729F4D	2.1
Traes_4BS_E60607AE5	2.2
Traes_4BS_ED4399BF6	5.4
Traes_4DL_52DE58ED5	2.5
Traes_4DL_5902E3F1E	0.4
Traes_4DL_89A2EBEA3	3.6
Traes_4DS_178EAD27A	1.3
Traes_4DS_317846363	3.6
Traes_4DS_5B29EE3DD	1.7
Traes_4DS_62F33DF18	2.6
Traes_4DS_6C4F73D6F	3
Traes_4DS_947B44019	1.7
Traes_4DS_B08D83A2F	2.1
Traes_4DS_DBE824AE7	1
Traes_5AL_0111F1298	2.4
Traes_5AL_0C6FD67B4	1.8
Traes_5AL_0EF92377A	2.4
Traes_5AL_327F16598	1
Traes_5AL_458E737F9	3.9
Traes_5AL_5C76B79F3	3
Traes_5AL_67F3722AA	1.9
Traes_5AL_83CEC08B6	1.6
Traes_5AL_887144AB5	5.3
Traes_5AL_A62340EE71	0.4
Traes_5AL_A9CF39101	0.5
Traes_5AL_B4E8A3115	5
Traes_5AL_B6E0F6255	0.1
Traes_5AL_BB0405CD3	5
Traes_5AL_C18926980	0.9
Traes_5AL_C9F751670	2.1
Traes_5AL_CDD517489	0.6
Traes_5AL_F31F6E9EA	4.2
Traes_5AL_FF3A75843	0.4
Traes_5AS_686C850FD	1.2
Traes_5AS_8C4C435E7	2
Traes_5AS_B13C33EB2	2
Traes_5AS_BDFB08E23	0.5
Traes_5BL_0A245D856	1.6
Traes_5BL_0D0ED345E	3.7
Traes_5BL_1BB35DC30	0.7
Traes_5BL_2911D4304	1.6
Traes_5BL_33D83A0CB	1.6
Traes_5BL_45FCF6181	6.9
Traes_5BL_4BA8DB6BB	0.2
Traes_5BL_53DF88DA6	3.8
Traes_5BL_65A9C2483	9.5
Traes_5BL_6B03EF1AC	3.8
Traes_5BL_7444BC60E	0.5
Traes_5BL_7CC1CFAC3	4.1
Traes_5BL_8255E0C66	1.2
Traes_5BL_865C43111	2.9
Traes_5BL_9581C95D5	3.1
Traes_5BL_964089395	1
Traes_5BL_96EECE364	0.7
Traes_5BL_9F8187181	1.6
Traes_5BL_A7C4DAE11	1.3
Traes_5BL_B25C017A2	8.3
Traes_5BL_B7A9A15FF	0.1
Traes_5BL_BCF1D2649	1.9
Traes_5BL_BF6BA47D7	2.8
Traes_5BL_C02F72871	0.7
Traes_5BL_C37854F54	1.3
Traes_5BL_C78416D4E	1.1
Traes_5BL_CC0599BAF	2.1
Traes_5BL_D27214492	20.2
Traes_5BL_D448CB984	1.6
Traes_5BL_D8CCF54A5	2
Traes_5BS_3FFCC89AD	0.3
Traes_5BS_A65C636E2	0.4
Traes_5BS_ACADC6031	3
Traes_5BS_B5A6A3EF7	2.5
Traes_5BS_BCEA0112C	0.4
Traes_5BS_E3A048AAC	0.2
Traes_5DL_022772E42	8.5
Traes_5DL_04E7A18F4	2.4
Traes_5DL_1178D0857	13
Traes_5DL_1733FB4DA	5
Traes_5DL_184F40820	0.7
Traes_5DL_388BDC212	0.1
Traes_5DL_3C2A32578	1.3
Traes_5DL_4737A907E	4.2
Traes_5DL_515DF8026	5
Traes_5DL_5661E2B4E	6.1
Traes_5DL_63153BD0C	0.5
Traes_5DL_6D94A25FB	0.8
Traes_5DL_6E81BE289	1.1
Traes_5DL_73317C624	2.2
Traes_5DL_7C0D08545	4.5
Traes_5DL_95F4C47A7	1
Traes_5DL_9CF510366	2
Traes_5DL_A986ED9BC	2.8
Traes_5DL_B6AAC8E52	1.9
Traes_5DL_B89CD8432	2.8
Traes_5DL_BDE25A669	0.1
Traes_5DL_BF04520F3	0.5
Traes_5DL_EFD502314	1.8
Traes_5DL_FF03772A6	1.2
Traes_5DS_0479C6E0F	6
Traes_5DS_3589CEE81	1.7
Traes_5DS_4D101E56F	2.4
Traes_5DS_6B51C7989	4.1
Traes_5DS_8DB03B7DA	0.1
Traes_5DS_99C28784C	0.9
Traes_5DS_9DFE4D217	5.4
Traes_6AL_1AA3354BA	1.1
Traes_6AL_1ACC8FC1B	0.3
Traes_6AL_22F03E292	1.3
Traes_6AL_3E1879EB3	0.1
Traes_6AL_4815187D4	0.9
Traes_6AL_54966DD98	0.7
Traes_6AL_87242E351	2.2
Traes_6AL_8BF77066D	0.2
Traes_6AL_979D45530	10.8
Traes_6AL_AAA4ED992	2.9
Traes_6AL_C1381DF3E	0.2
Traes_6AL_DDE12F8D0	1.1
Traes_6AL_FCF2BA48D	1.7
Traes_6AS_0234024CF	1.9
Traes_6AS_03C74D122	1.5
Traes_6AS_0A72D3AF5	0.7
Traes_6AS_10AEDC83F	3.3
Traes_6AS_130289E27	4.4
Traes_6AS_263764436	0.8
Traes_6AS_45D1CB908	1.8
Traes_6AS_5F0F9C287	1.9
Traes_6AS_94244CEC5	2.9
Traes_6AS_9FEA860B1	2.7
Traes_6AS_A64807DD2	1.3
Traes_6AS_E4D8385B0	0.8
Traes_6BL_09CE733BC	3.4
Traes_6BL_15E70400C	1.5
Traes_6BL_190F6DF901	0.1
Traes_6BL_27A6BDD76	43.4
Traes_6BL_2B657E69D	0.4
Traes_6BL_316A32034	11.2
Traes_6BL_4FD5BE212	0.1
Traes_6BL_5BF88A3BB	3.8
Traes_6BL_616BBA730	7.6
Traes_6BL_6A46043D0	2
Traes_6BL_738BF6BBD	3
Traes_6BL_7CD08934A	2.4
Traes_6BL_86A5FC922	2.2
Traes_6BL_94E3C007C	0.4
Traes_6BL_9595149EA	3.3
Traes_6BL_9A94B4B63	0.1
Traes_6BL_B55E3EF6A	2.8
Traes_6BL_B5C52D4FA	2
Traes_6BL_B92E1A30D	2.1
Traes_6BL_C762FF054	0.8
Traes_6BL_CA144B632	3.6
Traes_6BL_CC53B2137	0.8
Traes_6BL_CE3B6BEE3	2.3
Traes_6BL_D85A25D87	79.3
Traes_6BL_E204B7C91	0.9
Traes_6BL_E6F4E90A5	54.9
Traes_6BL_F2C2340F6	1
Traes_6BS_0EC749F9F	0.4
Traes_6BS_107E13F41	0.4
Traes_6BS_14A73BF5A	3
Traes_6BS_16D257ED9	0.3
Traes_6BS_215AEEA86	3.4
Traes_6BS_27BE3E745	4.1
Traes_6BS_317A857D7	1.6
Traes_6BS_3898FE3CB	2.1
Traes_6BS_3A34277CC	2.3
Traes_6BS_3D0FE96AC	1.8
Traes_6BS_43649D0E4	7.4
Traes_6BS_47597FFF7	0.1
Traes_6BS_59D647C2C	1.7
Traes_6BS_5A4940775	1.5
Traes_6BS_678D90F4F	1.6
Traes_6BS_6C812D341	5.6
Traes_6BS_757777328	2.2
Traes_6BS_8EB9E6EC7	0.1
Traes_6BS_8FBE467E5	5.1
Traes_6BS_9CFC59D85	3.1
Traes_6BS_A1BCAA7ED	2.4
Traes_6BS_AA1E9D2FB	1.7
Traes_6BS_AABC595C0	2.6
Traes_6BS_ABB694E7E	6.7
Traes_6BS_B0E9CDCB7	1.5
Traes_6BS_BDD764DA6	5
Traes_6BS_C4EF90366	4.5
Traes_6BS_C7CCFB714	0.4
Traes_6BS_D995329CC	4.5
Traes_6BS_DBD494D6D	5.5
Traes_6BS_DC3A58192	1.9
Traes_6BS_E0E44D3D8	0.1
Traes_6BS_E376CCC90	3.7
Traes_6BS_E7A8CDC16	0.1
Traes_6BS_EF51D2D2C	2.1
Traes_6BS_FC3E73AC6	0.3
Traes_6DL_08C6ADEC7	1.4
Traes_6DL_165369544	17.3
Traes_6DL_1B62063AD	3.1
Traes_6DL_239151DA0	1.3
Traes_6DL_365F9D5C8	6.7
Traes_6DL_3CF5E0410	12.5
Traes_6DL_577BACF02	1
Traes_6DL_65AB15A4C	2.1
Traes_6DL_686ED046D	3.4
Traes_6DL_69C31FA81	1.4
Traes_6DL_6BAF36E41	0.6
Traes_6DL_73C84031F	4.5
Traes_6DL_9B72CC6A7	1.8
Traes_6DL_9DB515FBE	2
Traes_6DL_A4387A27F	0.7
Traes_6DL_C0C174948	0.7
Traes_6DL_C5C805D1D	2.7
Traes_6DL_D77B31223	0.6
Traes_6DL_D783FD1E6	2.6
Traes_6DL_DEA09489A	0.4
Traes_6DL_EFA5924E3	4.2
Traes_6DL_F504536D5	16
Traes_6DL_FB8FF5DF8	1.8
Traes_6DS_17C21940C	4.8
Traes_6DS_28AC66057	0.3
Traes_6DS_2E2FF9774	12.6
Traes_6DS_4B92712B4	1.3
Traes_6DS_4FFB0E161	2.8
Traes_6DS_92E3C3B7E	14
Traes_6DS_9DF272FBB	0.1
Traes_6DS_B02C15A2F	0.4
Traes_6DS_B72174801	3.2
Traes_6DS_BAA70984F	10
Traes_6DS_C7369E834	4.4
Traes_6DS_D408DD3A9	3.4
Traes_6DS_D8603CBD2	1.1
Traes_6DS_E109E2B11	2
Traes_6DS_E43F14117	0.8
Traes_7AL_04C7DF2DE	0.9
Traes_7AL_07460F582	1.4
Traes_7AL_13357E3DA	0.1
Traes_7AL_278F88E19	3.1
Traes_7AL_3704F1AC0	1.6
Traes_7AL_3F2C16688	3
Traes_7AL_410C479D8	0.6
Traes_7AL_6599B5B49	1
Traes_7AL_78EC96ECB	0.8
Traes_7AL_78F17D2EA	4.1
Traes_7AL_7B204667E	6.8
Traes_7AL_90073BBB2	1.2
Traes_7AL_95CF63943	2.9
Traes_7AL_A7ABD9793	4
Traes_7AL_DC4097EF5	1.2
Traes_7AL_DD6D788BE	1.2
Traes_7AL_E31C941C3	3.1
Traes_7AL_FDE2EA258	1
Traes_7AS_0BF254FFC	0.2
Traes_7AS_10DBE88E0	1.2
Traes_7AS_1BA9AB041	9.4
Traes_7AS_229C238DD	8.1
Traes_7AS_2E4E205E9	2.5
Traes_7AS_3D6428542	7.5
Traes_7AS_3E7C4250A	0.2
Traes_7AS_451D041F9	3.7
Traes_7AS_4F591C7F1	1.4
Traes_7AS_5C324BE40	6
Traes_7AS_5D463EC96	6.5
Traes_7AS_6041D0C1C	0.5
Traes_7AS_61F00419B	3.2
Traes_7AS_643102EBE	3.7
Traes_7AS_690B6718D	0.3
Traes_7AS_6FED2CB82	0.1
Traes_7AS_70A48F11A1	1.3
Traes_7AS_72C627AB6	8
Traes_7AS_73D26354E	0.8
Traes_7AS_808877026	9.1
Traes_7AS_8D34699D7	2.2
Traes_7AS_AEC623576	0.2
Traes_7AS_B0948CDD9	1.4
Traes_7AS_B5A965B6D	0.7
Traes_7AS_BC1132E0C	0.9
Traes_7AS_BCF466CA0	0.3
Traes_7AS_BD205FACF	1
Traes_7AS_C581BE57E	1.1
Traes_7AS_C59BD59BF	4.4
Traes_7AS_CFAF9635F	13.3
Traes_7AS_DE6CCDDDD	0.1
Traes_7AS_E28964BEC	0.2
Traes_7AS_E34187924	0.4
Traes_7AS_E43D64A80	3.2
Traes_7AS_F46ED5316	0.8
Traes_7BL_11447BB20	0.1
Traes_7BL_16BE6B215	3
Traes_7BL_1C18C43B2	2.3
Traes_7BL_22471AB45	8.4
Traes_7BL_22D90B6C6	6.1
Traes_7BL_2A04446D8	0.5
Traes_7BL_31C533EF9	4.6
Traes_7BL_661AD2897	0.8
Traes_7BL_6EAAD1A2B	7.7
Traes_7BL_814A806B3	3.2
Traes_7BL_BA7E2D89E	2.3
Traes_7BL_C02327782	1.3
Traes_7BL_D3CC367D5	6.6
Traes_7BL_E337D9181	3
Traes_7BL_E36C93154	26
Traes_7BL_E66471452	1
Traes_7BL_F0BF4D8D4	1.9
Traes_7BS_823BA9DEC	1.6
Traes_7BS_9716221D5	4.5
Traes_7DL_032318FE2	1.8
Traes_7DL_04B66D5B5	3.5
Traes_7DL_101A9F756	0.1
Traes_7DL_1D076C164	3.6
Traes_7DL_1F618CE86	1.4
Traes_7DL_36BC42B1F	9
Traes_7DL_4661A09BA	3.2
Traes_7DL_5218A650F	2.7
Traes_7DL_58184284F	0.2
Traes_7DL_6F30AD134	2.1
Traes_7DL_744723FC5	3.8
Traes_7DL_95CB85791	0.6
Traes_7DL_973A33763	1.8
Traes_7DL_9D35BA5B4	3
Traes_7DL_A4270172B	2.7
Traes_7DL_B3F28F4C5	1.2
Traes_7DL_B75C691DC	4.7
Traes_7DL_B9C7A26FD	2.7
Traes_7DL_C04B75706	0.5
Traes_7DL_CC89C8EB3	4.4
Traes_7DL_D7B70CE31	3.9
Traes_7DL_E2FD956E7	52
Traes_7DL_E82F3FAE6	6.9
Traes_7DL_FE5FE9B5A	0.1
Traes_7DS_08C5BD141	0.1
Traes_7DS_0B74D3494	0.2
Traes_7DS_0F29E4C80	0.1
Traes_7DS_17B21E0D4	0.1
Traes_7DS_18D1A33A0	3.4
Traes_7DS_1BA3B9A72	0.1
Traes_7DS_2B4611863	0.7
Traes_7DS_361EC0618	0.4
Traes_7DS_38657213B	0.5
Traes_7DS_3A130381E	5.2
Traes_7DS_3DCDC7AEC	8.3
Traes_7DS_428B21825	0.6
Traes_7DS_531E8B042	51.5
Traes_7DS_56F70D3CA	3.3
Traes_7DS_5E947191F	1.4
Traes_7DS_74534FCD3	1.1
Traes_7DS_82476C972	2.2
Traes_7DS_83CAD1762	4.5
Traes_7DS_8D414FB4F	1.4
Traes_7DS_A7A26AAA4	1.7
Traes_7DS_AECAF5652	6.5
Traes_7DS_BDA64D2D2	4.8
Traes_7DS_C01D6468D	2.3
Traes_7DS_C8A445B39	5.5
Traes_7DS_CA534661F	3.8
Traes_7DS_CB71ACD63	0.1
Traes_7DS_E01CF48DC	1
Traes_7DS_F22F1419B	2.5
Traes_7DS_F4A7C367F	0.5
Traes_7DS_F68AD3508	2.4
Traes_1AL_0BE456AC0	0.8
Traes_1AL_41FC93595	1
Traes_1AL_5A4E3C4FC	0.9
Traes_1AL_A13F33DFA	2.3
Traes_1AL_B82F1573F	0.5
Traes_1AS_E462790E6	0.5
Traes_1BL_43408C9B0	0.8
Traes_1BL_BF3A1FE7A	1.7
Traes_1BL_C6C3283C8	1.3
Traes_1BL_F0554ED4E	0.4
Traes_1BS_2CDDD5B91	0.1
Traes_1BS_F1838F858	0.8
Traes_1DL_9344DD117	0.8
Traes_1DL_BDDF1198A	0.8
Traes_1DL_C91636A55	2.8
Traes_1DS_4BB707532	0.3
Traes_1DS_AA28FA900	0.1
Traes_2AL_008D8D401	2.2
Traes_2AL_33677DEF5	1
Traes_2AL_48B239DD6	0.8
Traes_2AL_7D6E0B79A	0.4
Traes_2AL_BFDE7BB3E	3.4
Traes_2AL_E4311E0BD	1.2
Traes_2AS_146D16572	1
Traes_2AS_71B82606A	1
Traes_2AS_859DE6040	0.8
Traes_2BL_1F5DBD5D5	0.5
Traes_2BL_5ED3EABCA	0.3
Traes_2BL_BF1818584	0.2
Traes_2BL_FD6E26509	0.6
Traes_2BS_08CEA942B	2.5
Traes_2DL_194C61EBA	0.4
Traes_2DL_3954253AF	1.1
Traes_2DL_4233851FC	3.3
Traes_2DL_45AD229B2	1.4
Traes_2DL_5BA00F2A0	1.2
Traes_2DL_D23336B31	1.3
Traes_2DS_9A99C3160	1.1
Traes_2DS_CAB7A3B4D	2.6
Traes_3AL_91C412237	0.2
Traes_3AS_B852F4AE7	2.3
Traes_3B_216EC5695	0.1
Traes_3B_472F87BF7	1.1
Traes_3B_8AA5B86EB	9.4
Traes_3B_B2A7272D2	0.5
Traes_3B_BE203E9B7	2.3
Traes_3B_CF7E9B609	3.2
Traes_3B_D2DA34BB5	8.7
Traes_3DL_4478E71E5	8.1
Traes_3DL_B28114E28	2.7
Traes_3DL_C35CF56E1	2.1
Traes_3DS_61DAD57F7	1.1
Traes_3DS_D7629B48F	0.2
Traes_4AL_47AA53AB3	0.4
Traes_4AL_63DCA3C94	1.5
Traes_4AL_E35BCBB0D	0.1
Traes_4AS_72BEF89AC	0.1
Traes_4AS_C5AE1BBDD	0.6
Traes_4BL_5DBDE54F9	0.2
Traes_4BL_9E3F7A2E4	1.3
Traes_4BL_E43C1BB11	0.1
Traes_4BS_3F4EACA35	1.6
Traes_4BS_6606810F5	0.7
Traes_4BS_C74B4B7BA	0.6
Traes_4DL_3A1814A74	0.3
Traes_4DL_5C688784F	1.7
Traes_4DL_E5521D4C1	1.9
Traes_4DL_F064084A9	0.1
Traes_4DS_2AB13CA30	1.1
Traes_5AL_3E4A18D36	2.2
Traes_5AL_8992A0E53	0.9
Traes_5AL_A5234EC05	0.4
Traes_5AS_268D29356	1.3
Traes_5BL_209D4B5DC	1.7
Traes_5BL_B47117D0F	1.3
Traes_5BS_360DD5644	0.3
Traes_5BS_91BD3E004	9.3
Traes_5DL_8F7AC72B0	1.1
Traes_5DL_9DC4F750A	1
Traes_5DS_50846FD0C	0.5
Traes_5DS_8F312CB951	5
Traes_6AL_9922D081F	0.2
Traes_6AS_F2455A764	1.5
Traes_6BL_DA831BBF8	2.1
Traes_6BS_86336D977	2.1
Traes_6DL_8D95F127B	1
Traes_6DL_D722B6E13	4.7
Traes_7AS_52369567D	1
Traes_7BL_C977006A9	1.3
Traes_7BS_3DBDB86AB	26
Traes_7DL_11CFDAFA7	3
Traes_7DL_57A842933	1.6
Traes_7DL_A330C0F90	3.4
Traes_7DL_B5D39076B	4.3
Traes_7DS_55D605D7A	2.1
Traes_7DS_5C5951784	1.4
Traes_7DS_F962AB6D6	0.2

## Sheet: resistant_only
The expression value (TPM or no transcripts per million reads) of ABC, NLR and START genes expressed only in the resistant wheat
Geneid	0dpi	1dpi	2dpi	3dpi	5dpi
Traes_2AL_3F304D4AF	0	0.01	0	0.02	0.01
Traes_2BL_E81E303BA	0	0	0.03	0	0
Traes_2DS_677AECF17	0	0.02	0.01	0.09	0.7
Traes_2DS_6CC925A22	0	0	0	0.07	0.71
Traes_3B_064551019	0	0.01	0.01	0.02	0.03
Traes_3DL_3C7A1E46C	0	0.01	0.02	0.02	0.02
Traes_6BL_B516CBDAA	0	0.04	0.02	0.01	0.03
Traes_6DL_534DC1B5D	0	0.01	0.01	0	0
Traes_7BL_29A5DB0A1	0	0	0	0	0.03
Traes_7BL_B89F060AB	0	0	0	0	0.09
Traes_7DL_439CC6EA0	0	0	0	0.01	0
Traes_1AL_E34BCBD9A	0	0	0.01	0	0
Traes_1BS_70B733D34	0.02	0.19	0.17	0.23	0.33
Traes_1BS_75F864FF3	0	0	0	0	0.06
Traes_1BS_D8BFAA83B	0	0	0.02	0.04	0.1
Traes_1DL_0D8E64F49	0	0	0	0.01	0
Traes_1DL_B51739BA6	0.01	0.18	0.12	0.26	0.22
Traes_1DS_282E7AC60	0	0.01	0.04	0.03	0.01
Traes_1DS_41CB7143F	0	0.01	0	0.02	0
Traes_1DS_E18E3A0AA	0	0	0.01	0.02	0.01
Traes_1DS_F28479DC4	0	0	0.02	0.02	0.01
Traes_1DS_F349DEAC7	0	0	0.01	0	0
Traes_2AL_6915913C8	0	0	0.01	0	0
Traes_2AL_7C00D5F70	0	0	0	0.01	0.03
Traes_2AL_DB382C3B3	0	0	0.02	0.01	0.01
Traes_2AS_534751FCA	0	0	0	0	0.01
Traes_2AS_5A3373A3D	0	0.02	0	0.03	0
Traes_2AS_74C2A5D1F	0	0	0.01	0.01	0
Traes_2BL_94A287CDF	0	0	0.01	0.01	0.01
Traes_2BS_10B4AC7D5	0	0.01	0	0	0
Traes_2BS_A2C6C9BD6	0	0	0	0.02	0
Traes_2BS_E50A72202	0	0	0	0.02	0
Traes_2DL_49884CCD5	0.01	0.05	0.07	0.13	0.13
Traes_2DL_C365BD635	0	0.01	0.01	0	0.01
Traes_2DS_5BE48370C	0	0	0.04	0	0.04
Traes_2DS_741108CD3	0	0.01	0.03	0.06	0.04
Traes_2DS_F6903F7DE	0	0.02	0.03	0.05	0.02
Traes_3AS_6ED58D2BF	0	0.01	0.02	0	0
Traes_3DL_70EB0E4A3	0	0.01	0.01	0.02	0
Traes_4AL_7994235E1	0.01	0.13	0.11	0.27	0.79
Traes_4AL_79B47AF61	0	0.02	0.02	0.02	0.01
Traes_4AL_D373DA13E	0.07	0.18	0.58	1.13	1.26
Traes_4BS_6F05688AE	0	0	0	0.01	0
Traes_4DL_113F6DD2B	0	0	0.01	0	0.01
Traes_5AL_0F994E366	0	0.01	0.02	0.02	0.02
Traes_5AL_6F0E92533	0	0	0	0.01	0.01
Traes_5BL_214073888	0	0.03	0	0	0.02
Traes_5BL_45ED7819B	0	0.01	0	0.01	0
Traes_5BL_C7974D49F	0	0.03	0.01	0.04	0.04
Traes_5BS_F5AFB24CD	0	0.01	0.03	0.01	0.03
Traes_5DL_0D59F6A27	0	0	0.01	0.01	0.01
Traes_5DL_51EF17022	0	0	0.01	0	0
Traes_5DL_953F32E2E	0	0	0	0	0.01
Traes_6AL_7695A8FBA	0	0.02	0.04	0.05	0.03
Traes_6AS_57379429B	0.06	0.14	0.43	0.67	0.6
Traes_6AS_E078DC3251	0	0	0	0.01	0
Traes_6BL_033C90D41	0	0	0.03	0.03	0.02
Traes_6BL_7C0CC7ADD	0	0	0.01	0	0
Traes_6BL_BA8469A15	0	0	0.01	0	0.02
Traes_6BL_C6F9151FE	0	0	0.01	0	0.01
Traes_6BS_132045B86	0	0.01	0.01	0.01	0.01
Traes_6BS_30723568E	0	0.01	0	0	0.01
Traes_6BS_E6BD652E0	0	0	0.01	0	0
Traes_7AL_2E6A52773	0	0.01	0	0	0
Traes_7AL_4916AD518	0	0	0.01	0.03	0.01
Traes_7AL_D8899E7E8	0	0.02	0	0.01	0
Traes_7AS_92309F32F	0	0	0	0.01	0
Traes_7AS_BAE1C8CEE	0	0	0.01	0.03	0.03
Traes_7AS_FF757AF79	0	0	0.01	0	0
Traes_7BL_0665E8707	0	0	0	0.01	0
Traes_7BL_4B0B7464C	0	0.05	0.01	0.07	0.04
Traes_7BL_6CF949A41	0	0	0.01	0.01	0
Traes_7BL_772B2DB6F	0	0	0.01	0.01	0
Traes_7DL_8CF6DC66F	0	0	0	0.01	0
Traes_7DS_749E6563C	0	0	0	0.02	0.06
Traes_2BL_8101DFF11	0	0	0	0	0.01

## Sheet: susceptible_only
The expression value (TPM or no transcripts per million reads) of ABC, NLR and START genes expressed only in the susceptible wheat
Geneid	0dpi	1dpi	2dpi	3dpi	5dpi	7dpi	9dpi	11dpi
Traes_1AL_2BED66D7F	0.01	0.01	0.01	0.04	0	0.01	0.02	0
Traes_1AS_29390877C	0.21	0.54	0.25	0.3	0.2	0.48	0.53	1.59
Traes_1AS_8471FABF2	0.07	0.02	0.01	0.05	0.02	0	0	0
Traes_1BL_75A695F75	0.02	0.01	0.01	0.05	0	0.01	0.02	0.01
Traes_1BL_82052052C	0.02	0.04	0.02	0.01	0.01	0.04	0.13	0.12
Traes_1BS_A4FD92A761	0.85	0.99	1.22	0.81	0.55	0.81	1.09	1.79
Traes_1DL_270192E9F	0	0	0	0.02	0	0.01	0.04	0
Traes_1DL_2A6212947	0.01	0.01	0	0.01	0	0.02	0.11	0.03
Traes_2AL_50899F7A7	0.03	0.05	0.01	0.02	0.03	0.03	0.39	1.12
Traes_2AL_A5C58C23A	0.05	0.01	0.03	0.04	0.01	0	0	0
Traes_2AL_A9EE98787	0.01	0.01	0.01	0.06	0.01	0.01	0.01	0.01
Traes_2AL_FAA384931	0.23	2.64	0.65	1.23	1.15	1.34	1.91	11.69
Traes_2AS_08E32574A	0.13	0.11	0.19	0.07	0.11	0.19	0.19	0.46
Traes_2AS_1E8BDB2C6	0.01	0.03	0.02	0.01	0.01	0.02	0.03	0.21
Traes_2AS_6A15EE669	0.01	0.04	0.02	0.01	0.01	0.02	0.04	0.19
Traes_2AS_7581E280A	0.01	0.02	0.01	0	0.01	0.02	0.02	0.12
Traes_2BL_22C06B972	0.02	0.09	0.02	0.02	0.02	0.04	0.03	0.31
Traes_2BL_33DC8A10D	0	0.03	0.01	0.01	0.01	0.03	0.03	0.23
Traes_2BL_4D8465D5D	0.05	0.06	0.05	0.04	0.07	0.24	0.31	0.99
Traes_2BL_B00E958BC	0.1	0	0.05	0.06	0.03	0	0	0
Traes_2BL_E96E50135	0	0	0	0	0	0	0.02	0.05
Traes_2BS_0D3F0D59A	0	0.01	0	0	0	0.01	0	0.02
Traes_2BS_6252055D2	0.01	0.04	0.01	0	0.01	0.03	0.03	0.21
Traes_2BS_65C9C0F08	0	0	0	0	0	0.01	0	0
Traes_2BS_7C8D6844C	0.01	0.04	0.02	0.01	0.01	0.02	0.03	0.19
Traes_2BS_AA32B83E2	0.04	0.02	0.01	0.05	0.01	0	0	0.03
Traes_2DL_5182AED32	0.59	0.44	0.95	0.58	0.53	1.57	2.49	3.86
Traes_2DL_BC7793987	0.05	0	0	0	0	0	0	0
Traes_2DS_1D70960E8	0	0.01	0	0.16	0	0	0	0
Traes_2DS_1E247C42B	0	0	0.01	0	0.01	0.05	0.02	0.06
Traes_2DS_317F5B87A	1.32	2.55	1.8	1.46	1.35	2.17	2.93	8.22
Traes_2DS_6BA6FE981	0.01	0.04	0.01	0.01	0.01	0.02	0.02	0.21
Traes_2DS_B2C2BB0CF	0.05	0.02	0.02	0.08	0.01	0	0	0.04
Traes_3AL_A2BE176A9	0.05	0.2	0.04	0.03	0.03	0.15	0.22	1.03
Traes_3AL_D19BE3FD1	0	0	0	0	0	0.01	0.01	0.01
Traes_3AL_D4303D3AD1	0.02	0.01	0.01	0.05	0	0.01	0.02	0.01
Traes_3AS_B7FEC8871	2.92	1.19	4.56	2.75	1.83	1.93	1.85	2.5
Traes_3B_0BFC46912	0.36	0.77	0.51	0.42	0.41	0.57	0.71	2.36
Traes_3B_501443C41	0.05	0.21	0.04	0.03	0.03	0.16	0.26	1.15
Traes_3B_F204B52C1	0.02	0.01	0.01	0.03	0	0	0.01	0.01
Traes_3DL_4A5707D63	1.35	4.32	1.35	2.3	1.86	3.32	5.36	16.22
Traes_3DL_7F7B51AC2	0	0.01	0	0.05	0	0.02	0.05	0
Traes_3DL_94539BFE9	0.01	0.01	0.01	0.01	0.01	0.01	0.02	0.02
Traes_3DL_9F10B03B5	0.02	0.05	0.02	0.02	0.04	0.11	0.1	0.45
Traes_3DL_B659B660F	0.05	0.2	0.04	0.03	0.03	0.15	0.24	1.12
Traes_3DL_C08B460B8	0.36	0.71	0.49	0.36	0.35	0.51	0.62	1.99
Traes_3DS_31B434D9C	0.02	0.01	0.01	0.08	0	0	0	0
Traes_3DS_5BD2207C6	0	0.01	0	0	0	0	0.02	0
Traes_4AL_210DA1FAE	0.01	0	0	0.01	0	0.02	0	0
Traes_4AL_6EB30F467	0.01	0.01	0.01	0.01	0.01	0.01	0.01	0.02
Traes_4AS_290AAA7751	0.02	0.01	0.01	0.02	0	0.01	0.02	0
Traes_4AS_CBD8A08E5	0.02	0.01	0.01	0.03	0	0.01	0.01	0.01
Traes_4BL_078EA92F5	0.02	0.01	0.01	0.05	0	0.01	0.02	0.01
Traes_4BL_0E4618077	0.11	0.08	0.12	0.09	0.09	0.14	0.14	0.2
Traes_4BL_19AB87331	0.01	0.02	0.02	0.01	0.01	0.01	0.01	0.05
Traes_4BL_2C0AB1516	0.01	0.01	0.02	0	0	0.02	0.01	0.19
Traes_4BL_413396E2F	0.1	0.08	0.09	0.08	0.06	0.11	0.09	0.19
Traes_4BL_416DA8A03	0.06	0.15	0.06	0.04	0.08	0.32	0.31	1.01
Traes_4BL_5062C458F	2.79	2.78	3.88	3.19	2.75	3.83	5.15	9.43
Traes_4BS_7B08FC91D	0.2	0.19	0.3	0.23	0.08	0.06	0.01	0.09
Traes_4BS_D1D029EDC	0.11	0.06	0.23	0.11	0.06	0.08	0.04	0.12
Traes_4DL_4E68C58BB	0.08	0.18	0.08	0.05	0.1	0.39	0.36	1.2
Traes_4DL_52BA49ED1	0	0.01	0.02	0.13	0	0	0	0
Traes_4DL_87C66D978	0.12	0.09	0.11	0.09	0.07	0.12	0.1	0.2
Traes_4DL_AB2084483	0.01	0.02	0.02	0.01	0.01	0.01	0.01	0.03
Traes_4DL_E5E34C774	0.02	0.01	0.04	0.04	0.05	0.11	0	0
Traes_4DS_56FA4DBB7	0	0	0	0.03	0	0.01	0.04	0
Traes_5AL_7AF7E4153	0.2	0.25	0.34	0.27	0.26	0.35	0.41	1.13
Traes_5AL_9D148E259	0.07	0.15	0.06	0.04	0.08	0.32	0.32	1.06
Traes_5AS_794D286DE	0.02	0.01	0.01	0.05	0	0.01	0.03	0
Traes_5BL_23ACA2B6E	0.01	0.01	0.01	0	0.03	0	0	0
Traes_5BL_667C71B09	7.11	4.73	12.36	7.77	7.24	11.67	15.9	33.28
Traes_5BL_C49CC9DD6	0.01	0.01	0	0	0	0	0	0.03
Traes_5BS_1274C6AC8	0.02	0.02	0.03	0.01	0.01	0.02	0.04	0.04
Traes_5DL_3CA29BB29	0.02	0.02	0.01	0.01	0	0.06	0.13	0.72
Traes_5DL_4605CB0E1	0.03	0.01	0.01	0.05	0.01	0.01	0.01	0.02
Traes_5DL_EB00D7DD4	0.02	0.01	0.01	0.01	0	0.06	0.13	0.7
Traes_5DL_EF92177BC	0.82	1.53	1.25	0.72	0.68	0.83	1.17	3.04
Traes_5DS_1749A7DF2	0.02	0.02	0.03	0.02	0.01	0.02	0.03	0.03
Traes_5DS_97A17DF71	0	0.01	0	0.05	0	0.02	0.05	0
Traes_5DS_D43A90A20	0.04	0.02	0.02	0.07	0.01	0	0	0.03
Traes_6AL_A5FF480D8	0.01	0.01	0	0.02	0	0	0.01	0
Traes_6AS_6ED3B17C6	0	0	0	0	0	0.08	0	0
Traes_6BS_2CB0C1EE3	0.04	0.01	0.02	0.03	0.01	0	0.02	0
Traes_6DS_1F5DC9F0E	0.24	1.61	0.38	0.21	0.19	0.8	0.98	4.29
Traes_6DS_2AB7E7AB71	0.02	0.01	0.01	0.03	0	0.01	0.01	0.01
Traes_7AL_2D58BCFF8	0.02	0.11	0.02	0.01	0	0.01	0.01	0
Traes_7AS_06F4121F8	0.58	1.27	0.81	0.56	0.6	1.19	1.97	6.62
Traes_7AS_129431A0E	0.02	0.01	0.01	0.05	0	0.01	0.02	0.01
Traes_7AS_4A260B6DF	0.85	2.57	1.13	1.54	1.09	2.34	3.06	10.65
Traes_7AS_C0111D6A6	0.02	0.01	0	0.05	0	0.01	0.02	0.01
Traes_7BL_6AF703F62	0	0.01	0	0.04	0	0.02	0.05	0
Traes_7BS_28CCE56BC	0.78	2	1.02	0.77	0.78	1.76	3.09	10.9
Traes_7BS_2EA0B317B	0.47	0.86	0.75	0.55	0.56	0.83	1.19	3.93
Traes_7BS_36FD6964C	0.81	2.04	1.08	1.47	0.95	1.99	2.74	8.48
Traes_7BS_4B7568082	0.21	0.49	0.33	0.22	0.23	0.41	0.62	2.11
Traes_7BS_4CB71F5D3	0.37	0.89	0.53	0.39	0.41	0.8	1.34	4.61
Traes_7BS_4F7B09ACB	0.05	0.02	0.02	0.07	0.01	0	0	0.04
Traes_7BS_560DA8FC2	0.18	0.16	0.24	0.17	0.23	0.64	0.81	2.62
Traes_7BS_5C9371445	0.41	0.63	0.62	0.5	0.54	0.7	0.92	3.09
Traes_7BS_ABB8B2DC0	1.35	3.48	1.86	1.37	1.41	3.07	5.15	17.29
Traes_7BS_AD3104D73	0.18	0.89	0.28	0.25	0.28	0.57	0.97	3.3
Traes_7BS_C646121F11	0.18	0.43	0.35	0.22	0.23	0.37	0.61	1.89
Traes_7BS_E72B70048	0.38	0.73	0.6	0.46	0.47	0.71	1.07	3.14
Traes_7DL_76F6078E7	0.03	0.01	0.01	0.06	0.01	0.01	0.01	0.02
Traes_7DL_9E7C384F8	0.98	2.53	0.96	1.36	0.92	2.51	3.25	9.99
Traes_7DL_E4699D331	0.02	0.01	0.01	0.02	0.01	0	0.01	0
Traes_7DS_C94908940	0.55	1.12	0.76	0.73	0.57	1.32	2.07	6.92
Traes_7DS_DF1E41CE3	0	0.01	0	0.06	0	0.02	0.05	0
Traes_7DS_E7B736A2B	0.6	1.41	0.84	0.58	0.63	1.3	2.16	7.33
Traes_1AL_AB1CDEE3A	0	0	0	0	0	0	0	0.01
Traes_1AL_C72E5F1BD	0.11	0.14	0.09	0.09	0.06	0.1	0.22	0.3
Traes_1AL_EB5141D4C	0.14	0.03	0.24	0.17	0.18	0.23	0.21	0.3
Traes_1AL_F6EB7EE36	0.01	0.02	0.02	0.03	0.02	0.02	0.09	0.17
Traes_1AS_030F28AA6	0.01	0.04	0.02	0.02	0.02	0.04	0.03	0.06
Traes_1AS_083534D99	0.01	0.01	0.03	0.02	0.02	0.04	0.05	0.05
Traes_1AS_0D7CDF330	0.02	0.02	0.03	0.02	0.03	0.03	0.02	0.04
Traes_1AS_1ED7A9DDF	0.07	0.04	0.14	0.06	0.07	0.1	0.1	0.11
Traes_1AS_652B7EAA6	0.05	0.03	0.11	0.05	0.04	0.07	0.04	0.04
Traes_1AS_7BAAFE6FD	0.02	0.01	0.03	0.01	0.01	0.02	0.04	0.01
Traes_1AS_9623EDCAC	0.01	0.01	0.01	0	0	0	0.01	0.04
Traes_1AS_AAB89883E1	0.08	0.21	0.15	0.1	0.16	0.29	0.21	0.36
Traes_1AS_B6C4579B6	0.03	0.02	0.05	0.02	0.03	0.03	0.02	0.02
Traes_1AS_BBA61C13B	0.05	0.03	0.11	0.05	0.04	0.07	0.04	0.04
Traes_1AS_C7A8188D1	0.01	0	0.02	0.02	0.01	0.02	0.02	0.03
Traes_1BL_0BA32E51A1	0	0.02	0.01	0.01	0.01	0.01	0.01	0.03
Traes_1BL_1C87B97AA	0.06	0.08	0.13	0.13	0.12	0.19	0.22	0.39
Traes_1BL_4408299C1	0	0	0	0.01	0	0.01	0	0
Traes_1BL_740FB07F3	0.01	0.01	0.01	0.01	0.01	0.01	0.01	0.04
Traes_1BL_89B56981E	0.05	0.08	0.08	0.07	0.08	0.15	0.16	0.35
Traes_1BL_D510923C2	0	0	0	0	0	0	0	0.03
Traes_1BL_D9C20DCA9	0.04	0.07	0.11	0.11	0.11	0.17	0.19	0.36
Traes_1BS_039F236C8	0.01	0	0.02	0.01	0.01	0.01	0	0.02
Traes_1BS_698B01CDD	0.01	0.01	0.01	0	0	0.01	0.01	0
Traes_1BS_6FBF9AB0B	0.01	0.01	0.02	0.01	0.01	0.03	0.02	0.03
Traes_1BS_7DA4A5A45	0.02	0	0.01	0.01	0.01	0.01	0.03	0.05
Traes_1BS_8BD3F7097	0.01	0	0.02	0.01	0.01	0.02	0.02	0.03
Traes_1BS_988C6875B	0.04	0.02	0.09	0.03	0.03	0.06	0.06	0.04
Traes_1BS_9DAB3DBA1	0	0.01	0	0	0.01	0.03	0.02	0.05
Traes_1BS_9F4D9ABBF	0.02	0.01	0.03	0.02	0.01	0.01	0.02	0.02
Traes_1BS_A10F5E144	0.03	0.02	0.06	0.05	0.04	0.05	0.08	0.15
Traes_1BS_A78A21B9A	0.01	0.02	0.02	0.01	0.01	0.03	0.02	0.02
Traes_1BS_B64557385	0.04	0.03	0.07	0.07	0.06	0.09	0.11	0.24
Traes_1BS_CF1C4F54E	0.13	0.09	0.21	0.15	0.16	0.27	0.32	0.49
Traes_1BS_F59457C74	0	0	0	0	0.01	0	0.02	0.02
Traes_1BS_F781950DB	0.03	0.01	0.05	0.01	0.02	0.02	0.04	0.03
Traes_1DL_DBB208899	0	0	0	0	0	0	0.01	0.01
Traes_1DL_DE82DB410	0	0.01	0.01	0.01	0.01	0	0.04	0.1
Traes_1DS_05B16509E	0.03	0	0.04	0.01	0.02	0.01	0.01	0.04
Traes_1DS_2C82C3024	0.01	0.02	0.02	0.01	0.02	0.03	0.02	0.03
Traes_1DS_52539E9F6	0.04	0.02	0.07	0.05	0.06	0.1	0.1	0.19
Traes_1DS_610553C1F	0.04	0	0.06	0.01	0.01	0.03	0	0
Traes_1DS_98898BC2C	0	0	0	0.01	0.01	0.01	0	0.02
Traes_1DS_D11C94C4A	0.01	0.03	0.02	0.01	0.01	0.02	0.03	0.05
Traes_1DS_D462D6282	0.01	0	0.02	0.01	0.01	0.01	0.01	0.01
Traes_1DS_E7FADAFFC	0.01	0	0.01	0.01	0.02	0.02	0.02	0.03
Traes_1DS_F0AF869A0	0.01	0.03	0.02	0.02	0.03	0.07	0.04	0.05
Traes_2AL_F068EE799	0.01	0.02	0.02	0.02	0.03	0.06	0.03	0.04
Traes_2AL_F5E021100	0.02	0	0.02	0.01	0.01	0.02	0.01	0.03
Traes_2AS_19DEE801C1	0.06	0.02	0.12	0.07	0.06	0.08	0.07	0.14
Traes_2AS_3947F19A9	0.1	0.16	0.13	0.09	0.12	0.23	0.32	0.51
Traes_2AS_530CF4042	0.08	0.02	0.09	0.12	0.1	0.17	0.2	0.26
Traes_2AS_7D58356F2	0.48	0.76	0.84	0.63	0.58	0.84	0.92	1.85
Traes_2AS_A2393F908	0	0	0	0	0	0.01	0	0
Traes_2BL_77BBF07CE	0.03	0.06	0.08	0.05	0.06	0.09	0.09	0.11
Traes_2BL_868458B83	0	0	0	0	0	0	0	0.01
Traes_2BL_888327E48	0.01	0	0.01	0	0.01	0	0	0
Traes_2BL_986DAB8B5	0	0	0	0	0	0	0	0.01
Traes_2BL_9D40FA607	0.02	0.01	0.03	0.01	0.05	0.04	0.05	0.01
Traes_2BL_B5FC3BC9E	0	0	0.01	0.01	0	0	0.01	0
Traes_2BL_C4FDF658B	0.04	0.01	0.07	0.04	0.06	0.07	0.09	0.11
Traes_2BL_CF5AE9C32	0	0	0	0	0	0.01	0.01	0
Traes_2BL_EC0FF1ACA	0.02	0.01	0.04	0.03	0.05	0.12	0.16	0.26
Traes_2BS_47E83AC56	1.16	0.91	2.24	1.57	1.58	2.26	2.63	3.15
Traes_2BS_AF733E06F	0.3	0.25	0.52	0.46	0.41	0.62	0.7	1.01
Traes_2BS_EA189405F	0.17	0.14	0.33	0.21	0.24	0.4	0.43	0.71
Traes_2DL_1B0C0B2C4	0.13	0.12	0.3	0.19	0.24	0.38	0.33	0.49
Traes_2DL_37D967CFC	0.19	0.52	0.33	0.31	0.38	0.43	0.52	1.87
Traes_2DL_6523CB8291	0.02	0	0.02	0.01	0.01	0.01	0.01	0.03
Traes_2DL_7980F3B51	0.01	0	0.01	0.01	0	0	0.01	0.02
Traes_2DS_12CA77384	0	0	0	0	0.01	0.01	0.01	0.01
Traes_2DS_156FFFDA3	0.24	0.22	0.44	0.36	0.34	0.55	0.6	0.82
Traes_2DS_9EF7CE4FD	0.44	0.37	0.79	0.58	0.56	0.8	0.93	1.18
Traes_2DS_C5644B902	0.07	0.03	0.13	0.08	0.07	0.08	0.11	0.15
Traes_2DS_E54A01B1B	0.13	0.11	0.27	0.14	0.15	0.21	0.26	0.35
Traes_3AL_6AF405498	0.01	0.01	0.01	0.01	0.01	0.02	0.02	0.07
Traes_3AL_9076521ED	0.01	0.01	0	0	0	0	0.02	0.02
Traes_3AL_A202E34F6	0	0	0.03	0	0	0	0.01	0.03
Traes_3AL_CBDA73B13	0	0	0.01	0	0	0	0.02	0
Traes_3AL_F42DE0A6B	0.02	0.03	0.03	0.03	0.02	0.04	0.03	0.04
Traes_3AS_104AFDBCE	0.09	0.21	0.2	0.12	0.12	0.2	0.23	0.43
Traes_3AS_586131716	0.02	0.07	0.06	0.09	0.04	0.08	0.08	0.16
Traes_3AS_6708DB707	0.2	0.3	0.4	0.34	0.26	0.41	0.47	0.32
Traes_3B_14CC6DD6D	0.01	0	0.01	0	0	0	0	0.01
Traes_3B_1DB131F20	0.04	0.09	0.03	0.04	0.05	0.09	0.1	0.19
Traes_3B_275DFA2FB	0.13	0.34	0.32	0.22	0.22	0.34	0.35	0.66
Traes_3B_278A5B087	0.14	0.33	0.31	0.21	0.24	0.28	0.31	0.64
Traes_3B_3B860A582	0.02	0.02	0.02	0.03	0.02	0.03	0.03	0.06
Traes_3B_65EC3D5D0	0.09	0.21	0.17	0.12	0.1	0.19	0.18	0.37
Traes_3B_67FB55469	0.03	0.01	0.04	0.03	0.03	0.05	0.05	0.09
Traes_3B_750E35B92	0.08	0.15	0.14	0.1	0.08	0.19	0.18	0.17
Traes_3B_7C85D8EB3	0.07	0.15	0.18	0.13	0.11	0.18	0.19	0.34
Traes_3B_A242B7A0C	0.03	0.13	0.08	0.08	0.07	0.16	0.3	1.2
Traes_3B_B2DF123991	0.13	0.15	0.2	0.21	0.22	0.39	0.38	0.59
Traes_3B_D1A1468B21	0.23	0.32	0.52	0.47	0.29	0.5	0.49	1.24
Traes_3B_DDCBD8112	0.08	0.15	0.11	0.09	0.08	0.18	0.12	0.25
Traes_3B_E8FFBBF6F	0.01	0	0.02	0	0.01	0	0.01	0.02
Traes_3B_F37B8DF81	0.01	0.01	0.02	0.01	0.01	0.01	0.03	0.03
Traes_3DL_557CF2133	0.01	0.01	0.01	0.01	0	0.01	0.01	0.02
Traes_3DL_8B35453E5	0	0	0.01	0.01	0.01	0.01	0	0
Traes_3DL_B1C067FC9	0.04	0.02	0.07	0.05	0.06	0.04	0.06	0.06
Traes_3DL_E928F33A0	0	0	0.01	0.01	0	0	0	0.01
Traes_3DS_32B5A031E	0.05	0.01	0.06	0.05	0.05	0.09	0.11	0.18
Traes_3DS_72F26BD77	0	0	0.01	0	0	0	0	0
Traes_3DS_C420774D8	0.21	0.3	0.43	0.3	0.29	0.49	0.45	0.64
Traes_3DS_CC3D0214A	0.1	0.09	0.18	0.15	0.13	0.11	0.21	0.28
Traes_3DS_D54E9D8EB	0.01	0	0.02	0.01	0.01	0.01	0.01	0.05
Traes_4AL_06F5CF407	0.04	0.06	0.08	0.05	0.07	0.07	0.11	0.15
Traes_4AL_0CAE77373	0.03	0.04	0.05	0.02	0.04	0.03	0.05	0.07
Traes_4AL_13670F2AC	0.04	0.03	0.07	0.15	0.09	0.17	0.12	0.3
Traes_4AL_21B5A9587	0.01	0.01	0.02	0.01	0.01	0.01	0.02	0.03
Traes_4AL_26D844617	0.02	0.01	0.04	0.03	0.04	0.04	0.03	0.05
Traes_4AL_2DE434D73	0.04	0.06	0.07	0.05	0.05	0.06	0.08	0.13
Traes_4AL_344F9590F	0.05	0.11	0.1	0.07	0.07	0.1	0.1	0.25
Traes_4AL_3CF8474CA	0.01	0	0.01	0.02	0	0	0.03	0.02
Traes_4AL_3E766F63E	0	0	0.01	0.01	0.01	0.02	0.03	0.04
Traes_4AL_3F6750B4B	0.07	0.03	0.11	0.08	0.09	0.09	0.1	0.12
Traes_4AL_4C396387E	0.25	0.75	0.41	0.31	0.34	0.44	0.53	1.32
Traes_4AL_4CF2CD256	0.03	0.04	0.1	0.08	0.08	0.19	0.18	0.23
Traes_4AL_4DAAEA487	0.05	0.08	0.07	0.04	0.09	0.07	0.08	0.12
Traes_4AL_4FC92F73B	0.03	0.04	0.06	0.07	0.05	0.08	0.07	0.12
Traes_4AL_600B91705	0.07	0.06	0.08	0.06	0.04	0.06	0.09	0.04
Traes_4AL_63621099F	0.01	0.02	0.03	0.01	0.02	0.01	0.03	0.06
Traes_4AL_648D35640	0	0.02	0.04	0.04	0.03	0.01	0.03	0.1
Traes_4AL_6DA5F88F5	0.1	0.19	0.18	0.15	0.19	0.16	0.22	0.45
Traes_4AL_7686588D9	0.02	0.01	0.02	0	0.02	0.01	0.02	0.03
Traes_4AL_7AFBA6334	0.01	0.01	0.02	0.02	0.02	0.04	0.05	0.1
Traes_4AL_7D9AE3F65	0.02	0.02	0.03	0.01	0.02	0.01	0.03	0.05
Traes_4AL_8E228FA321	0.01	0	0	0	0	0	0.01	0
Traes_4AL_8F1FAECB0	0.08	0.1	0.13	0.08	0.11	0.09	0.14	0.22
Traes_4AL_A693A19AE	0.07	0.17	0.17	0.12	0.12	0.18	0.14	0.48
Traes_4AL_AA4D813DE	0.01	0	0.02	0.01	0.01	0	0.01	0.01
Traes_4AL_AE051A2FF	0.09	0.06	0.16	0.1	0.07	0.11	0.1	0.09
Traes_4AL_AF98E785A	0.01	0.01	0.02	0.01	0.02	0.01	0.02	0.06
Traes_4AL_B34211946	0.05	0.08	0.14	0.15	0.07	0.17	0.14	0.23
Traes_4AL_B3B00E7DB	0.02	0.02	0.02	0.01	0.02	0.02	0.02	0.06
Traes_4AL_B87BD08F0	0.08	0.21	0.2	0.13	0.14	0.21	0.17	0.54
Traes_4AL_C04919397	0	0	0	0	0.01	0	0.01	0.02
Traes_4AL_C23CB26EF	0.03	0.04	0.05	0.03	0.06	0.05	0.07	0.12
Traes_4AL_C863398ED	0.07	0.07	0.09	0.07	0.05	0.12	0.1	0.19
Traes_4AL_C8FB423BE	0.03	0.01	0.01	0	0	0.01	0.01	0.08
Traes_4AL_D764DEA51	0.02	0.04	0.02	0.01	0.02	0.04	0.03	0.05
Traes_4AL_DB9B0ACBC	0.01	0	0.01	0	0	0	0	0.02
Traes_4AL_E99E44B3C	0.02	0	0.02	0.03	0.01	0.02	0.03	0.04
Traes_4AL_EF6EC3389	0.03	0.05	0.07	0.03	0.04	0.05	0.06	0.09
Traes_4AL_F8D68EF65	0.32	0.09	0.43	0.4	0.33	0.28	0.3	0.34
Traes_4AS_164646ECE	0.12	0.22	0.26	0.12	0.15	0.28	0.33	0.57
Traes_4DL_E979E4219	0.08	0.03	0.1	0.12	0.11	0.21	0.2	0.28
Traes_5AS_1F268252F	0	0	0.01	0	0	0.01	0	0
Traes_5AS_A68B5C08A	0.01	0	0.09	0.03	0.05	0.09	0.15	0.14
Traes_5BL_1E751EF1F	0.03	0.01	0.03	0.02	0.04	0.05	0.05	0.09
Traes_5BL_4BA4C1E30	0.01	0	0.01	0.01	0.01	0.02	0.02	0.01
Traes_5BL_4DB0BD513	0.03	0.02	0.05	0.04	0.04	0.06	0.07	0.14
Traes_5BL_5F3CC20BC	0.01	0.01	0.02	0.01	0.02	0.02	0.01	0.03
Traes_5BL_6DE7545E8	0	0	0	0	0.01	0.01	0.01	0
Traes_5BL_6E6C5DFB3	0.02	0.02	0.04	0.04	0.03	0.04	0.07	0.14
Traes_5BL_70906B2CF	0.1	0.05	0.18	0.16	0.09	0.26	0.2	0.15
Traes_5BL_7F0FD1538	0.02	0.03	0.04	0.02	0.02	0.03	0.04	0.06
Traes_5BL_89A26F459	0	0	0	0	0	0	0	0.01
Traes_5BL_B58B3CA87	0.27	0.33	0.37	0.23	0.22	0.32	0.24	0.31
Traes_5BL_BAAC5371C	0	0	0	0.01	0	0.01	0	0.02
Traes_5BL_DD4C9F446	0.03	0.02	0.04	0.02	0.03	0.04	0.04	0.08
Traes_5BL_EF9477669	0.01	0.01	0.01	0.01	0.01	0.02	0.01	0.03
Traes_5BS_D7FA7BCE3	0	0	0	0	0	0	0	0.01
Traes_5DL_0A9F2548F	0	0	0.01	0	0.01	0.01	0	0
Traes_5DL_3E83E379C	0.11	0.09	0.18	0.11	0.15	0.18	0.21	0.37
Traes_5DL_44ACE9E13	0.01	0.01	0.01	0	0.02	0.02	0.02	0.02
Traes_5DL_67AECE19E	0	0	0	0	0.01	0.01	0.01	0
Traes_5DL_7274795701	0	0	0	0	0	0	0	0.01
Traes_5DL_87561F7C6	0.07	0.17	0.13	0.07	0.1	0.14	0.11	0.31
Traes_5DL_8FC5D3F1A1	0.07	0.03	0.12	0.1	0.07	0.11	0.12	0.21
Traes_5DL_9049FE0B0	0	0	0	0	0.01	0	0	0
Traes_5DL_C41F173C0	0	0	0	0	0	0	0	0.01
Traes_5DL_DBF5A6E1F	0.04	0.02	0.06	0.05	0.04	0.04	0.05	0.08
Traes_5DL_E46C0C9B8	0.34	0.29	0.59	0.38	0.43	0.61	0.82	1.23
Traes_5DS_1179BC0C3	0	0	0	0	0	0	0	0.01
Traes_5DS_3F0A00B56	0.01	0	0.02	0.01	0	0.03	0.03	0.06
Traes_5DS_AB8B8F3F1	0.03	0.01	0.04	0.04	0.04	0.04	0.05	0.11
Traes_6AL_3E7173872	0.41	0.18	0.73	0.51	0.45	0.51	0.51	0.87
Traes_6AL_7A217A948	0.06	0.02	0.1	0.05	0.08	0.13	0.13	0.08
Traes_6AL_BC6F883EA	0	0.01	0.02	0	0.01	0	0.01	0.04
Traes_6AS_11466A986	0.04	0.04	0.06	0.05	0.04	0.07	0.09	0.15
Traes_6AS_5AEA068A7	0	0	0	0	0	0.01	0.01	0
Traes_6AS_6C330B811	0.02	0.01	0.05	0.02	0.02	0.03	0.04	0.02
Traes_6AS_95D866B3A	0.03	0.03	0.05	0.01	0.04	0.05	0.03	0.09
Traes_6AS_EA2A03FDF	0.02	0.01	0.02	0.02	0.01	0.02	0.03	0.01
Traes_6BL_75B7DECF1	0.01	0	0.01	0	0	0.01	0.01	0.01
Traes_6BL_9AAD0E0CA1	0.01	0.03	0.05	0.02	0.03	0.02	0.03	0.09
Traes_6BL_A40C58D9F	0	0	0	0	0.01	0	0.01	0.01
Traes_6BL_C66BF446F	0	0	0	0	0	0.01	0	0
Traes_6BL_CE6610624	0.08	0.06	0.16	0.13	0.14	0.28	0.29	0.31
Traes_6BL_EE1166E22	0	0	0.01	0.01	0.01	0.01	0.01	0.01
Traes_6BL_F3A06FA4C	0	0	0	0	0	0	0.01	0.02
Traes_6BS_6B3D7315B	0.01	0	0.02	0.01	0	0	0.01	0.01
Traes_6BS_8837AC45F	0.1	0.02	0.16	0.11	0.08	0.1	0.1	0.19
Traes_6BS_A4C5EA7C8	0.01	0.03	0.01	0.01	0.03	0.02	0.03	0.03
Traes_6BS_F47E1B8D6	0.08	0.06	0.13	0.11	0.14	0.2	0.24	0.33
Traes_6DL_F014674D8	0	0.01	0	0	0.01	0.01	0.02	0.01
Traes_6DS_05165CAE1	0.04	0.01	0.06	0.04	0.03	0.07	0.07	0.09
Traes_6DS_B63CF8961	0.18	0.05	0.31	0.18	0.15	0.17	0.23	0.41
Traes_6DS_CC9C7535B	0	0	0.01	0.01	0.01	0	0	0.01
Traes_7AL_0E46197BE	0	0.01	0	0	0	0	0	0
Traes_7AL_FA983723C	0	0	0.01	0.01	0	0	0.01	0
Traes_7AS_11B7FB5D4	0.2	0.19	0.48	0.24	0.28	0.37	0.58	0.59
Traes_7AS_20DA8BEF2	0.02	0.01	0.03	0.03	0.02	0.02	0.03	0.02
Traes_7AS_508A9658E	0.05	0.12	0.1	0.07	0.07	0.08	0.1	0.2
Traes_7AS_7BBD78A0D	0.06	0.1	0.11	0.06	0.06	0.12	0.1	0.17
Traes_7AS_862A36995	0.02	0.02	0.02	0.01	0.02	0.02	0.02	0.06
Traes_7AS_A7A9B7F2D	0.08	0.12	0.13	0.08	0.09	0.14	0.12	0.22
Traes_7AS_AC1EE309F	0.01	0.02	0.02	0.01	0.01	0.01	0.02	0.03
Traes_7AS_BFB7A20A8	0.1	0.09	0.23	0.13	0.15	0.2	0.27	0.31
Traes_7AS_D116D27221	0.19	1.37	0.41	0.32	0.45	0.73	0.64	1.17
Traes_7AS_D4796D360	0.01	0	0.01	0.01	0.01	0.01	0	0.01
Traes_7AS_E2F151D0C	0.03	0.03	0.05	0.03	0.03	0.04	0.04	0.07
Traes_7AS_FD1752666	0.06	0.1	0.1	0.08	0.07	0.11	0.07	0.13
Traes_7BL_2C788B9E1	0.07	0.01	0.09	0.06	0.03	0.04	0.04	0.05
Traes_7BL_4B9D0A8CF	0	0	0	0	0.01	0	0	0
Traes_7BL_6D5EA3AF9	0.13	0.04	0.29	0.18	0.21	0.26	0.25	0.49
Traes_7BL_80CFBAFB9	0.01	0	0.02	0.01	0.01	0.01	0.02	0.04
Traes_7BL_96F7FCE87	0.01	0.01	0.03	0.02	0.03	0.02	0.03	0.03
Traes_7BL_A36D76558	0.02	0	0.01	0.01	0.01	0.01	0.02	0.01
Traes_7BL_D395F08C4	0	0.01	0	0	0	0	0	0
Traes_7BS_1305E26CC	0.02	0.03	0.04	0.04	0.05	0.05	0.05	0.2
Traes_7BS_81D0FE941	0.23	1.01	0.4	0.41	0.47	0.76	0.65	1.2
Traes_7DL_1D6E41BCA	0.02	0.02	0.05	0.05	0.04	0.06	0.02	0.09
Traes_7DL_86AA70D7A	0	0	0.01	0.01	0.01	0.01	0.01	0.03
Traes_7DL_9F0AD190A	0.01	0.02	0.03	0.02	0.02	0.03	0.03	0.04
Traes_7DS_22BF4A84B	0.06	0.91	0.19	0.43	0.35	0.37	0.52	3.34
Traes_7DS_368A1A013	0.03	0.03	0.05	0.04	0.04	0.05	0.06	0.11
Traes_7DS_3982DD668	0.08	0.07	0.16	0.09	0.1	0.14	0.17	0.19
Traes_7DS_478AE780A	0.05	0.04	0.07	0.08	0.09	0.12	0.09	0.17
Traes_7DS_487069DA3	0.02	0.02	0.02	0.01	0.02	0.02	0.02	0.05
Traes_7DS_4BB2781DA	0	0	0.01	0.02	0	0.01	0.01	0.02
Traes_7DS_532655FB6	0.12	0.23	0.23	0.13	0.15	0.21	0.19	0.42
Traes_7DS_585B87D37	0.01	0.01	0.01	0.01	0.01	0.01	0.01	0.02
Traes_7DS_6EF728BED	0.01	0.01	0.03	0.02	0.02	0.04	0.04	0.05
Traes_7DS_9DFE7B817	0	0.01	0.01	0.01	0	0.01	0.01	0
Traes_7DS_B4368DB84	0.01	0.01	0.01	0.01	0	0.02	0.03	0.02
Traes_7DS_BD39A85FC	0.01	0.03	0.05	0.05	0.04	0.05	0.04	0.09
Traes_7DS_D16B7A9E5	0.03	0.05	0.05	0.03	0.05	0.05	0.07	0.11
Traes_7DS_D4DFDF981	0.01	0.01	0.01	0.01	0.02	0.03	0.04	0.08
Traes_1BS_F5FB1C0C9	0.1	0.15	0.05	0.19	0	0.08	0.22	0.26
Traes_2AL_71D9D4D71	0.02	0.03	0.02	0.01	0	0	0	0
Traes_2AL_81CA86DFC	0.03	0.07	0.13	0.05	0.03	0.04	0.19	0.37
Traes_2AL_C00552444	0	0	0	0	0	0	0.01	0
Traes_2BL_19C5224BE	0.18	0.32	0.82	0.27	0.07	0.21	0.51	1.69
Traes_2BL_71D9D4D71	0.02	0.03	0.02	0.01	0	0	0	0
Traes_2BL_A38247ABE	2.34	0.5	5.03	3.34	3.22	4.68	3.82	3.86
Traes_2BS_97CACE855	0.1	0.13	0.05	0.18	0	0.08	0.21	0.24
Traes_2BS_D10312441	1.32	1.93	1.9	1.49	1.66	2.37	3.1	6.28
Traes_2DL_9E678AFFB	0	0	0	0	0	0	0.01	0
Traes_2DL_B766A2857	0.03	0.04	0.08	0	0.02	0.04	0.21	0.17
Traes_2DL_BA1B746DF	0.02	0.03	0.02	0.01	0	0	0	0
Traes_3AL_B5F1D9D24	0	0	0	0	0	0	0	0.01
Traes_3B_6FEADCE61	0.01	0.05	0	0	0	0.03	0.03	0.1
Traes_3B_722714D29	0.04	0.03	0.03	0.08	0.05	0.04	0	0.08
Traes_3B_AF1377E5A	0	0.03	0	0	0	0.24	0	0
Traes_3B_B957C0E1D	0	0.03	0.03	0	0	0	0	0
Traes_3DL_8AAFB7B06	0	0	0	0	0	0	0	0.01
Traes_4AL_7A49D265B	0.01	0	0.01	0	0.01	0.01	0.04	0.09
Traes_4AS_5819FF8B5	0.04	0.07	0.05	0.09	0.01	0	0.08	0.06
Traes_4DS_FAAE567B1	0.01	0.01	0.01	0	0.01	0	0.04	0.12
Traes_6AL_492ED071A	0	0	0	0	0	0.01	0.03	0.09
Traes_7AS_333C143F9	0	1.25	2.24	0	0	0	0	7.86
Traes_7AS_F0E3A819F	0.01	0	0	0	0	0	0	0.03
Traes_7BL_1B73F54E0	0	0	0.03	0	0	0.07	0	0
Traes_7DS_5CB6DD590	0.04	0.07	0.17	0.05	0.03	0.08	0.2	1.2
